# Supplementary material for: Cross-Species Analysis of ABA-Induced Phosphosignaling Landscapes in Rice, Soybean, and Arabidopsis
Source: Proteomes. 2026 Jan 20;14(1):4. doi: 10.3390/proteomes14010004 (PMC12922155; doi:10.3390/proteomes14010004)
Supplement: Supplementary file 1 [file proteomes-14-00004-s001.zip]

Archive with 17 entries (16 files):
- 260105_Proteome_Figure_Sup.pdf
- Data.S1.xlsx
- Data.S2.xlsx
- Data.S3.xlsx
- Data.S4.xlsx
- Data.S5.xlsx
- Data.S6.xlsx
- Data.S7.xlsx
- __MACOSX/
- __MACOSX/._260105_Proteome_Figure_Sup.pdf
- __MACOSX/._Data.S1.xlsx
- __MACOSX/._Data.S2.xlsx
- __MACOSX/._Data.S3.xlsx
- __MACOSX/._Data.S4.xlsx
- __MACOSX/._Data.S5.xlsx
- __MACOSX/._Data.S6.xlsx
- __MACOSX/._Data.S7.xlsx
