# Supplementary material for: Cross-Species Analysis of ABA-Induced Phosphosignaling Landscapes in Rice, Soybean, and Arabidopsis
Source: Proteomes. 2026 Jan 20;14(1):4. doi: 10.3390/proteomes14010004 (PMC12922155; doi:10.3390/proteomes14010004)
Supplement: Supplementary file 1 [file proteomes-14-00004-s001.zip › Data.S1.xlsx]

## Sheet: Sheet1
Supplementary Data 1. Phosphopeptide abundances in Arabidopsis
Phosphopeptide abundances in 2-week-old Arabidopsis wild-type. Data were obtained from three indipendent biological replicates. The phosphopeptides were identified and quantified based on the extracted ion chromatogram (XIC) peak height using Proteome Discoverer 2.5 (PD2.5). Missing values were treated as 0.
Annotated Sequence	Modifications	# PSMs	Master Protein Accessions	Positions in Master Proteins	Modifications in Master Proteins	# Missed Cleavages	Theo. MH+ [Da]	Top Apex RT [min]	Abundances (Scaled): F17: Sample, 0, R	Abundances (Scaled): F18: Sample, 0, R	Abundances (Scaled): F20: Sample, 0, R	Abundances (Scaled): F1: Sample, 0, S	Abundances (Scaled): F3: Sample, 0, S	Abundances (Scaled): F4: Sample, 0, S	Abundances (Scaled): F21: Sample, 15, R	Abundances (Scaled): F22: Sample, 15, R	Abundances (Scaled): F24: Sample, 15, R	Abundances (Scaled): F5: Sample, 15, S	Abundances (Scaled): F6: Sample, 15, S	Abundances (Scaled): F8: Sample, 15, S	Abundances (Scaled): F26: Sample, 30, R	Abundances (Scaled): F27: Sample, 30, R	Abundances (Scaled): F28: Sample, 30, R	Abundances (Scaled): F9: Sample, 30, S	Abundances (Scaled): F10: Sample, 30, S	Abundances (Scaled): F11: Sample, 30, S	Abundances (Scaled): F29: Sample, 90, R	Abundances (Scaled): F30: Sample, 90, R	Abundances (Scaled): F31: Sample, 90, R	Abundances (Scaled): F13: Sample, 90, S	Abundances (Scaled): F14: Sample, 90, S	Abundances (Scaled): F16: Sample, 90, S
[R].AAAAAPGLSPK.[T]	1xPhospho [S9(100)]	67	AT3G20410.1	AT3G20410.1 [61-71]	AT3G20410.1 1xPhospho [S69(100)]	0	1033.51	34.85	161.7	150.9	123	57.1	71.7	63.5	128.5	176.5	275.3	35.8	39.4	51.9	150.7	181.2	110.7	41	33.5	27.3	152	134.5	120.2	28.7	26.4	58.4
[R].MQETEELSDGDEEIGGEESTKR.[L]	1xOxidation [M1]; 1xPhospho [S8(100)]	87	AT1G69070.2	AT1G69070.2 [298-319]	AT1G69070.2 1xPhospho [S305(100)]	1	2565.02	45.32	171.8	108.2	133.2	57	77.8	66.6	103.8	196.7	214.3	52.9	57.9	55.4	93.9	110.7	114.7	56.1	61.6	40.1	127	157.2	117.6	48.5	45.2	132
[R].MQETEELSDGDEEIGGEESTKR.[L]	1xPhospho [S8(100)]	92	AT1G69070.2	AT1G69070.2 [298-319]	AT1G69070.2 1xPhospho [S305(100)]	1	2549.02	50.85	127.8	115.2	122.3	56.7	78.9	73.3	116.5	81.8	218.6	74.8	60.6	50.4	129.5	99.2	146.5	70.1	91.1	69.9	157.7	136.9	136.3	60.9	47.6	77.4
[R].MQETEELSDGDEEIGGEESTK.[R]	1xOxidation [M1]; 1xPhospho [T/S]	6	AT1G69070.2	AT1G69070.2 [298-318]		0	2408.92	50.59	139.3	63	89.4	54.5	80.5	78.1	49.9	181.9	346.6	67.7	54.4	82.8	85.6	106.8	111.3	63.9	74.5	58.3	142.2	160.4	147.5	66.2	47.9	47.3
[R].MQETEELSDGDEEIGGEESTK.[R]	1xPhospho [S8(100)]	27	AT1G69070.2	AT1G69070.2 [298-318]	AT1G69070.2 1xPhospho [S305(100)]	0	2392.92	56.28	141.5	128.7	122.4	41.4	63.2	57.6	99.5	121.7	248.3	89.6	56.9	66.5	149.8	146.4	134.3	58.1	70.2	65.7	132.3	166.2	121.9	59.8	57.9	0
[K].MPVSASSEDEEEVER.[E]	1xOxidation [M1]; 2xPhospho [S6(100); S7(100)]	53	AT2G19710.1	AT2G19710.1 [820-834]	AT2G19710.1 2xPhospho [S825(100); S826(100)]	0	1869.65	39.21	114.3	115.2	222.9	51.8	110.8	68.3	122.2	97.1	213.4	65.6	59.7	57.5	108.5	109.1	119.7	70.1	62.9	48.6	143.7	132.9	102	46.5	56.2	100.6
[K].MPVSASSEDEEEVER.[E]	2xPhospho [S6(100); S7(100)]	65	AT2G19710.1	AT2G19710.1 [820-834]	AT2G19710.1 2xPhospho [S825(100); S826(100)]	0	1853.65	50.96	155.2	140.2	180.5	21.6	78.1	40.1	198.7	35	12.5	65.1	78.7	55.5	153.6	132.2	206.2	61.3	95.3	85.2	130.5	185.2	170.5	54.7	54.8	9.3
[K].MPVSASSEDEEEVER.[E]	1xOxidation [M1]; 1xPhospho [S7(100)]	43	AT2G19710.1	AT2G19710.1 [820-834]	AT2G19710.1 1xPhospho [S826(100)]	0	1789.68	35.85	106.9	62.9	130.9	62.6	65.3	64.4	108.5	115.5	323.1	62.7	48.4	67.1	111.3	159.5	120.4	79.4	59.1	41.5	115.6	110.3	82.3	49.8	46.2	206.4
[K].MPVSASSEDEEEVER.[E]	1xPhospho [S7(100)]	27	AT2G19710.1	AT2G19710.1 [820-834]	AT2G19710.1 1xPhospho [S826(100)]	0	1773.69	46.28	134.2	99.9	103.7	106.7	109.7	91.9	98.7	36.7	281.9	109.7	100.2	84.6	104.8	107.5	115.7	68.9	90.9	67.4	106.4	90	72.9	46	43.9	127.6
[-].MPVDVASPAGK.[T]	1xMet-loss [N-Term]; 1xPhospho [S7(100)]	15	AT1G15950.1	AT1G15950.1 [1-11]	AT1G15950.1 1xMet-loss [N-Term]; 1xPhospho [S7(100)]	0	1020.48	27.58	0	0	43.1	35.7	34.1	18.9	51.9	1244.5	142.9	37.5	28.2	63.4	44.3	65.8	44.7	44.5	29.7	41	53.7	59.1	63.1	30.1	52.6	171.2
[R].VALDTQSLEEDPDSGK.[L]	1xPhospho [S7(100)]	2	AT4G20850.1	AT4G20850.1 [310-325]	AT4G20850.1 1xPhospho [S316(100)]	0	1783.76	59.82	146.2	94.7	106.4	63.4	80.3	82.1	126.4	92.8	222.2	83.1	103.5	112	109.4	62.9	136.8	121.1	136.5	92.5	108.7	90.3	110	118.6	0	0
[-].MPSSTFSGTVSTPK.[L]	1xMet-loss+Acetyl [N-Term]; 1xPhospho [S3(100)]	14	AT2G28900.1	AT2G28900.1 [1-14]	AT2G28900.1 1xMet-loss+Acetyl [N-Term]; 1xPhospho [S3(100)]	0	1417.62	51.3	0	0	0	223.9	95.1	172.4	0	0	0	202.6	181.7	115.8	0	0	0	144	119.1	213.6	0	0	0	226.2	154.3	551.3
[-].MPSSTFSGTVSTPK.[L]	1xMet-loss [N-Term]; 1xPhospho [S4(100)]	11	AT2G28900.1	AT2G28900.1 [1-14]	AT2G28900.1 1xMet-loss [N-Term]; 1xPhospho [S4(100)]	0	1375.61	44.69	0	0	0	173.9	153	152.7	0	0	0	164.7	196.5	153.6	0	0	0	189.2	149.4	192.1	0	0	0	189.3	193.1	492.5
[-].MPSSFSKPDLDPSSSPPPISPLSQDSSEAERR.[L]	1xMet-loss [N-Term]; 1xPhospho [S15(100)]	42	AT5G51150.1	AT5G51150.1 [1-32]	AT5G51150.1 1xMet-loss [N-Term]; 1xPhospho [S15(100)]	1	3377.55	83.98	0	123	110.3	117.4	57.9	108	139.2	148.6	0	109.7	45.1	131.1	125.6	113.2	152.6	82.9	99	113.4	93.6	84.9	133.2	173.9	137.6	0
[-].MPSSFSKPDLDPSSSPPPISPLSQDSSEAER.[R]	1xMet-loss [N-Term]; 2xPhospho [S15(98.6); S20(100)]	18	AT5G51150.1	AT5G51150.1 [1-31]	AT5G51150.1 1xMet-loss [N-Term]; 2xPhospho [S15(98.6); S20(100)]	0	3301.42	89.8	0	204	47.9	0	91.1	155	78.4	214.6	0	0	0	46.3	64.9	174.7	261.3	0	57.1	78.4	220.9	214.4	282.9	142.1	66	0
[-].MPTSATAVAPSTGSVQK.[K]	1xMet-loss [N-Term]; 1xPhospho [S4(99.2)]	7	AT4G21850.1	AT4G21850.1 [1-17]	AT4G21850.1 1xMet-loss [N-Term]; 1xPhospho [S4(99.2)]	0	1581.75	36.99	158.3	100.3	128.2	75.5	101.6	79.8	128.6	52.7	248.8	83.8	66.5	54.7	129.6	138.3	144.1	74.4	63.8	59.1	124.4	117.7	32.1	54.6	50.7	132.7
[K].MQKESFEADMEDLEMQK.[R]	1xPhospho [S5(100)]	3	AT1G68790.1	AT1G68790.1 [591-607]	AT1G68790.1 1xPhospho [S595(100)]	1	2168.86	85.56	73.4	87.9	65	223.8	82.3	112.4	96.2	39.1	0	165.7	152.9	82.1	126.7	69.6	105.3	159.6	116.1	171.6	61.8	79	86.9	130.8	111.8	0
[K].VAIASVFGNDSDED.[-]	1xPhospho [S11(100)]	96	AT5G26610.1	AT5G26610.1 [288-301]	AT5G26610.1 1xPhospho [S298(100)]	0	1518.6	93.12	0	220.5	156.5	35.4	95.4	84.4	147.7	122	0	95.9	105.1	69.6	209.3	103.4	95.5	84.2	91.5	99.1	118.7	125.5	148.2	111.6	80.6	0
[R].VAKPKPESPINENEIR.[I]	1xPhospho [S8(100)]	63	AT3G07030.5	AT3G07030.5 [7-22]	AT3G07030.5 1xPhospho [S14(100)]	0	1900.95	39.75	204.7	107.5	65.9	98.6	84.3	78.5	79.3	72.9	180.6	108.8	119.9	76.2	99.2	111.6	67.6	83.1	88.9	94.2	76.9	100.6	88.2	64.6	69.7	178.2
[-].MRPAIPLDYAVFQLSPK.[R]	1xOxidation [M1]; 1xPhospho [S15(100)]	36	AT3G14172.1	AT3G14172.1 [1-17]	AT3G14172.1 1xPhospho [S15(100)]	0	2042.02	106.64	0	99.3	38.7	129	176.2	151.9	44.6	147.6	0	148	152.6	189	35.4	49.1	45.4	157.6	144	138.5	59.2	72.9	72.2	159.1	142.7	47
[-].MRPAIPLDYAVFQLSPK.[R]	1xPhospho [S15(100)]	32	AT3G14172.1	AT3G14172.1 [1-17]	AT3G14172.1 1xPhospho [S15(100)]	0	2026.02	109.47	0	44.8	44	89.8	187.6	173.8	54.8	55.5	0	221.2	206.8	150.4	27.5	53.7	60.2	174	148.1	179.1	57.7	84.5	71.2	131.5	157.4	26.5
[R].MREEEAGNDDNLSFETMGK.[Q]	2xOxidation [M1; M17]; 1xPhospho [S/T]	2	AT1G32630.1	AT1G32630.1 [40-58]		1	2284.87	42.75	167.9	113.7	115.2	115.7	122.5	116.4	117.4	37.2	236.1	78.8	96.1	35.4	127.8	122.6	110.8	87.4	55.3	48.9	92.2	121.4	64.3	58.5	34.4	124
[R].MQVTDNDSESNQDNQEDPDAR.[S]	1xPhospho [S8(99.5)]	7	AT1G67120.2	AT1G67120.2 [5088-5108]	AT1G67120.2 1xPhospho [S5095(99.5)]	0	2487.92	33.1	134.5	101.4	109.1	98.5	82.1	81.7	134.5	25.5	261.6	61.2	59.9	66	145.9	154.6	158.7	46.4	48.5	37.8	119.3	164.1	135.1	38.9	29	105.4
[-].MQTLPSSETVLLGSNSAPPVLR.[S]	1xAcetyl [N-Term]; 1xPhospho [S16(100)]	7	AT1G75100.1	AT1G75100.1 [1-22]	AT1G75100.1 1xAcetyl [N-Term]; 1xPhospho [S16(100)]	0	2419.19	116.63	0	0	0	0	0	0	0	0	0	296.6	246.6	164.6	0	0	0	254.2	148.8	404.7	0	0	0	390.2	343.9	150.4
[K].MQSQYGPMQSPYGQLQSEPTR.[S]	2xOxidation [M1; M8]; 1xPhospho [S10(98.7)]	1	AT1G24300.1	AT1G24300.1 [932-952]	AT1G24300.1 1xPhospho [S941(98.7)]	0	2525.05	58.14	0	0	192.7	102.7	130.7	276.2	112.6	280.2	477.6	0	0	0	0	0	0	0	0	0	104	117.1	185	0	0	421.3
[K].MQSEIGAVDDGSVSDGSINTHPESQDASDPTCDQGGK.[Q]	1xCarbamidomethyl [C32]; 1xOxidation [M1]; 2xPhospho [S14(99.3); S17(100)]	3	AT1G20970.1	AT1G20970.1 [390-426]	AT1G20970.1 2xPhospho [S403(99.3); S406(100)]	0	3967.52	62.89	132.8	118.8	110.4	82.1	122.1	122.6	91.7	352.5	0	96.4	94.3	111.3	91.5	82.5	92.5	105.9	137.1	93.9	0	81.7	92.7	91.3	95.9	0
[K].MQSEIGAVDDGSVSDGSINTHPESQDASDPTCDQGGK.[Q]	1xCarbamidomethyl [C32]; 2xPhospho [S14(99.2); S17(100)]	22	AT1G20970.1	AT1G20970.1 [390-426]	AT1G20970.1 2xPhospho [S403(99.2); S406(100)]	0	3951.52	67.4	41.1	129.2	110.6	82.1	120.4	117.2	114.7	89.9	0	99.4	114.8	95.1	112.8	100.8	98.6	116.6	161.7	131.2	90.8	102.9	139.1	117.4	113.8	0
[K].MQSEIGAVDDGSVSDGSINTHPESQDASDPTCDQGGK.[Q]	1xCarbamidomethyl [C32]; 1xOxidation [M1]; 1xPhospho [S14(99.5)]	40	AT1G20970.1	AT1G20970.1 [390-426]	AT1G20970.1 1xPhospho [S403(99.5)]	0	3887.55	62.32	133.7	111.1	116.4	85.8	75.7	100	108.9	178.7	9.1	73.6	97.3	119.4	82.9	127.1	116.5	111.1	139.6	72.5	148.4	121.6	108.9	94.2	67.6	0
[K].MQSEIGAVDDGSVSDGSINTHPESQDASDPTCDQGGK.[Q]	1xCarbamidomethyl [C32]; 1xPhospho [S14(99.4)]	38	AT1G20970.1	AT1G20970.1 [390-426]	AT1G20970.1 1xPhospho [S403(99.4)]	0	3871.55	66.49	96.4	95.8	103.5	74.7	68.5	103.3	113.4	79.6	0	68.5	114.8	102.7	101.9	115.4	146.9	118.7	144.4	122.3	143.1	139.5	158.9	90.3	97.3	0
[K].VAGSEPETASVSEPTENVEQDAHVTTTPGK.[T]	1xPhospho [S12(100)]	122	AT5G52240.1	AT5G52240.1 [172-201]	AT5G52240.1 1xPhospho [S183(100)]	0	3147.4	67	172.5	145.3	153.6	42.5	51.2	71.6	160.8	182.4	13	46.6	60.9	71.6	122.8	124.2	157.4	61.5	69.4	98.7	133.9	153.6	158.5	87.1	52.4	8.4
[K].VAGSSTSAEPAAPASLGLAAGPTILETVK.[E]	1xPhospho [S/T]	27	AT4G04950.1	AT4G04950.1 [105-133]		0	2746.39	111.66	11.8	91.8	69.1	101.2	138.9	96.7	64.4	118.9	0	135.7	111.7	124.8	71.5	54.9	67	156.2	139.1	133.1	65.6	99.3	114	164.9	176.8	92.8
[K].VAGTSGKALLEGGSDDEGASTEAQGR.[A]	1xPhospho [S14(100)]	1	AT1G64790.2	AT1G64790.2 [1874-1899]	AT1G64790.2 1xPhospho [S1887(100)]	1	2543.13	47.66	166.5	89.5	96.4	0	76.6	92.6	169.1	186.2	382.9	60.6	53.7	0	132.6	195.1	197.3	0	52.9	52.6	99.3	183.1	113	0	0	0
[-].MQMDSPKSPLQPPTYGNLVTILSIDGGGIR.[G]	1xAcetyl [N-Term]; 1xOxidation [M3]; 1xPhospho [S5(100)]	30	AT2G26560.1	AT2G26560.1 [1-30]	AT2G26560.1 1xAcetyl [N-Term]; 1xPhospho [S5(100)]	1	3323.61	121.21	0	51.8	27.1	173.7	223.4	230.5	13.6	0	0	87.4	132	387.4	68.9	0	72.1	187.6	218.3	163.7	24.2	0	0	71.4	266.8	0
[-].MQMDSPKSPLQPPTYGNLVTILSIDGGGIR.[G]	1xAcetyl [N-Term]; 1xPhospho [S5(100)]	11	AT2G26560.1	AT2G26560.1 [1-30]	AT2G26560.1 1xAcetyl [N-Term]; 1xPhospho [S5(100)]	1	3307.61	122.43	0	0	0	374	566.2	429.8	0	0	0	0	1029.9	0	0	0	0	0	0	0	0	0	0	0	0	0
[K].VAHVPVTPTSLPAADVSDSGLK.[F]	1xPhospho [T7(100)]	39	AT5G65690.2	AT5G65690.2 [125-146]	AT5G65690.2 1xPhospho [T131(100)]	0	2241.12	87.76	74.8	315.8	130.9	7.5	0	13.9	250.7	277.8	58.8	8.3	5.5	5.5	239.6	199	281.3	4.8	3.8	0	162.5	174.1	169.9	0	0	15.5
[R].MQLLSHHLSLPK.[S]	1xOxidation [M1]; 1xPhospho [S9(100)]	27	AT2G42280.3	AT2G42280.3 [243-254]	AT2G42280.3 1xPhospho [S251(100)]	0	1499.74	65.6	56.6	55.4	42.3	29.6	39.4	38.1	130.4	322.3	0	64.3	108.5	103.4	75.4	101.3	68.2	118.8	128.6	106	101.2	69.9	98.8	128.7	166.7	246.3
[R].MQLLSHHLSLPK.[S]	1xPhospho [S9(100)]	27	AT2G42280.3	AT2G42280.3 [243-254]	AT2G42280.3 1xPhospho [S251(100)]	0	1483.75	79.3	0	63.2	32	110.9	30.8	63.7	115.4	82.4	0	93.4	177	110.8	69.4	45.3	104	224.5	161.1	112.3	109.8	82.5	114.3	142.8	235.4	119
[K].VAKPADDSDQSDDIVVCNISK.[N]	1xCarbamidomethyl [C17]; 1xPhospho [S8(100)]	81	AT5G09250.4	AT5G09250.4 [28-48]	AT5G09250.4 1xPhospho [S35(100)]	0	2356.04	60.72	101.8	128.6	95.6	75.4	84.1	136.4	118.2	110.3	4.4	104.4	143.3	105	89.5	68.2	90.1	145.6	137	133.5	128.6	94.6	91.6	111.8	102.1	0
[-].MPSSFSKPDLDPSSSPPPISPLSQDSSEAER.[R]	1xMet-loss [N-Term]; 1xPhospho [S15(100)]	42	AT5G51150.1	AT5G51150.1 [1-31]	AT5G51150.1 1xMet-loss [N-Term]; 1xPhospho [S15(100)]	0	3221.45	89.45	0	3.5	155.3	121.6	91.7	91.7	176.9	8.7	0	102.2	58	78.1	197.1	149	160.8	80.9	96	109.7	134.5	137.3	168.2	138.7	134.6	5.6
[-].MPSSFFFEDASDDELELIR.[N]	1xMet-loss [N-Term]; 1xPhospho [S11(100)]	10	AT4G16630.1	AT4G16630.1 [1-19]	AT4G16630.1 1xMet-loss [N-Term]; 1xPhospho [S11(100)]	0	2196.94	115.09	0	10.3	92.6	0	158.9	117.3	64.4	412.1	0	117.6	110.2	102.1	0	117.9	116.5	140.3	163.5	110.8	77.9	79.4	139.8	111.9	156.6	0
[-].MPSQDDVQNLPIDITFSR.[L]	1xMet-loss [N-Term]; 1xPhospho [S3(100)]	4	AT5G06830.1	AT5G06830.1 [1-18]	AT5G06830.1 1xMet-loss [N-Term]; 1xPhospho [S3(100)]	0	2024.93	105.51	0	234.1	180.5	0	0	0	160.8	255.1	0	87.2	106.5	131.6	119.4	93.5	67.5	101.5	142.4	142.3	89.5	99.8	114.9	150.4	123	0
[R].MPSPVYASSSNALEAK.[A]	1xOxidation [M1]; 1xPhospho [S3(100)]	7	AT2G40980.1	AT2G40980.1 [93-108]	AT2G40980.1 1xPhospho [S95(100)]	0	1747.76	56.15	97.4	38.1	89.4	117.5	98.4	105.1	89.6	153.2	116.3	110.5	98.4	94.7	66.9	73.3	63.3	76.1	101.5	148.4	111.7	71.9	132.7	141.8	113.8	90.1
[R].MPEIGATSQR.[A]	1xOxidation [M1]; 1xPhospho [T/S]	10	AT3G49470.2	AT3G49470.2 [145-154]		0	1185.5	27.74	72.4	51.4	46.9	110.3	138.2	117.6	49.7	99.8	122.9	183.6	124.9	175.2	23.1	37.8	59	119.5	71.6	49.2	40.3	38.2	0	106.2	99.4	462.8
[K].VAIPQAQQSLR.[R]	1xPhospho [S9(100)]	13	AT5G23450.3	AT5G23450.3 [14-24]	AT5G23450.3 1xPhospho [S22(100)]	0	1290.66	54.06	224.2	121.9	144.7	48.9	36.4	38.8	140.8	68.3	293.2	50.4	32.7	50.7	123.7	136.3	182.5	37.6	31.5	47	153.8	144.4	134	45.6	48.5	64.3
[K].MPDVASMIPNTDGSEAATVAQEEEDDEDVDETGVEAK.[D]	1xOxidation [M7]; 2xPhospho [S14(100); T18(100)]	6	AT4G10480.1	AT4G10480.1 [140-176]	AT4G10480.1 2xPhospho [S153(100); T157(100)]	0	4070.58	93.97	0	0	0	0	0	0	0	96.6	0	430.5	112.1	0	0	0	0	103.8	0	349.6	97	163.7	173.6	414.3	458.7	0
[K].MPDVASMIPNTDGSEAATVAQEEEDDEDVDETGVEAK.[D]	2xOxidation [M1; M7]; 1xPhospho [S14(100)]	18	AT4G10480.1	AT4G10480.1 [140-176]	AT4G10480.1 1xPhospho [S153(100)]	0	4006.61	89.21	0	154.3	79.3	157.7	147.1	82.6	68.4	185.5	0	189.9	160.4	109.9	41.2	61.5	45.5	65.6	240.8	50.3	72.3	67.5	0	216.8	203.3	0
[K].MPDVASMIPNTDGSEAATVAQEEEDDEDVDETGVEAK.[D]	1xOxidation [M]; 1xPhospho [S14(100)]	20	AT4G10480.1	AT4G10480.1 [140-176]	AT4G10480.1 1xPhospho [S153(100)]	0	3990.62	95.89	0	163.5	47.4	85.7	147.2	120.9	150.4	0	13.8	167.2	141.2	125.7	97.2	161.7	99.4	122.7	164	105.7	99.9	52.8	46.3	109.5	138.3	39.5
[K].MPDVASMIPNTDGSEAATVAQEEEDDEDVDETGVEAK.[D]	1xPhospho [S14(100)]	20	AT4G10480.1	AT4G10480.1 [140-176]	AT4G10480.1 1xPhospho [S153(100)]	0	3974.62	103.39	0	94.2	74.4	139.4	198.9	190.2	80.8	0	0	211.6	176.3	0	38.1	0	33.3	157.9	186.7	221.8	42.8	57.8	75.9	223.5	196.3	0
[-].MPATDFQGSFGR.[S]	1xMet-loss [N-Term]; 1xPhospho [S9(100)]	11	AT1G18740.1	AT1G18740.1 [1-12]	AT1G18740.1 1xMet-loss [N-Term]; 1xPhospho [S9(100)]	0	1262.52	49.51	135.3	96.1	101.4	88.7	67.3	86.6	92.3	0	222.8	81.9	53	71.5	140.5	168.6	184.5	83.2	52.6	75.7	122.7	157.9	75.8	58.4	68.3	115
[-].MPAMPGLVSVKTPSDTPPLR.[V]	1xMet-loss [N-Term]; 2xPhospho [T12(100); T16(99.3)]	27	AT4G10840.1	AT4G10840.1 [1-20]	AT4G10840.1 1xMet-loss [N-Term]; 2xPhospho [T12(100); T16(99.3)]	1	2123	94.66	0	151.6	79.4	166.8	140.9	124.7	97.5	47.4	0	153.8	150.8	114.3	112.1	74.2	89.6	0	142.8	176.3	87.9	96.1	103	151.8	138.9	0
[-].MPALACVDTSFVPPAYAFSDTAGDVFIPASSPTSAAVVVDR.[W]	1xCarbamidomethyl [C6]; 1xMet-loss [N-Term]; 1xPhospho [S/T/Y]	11	AT4G34710.2	AT4G34710.2 [1-41]	AT4G34710.2 1xMet-loss [N-Term]	0	4148.96	120.53	0	0	0	0	197.9	497.6	0	0	0	0	607.1	179.5	0	0	0	0	267.6	0	0	0	0	0	650.3	0
[K].MNTVANYDSDTAAAAAEVPGVASSGK.[D]	1xOxidation [M1]; 1xPhospho [S9(100)]	70	AT5G64420.1	AT5G64420.1 [36-61]	AT5G64420.1 1xPhospho [S44(100)]	0	2593.11	79.05	42.1	116.2	156.9	75.8	74.5	102.7	135.8	193.6	0	81	72	102.5	103.8	113.7	108.3	87	110.5	91.5	109.1	116.7	173.9	133.9	98.4	0
[K].MNTVANYDSDTAAAAAEVPGVASSGK.[D]	1xPhospho [T/S/Y]	58	AT5G64420.1	AT5G64420.1 [36-61]		0	2577.12	83.4	0	135	112.8	92.5	93.1	129.6	120.8	78.3	0	144.5	109.1	92.5	98.6	81.7	112.6	136.7	118.2	131.9	123.2	134.5	134.7	100.7	119	0
[R].MNTDWQQLNNSFFVSSTPPSPTR.[Q]	2xPhospho [S16(99.4); S20(99.5)]	16	AT1G78700.1	AT1G78700.1 [182-204]	AT1G78700.1 2xPhospho [S197(99.4); S201(99.5)]	0	2814.16	107.33	0	69.8	55.7	20.7	201.2	135.6	77.1	104	0	212	165.8	55	45	68.1	70.4	166.8	178.2	200.9	83.7	87	67.3	182.3	153.4	0
[-].MNSSPPPANSANGDTTNNGENGQDLNLNFLDK.[I]	1xAcetyl [N-Term]; 1xPhospho [S4(99.1)]	6	AT1G35470.2	AT1G35470.2 [1-32]	AT1G35470.2 1xAcetyl [N-Term]; 1xPhospho [S4(99.1)]	0	3468.46	106.17	0	35	82.7	0	119.4	106.3	113.6	377.5	0	154.2	138.4	113.5	5.2	72.7	83	134.1	134.2	139.4	76.3	118.9	150.1	112.2	133.2	0
[K].VALTSLQSLPR.[G]	1xPhospho [S8(99.9)]	144	AT1G76850.1	AT1G76850.1 [173-183]	AT1G76850.1 1xPhospho [S180(99.9)]	0	1264.67	85.53	115.5	114.8	104	110	80.6	99.9	97.5	125.3	39.4	116.4	96.3	97.5	110.3	104	117.9	113.3	98.8	100.9	89.5	87.3	99.2	89.2	94.9	97.7
[-].MNSESLENLHRPLIESSK.[S]	1xAcetyl [N-Term]; 1xPhospho [S5(100)]	3	AT1G61890.1	AT1G61890.1 [1-18]	AT1G61890.1 1xAcetyl [N-Term]; 1xPhospho [S5(100)]	0	2206.02	79.92	166.1	173.4	0	60.6	0	69.1	98	0	0	67.2	0	76	188.3	112.4	0	0	64.4	0	365.7	415.4	455	88.4	0	0
[-].MRPAIPLDYAVFQLSPKR.[S]	1xOxidation [M1]; 1xPhospho [S15(100)]	2	AT3G14172.1	AT3G14172.1 [1-18]	AT3G14172.1 1xPhospho [S15(100)]	1	2198.12	100.75	0	111.5	0	216.5	100	112.2	118.3	0	0	164.3	0	435.7	80.5	0	89.3	216.2	0	185.4	0	0	0	325.2	245.1	0
[-].MPKSNDDDVAQSEAVPLLDLVKPSLPISFPIK.[A]	1xMet-loss [N-Term]; 1xPhospho [S4(100)]	21	AT3G11040.1	AT3G11040.1 [1-32]	AT3G11040.1 1xMet-loss [N-Term]; 1xPhospho [S4(100)]	1	3412.77	121.06	0	0	0	0	384.2	35.7	0	0	0	450.3	442	25.4	0	0	0	37	342.4	356.4	0	0	0	17.2	309.4	0
[-].MPIFTGSSSDSEDER.[T]	1xMet-loss [N-Term]; 2xPhospho [S9(99.6); S11(100)]	8	AT3G18260.1	AT3G18260.1 [1-15]	AT3G18260.1 1xMet-loss [N-Term]; 2xPhospho [S9(99.6); S11(100)]	0	1686.59	50.52	242.1	149	194.7	0	0	23.9	152.2	77.6	87.4	61.8	32.2	30.5	166.9	154	216.2	0	42.6	47.5	184.5	260.8	202.6	41.2	32.3	0
[R].MPSPVYASSSNALEAK.[A]	1xPhospho [S3(100)]	25	AT2G40980.1	AT2G40980.1 [93-108]	AT2G40980.1 1xPhospho [S95(100)]	0	1731.77	67.52	72.8	235.2	308.7	20.3	25.4	8.6	40.9	150.1	433.8	42.9	0	16.9	57.8	71.4	112.6	0	60.7	0	53.1	0	21.7	233.3	0	433.7
[-].MPSIEDELFPSTPGKFK.[I]	1xMet-loss [N-Term]; 1xPhospho [T12(100)]	2	AT4G30440.1	AT4G30440.1 [1-17]	AT4G30440.1 1xMet-loss [N-Term]; 1xPhospho [T12(100)]	1	1871.88	95.68	16.5	74.2	89.2	306	89.5	97.5	82.7	146.3	0	153.7	70.6	126.4	0	64.5	83.6	99	113.6	161.6	112.1	156.3	88.3	127.4	141	0
[-].MPSIEDELFPSTPGK.[F]	1xMet-loss [N-Term]; 1xPhospho [T12(100)]	74	AT4G30440.1	AT4G30440.1 [1-15]	AT4G30440.1 1xMet-loss [N-Term]; 1xPhospho [T12(100)]	0	1596.72	91.39	89.4	79.9	102.3	116.7	110.1	99.4	105.9	112.5	4	93.1	55.6	86	112.4	103.6	108.3	78.2	91.8	124.3	120	136.7	150.6	140.8	116.9	61.5
[R].MPSDSDILNGEYNKR.[M]	1xPhospho [S3(99.6)]	14	AT2G31820.1	AT2G31820.1 [644-658]	AT2G31820.1 1xPhospho [S646(99.6)]	1	1818.77	61.36	224.8	164.4	127.5	192.4	0	0	161.7	87	209.1	0	0	158.6	141.6	186.9	136.5	0	0	0	164.5	184.7	260.4	0	0	0
[R].MPSDSDILNGEYNK.[R]	1xPhospho [S3(100)]	5	AT2G31820.1	AT2G31820.1 [644-657]	AT2G31820.1 1xPhospho [S646(100)]	0	1662.67	69.53	216	157.8	150.9	78.5	65.5	105.5	200.3	73.3	0	56	0	59.1	167.6	193.7	214.2	0	0	0	185.7	200.9	275	0	0	0
[R].MPSAVGYQPTLSTEMGTLQER.[I]	2xOxidation [M1; M15]; 1xPhospho [T/S/Y]	11	ATCG00480.1	ATCG00480.1 [292-312]		0	2408.05	71.37	0	0	0	226.8	87.7	135.8	0	0	0	131.9	371.4	396	0	0	0	195.1	159	167	0	0	0	265.7	263.5	0
[R].MPSAVGYQPTLSTEMGTLQER.[I]	1xOxidation [M]; 1xPhospho [T17(100)]	7	ATCG00480.1	ATCG00480.1 [292-312]	ATCG00480.1 1xPhospho [T308(100)]	0	2392.06	80.06	0	0	0	366.9	212.8	221.3	0	0	37.4	158.7	202	151.9	0	0	0	174.7	176.6	209.7	0	0	0	240.9	247.2	0
[R].MPSAVGYQPTLSTEMGTLQER.[I]	1xPhospho [T17(100)]	10	ATCG00480.1	ATCG00480.1 [292-312]	ATCG00480.1 1xPhospho [T308(100)]	0	2376.06	92.77	0	0	0	275.5	171	116.6	0	0	0	238.8	252.1	105.6	0	0	0	254.9	178.5	323.2	0	0	0	257.8	226.1	0
[-].MPRSRDEDDELDGDYEALDLEEEEEEDEEEEEER.[G]	1xMet-loss [N-Term]; 1xPhospho [S4(100)]	71	AT4G08350.1	AT4G08350.1 [1-34]	AT4G08350.1 1xMet-loss [N-Term]; 1xPhospho [S4(100)]	2	4122.57	85.93	0	182.9	101.9	133.8	71.8	111.2	69.8	120.2	0	124.3	155.1	88.8	172.1	84.6	70	104.4	103.1	135.9	112.1	90.2	105.5	146.8	115.5	0
[-].MPQVVASACTGGSDR.[K]	1xCarbamidomethyl [C9]; 1xMet-loss [N-Term]; 1xPhospho [T/S]	4	AT3G52710.1	AT3G52710.1 [1-15]	AT3G52710.1 1xMet-loss [N-Term]	0	1484.62	29.48	146	172.3	95.8	86.9	0	109.9	110.9	263.5	322.6	0	0	0	112.4	204	106.1	71.2	0	24.6	216.4	117	114.5	0	42.8	83.1
[R].MPPSSMPGGGGYPESGHYGLSSSAGYPGQHHQAVGTSPVPR.[V]	2xOxidation [M1; M6]; 1xPhospho [T/S/Y]	60	AT3G15010.2	AT3G15010.2 [350-390]		0	4190.81	61.08	18.7	16.8	0	13	14.8	16.2	100.8	935.6	1.4	20.7	25.2	27.7	500.6	0	3.2	32.6	22.7	18.7	545.5	0.8	3	22.2	23.9	35.9
[R].MPPSSMPGGGGYPESGHYGLSSSAGYPGQHHQAVGTSPVPR.[V]	1xOxidation [M]; 1xPhospho [T/S/Y]	215	AT3G15010.2	AT3G15010.2 [350-390]		0	4174.82	66.28	46.3	65.4	21.4	78	101.4	118	74.8	58.3	34.4	94.6	144.6	167.3	100.7	41.7	66.8	184.8	130.8	133	88.9	134	143.8	102.6	144.1	124.3
[R].MPPSSMPGGGGYPESGHYGLSSSAGYPGQHHQAVGTSPVPR.[V]	1xPhospho [T/S/Y]	78	AT3G15010.2	AT3G15010.2 [350-390]		0	4158.82	74.56	25.7	75.7	57.8	131.6	91.6	96.3	34	10.7	25.3	57.6	173.6	23.9	30.4	84.4	124.7	298.3	135.9	212.6	16.9	175.1	162.1	102.8	148.4	104.6
[R].MNSDSNFGVASPR.[T]	1xOxidation [M1]; 2xPhospho [S3(100); S11(100)]	31	AT2G48060.2	AT2G48060.2 [1420-1432]	AT2G48060.2 2xPhospho [S1422(100); S1430(100)]	0	1557.54	44.91	177.7	83.5	140.4	26	26.9	39.7	128.5	111.5	399	30.3	16.8	19.7	140.3	178.3	159.7	18.4	24.4	27.1	216.5	177.5	130.3	36	23.7	67.8
[-].MRSPVQLQHGSDATNGFHTLQPHDQTDGPIKR.[V]	1xOxidation [M1]; 1xPhospho [S3(100)]	1	AT5G05440.1	AT5G05440.1 [1-32]	AT5G05440.1 1xPhospho [S3(100)]	2	3664.71	54.64	0	0	0	0	0	0	0	0	0	0	0	0	0	0	0	0	0	0	0	0	0	0	0	2400
[R].MRSTLLDDGDESMTEK.[G]	1xOxidation [M]; 1xPhospho [S3(100)]	14	AT3G53480.1	AT3G53480.1 [73-88]	AT3G53480.1 1xPhospho [S75(100)]	1	1923.77	43.53	258.8	121.9	155.4	11	22.3	0	174.8	38.9	398.8	0	12.8	0	114.1	221.1	215.9	0	11	0	248	207.6	116.6	15	0	56
[-].MSETQQQVQNSTGSIRSPDKIEDTFR.[R]	1xMet-loss+Acetyl [N-Term]; 1xPhospho [S17(100)]	13	AT2G32930.2	AT2G32930.2 [1-26]	AT2G32930.2 1xMet-loss+Acetyl [N-Term]; 1xPhospho [S17(100)]	2	2973.36	79.35	0	0	141.3	185.4	151.7	164.2	166	49.5	0	0	282.6	0	0	124.1	98	29.6	119.8	270.7	140.8	138	127.9	38.3	94.3	77.7
[R].MSEQKDSKPSTPLPATPLYPPDDVFIPEDDPLLVSVSK.[V]	1xOxidation [M1]; 3xPhospho [S10(97.8); T11(99.9); T16(98.8)]	8	AT5G35210.1	AT5G35210.1 [1329-1366]	AT5G35210.1 3xPhospho [S1338(97.8); T1339(99.9); T1344(98.8)]	1	4408.99	118.7	0	0	0	0	1063	155.5	0	0	0	0	310.7	0	0	0	0	0	0	0	0	0	0	653.9	216.9	0
[R].MSEQKDSKPSTPLPATPLYPPDDVFIPEDDPLLVSVSK.[V]	3xPhospho [S7(98.5); S/T/Y]	10	AT5G35210.1	AT5G35210.1 [1329-1366]	AT5G35210.1 3xPhospho [S1335(98.5); S/T/Y]	1	4392.99	118.15	0	0	0	0	0	0	0	0	0	0	0	0	0	0	0	2400	0	0	0	0	0	0	0	0
[R].MSEQKDSKPSTPLPATPLYPPDDVFIPEDDPLLVSVSK.[V]	1xOxidation [M1]; 2xPhospho [S/T/Y]	10	AT5G35210.1	AT5G35210.1 [1329-1366]		1	4329.02	117.64	0	0	0	224.9	386.7	296.1	0	0	0	300.4	246	321.1	0	0	0	0	272.8	107	0	0	0	91.5	118.4	35.1
[R].MSEQKDSKPSTPLPATPLYPPDDVFIPEDDPLLVSVSK.[V]	2xPhospho [S7(98.7); S/T/Y]	10	AT5G35210.1	AT5G35210.1 [1329-1366]	AT5G35210.1 2xPhospho [S1335(98.7); S/T/Y]	1	4313.03	117.65	0	0	0	0	362.9	311.6	0	0	0	0	290.8	233.7	0	0	0	292.2	316.3	354.3	0	0	0	238.3	0	0
[R].MSEPKDSLPSTPSFLSEDTFVPEDDPLLVSVSK.[V]	1xOxidation [M1]; 2xPhospho [S7(100); S/T]	3	AT5G22760.1	AT5G22760.1 [1336-1368]	AT5G22760.1 2xPhospho [S1342(100); S/T]	1	3769.67	116.82	0	0	0	0	403.3	0	175.9	0	0	438.8	0	418.7	124.8	0	0	0	0	432.1	79.6	106.3	220.6	0	0	0
[R].MSEPKDSLPSTPSFLSEDTFVPEDDPLLVSVSK.[V]	2xPhospho [S2(99.3); S/T]	6	AT5G22760.1	AT5G22760.1 [1336-1368]	AT5G22760.1 2xPhospho [S1337(99.3); S/T]	1	3753.68	0	0	0	0	0	0	0	0	0	0	0	0	0	0	0	0	0	0	0	0	0	0	0	0	0
[R].MSENVVPSGR.[R]	1xOxidation [M1]; 1xPhospho [S2(100)]	6	AT3G45780.1	AT3G45780.1 [375-384]	AT3G45780.1 1xPhospho [S376(100)]	0	1171.48	29.52	9.8	17.2	0	164.2	135.6	148.5	46.6	0	0	188.5	52.9	208.7	224	0	0	109.1	87.6	76.9	0	38.5	33.4	184.1	121.7	552.7
[-].MSEVEIENAATIEGNTAADAPVTDAAVEK.[K]	1xMet-loss+Acetyl [N-Term]; 1xPhospho [S2(100)]	40	AT1G06760.1	AT1G06760.1 [1-29]	AT1G06760.1 1xMet-loss+Acetyl [N-Term]; 1xPhospho [S2(100)]	0	2937.32	101.23	0	93.9	136.7	4.7	89.8	71.5	157.6	406.5	0	105.9	84.1	79.1	78.8	134.9	132.2	79.8	91.9	94.3	161.4	139.6	92.2	88.9	76.4	0
[-].MSENQSEEVQQIEK.[L]	1xMet-loss+Acetyl [N-Term]; 1xPhospho [S2(100)]	39	AT2G34040.1	AT2G34040.1 [1-14]	AT2G34040.1 1xMet-loss+Acetyl [N-Term]; 1xPhospho [S2(100)]	0	1669.7	51.17	139.6	89.2	125.8	57.2	71.8	65.3	114.1	74	255.5	75.4	63.9	78.3	102.4	126.8	123.9	59.1	67.2	63.3	131.3	133.1	118.2	66.3	52.5	145.9
[K].MSENESLLSPEQK.[L]	1xOxidation [M1]; 1xPhospho [S9(100)]	41	AT1G09060.4	AT1G09060.4 [701-713]	AT1G09060.4 1xPhospho [S709(100)]	0	1587.66	45.01	141.1	75.7	101.4	96.3	118.6	92.1	86.3	70.3	204.8	114.4	82.6	87.9	82.1	100.3	89.2	95	94.3	76.7	95.1	71.4	52	87.3	65.1	220
[K].MSENESLLSPEQK.[L]	1xPhospho [S9(100)]	33	AT1G09060.4	AT1G09060.4 [701-713]	AT1G09060.4 1xPhospho [S709(100)]	0	1571.67	52.52	112.8	77.2	90.2	104.4	137.1	87.8	93.6	21.2	171.2	124.3	98.9	85.9	97.5	98.7	101.2	128.4	94.1	115.2	63.5	81.6	66.7	81.2	90.5	176.8
[R].VAFKPTSTIGR.[K]	1xPhospho [T/S]	32	AT1G48850.1	AT1G48850.1 [351-361]		0	1256.64	48.83	141.6	108.4	142.1	59	54.9	50.9	123.4	53	294	45.2	45.4	0	153.1	184.2	167.5	59.5	5.4	160.3	162.6	140.1	125.5	4.3	0	119.6
[-].MSEIEEEEEEGSASAITGSR.[S]	1xMet-loss+Acetyl [N-Term]; 1xPhospho [S12(100)]	117	AT4G15545.1	AT4G15545.1 [1-20]	AT4G15545.1 1xMet-loss+Acetyl [N-Term]; 1xPhospho [S12(100)]	0	2131.86	79.08	30.7	33.5	20.9	152.1	176.9	173.6	13.4	19.5	0	209.8	194.5	225.4	18	20.8	19	141.6	176.4	235.5	14	11.6	62.6	247.6	202.5	0
[-].MSEIEEEEEEGSASAITGSR.[S]	1xMet-loss [N-Term]; 1xPhospho [S12(100)]	28	AT4G15545.1	AT4G15545.1 [1-20]	AT4G15545.1 1xMet-loss [N-Term]; 1xPhospho [S12(100)]	0	2089.84	50.74	19.7	15.7	0	156.5	135.6	136.8	20	25.1	0	251.5	105.1	180.3	0	21.5	0	194.1	173.6	189.9	0	0	0	289.6	199	285.9
[-].MSELDSQVPTAFDPFADANVEDSGAGTK.[E]	1xMet-loss+Acetyl [N-Term]; 1xPhospho [S2(100)]	27	AT5G54760.2	AT5G54760.2 [1-28]	AT5G54760.2 1xMet-loss+Acetyl [N-Term]; 1xPhospho [S2(100)]	0	2890.23	115.96	0	98.8	71.1	30.6	156.4	150.7	74.5	117.4	0	140.8	175.4	174.4	83.1	0	95.8	164.8	128.7	132.8	94.3	116.7	113.7	133.8	146.3	0
[-].MSELDSQVPTAFDPFADANAEDSGAGTK.[E]	1xMet-loss+Acetyl [N-Term]; 1xPhospho [S2(100)]	9	AT4G27130.1	AT4G27130.1 [1-28]	AT4G27130.1 1xMet-loss+Acetyl [N-Term]; 1xPhospho [S2(100)]	0	2862.2	114.33	0	139.9	0	0	245	245.3	115.7	275.8	0	0	224.1	0	100.2	0	121	185.4	0	0	180.7	178.2	235.7	0	153.2	0
[-].MSEKFSPTLR.[L]	1xMet-loss+Acetyl [N-Term]; 1xPhospho [S6(100)]	21	AT4G16440.1	AT4G16440.1 [1-10]	AT4G16440.1 1xMet-loss+Acetyl [N-Term]; 1xPhospho [S6(100)]	1	1186.55	56.25	145.2	109.9	90.8	69.2	78.8	65.5	92.7	54.6	209.2	76.9	83.1	78.9	100.3	112.6	110.3	90.6	66.5	69.5	107.5	117	110.6	80.5	101.8	178
[R].VAFNDTPTAIFWTDYVATR.[W]	1xPhospho [Y15(99.6)]	26	AT5G19010.1	AT5G19010.1 [175-193]	AT5G19010.1 1xPhospho [Y189(99.6)]	0	2268.04	112.71	0	77.3	66.6	63	225.1	152.8	69.4	106.5	0	175.5	133.4	159.9	55.4	48	83	153.1	151.3	161.2	67.5	76.2	78.4	147.2	140.3	8.8
[R].MSFDDSILTSQGSDK.[S]	1xPhospho [S2(100)]	13	AT1G61100.1	AT1G61100.1 [598-612]	AT1G61100.1 1xPhospho [S599(100)]	0	1710.69	86.56	18.9	122.6	131.5	101.7	131.8	125.4	110.7	78.3	0	125.8	121.5	125.6	109.3	84.7	98.5	101.5	138.4	100.4	105.4	149.1	146.4	76.8	95.7	0
[K].VAELHHQLSQQR.[Q]	1xPhospho [S9(100)]	29	AT5G12150.1	AT5G12150.1 [670-681]	AT5G12150.1 1xPhospho [S678(100)]	0	1525.73	25.3	143.4	80.4	83.2	104	156.2	104.2	108.1	72.7	179.5	145.8	109.9	71.5	118.6	147.6	114.7	57.8	47.6	53.5	104.4	58.9	58	34.2	34	211.8
[-].MSGHQCTENPPDLDPTSGSGHVEK.[L]	1xCarbamidomethyl [C6]; 1xMet-loss+Acetyl [N-Term]; 1xPhospho [S2(100)]	2	AT3G23570.1	AT3G23570.1 [1-24]	AT3G23570.1 1xMet-loss+Acetyl [N-Term]; 1xPhospho [S2(100)]	0	2571.05	48.86	92.7	57.4	81.6	133.8	101.8	75.4	78.7	45.8	271.8	117.2	102.3	78.8	109.3	86.9	123.1	70.8	67	74.5	96.2	119.1	74.3	154.5	0	186.9
[-].MSGHDSKYFSTTK.[K]	1xMet-loss+Acetyl [N-Term]; 1xPhospho [S6(100)]	19	AT4G11380.2; AT4G23460.1	AT4G11380.2 [1-13]; AT4G23460.1 [1-13]	AT4G11380.2 1xMet-loss+Acetyl [N-Term]; 1xPhospho [S6(100)]; AT4G23460.1 1xMet-loss+Acetyl [N-Term]; 1xPhospho [S6(100)]	1	1479.62	31.91	151	117.3	151.1	85.7	62.4	65.1	119	47.3	237.6	47.8	56.7	37.7	123.6	166.3	156.7	52.7	43.2	32.8	147.9	136.9	115.2	38.9	40.7	166.2
[-].MSGGLDMSLDDIIK.[S]	1xMet-loss+Acetyl [N-Term]; 1xPhospho [S2(100)]	19	AT5G02530.1	AT5G02530.1 [1-14]	AT5G02530.1 1xMet-loss+Acetyl [N-Term]; 1xPhospho [S2(100)]	0	1485.65	115.34	0	118.7	62.4	0	113.2	75.4	84.4	68.7	0	164.3	107.9	117.3	124.9	61.4	124.7	155	119.6	177.1	90.9	124.4	158.2	145.7	205.8	0
[K].VAEAEEKTAGGLLLTETTK.[E]	1xPhospho [T8(100)]	7	AT5G20720.2	AT5G20720.2 [171-189]	AT5G20720.2 1xPhospho [T178(100)]	1	2041.01	68.17	0	0	0	133.5	155.3	173.3	0	0	0	163	247	182.4	0	0	0	209.2	170.9	271.6	0	0	0	312.9	281.2	99.7
[-].MSGEGNLGKDHEEENEAPLPGFR.[F]	1xMet-loss+Acetyl [N-Term]; 1xPhospho [S2(100)]	2	AT2G43000.1	AT2G43000.1 [1-23]	AT2G43000.1 1xMet-loss+Acetyl [N-Term]; 1xPhospho [S2(100)]	1	2504.07	72.58	0	1222.2	0	0	0	0	0	0	31.9	0	0	0	0	0	0	0	170.1	75.6	0	819.9	0	0	0	80.4
[-].MSGDEAVAAPVVPPVAEAAVIPEDMDVSTALELTVR.[K]	1xMet-loss+Acetyl [N-Term]; 1xPhospho [S2(100)]	298	AT2G32060.1	AT2G32060.1 [1-36]	AT2G32060.1 1xMet-loss+Acetyl [N-Term]; 1xPhospho [S2(100)]	0	3640.77	125.95	30.9	0	0	0	303	262.3	0	0	0	255.7	449.9	275.1	0	0	0	75.1	154.5	331.7	0	0	0	120	141.8	0
[R].MSGALENSGNLSSR.[G]	1xOxidation [M1]; 1xPhospho [S12(99.7)]	31	AT5G57015.1	AT5G57015.1 [347-360]	AT5G57015.1 1xPhospho [S358(99.7)]	0	1518.63	31.6	111.4	60.4	112.9	86.6	100.8	111.7	77.3	127.9	185.1	89	72.3	87	82.2	105.7	106.4	69.4	58.7	40.8	136	137.7	78.7	60.2	57.7	244.2
[R].MSGALENSGNLSSR.[G]	1xPhospho [S]	2	AT5G57015.1	AT5G57015.1 [347-360]		0	1502.63	0	0	0	0	0	0	0	0	0	0	0	0	0	0	0	0	0	0	0	0	0	0	0	0	0
[-].MSFVVGVGGSGSGSGGDGGGSHHHDGSETDR.[K]	1xMet-loss+Acetyl [N-Term]; 1xPhospho [S/T]	1	AT1G73360.1	AT1G73360.1 [1-31]	AT1G73360.1 1xMet-loss+Acetyl [N-Term]	0	2877.15	53.42	0	0	0	354.5	284.8	315.6	0	0	0	183.4	194	290.8	0	0	0	0	0	0	0	0	0	255	0	521.9
[K].MSFTSPQSAVQEDDGGESK.[T]	1xOxidation [M1]; 2xPhospho [S5(100); S8(100)]	22	AT5G58040.1	AT5G58040.1 [593-611]	AT5G58040.1 2xPhospho [S597(100); S600(100)]	0	2175.78	57.89	147.9	101.1	134.7	74.5	98.3	128.4	150.1	175.7	0	120.4	87.8	128.9	105.5	119.5	96.5	98.1	122.2	86	75.5	72	73.8	111.8	91.3	0
[K].MSFTSPQSAVQEDDGGESK.[T]	2xPhospho [S5(100); S8(100)]	35	AT5G58040.1	AT5G58040.1 [593-611]	AT5G58040.1 2xPhospho [S597(100); S600(100)]	0	2159.79	72.6	56.4	131.2	129	87	116.7	129.8	138.6	76	0	139.5	129.8	90	116.1	94.9	95	120.7	157.9	141.8	52.3	60.8	79.9	125.5	131.3	0
[K].MSFTSPQSAVQEDDGGESK.[T]	1xOxidation [M1]; 1xPhospho [S5(100)]	29	AT5G58040.1	AT5G58040.1 [593-611]	AT5G58040.1 1xPhospho [S597(100)]	0	2095.82	53.06	164.5	60.9	130.4	66.9	101.3	0	99	136.3	250.3	105	70.1	71.3	111.6	111.5	148.9	0	104.5	0	83.2	126.7	122	86	38.3	211.2
[K].MSFTSPQSAVQEDDGGESK.[T]	1xPhospho [S5(100)]	34	AT5G58040.1	AT5G58040.1 [593-611]	AT5G58040.1 1xPhospho [S597(100)]	0	2079.82	66.21	134.7	86.9	177.5	84.5	79.9	88	99.3	47	190.5	76.2	81.4	93.1	92.4	121.1	123.6	117.7	97.4	106.9	93.6	90.8	97	104.9	88.9	26.8
[K].MSFSPAITADTPAR.[G]	1xOxidation [M1]; 1xPhospho [S4(100)]	11	AT2G48160.2	AT2G48160.2 [759-772]	AT2G48160.2 1xPhospho [S762(100)]	0	1560.68	67.07	132.3	85.9	94.5	34.5	116.8	101.2	101.6	149.7	140.9	69.8	112.6	137.2	87.2	131.6	84	94	136.5	56	106	109.2	117.7	69.5	64.9	66.5
[K].MSFSPAITADTPAR.[G]	1xPhospho [S4(100)]	3	AT2G48160.2	AT2G48160.2 [759-772]	AT2G48160.2 1xPhospho [S762(100)]	0	1544.68	80.33	142	73.9	88.1	93.1	116.5	93.1	100.4	76.5	28.6	112.1	141.7	78.2	92.8	104	123	115.5	145.1	100.1	128.2	102.2	120.5	75.8	68.3	80.2
[-].MSFSDSGSSSYGGEYK.[N]	1xMet-loss+Acetyl [N-Term]; 1xPhospho [S2(100)]	30	AT4G12120.1	AT4G12120.1 [1-16]	AT4G12120.1 1xMet-loss+Acetyl [N-Term]; 1xPhospho [S2(100)]	0	1679.61	56.7	141.5	81.9	95.4	66.5	60	78.1	131	75.3	283.8	44.4	71.3	48.4	119.9	131.1	134.4	82.1	69	65.5	155.1	131.1	154.8	56.4	72.9	50.2
[-].MSFRDDNTEEGRNDLR.[R]	1xMet-loss+Acetyl [N-Term]; 1xPhospho [S2(100)]	40	AT1G19450.1	AT1G19450.1 [1-16]	AT1G19450.1 1xMet-loss+Acetyl [N-Term]; 1xPhospho [S2(100)]	2	1945.8	39.7	175.3	100.3	128.9	45	18.4	29.3	96.7	69.2	302	39.6	15.4	30.9	138.2	162.4	147.5	30.6	41.2	49.9	220	231.3	169.7	36.5	42.2	79.5
[K].VAEEESSEDDEDSVDR.[S]	2xPhospho [S6(100); S7(100)]	4	AT1G30960.1	AT1G30960.1 [106-121]	AT1G30960.1 2xPhospho [S111(100); S112(100)]	0	1970.64	28.3	103.9	174.7	131.4	0	31.3	36.3	143	1012.6	0	46	57.5	62.8	88.4	0	0	0	40.8	44.8	118.9	84.4	90.8	0	31.5	100.8
[-].MSFNSSHLLPPQEDLPLR.[H]	1xMet-loss+Acetyl [N-Term]; 1xPhospho [S2(99.4)]	8	AT4G32040.1	AT4G32040.1 [1-18]	AT4G32040.1 1xMet-loss+Acetyl [N-Term]; 1xPhospho [S2(99.4)]	0	2071.98	105.7	0	152.1	65.8	159.5	113.7	93.5	101.5	196.6	0	176.5	198.2	177.8	48.5	68.6	103.7	0	159.1	162.4	71.4	52	64.9	0	208.4	25.8
[-].MSEFEDHEGNGTVADAIYDEENGGRDGEIEDQLDSKPK.[R]	1xMet-loss+Acetyl [N-Term]; 1xPhospho [S2(100)]	13	AT4G36690.1	AT4G36690.1 [1-38]	AT4G36690.1 1xMet-loss+Acetyl [N-Term]; 1xPhospho [S2(100)]	1	4187.75	93.94	0	0	0	0	0	0	0	0	0	407.2	327.9	364.5	0	0	0	0	0	0	0	0	0	832.9	467.6	0
[-].MSEFEDHEGNGTVADAIYDEENGGR.[D]	1xMet-loss+Acetyl [N-Term]; 1xPhospho [S2(100)]	25	AT4G36690.1	AT4G36690.1 [1-25]	AT4G36690.1 1xMet-loss+Acetyl [N-Term]; 1xPhospho [S2(100)]	0	2733.06	90.29	0	127.4	96.1	154.5	94.9	98.1	121.1	123.2	0	128.7	133.8	107.8	111.4	96.2	84.7	122	116.8	91.2	94.4	102.6	157.2	118.5	119.4	0
[R].VAFNDTPTAIFWTDYVATR.[W]	2xPhospho [T13(100); Y15(100)]	51	AT5G19010.1	AT5G19010.1 [175-193]	AT5G19010.1 2xPhospho [T187(100); Y189(100)]	0	2348	112.51	0	6.7	25.1	3.1	303.1	237.3	69.2	158	0	197.9	172.7	114.6	1.7	28.5	80.2	155.4	208.7	200.2	48	55.3	60.2	129	139.6	5.4
[-].MSEEQPHANLAVPAFK.[T]	1xMet-loss+Acetyl [N-Term]; 1xPhospho [S2(100)]	15	AT2G20610.1	AT2G20610.1 [1-16]	AT2G20610.1 1xMet-loss+Acetyl [N-Term]; 1xPhospho [S2(100)]	0	1759.81	83.58	85.7	48.3	121.8	149.5	86.1	123	0	0	0	117.4	110.4	162.4	86.4	50.7	82.8	128.9	126.7	140	149.9	143.1	89.6	163.3	183.4	50.4
[-].MSDDEHHFESSDAGASK.[T]	1xMet-loss+Acetyl [N-Term]; 1xPhospho [S2(100)]	172	AT1G69410.1	AT1G69410.1 [1-17]	AT1G69410.1 1xMet-loss+Acetyl [N-Term]; 1xPhospho [S2(100)]	0	1840.67	26.64	200.5	135.9	128.4	64.4	76.9	71.5	95.6	93.4	236.6	62.1	55.7	68.7	99.6	78.2	112.9	70.9	55.8	55.3	129.3	112.5	128.2	57.9	71.4	138.2
[-].MSDDEHHFEASESGASKTYPQSAGNIR.[K]	1xMet-loss+Acetyl [N-Term]; 1xPhospho [S2(100)]	215	AT1G26630.1	AT1G26630.1 [1-27]	AT1G26630.1 1xMet-loss+Acetyl [N-Term]; 1xPhospho [S2(100)]	1	2942.22	51.03	209.1	146	140.9	54.5	76.7	56.2	92.1	88.3	122.3	80.9	55.8	73.1	126.5	90.1	123.7	56.7	66.4	64.1	117.2	163.4	149.5	82.2	51.1	113.4
[-].MSDDEHHFEASESGASK.[T]	1xAcetyl [N-Term]; 1xPhospho [S2(100)]	12	AT1G26630.1	AT1G26630.1 [1-17]	AT1G26630.1 1xAcetyl [N-Term]; 1xPhospho [S2(100)]	0	1985.72	43.39	76	56.6	0	142.4	135.6	170.2	0	0	0	174.3	154.3	148.6	60.2	0	82.6	140.3	133.7	172.6	0	50.7	48.1	181.1	165	307.6
[-].MSDDEHHFEASESGASK.[T]	1xMet-loss+Acetyl [N-Term]; 1xPhospho [S2(100)]	398	AT1G26630.1	AT1G26630.1 [1-17]	AT1G26630.1 1xMet-loss+Acetyl [N-Term]; 1xPhospho [S2(100)]	0	1854.68	28.9	123.9	81.4	94.9	123.8	108.7	90.9	84.7	33.2	134.4	104.2	95.7	113.1	87.1	61.8	88.3	111.9	82.5	85.9	77.2	103.9	91.2	89.7	85	246.8
[-].MSDDEHHFEASESGASK.[T]	1xMet-loss [N-Term]; 1xPhospho [S2(100)]	29	AT1G26630.1	AT1G26630.1 [1-17]	AT1G26630.1 1xMet-loss [N-Term]; 1xPhospho [S2(100)]	0	1812.67	23.11	51.4	39.6	36.5	106.9	115.3	143.7	44.9	42.3	49.9	135.8	131	155.5	36.3	31.4	56.1	136.3	112.9	113.6	64.5	65.4	90.4	155	147.4	338
[K].VAGASADILDAAEK.[Y]	1xPhospho [S5(100)]	43	AT1G13930.2	AT1G13930.2 [67-80]	AT1G13930.2 1xPhospho [S71(100)]	0	1410.65	70.52	43.9	34.7	35.1	169.2	127.4	161.6	45.4	31.4	9.7	81.7	334.1	146.5	62	44.6	40.2	170.6	126	120.8	47.1	32	85	212.3	238.9	0
[-].MSATPEEDKKPDQGAHINLK.[V]	1xMet-loss+Acetyl [N-Term]; 1xPhospho [T4(99.6)]	228	AT5G55160.1	AT5G55160.1 [1-20]	AT5G55160.1 1xMet-loss+Acetyl [N-Term]; 1xPhospho [T4(99.6)]	1	2200.03	40.31	123.3	78.2	67.5	126.8	109.3	107.8	67.6	51.7	109.8	122	156.4	122.9	83.8	83.4	71.5	130.6	105.8	94.7	79.8	69.7	63.3	82.9	76.6	214.7
[-].MSASWADVADSEK.[A]	1xMet-loss+Acetyl [N-Term]; 1xPhospho [S4(100)]	50	AT3G58510.3	AT3G58510.3 [1-13]	AT3G58510.3 1xMet-loss+Acetyl [N-Term]; 1xPhospho [S4(100)]	0	1387.54	75.39	95.1	86.2	89	64.3	37.2	58.9	66	35.8	117.6	65.8	91.2	80.5	74	131	138.7	103.1	73.4	103.2	175.1	200.1	246.5	128.3	107.6	31.4
[-].MSASTVSITANTAAATR.[R]	1xMet-loss+Acetyl [N-Term]; 1xPhospho [S2(98.4)]	2	AT5G04990.1	AT5G04990.1 [1-17]	AT5G04990.1 1xMet-loss+Acetyl [N-Term]; 1xPhospho [S2(98.4)]	0	1643.76	70.56	417.5	207.6	295.7	0	0	0	230.8	318.9	270.6	0	0	0	237.1	328	0	0	93.8	0	0	0	0	0	0	0
[-].MSAPIYSPIDMQEIVQNPPGFDTEPVPISTYR.[D]	1xMet-loss+Acetyl [N-Term]; 1xPhospho [S7(100)]	33	AT3G22520.1	AT3G22520.1 [1-32]	AT3G22520.1 1xMet-loss+Acetyl [N-Term]; 1xPhospho [S7(100)]	0	3583.67	121.31	0	49.2	39	21.1	249.1	174.2	46.5	74.9	0	201.8	213.1	224.9	36.1	36.8	54.8	146.9	142	214.9	50.6	56.3	83.2	123	161.8	0
[-].MSANQEEDKKPGDGGAHINLK.[V]	1xMet-loss+Acetyl [N-Term]; 1xPhospho [S2(100)]	83	AT4G26840.1	AT4G26840.1 [1-21]	AT4G26840.1 1xMet-loss+Acetyl [N-Term]; 1xPhospho [S2(100)]	1	2230.01	36.55	117.5	85	46.7	130.4	130.8	126.1	64.1	38.5	115.7	138.6	168.1	138.5	64.6	64.2	68.1	101.4	110	77.9	85.6	49.9	32.8	90.7	101.9	253.1
[R].MSAGYSGGSQSQDSSLSQAQGHGMDNFYQNEGYSGQFSGSPSR.[R]	1xPhospho [S40(99.4)]	5	AT5G35980.1	AT5G35980.1 [671-713]	AT5G35980.1 1xPhospho [S710(99.4)]	0	4558.82	0	0	0	0	0	0	0	0	0	0	0	0	0	0	0	0	0	0	0	0	0	0	0	0	0
[-].MSAESCFGSSGDQSSSK.[G]	1xCarbamidomethyl [C6]; 1xMet-loss+Acetyl [N-Term]; 1xPhospho [S2(100)]	1	AT4G01370.1	AT4G01370.1 [1-17]	AT4G01370.1 1xMet-loss+Acetyl [N-Term]; 1xPhospho [S2(100)]	0	1742.62	35.44	0	0	0	186.2	219.7	198.3	157.8	0	0	180.8	187	163.2	0	0	0	181.2	110.4	143.1	0	0	0	129.6	192.3	350.4
[-R].MRYESPDTYSK.[S]	1xOxidation [M1]; 1xPhospho [S5(100)]	43	AT4G12640.1	AT4G12640.1 [129-139]	AT4G12640.1 1xPhospho [S133(100)]	1	1472.58	25.71	152	81.1	96.2	57.8	63.4	46.9	107.8	105.7	250.4	68.3	53.4	55.1	126.4	138.3	128.8	45	39	35.2	127.9	161.3	101	48.1	42.9	267.9
[-].MRTNPTTSNPEVSIR.[E]	1xMet-loss+Acetyl [N-Term]; 1xPhospho [T3(100)]	15	ATCG00480.1	ATCG00480.1 [1-15]	ATCG00480.1 1xMet-loss+Acetyl [N-Term]; 1xPhospho [T3(100)]	1	1693.79	50.79	0	0	0	156.7	240.7	150	0	0	0	184.4	176.5	208.5	0	0	17.8	198.2	162.8	154.3	0	0	6.7	181.6	160.9	400.8
[R].MRSTLLDDGDESMTEK.[G]	2xOxidation [M1; M13]; 1xPhospho [S3(100)]	16	AT3G53480.1	AT3G53480.1 [73-88]	AT3G53480.1 1xPhospho [S75(100)]	1	1939.77	36.07	195.3	105.6	171.6	0	0	0	122.1	100	395	0	0	0	187.2	150.5	331.8	0	0	0	221.5	265.4	154	0	0	0
[-].MSDDEHHFESSDAGASKTYPQQAGNIR.[K]	1xMet-loss+Acetyl [N-Term]; 1xPhospho [S2(100)]	48	AT1G69410.1	AT1G69410.1 [1-27]	AT1G69410.1 1xMet-loss+Acetyl [N-Term]; 1xPhospho [S2(100)]	1	2969.23	49.32	248	143.5	239.5	25.7	35.5	34	137.2	112.1	204.8	28.6	11.4	31.7	168.9	155.6	163.7	37.8	35.1	5.6	160.2	157.4	198.1	6.5	7	52.2
[R].MRSTLLDDGDESMTEK.[G]	1xPhospho [S3(100)]	6	AT3G53480.1	AT3G53480.1 [73-88]	AT3G53480.1 1xPhospho [S75(100)]	1	1907.78	56.54	283.1	155.5	153.2	0	0	0	212.6	0	460.8	0	0	0	258.7	231.9	236	0	0	0	209.8	198.4	0	0	0	0
[-].MSDDMVLHFSSNSSNQSDHSLPDK.[I]	1xMet-loss+Acetyl [N-Term]; 1xPhospho [S20(97.8)]	9	AT5G20930.1	AT5G20930.1 [1-24]	AT5G20930.1 1xMet-loss+Acetyl [N-Term]; 1xPhospho [S20(97.8)]	0	2669.08	82.29	0	0	220.1	111.7	56.4	58.3	22.5	376.6	0	96.2	49.2	67.7	170.3	247.6	127.5	60.2	70.8	76.6	121.7	108.9	152.3	76.4	82.7	46.1
[R].MSDDWDDSVLTK.[E]	1xOxidation [M1]; 1xPhospho [S2(100)]	13	AT3G59690.1	AT3G59690.1 [253-264]	AT3G59690.1 1xPhospho [S254(100)]	0	1507.57	68.69	219.8	147.2	246.4	0	0	0	216.4	150.9	0	22.3	0	0	229	218.8	260.2	0	0	0	201	262.9	225.3	0	0	0
[R].VAFNDTPTTIFWTDYVATR.[W]	1xPhospho [T13(100)]	22	AT2G42880.1	AT2G42880.1 [175-193]	AT2G42880.1 1xPhospho [T187(100)]	0	2298.05	110.88	0	162.2	92.7	70.5	118.1	131.7	129	53	0	167.9	166.8	241.5	38.7	54	30.4	84.2	244.4	81	0	0	45.3	240.1	248.5	0
[-].MSEEAYEETQESSQSPRPVPK.[L]	1xMet-loss+Acetyl [N-Term]; 1xPhospho [S15(99.2)]	16	AT2G46860.1	AT2G46860.1 [1-21]	AT2G46860.1 1xMet-loss+Acetyl [N-Term]; 1xPhospho [S15(99.2)]	0	2400.02	52.3	175	130.9	171.5	9.8	15.1	0	162.9	188.2	362.5	18.2	11	0	153.2	184.3	126.5	13.1	9.5	0	186.1	270.3	187.7	6.5	0	17.7
[-].MSDSGEPKPSQQEEPLPQPAAQETQSQQVCTFFK.[K]	1xCarbamidomethyl [C30]; 1xMet-loss+Acetyl [N-Term]; 1xPhospho [S/T]	41	AT1G01350.1	AT1G01350.1 [1-34]	AT1G01350.1 1xMet-loss+Acetyl [N-Term]	0	3825.69	98.19	0	0	86.5	169.1	124.4	0	116.2	200.6	0	146.2	138	140.1	93.3	78.8	108.8	143.9	163.3	103.1	123	97	104.7	136.7	126.3	0
[-].MSDSDMDIDDDEVEQK.[V]	1xMet-loss+Acetyl [N-Term]; 1xPhospho [S]	12	AT2G33835.1	AT2G33835.1 [1-16]	AT2G33835.1 1xMet-loss+Acetyl [N-Term]	0	1862.65	61.41	155.5	132.6	218.2	37.8	74.5	67.3	203.2	0	0	88.9	85	60.9	138.7	181.4	137.7	90.4	96.2	81.9	144.6	116.8	131.8	86	70.6	0
[-].MSDSDKELENQIIEAGEK.[L]	1xMet-loss+Acetyl [N-Term]; 1xPhospho [S4(100)]	161	AT4G31880.2; AT4G31880.1	AT4G31880.2 [1-18]; AT4G31880.1 [1-18]	AT4G31880.2 1xMet-loss+Acetyl [N-Term]; 1xPhospho [S4(100)]; AT4G31880.1 1xMet-loss+Acetyl [N-Term]; 1xPhospho [S4(100)]	1	2026.89	85.37	56.5	115.2	112.8	112.1	88.9	104.8	114.7	141.6	1.7	137.8	113.3	113.9	132.7	97	121.8	86.5	86.6	89.7	115.8	112.7	128.1	109.1	106.8	0
[-].MSDPDSPMNHDPIPDPSPLAPLPPPLSSSAHDDASTEPASNTDLK.[S]	1xMet-loss+Acetyl [N-Term]; 1xPhospho [S/T]	4	AT2G44730.1	AT2G44730.1 [1-45]	AT2G44730.1 1xMet-loss+Acetyl [N-Term]	0	4652.07	0	0	0	0	0	0	0	0	0	0	0	0	0	0	0	0	0	0	0	0	0	0	0	0	0
[-].MSDNKDRDSDSDAPEELTQEQAK.[L]	1xMet-loss+Acetyl [N-Term]; 1xPhospho [S9(100)]	38	AT4G37090.1	AT4G37090.1 [1-23]	AT4G37090.1 1xMet-loss+Acetyl [N-Term]; 1xPhospho [S9(100)]	2	2600.06	41.88	169.7	103	119	65	70.6	88.2	127.4	84.2	107	109	86.4	76.4	108.4	73.4	101.8	82.4	105.7	72.1	118.1	112.7	107.4	99.3	62.1	150.7
[-].MSDLVATSPSPSSAPR.[S]	1xMet-loss+Acetyl [N-Term]; 1xPhospho [S8(100)]	102	AT4G24840.1	AT4G24840.1 [1-16]	AT4G24840.1 1xMet-loss+Acetyl [N-Term]; 1xPhospho [S8(100)]	0	1593.72	65.82	160.6	96.9	97.8	47	48.6	63.6	103.6	70.2	238.3	55.4	60	68.1	100.5	130.1	115.4	74.9	57.9	57.9	164.4	183.4	184.8	74.2	73.9	72.4
[R].VAFNDTPTTIFWTDYVATR.[W]	2xPhospho [T13(100); Y15(100)]	38	AT2G42880.1	AT2G42880.1 [175-193]	AT2G42880.1 2xPhospho [T187(100); Y189(100)]	0	2378.01	111.1	0	14.5	26.6	0	276.5	277.3	64.9	136.9	0	209.1	183.5	166.6	0	47.8	61.1	112.1	176.8	179.6	47.6	59.2	82.3	140.9	126.4	10.3
[-].MSDLQTPLVRPK.[R]	1xMet-loss+Acetyl [N-Term]; 1xPhospho [S2(100)]	86	AT3G19820.1	AT3G19820.1 [1-12]	AT3G19820.1 1xMet-loss+Acetyl [N-Term]; 1xPhospho [S2(100)]	0	1375.7	67.62	208.4	110.8	131.1	61.2	61.2	83.3	107.6	69.6	45.3	56.6	45.9	72.7	125	127.2	134.7	62.4	55.1	98.1	174.4	175.4	200.6	100.3	89.3	3.4
[-].MSDLQTPLVRPK.[R]	1xMet-loss [N-Term]; 1xPhospho [S2(100)]	99	AT3G19820.1	AT3G19820.1 [1-12]	AT3G19820.1 1xMet-loss [N-Term]; 1xPhospho [S2(100)]	0	1333.69	49.36	187.6	96.6	145.2	88.1	80	80.8	111	54.5	232.8	74	33	60.7	105.8	122.7	116.9	58.1	47.2	67.1	138.9	143.4	109.2	64.1	53.4	128.9
[-].MSDLEVQVPTAFDPFADANAEDSGAGTK.[E]	1xMet-loss+Acetyl [N-Term]; 1xPhospho [S2(100)]	2	AT1G54290.1	AT1G54290.1 [1-28]	AT1G54290.1 1xMet-loss+Acetyl [N-Term]; 1xPhospho [S2(100)]	0	2874.24	0	0	0	0	0	0	0	0	0	0	0	0	0	0	0	0	0	0	0	0	0	0	0	0	0
[-].MSDGNMDVDESPVSWK.[V]	1xMet-loss+Acetyl [N-Term]; 1xPhospho [S2(100)]	25	AT5G35910.1	AT5G35910.1 [1-16]	AT5G35910.1 1xMet-loss+Acetyl [N-Term]; 1xPhospho [S2(100)]	0	1787.68	87.55	0	132.1	144.9	89	84.1	88.1	138.6	46	0	113.5	106.7	61.1	149.3	130	150.1	90.2	90.3	116.4	122.6	183.8	204.6	77.8	80.9	0
[-].MSDGDSTTTSAMEISGDK.[I]	1xMet-loss+Acetyl [N-Term]; 1xPhospho [S2(100)]	24	AT4G08310.1	AT4G08310.1 [1-18]	AT4G08310.1 1xMet-loss+Acetyl [N-Term]; 1xPhospho [S2(100)]	0	1823.69	57.38	173.4	133.1	141.5	40.4	76.5	66.6	148.5	28	325.9	70.7	56.9	43.6	139.2	130.7	142.2	66.8	53.8	58.6	138.3	129.7	127.6	57.9	49.9	0
[R].VAFNDTPTTVFWTDYVATR.[W]	1xPhospho [T13(100)]	22	AT1G53510.1	AT1G53510.1 [175-193]	AT1G53510.1 1xPhospho [T187(100)]	0	2284.03	109.41	0	32	22.5	58.8	148.1	120.8	33.2	58.6	0	191.7	166.1	279.1	23.3	46.3	39	103.6	163.7	172.4	34.7	56.5	38.4	136.5	276.3	198.2
[K].MSDFLSGSLSAESPKSGPLVAEK.[H]	1xOxidation [M1]; 2xPhospho [S16(100); S]	7	AT5G04550.1	AT5G04550.1 [294-316]	AT5G04550.1 2xPhospho [S309(100); S]	1	2513.09	94.07	16.7	141.7	0	142.2	235.6	260.8	0	195.4	0	151.1	171.2	0	0	31.4	0	175.1	218.6	184.9	0	51.3	56.4	179.6	188.1	0
[K].MSDFLSGSLSAESPKSGPLVAEK.[H]	2xPhospho [S13(100); S16(100)]	12	AT5G04550.1	AT5G04550.1 [294-316]	AT5G04550.1 2xPhospho [S306(100); S309(100)]	1	2497.1	99.02	12.9	30.6	50.9	45.7	294.1	285.7	62.7	88.4	0	161.4	188	123.7	41.4	56.7	58.9	160.8	141	223	78.4	49	0	130.5	116.3	0
[R].VAFNDTPTTVFWTDYVATR.[W]	2xPhospho [T13(100); Y15(100)]	38	AT1G53510.1	AT1G53510.1 [175-193]	AT1G53510.1 2xPhospho [T187(100); Y189(100)]	0	2364	108.4	0	38.4	49.4	0	249.7	185.2	67.7	117.6	0	193.1	187.2	142.5	0	79.8	88.7	166.8	182.7	156.6	70.2	94.6	91.9	113.4	124.4	0
[K].MSDFLSGSLSAESPK.[S]	1xOxidation [M1]; 1xPhospho [S13(100)]	85	AT5G04550.1	AT5G04550.1 [294-308]	AT5G04550.1 1xPhospho [S306(100)]	0	1651.69	74.09	133.4	93.3	86.6	74.2	105.9	116.9	87.2	132.5	50	79.6	88.7	125.6	88.3	92.1	114.3	110.1	107.5	124.2	85.7	105.7	111.1	140.7	121.4	25
[K].MSDFLSGSLSAESPK.[S]	1xPhospho [S13(100)]	41	AT5G04550.1	AT5G04550.1 [294-308]	AT5G04550.1 1xPhospho [S306(100)]	0	1635.7	83.58	74.6	120.1	100.6	117	98.3	137.4	102.9	68.5	0	127.1	123.5	103.5	122.6	87.3	118.1	138.5	80.9	135.5	89.6	113.1	122.2	86.1	132.7	0
[-].MSDEEHHFESSDAGASK.[T]	1xMet-loss+Acetyl [N-Term]; 1xPhospho [S2(100)]	26	AT1G13950.1	AT1G13950.1 [1-17]	AT1G13950.1 1xMet-loss+Acetyl [N-Term]; 1xPhospho [S2(100)]	0	1854.68	30.38	184.1	98	109.9	82.3	76.8	68.9	80.7	46.4	169.5	90.9	67.3	83.1	105.6	78.1	103.2	82.8	65.3	72.1	140.4	149	154.2	73	79.8	138.6
[R].MSDEAAKSPQNEEINEEIK.[V]	1xOxidation [M1]; 1xPhospho [S8(100)]	9	AT3G12020.3	AT3G12020.3 [659-677]	AT3G12020.3 1xPhospho [S666(100)]	1	2257.95	43.48	30.9	70.8	102.4	74.2	105.2	80.1	64.1	68.6	143.7	87.6	141.9	84.8	66.4	110.1	99.8	73.9	79.7	138.2	93.3	0	0	296.6	158.7	229
[R].MSDEAAKSPQNEEINEEIK.[V]	1xPhospho [S8(100)]	3	AT3G12020.3	AT3G12020.3 [659-677]	AT3G12020.3 1xPhospho [S666(100)]	1	2241.96	46.82	72.9	67.7	65	397.4	235.2	243.9	85.3	256	180.6	0	153	0	82.2	0	75.8	0	0	88	0	86.5	0	0	0	310.5
[R].MSDDWDDSVLTK.[E]	1xPhospho [S2(100)]	10	AT3G59690.1	AT3G59690.1 [253-264]	AT3G59690.1 1xPhospho [S254(100)]	0	1491.57	77.77	0	777.3	811.7	0	0	0	811	0	0	0	0	0	0	0	0	0	0	0	0	0	0	0	0	0
[-].MSGKGEGPAIGIDLGTTYSCVGVWQHDR.[V]	1xCarbamidomethyl [C20]; 1xMet-loss+Acetyl [N-Term]; 1xPhospho [S2(100)]	30	AT5G02500.1	AT5G02500.1 [1-28]	AT5G02500.1 1xMet-loss+Acetyl [N-Term]; 1xPhospho [S2(100)]	1	2982.35	104.21	0	14.7	0	72.2	307.6	236.9	0	93.2	0	169.5	187.4	172.5	3.9	44	50.1	192.2	171.4	200.6	35.6	32.6	46.2	176.8	192.8	0
[R].MNSDSNFGVASPR.[T]	2xPhospho [S3(100); S11(100)]	12	AT2G48060.2	AT2G48060.2 [1420-1432]	AT2G48060.2 2xPhospho [S1422(100); S1430(100)]	0	1541.55	50.55	189	116.2	153.5	33.1	19.6	36.1	153.4	0	288.3	36.7	16.5	15.2	181.8	179.6	226.2	21	29.3	41	221.1	211.3	174.8	34.7	21.4	0
[R].MNSDSNFGVASPR.[T]	1xPhospho [S3(100)]	5	AT2G48060.2	AT2G48060.2 [1420-1432]	AT2G48060.2 1xPhospho [S1422(100)]	0	1461.58	48.36	210.2	123.4	195.1	19.7	28.3	0	165.8	22	290	0	20	0	190.1	222.2	260.5	18.3	27.2	37	212.9	195.1	150.6	0	11.7	0
[-].MLEIGSPNALFFR.[T]	1xOxidation [M1]; 1xPhospho [S6(100)]	2	AT2G01910.1	AT2G01910.1 [1-13]	AT2G01910.1 1xPhospho [S6(100)]	0	1590.74	108.15	0	121.3	97.1	116.5	144.9	152.9	97.5	168.6	50.6	155.1	152.7	154	52.3	65	69.8	132.8	0	118.2	83	110.6	145.2	170.3	41.6	0
[R].VASDAADESEHSSEQGQGKPLANSLSSAHLQSMGTPR.[R]	1xOxidation [M33]; 2xPhospho [T35(99); S]	9	AT1G13980.2	AT1G13980.2 [911-947]	AT1G13980.2 2xPhospho [T945(99); S]	0	3955.68	55.56	244.4	0	73.7	24.3	58.5	87.2	164.2	264.6	87.7	0	76.7	64.6	147.3	214.4	199.6	47	0	0	201.3	219.1	103.3	0	26.6	95.5
[R].VASDTYREPHQSPYNVAQPLQAPIGTK.[A]	1xPhospho [S3(100)]	291	AT5G64430.1	AT5G64430.1 [385-411]	AT5G64430.1 1xPhospho [S387(100)]	1	3047.46	77.42	9.6	164.1	73.4	153.1	75.9	129.2	109.4	145.1	4.9	58.8	112.9	92	128	130.3	118.4	123.6	89.6	103.4	120.3	104.7	139.5	67.1	110.8	36.1
[K].VASEAETGKSFPFANTFSFK.[I]	1xPhospho [S10(100)]	22	AT5G63490.1	AT5G63490.1 [389-408]	AT5G63490.1 1xPhospho [S398(100)]	1	2245.02	100.96	83.9	159.3	156.5	100	109.4	76.5	130.4	152.5	174.7	85.8	66	73.1	96.4	93.8	81.6	69.3	71.9	77.9	92.7	33.5	124.3	105.7	103.2	81.6
[K].VASEAETGKSFPFANTFSFK.[I]	2xPhospho [S3(100); S10(100)]	25	AT5G63490.1	AT5G63490.1 [389-408]	AT5G63490.1 2xPhospho [S391(100); S398(100)]	1	2324.99	107.01	0	138.8	76.9	40.9	174.2	114.8	83.7	110.6	0	124.5	143.4	115.9	81.6	68.1	89.2	108.2	134.3	148.5	94.9	72.5	102.8	170.3	206	0
[R].MLAYSTVGTPDYIAPEVLLK.[K]	1xOxidation [M1]; 1xPhospho [S/T/Y]	77	AT4G14350.1; AT3G23310.1	AT4G14350.1 [313-332]; AT3G23310.1 [316-335]		0	2277.11	111.88	12.1	111.9	41.4	107.7	122.2	120.1	84.3	177.5	2.2	165.8	127.9	250.3	65.5	59.3	51.5	109.8	121.4	103.4	44.9	49.7	91	142.8	164.1	73.5
[-].MLEIGSPNALFFR.[T]	1xAcetyl [N-Term]; 1xPhospho [S6(100)]	2	AT2G01910.1	AT2G01910.1 [1-13]	AT2G01910.1 1xAcetyl [N-Term]; 1xPhospho [S6(100)]	0	1616.75	0	0	0	0	0	0	0	0	0	0	0	0	0	0	0	0	0	0	0	0	0	0	0	0	0
[R].MLAYSTVGTPDYIAPEVLLK.[K]	1xPhospho [S/T/Y]	38	AT4G14350.1; AT3G23310.1	AT4G14350.1 [313-332]; AT3G23310.1 [316-335]		0	2261.12	114.98	11.1	109.5	94.9	106.8	96.4	108	97.3	83.4	0	148.4	145.6	121.5	59.5	52.5	76.3	165.4	157.9	148.9	40.6	68.8	103.8	167.8	173.5	62
[K].VASEQQGEVVGQR.[Y]	1xPhospho [S3(100)]	25	AT1G67230.1	AT1G67230.1 [999-1011]	AT1G67230.1 1xPhospho [S1001(100)]	0	1466.66	31.25	103.6	145.2	105.6	73	94.2	73.7	126	213.2	231.7	61.3	53.7	96.7	119.2	128.8	109.6	47.5	34.8	37.8	119.8	104.2	94.2	43.3	35.3	147.7
[-].MLAIFHEAFAHPPEELNSPASEK.[C]	1xAcetyl [N-Term]; 2xPhospho [S18(100); S21(100)]	11	AT4G27450.1	AT4G27450.1 [1-23]	AT4G27450.1 1xAcetyl [N-Term]; 2xPhospho [S18(100); S21(100)]	0	2767.19	120.93	0	0	0	0	307.7	359.9	0	0	0	270.7	529.9	64.2	0	0	0	84.4	306.3	297.9	0	0	0	42.5	136.6	0
[-].MLAIFHEAFAHPPEELNSPASEK.[C]	1xAcetyl [N-Term]; 1xPhospho [S18(100)]	63	AT4G27450.1	AT4G27450.1 [1-23]	AT4G27450.1 1xAcetyl [N-Term]; 1xPhospho [S18(100)]	0	2687.22	117.72	0	141.1	44.3	25.7	217.8	178.9	80.1	87.9	0	158	200.8	133.9	79.8	54.2	103.3	117.3	105.4	141.2	81.1	67.8	110.3	113.9	150.1	6.9
[R].VASGDILPSEDAVVSTEK.[L]	1xPhospho [S3(100)]	5	AT1G13170.2	AT1G13170.2 [234-251]	AT1G13170.2 1xPhospho [S236(100)]	0	1896.88	81.64	0	107	335.3	0	149.5	152.7	152	287.9	105	91.2	97.4	98.1	103.6	145.4	0	85.4	0	82.5	57.1	89.2	0	120.2	140.7	0
[K].MLADLSPSPR.[N]	1xOxidation [M1]; 1xPhospho [S8(100)]	4	AT4G23510.1	AT4G23510.1 [184-193]	AT4G23510.1 1xPhospho [S191(100)]	0	1182.52	49.4	0	0	0	0	0	0	136.3	122.1	564.8	0	0	0	273.2	401.5	210.6	0	0	0	252.9	160.8	277.9	0	0	0
[R].VASLIECEPAFR.[R]	1xCarbamidomethyl [C7]; 1xPhospho [S3(100)]	14	AT1G32690.1	AT1G32690.1 [87-98]	AT1G32690.1 1xPhospho [S89(100)]	0	1471.67	91.51	0	148.5	128	75.3	51.2	61.5	178.5	196.1	0	56.2	64.1	53	178.6	157.9	168.9	53.2	79.3	67.1	170.2	169.8	228.6	43.7	70.2	0
[R].MKSMNVHEAAAVAAQAVAEAEAAMAEAEEAAK.[E]	2xOxidation [M1; M4]; 1xPhospho [S3(100)]	6	AT1G49950.2	AT1G49950.2 [234-265]	AT1G49950.2 1xPhospho [S236(100)]	1	3312.46	118.76	0	0	34.7	34.4	0	0	32.7	0	0	209.2	229.9	206.2	0	0	0	0	0	602.8	727.2	74.6	80.2	0	168.1	0
[K].MILEAPQESSEEDNFLENLSGMPIR.[F]	1xOxidation [M]; 2xPhospho [S9(100); S10(100)]	21	AT4G32300.1	AT4G32300.1 [458-482]	AT4G32300.1 2xPhospho [S466(100); S467(100)]	0	3025.26	117.35	0	0	0	0	248	272.4	18.7	38.8	0	367.1	255.2	56.9	0	0	26.5	95.4	289.2	286.1	53.1	19.7	35.2	150.3	187.5	0
[K].MILEAPQESSEEDNFLENLSGMPIR.[F]	2xPhospho [S9(100); S10(100)]	19	AT4G32300.1	AT4G32300.1 [458-482]	AT4G32300.1 2xPhospho [S466(100); S467(100)]	0	3009.27	121.16	0	0	0	0	234.2	320.4	0	0	0	376.5	456.7	0	0	0	0	136.5	232.7	413.2	0	0	0	123.1	106.7	0
[K].MIKSPSLQR.[G]	1xPhospho [S4(100)]	9	AT3G55320.1	AT3G55320.1 [690-698]	AT3G55320.1 1xPhospho [S693(100)]	1	1139.56	32.02	184.8	136.8	137.8	50.6	39.9	43.3	149.2	0	281	37.4	19.2	17.8	213.6	171.5	240.3	0	31.8	26.3	167.4	187.6	144.1	15.6	27.3	76.6
[K].MLKLSPIK.[M]	1xPhospho [S5(100)]	23	AT1G67230.1	AT1G67230.1 [799-806]	AT1G67230.1 1xPhospho [S803(100)]	1	1009.55	60.94	197.8	79.7	63.9	68.7	88.8	94.4	65.8	11.7	163	84.8	70.6	121.7	77.3	97	113.9	141.7	93.5	65.6	118.6	165.3	166.1	84.4	34.2	131.7
[K].MLESISPR.[K]	1xOxidation [M1]; 1xPhospho [S6(100)]	83	AT5G47690.2; AT5G47690.3	AT5G47690.2 [1294-1301]; AT5G47690.3 [1294-1301]	AT5G47690.2 1xPhospho [S1299(100)]; AT5G47690.3 1xPhospho [S1299(100)]	0	1028.45	36.22	134	83.7	95.7	45.7	50.5	70.6	82.8	100.6	243	53.7	41.9	47	116.4	129.7	111.6	33.4	41.4	25.6	142.8	343.9	167.5	34.7	30.1	173.4
[R].VASDAADESEHSSEQGQGKPLANSLSSAHLQSMGTPR.[R]	1xPhospho [S26(100)]	69	AT1G13980.2	AT1G13980.2 [911-947]	AT1G13980.2 1xPhospho [S936(100)]	0	3859.72	63.37	75.7	79.7	77.3	102.4	90.5	109.3	113.3	68.8	0	50.5	139.3	84.1	109	102.8	183.2	159.1	126.6	120.7	169.9	153.1	49.4	91	67.9	76.4
[R].VASDAADESEHSSEQGQGKPLANSLSSAHLQSMGTPR.[R]	1xOxidation [M33]; 1xPhospho [S26(99.5)]	78	AT1G13980.2	AT1G13980.2 [911-947]	AT1G13980.2 1xPhospho [S936(99.5)]	0	3875.71	54.4	154	92.9	137.5	32.7	106.2	86.8	136.7	199.2	120.4	65.7	69.2	71.1	121.5	149.6	111.5	64.9	80.2	55.6	115.8	61.2	85.5	58	53.1	170.9
[-K].MLEMDDEYEGNVEATGEDFSVEPTDSR.[R]	2xOxidation [M1; M4]; 1xPhospho [S20(100)]	9	AT3G25520.3	AT3G25520.3 [112-138]	AT3G25520.3 1xPhospho [S131(100)]	0	3177.21	79.49	0	0	178.4	0	0	221.3	158.5	390	0	0	0	0	205.2	195.2	0	0	211.5	0	153.9	270.9	0	199.2	215.9	0
[-K].MLEMDDEYEGNVEATGEDFSVEPTDSR.[R]	1xOxidation [M]; 1xPhospho [S20(100)]	8	AT3G25520.3	AT3G25520.3 [112-138]	AT3G25520.3 1xPhospho [S131(100)]	0	3161.21	84.67	0	117.9	122.3	0	117.3	144.6	151.8	269.1	0	0	0	0	0	208	208.1	132.4	81.8	0	202	207.3	244.1	0	193.1	0
[R].VASDAADESEHSSEQGQGKPLANSLSSAHLQSMGTPR.[R]	2xPhospho [S26(99); S/T]	7	AT1G13980.2	AT1G13980.2 [911-947]	AT1G13980.2 2xPhospho [S936(99); S/T]	0	3939.69	64.63	225	137	114	42.9	38.3	49.2	166.3	126.7	0	52.8	46.1	88.2	185.7	199.7	132.7	90.9	52.2	86.5	237.5	116.8	211.4	0	0	0
[R].MKSMNVHEAAAVAAQAVAEAEAAMAEAEEAAK.[E]	1xOxidation [M]; 1xPhospho [S3(100)]	25	AT1G49950.2	AT1G49950.2 [234-265]	AT1G49950.2 1xPhospho [S236(100)]	1	3296.46	122	0	0	0	123.8	293.8	251.8	30.2	71.1	0	214.3	377.8	167	0	0	29.9	138.4	100.2	279.7	23.4	37.5	24.2	57.5	179.3	0
[R].MKSMNVHEAAAVAAQAVAEAEAAMAEAEEAAK.[E]	1xPhospho [S3(100)]	14	AT1G49950.2	AT1G49950.2 [234-265]	AT1G49950.2 1xPhospho [S236(100)]	1	3280.47	122.83	50.8	0	0	46	238	227.4	0	0	249.1	202.8	213.6	203.5	0	0	0	132.5	97.8	560.6	0	0	0	0	177.7	0
[-].MKSKEEEEEEEEEDDGGEGQK.[G]	1xPhospho [S3(100)]	2	AT1G64180.1	AT1G64180.1 [1-21]	AT1G64180.1 1xPhospho [S3(100)]	2	2520.94	21.9	0	0	201.8	0	0	0	189.4	0	0	0	0	89	289	0	0	123.1	90.9	84	204.9	496.9	549.8	81	0	0
[R].VASNAVDPPKETLSR.[I]	1xPhospho [S3(100)]	15	AT3G50780.2	AT3G50780.2 [262-276]	AT3G50780.2 1xPhospho [S264(100)]	1	1663.81	47.17	201.5	91.7	114.7	65.4	44.4	100	113.1	72.7	284.5	63.8	68.7	51.4	110.3	115.7	143.6	61.9	44.4	51	133.5	154.3	104	42.2	33.8	133.6
[K].MHHDEEDSFSVASSSATSIR.[S]	1xOxidation [M1]; 1xPhospho [S/T]	6	AT1G54460.1	AT1G54460.1 [134-153]		0	2288.91	53.87	192.7	88.5	76.8	134.4	138.6	110.3	66.6	99.8	138.1	70.9	108.5	77.9	94.8	106.4	85.7	96.7	108.8	80.8	77.5	80.3	46.7	67.8	74.4	177
[K].MHHDEEDSFSVASSSATSIR.[S]	1xPhospho [S13(99.7)]	10	AT1G54460.1	AT1G54460.1 [134-153]	AT1G54460.1 1xPhospho [S146(99.7)]	0	2272.92	54.32	157.2	121.2	127.8	14.9	76.4	64	90	96.5	267.9	50.8	88.8	83.5	114.8	115.3	129.4	68.5	96.2	52.7	136.5	167.7	69.2	59.8	45.3	105.4
[-].MHEKDDLPQDSIADGIENDDESNGQEEEELDPDQGTAFVDSK.[E]	1xOxidation [M1]; 1xPhospho [S22(100)]	16	AT1G24460.1	AT1G24460.1 [1-42]	AT1G24460.1 1xPhospho [S22(100)]	1	4757.93	92.75	0	262.4	180.2	245.5	0	203.1	0	421.6	0	155.3	0	146	0	176.8	0	137.3	38.7	0	166.2	0	42.2	224.7	0	0
[-].MHEKDDLPQDSIADGIENDDESNGQEEEELDPDQGTAFVDSK.[E]	1xPhospho [S22(100)]	17	AT1G24460.1	AT1G24460.1 [1-42]	AT1G24460.1 1xPhospho [S22(100)]	1	4741.94	94.01	0	205.8	175.4	0	0	0	200.8	152.6	0	0	0	0	190.5	168	36.9	0	0	193.5	339.9	86.8	267.4	193.1	189.3	0
[K].MHASESSPQEDEKKGIDGTAASNEDTK.[Q]	1xOxidation [M1]; 1xPhospho [S/T]	6	AT3G12480.1	AT3G12480.1 [188-214]		2	2958.23	26.48	107.6	141.7	158.8	83.4	61.7	0	160.7	74.1	0	117	105.4	63.7	195.6	154.9	160.9	0	0	36.8	134.8	188.8	132.5	67.8	76.4	177.5
[R].VASPPPLPLTPASLMNLR.[S]	1xPhospho [S3(100)]	25	AT5G41100.1	AT5G41100.1 [541-558]	AT5G41100.1 1xPhospho [S543(100)]	0	1954.02	118.41	28.1	70.6	48	144.1	162.7	136.7	72.3	0	0	131	153.7	103.4	69.9	54.9	105.6	151.2	117.3	173.7	55.7	89.7	118.2	165.3	183.2	64.8
[K].MHASESSPQEDEK.[K]	1xOxidation [M1]; 1xPhospho [S7(99.6)]	1	AT3G12480.1	AT3G12480.1 [188-200]	AT3G12480.1 1xPhospho [S194(99.6)]	0	1570.57	0	0	0	0	0	0	0	0	0	0	0	0	0	0	0	0	0	0	0	0	0	0	0	0	0
[-].MHAPVLVLSDSLKR.[E]	1xAcetyl [N-Term]; 1xPhospho [S11(100)]	18	AT5G26360.1	AT5G26360.1 [1-14]	AT5G26360.1 1xAcetyl [N-Term]; 1xPhospho [S11(100)]	1	1687.86	94	0	130.3	111.9	115.9	101.1	116.1	125	88.2	0	113.4	105.2	127.4	108	109.2	140	155.8	82.7	135.2	123.2	128.8	142.9	59.8	79.7	0
[-].MHAPVLVLSDSLKR.[E]	1xOxidation [M1]; 1xPhospho [S11(100)]	15	AT5G26360.1	AT5G26360.1 [1-14]	AT5G26360.1 1xPhospho [S11(100)]	1	1661.84	64.58	144.1	85.4	67.2	119.6	103.1	174.2	81.2	174.3	0	79.3	147.2	114.5	80.5	76.5	34.2	136.9	191.9	179.8	0	82.6	0	93.3	138.8	95.4
[-].MHAPVLVLSDSLKR.[E]	1xPhospho [S11(99.8)]	14	AT5G26360.1	AT5G26360.1 [1-14]	AT5G26360.1 1xPhospho [S11(99.8)]	1	1645.85	74.38	0	135.8	92	128.2	102.8	195.3	129.4	78.4	0	119.1	274.4	0	101.5	69.3	90.8	327.4	175.5	274.3	91.7	0	0	0	0	13.9
[-].MGYQNHPSGSNSFHGEFK.[R]	1xMet-loss+Acetyl [N-Term]; 1xPhospho [S12(100)]	19	AT5G39500.2	AT5G39500.2 [1-18]	AT5G39500.2 1xMet-loss+Acetyl [N-Term]; 1xPhospho [S12(100)]	0	2014.81	46.48	120.3	101.7	89	107	52.7	78.5	92.3	81.6	233.6	61.2	80.2	55.6	95.6	343.7	97.7	74.8	62.1	58.9	112.8	99.1	77.4	48.3	38.5	137.3
[-].MGYQNHPSGSNSFHGEFK.[R]	1xMet-loss [N-Term]; 1xPhospho [S12(99.7)]	83	AT5G39500.2	AT5G39500.2 [1-18]	AT5G39500.2 1xMet-loss [N-Term]; 1xPhospho [S12(99.7)]	0	1972.8	37.52	162.8	109.2	140.6	56	60.1	63.5	134.1	71.9	252.3	58.9	52.3	37.1	139.5	149.3	158.4	61.4	51.2	45.7	122.8	128.6	86.5	42.3	36.2	179.1
[-].MGYLNSVLSSSSQVHSDDGPVSGGGLSQNGK.[F]	1xMet-loss [N-Term]; 1xPhospho [S/Y]	18	AT4G31750.1	AT4G31750.1 [1-31]	AT4G31750.1 1xMet-loss [N-Term]	0	3013.35	83.83	20.4	137.7	130	140.9	41.1	0	174	192.7	0	92.9	105.3	76.9	101.7	144.3	156.4	123.1	0	135.5	165.8	132.9	138.4	32.8	105.4	51.8
[-].MGYLLEETLSSNSK.[T]	1xMet-loss [N-Term]; 1xPhospho [S10(99.7)]	16	AT1G21130.1	AT1G21130.1 [1-14]	AT1G21130.1 1xMet-loss [N-Term]; 1xPhospho [S10(99.7)]	0	1520.69	76.15	39.9	58.1	55.9	154.3	80.4	102.7	34.8	44.9	0	79.7	138.4	214.2	105.9	110	100.1	176	159.6	159.4	34.7	22.3	29.3	273.3	226.1	0
[-].MGYLFQETLSSNPK.[T]	1xMet-loss [N-Term]; 1xPhospho [S/Y/T]	9	AT1G21100.1	AT1G21100.1 [1-14]	AT1G21100.1 1xMet-loss [N-Term]	0	1563.71	80.71	286.3	235.3	202.4	0	38.9	0	180.1	177.1	155.8	40	34.7	31.7	234.7	382.3	310.7	27.1	28	0	0	0	34.8	0	0	0
[R].VASPPPLPLTPASLMNLR.[S]	1xOxidation [M15]; 1xPhospho [S3(100)]	21	AT5G41100.1	AT5G41100.1 [541-558]	AT5G41100.1 1xPhospho [S543(100)]	0	1970.02	110.55	27.9	101.7	57.6	88.8	103.4	107.9	107.7	178.2	0	90.1	149.1	128.5	115.6	110.3	82.1	93.2	101.8	73.5	72.8	78.4	94.8	122.9	146.6	167
[-].MGVLDHVSEYFDCSHGSSKR.[H]	1xCarbamidomethyl [C13]; 1xMet-loss [N-Term]; 2xPhospho [S17(100); S18(100)]	41	AT4G35060.1	AT4G35060.1 [1-20]	AT4G35060.1 1xMet-loss [N-Term]; 2xPhospho [S17(100); S18(100)]	1	2339.92	82.56	0	164.6	4.3	112	82.5	140.8	119.2	336.8	0	115.7	119.5	103.4	50.1	58.7	73.1	118.2	89.8	130.4	186	71.8	38.3	104.9	179.9	0
[-].MGVLDHVSEYFDCSHGSSKR.[H]	1xCarbamidomethyl [C13]; 1xMet-loss [N-Term]; 1xPhospho [S/Y]	377	AT4G35060.1	AT4G35060.1 [1-20]	AT4G35060.1 1xMet-loss [N-Term]	1	2259.95	77.17	43.7	208.8	107.1	80.7	41.9	70.7	150.7	237.3	31.4	63	81	53.7	169.6	107.4	107.4	105.8	51.9	86.6	127.8	139.3	154.5	73.9	70.4	35.4
[-].MGVLDHVSEYFDCSHGSSK.[R]	1xCarbamidomethyl [C13]; 1xMet-loss [N-Term]; 1xPhospho [S18(99.6)]	54	AT4G35060.1	AT4G35060.1 [1-19]	AT4G35060.1 1xMet-loss [N-Term]; 1xPhospho [S18(99.6)]	0	2103.85	83.7	20.7	209.3	134.5	69.8	29.4	54	261.2	207.3	0	76.1	53.4	55.9	151.4	132.6	172.1	54.1	50.5	68.6	176.9	124.7	153	62.6	58.4	23.5
[-].MGTSSGSNLPHQMLPPR.[Q]	1xMet-loss [N-Term]; 1xPhospho [S/T]	12	AT3G07780.1	AT3G07780.1 [1-17]	AT3G07780.1 1xMet-loss [N-Term]	0	1758.8	57.95	144.7	86.8	179.1	90.2	69.5	40.1	131	22.8	256.8	42.8	111.1	75.9	132.3	131.3	131.8	88.3	85.4	81.6	105.5	58.4	57.9	54	110.3	112.4
[K].MHHDEEDSFSVASSSATSIR.[S]	2xPhospho [S10(100); S13(99.6)]	26	AT1G54460.1	AT1G54460.1 [134-153]	AT1G54460.1 2xPhospho [S143(100); S146(99.6)]	0	2352.88	58.58	91.6	120.1	74.2	137.5	110.9	223.2	89.3	43.2	0	239.5	223.8	164.7	55.2	26.8	41.1	141.9	147.7	114.6	48.4	33.8	21.6	146.9	103.8	0
[K].MILEAPQESSEEDNFLENLSGMPIR.[F]	2xOxidation [M1; M22]; 2xPhospho [S9(100); S10(100)]	27	AT4G32300.1	AT4G32300.1 [458-482]	AT4G32300.1 2xPhospho [S466(100); S467(100)]	0	3041.26	114.25	0	0	7.2	0	224.4	238.7	37.8	268.7	0	213.3	209.9	84.7	0	10.4	89.3	90.6	247	167.6	67.1	90.7	67.1	145.7	139.9	0
[K].MHHDEEDSFSVASSSATSIR.[S]	1xOxidation [M1]; 2xPhospho [S10(100); S13(99.6)]	27	AT1G54460.1	AT1G54460.1 [134-153]	AT1G54460.1 2xPhospho [S143(100); S146(99.6)]	0	2368.88	57.06	152.9	133.2	87	103.2	163.1	162.8	91.4	135.8	0	167.9	176.5	119.7	65.9	53.2	31.8	136.7	138.9	91.4	72	58.1	64.2	98.9	95.3	0
[K].MHHLGSDSPSSSTSLDRPAEIDVEDFAMK.[H]	1xPhospho [S/T]	10	AT3G52030.1	AT3G52030.1 [70-98]		0	3239.4	90.51	0	57	0	293.7	175	156.4	0	0	0	185.8	201.9	81.6	0	0	0	309.3	234.7	340	0	0	0	234.6	130.2	0
[K].MKPLVPIDYSTEEQEAVAHGGSGNTPPHLALAAEFAK.[R]	1xOxidation [M1]; 1xPhospho [T25(100)]	90	AT1G60200.1	AT1G60200.1 [680-716]	AT1G60200.1 1xPhospho [T704(100)]	0	3971.89	101.89	3.8	28.6	18.8	192.5	197.4	167.8	9.6	89.7	3.3	165.5	157.6	215.6	27.5	29.1	34.3	204.9	155.9	159.2	46.7	50.8	55.9	142.4	165	78.1
[K].MKPLVPIDYSTEEQEAVAHGGSGNTPPHLALAAEFAK.[R]	1xPhospho [T25(99.2)]	60	AT1G60200.1	AT1G60200.1 [680-716]	AT1G60200.1 1xPhospho [T704(99.2)]	0	3955.89	104.19	0	25.3	9.9	241.6	274.8	214.6	14.1	42.4	0	130.9	144.8	118.6	28.3	51.6	82.7	174.1	139.9	199	47.5	74.1	71	110.2	136.8	67.6
[-].MKPIQSPSGVASPMK.[N]	1xAcetyl [N-Term]; 1xPhospho [S12(100)]	2	AT3G21220.2	AT3G21220.2 [1-15]	AT3G21220.2 1xAcetyl [N-Term]; 1xPhospho [S12(100)]	0	1679.79	71.19	99.4	124.3	109.4	99.8	104.5	154.6	90.7	0	112.1	78.7	124	108.2	122.1	96.6	107.3	196.5	103.8	170.1	99.6	0	32	102.5	163.8	0
[K].MKNETGNQVSPLPELVAEPTSAR.[S]	1xOxidation [M1]; 1xPhospho [S21(99.1)]	18	AT4G26610.1	AT4G26610.1 [330-352]	AT4G26610.1 1xPhospho [S350(99.1)]	1	2564.21	82.94	12.7	0	129.1	129.5	84.5	11.5	158.3	197.5	0	129.4	106.8	89.6	200.4	94.4	131.4	114.9	116.5	94.3	125.5	118.9	147.7	89.1	94.8	22.9
[K].MKLPLDIDSPTQSENSSSSQQTPK.[S]	2xPhospho [S9(99); T22(100)]	10	AT1G50570.2	AT1G50570.2 [351-374]	AT1G50570.2 2xPhospho [S359(99); T372(100)]	1	2778.19	92.53	0	120.7	95.4	60.3	77.5	169.4	53.4	65.6	0	61.2	84.7	139.5	85.2	64.2	121.7	69.6	86.9	47.8	234.3	286.3	316.4	77.1	82.8	0
[K].MKLPLDIDSPTQSENSSSSQQTPK.[S]	1xOxidation [M1]; 1xPhospho [T22(100)]	86	AT1G50570.2	AT1G50570.2 [351-374]	AT1G50570.2 1xPhospho [T372(100)]	1	2714.22	69.53	108.8	61.2	110.1	49.6	90.5	145.6	82.1	204.9	13.8	69.4	97.6	95.3	103.7	130.3	139.9	112.9	69.4	51.3	143.4	128.4	134.9	95.8	136.1	24.8
[K].MKLPLDIDSPTQSENSSSSQQTPK.[S]	1xPhospho [T22(100)]	62	AT1G50570.2	AT1G50570.2 [351-374]	AT1G50570.2 1xPhospho [T372(100)]	1	2698.23	83.4	80.2	98.4	79.3	155.4	86.4	127.9	103.2	77.5	0	122.1	132.3	103.7	105.5	89	125.4	159.4	98.8	126.9	116.9	78.3	104	73.7	141.6	14.3
[K].MKLPLDIDSPTK.[S]	1xOxidation [M1]; 1xPhospho [S9(100)]	22	AT5G55530.2	AT5G55530.2 [364-375]	AT5G55530.2 1xPhospho [S372(100)]	1	1453.7	69.18	46.7	130	83.1	63	120.3	231.9	65.7	111.3	24.2	102.3	165.5	79.6	104.5	45.9	77.8	139.5	141.2	113	104.7	143.6	0	102.9	203.2	0
[K].MKLPLDIDSPTK.[S]	1xPhospho [S9(100)]	15	AT5G55530.2	AT5G55530.2 [364-375]	AT5G55530.2 1xPhospho [S372(100)]	1	1437.71	85.44	0	121.4	0	60.3	130.2	183.2	99.3	54	0	239	257.8	127.2	0	0	0	275.2	199.2	207.7	0	0	0	152.4	293.2	0
[K].VASPAQAQEVHDELRK.[W]	1xPhospho [S3(100)]	11	AT3G55440.1	AT3G55440.1 [176-191]	AT3G55440.1 1xPhospho [S178(100)]	1	1857.89	41.39	132.9	94.6	107.3	79.9	105.2	66.5	96.8	68.1	268.1	90.7	93.9	91.3	97.9	117.7	88.5	85.2	92.5	79.5	89.9	102.7	65.5	56	84.9	144.2
[-].MKEEDVSSQNVNPR.[S]	1xOxidation [M1]; 1xPhospho [S]	52	AT1G17210.1	AT1G17210.1 [1-14]		1	1728.73	24.47	139	128.3	77.9	61.7	108.3	63.3	105.2	213.9	169	82.6	58.7	100.3	83	112.8	98.9	47.6	53.9	34.3	106.1	110.8	134	51	50.6	208.8
[-].MKEEDVSSQNVNPR.[S]	1xPhospho [S]	33	AT1G17210.1	AT1G17210.1 [1-14]		1	1712.73	28.94	128.8	107.3	177	101	85.3	67.7	159.9	0	183.4	87.8	76.8	62.6	162.4	98.6	165	0	75.7	73	139.9	126.4	97.6	43	38.2	142.8
[K].MKDTDSEEELKEAFR.[V]	1xOxidation [M1]; 1xPhospho [T4(100)]	26	AT3G43810.2; AT5G37780.3	AT3G43810.2 [77-91]; AT5G37780.3 [103-117]	AT3G43810.2 1xPhospho [T80(100)]; AT5G37780.3 1xPhospho [T106(100)]	2	1923.8	54.5	229.9	134.6	68.4	126.7	118	116.9	67.1	75.3	53.4	131	136.8	100.8	72.8	57.3	58.2	103.2	104.4	68.7	59.1	32.9	47.1	73.5	82.3	281.6
[K].MKDTDSEEELKEAFR.[V]	1xPhospho [T4(100)]	7	AT3G43810.2; AT5G37780.3	AT3G43810.2 [77-91]; AT5G37780.3 [103-117]	AT3G43810.2 1xPhospho [T80(100)]; AT5G37780.3 1xPhospho [T106(100)]	2	1907.81	59.16	84.3	72	129.6	83.4	81.1	104.5	155.6	180.7	43.5	105.9	130.6	148.4	192.7	107.3	98.3	92.2	100.7	57	160.9	0	0	101.2	87.3	82.9
[-].MHSPLQTQQPEQR.[C]	1xAcetyl [N-Term]; 1xPhospho [S3(100)]	11	AT5G15860.1	AT5G15860.1 [1-13]	AT5G15860.1 1xAcetyl [N-Term]; 1xPhospho [S3(100)]	0	1701.74	44.98	125.5	100.9	101.8	55.6	48.2	60.8	115.7	0	239.2	66.1	50.2	60.3	0	141.4	169.5	78.5	0	54.4	357.6	247.6	151.7	45.7	18.1	111.1
[R].VASPCMGVWTLSK.[D]	1xCarbamidomethyl [C5]; 1xPhospho [S3(100)]	51	AT1G43690.1	AT1G43690.1 [177-189]	AT1G43690.1 1xPhospho [S179(100)]	0	1515.67	90.73	76	107.6	93.9	137.1	95.6	110.7	89.1	35.6	14.6	139.3	122.1	92.1	116.3	82.8	128.9	157.2	110.9	120.2	90.4	117.5	101.8	97.6	111.9	51
[R].MHPAESVASPVSHR.[L]	1xOxidation [M1]; 1xPhospho [S9(100)]	91	AT3G01090.2	AT3G01090.2 [379-392]	AT3G01090.2 1xPhospho [S387(100)]	0	1600.69	25.08	164.4	92	61.8	61.9	80.6	48.2	102.8	79.2	366.8	67.9	76.5	39.6	105.1	137.4	116.8	36	35.8	25	153.1	113.5	73.8	44.1	57.1	260.8
[R].MHPAESVASPVSHR.[L]	1xPhospho [S9(100)]	83	AT3G01090.2	AT3G01090.2 [379-392]	AT3G01090.2 1xPhospho [S387(100)]	0	1584.7	30.25	163.1	103.6	82.3	51.9	63.2	61	98.1	21.6	294.6	60.1	60.3	58.3	158.7	155.3	167.2	34	36.1	34.3	163.9	189.6	122.3	23.9	46.5	150.1
[R].VASPCMGVWTLSK.[D]	1xCarbamidomethyl [C5]; 1xOxidation [M6]; 1xPhospho [S3(100)]	50	AT1G43690.1	AT1G43690.1 [177-189]	AT1G43690.1 1xPhospho [S179(100)]	0	1531.67	75.15	122.9	93	100.9	54.1	90.6	130.3	76.3	100.8	140	82.7	108.8	97.4	94.1	99.7	106.6	95.5	111.9	73.3	96	96.2	133	103.8	111.2	80.9
[R].MNSDSNFGVASPR.[T]	1xOxidation [M1]; 1xPhospho [S11(100)]	7	AT2G48060.2	AT2G48060.2 [1420-1432]	AT2G48060.2 1xPhospho [S1430(100)]	0	1477.58	38.87	290.1	48	209	0	0	0	50.9	80	362.2	14.4	11.5	0	176.6	258.6	247.8	0	17.5	0	206.9	156.4	201.4	21.3	47.5	0
[R].MNAAYSQNLSGTGHCESPENQTK.[S]	1xCarbamidomethyl [C15]; 1xPhospho [S17(99.3)]	1	AT4G14720.2	AT4G14720.2 [276-298]	AT4G14720.2 1xPhospho [S292(99.3)]	0	2604.05	41.82	0	0	0	337.2	174.3	169	0	0	0	296.1	130.7	259.3	0	0	0	176.9	183.7	170.1	0	0	0	0	149.1	353.5
[-].MMWESESDGGVGVGGGGGR.[E]	1xMet-loss+Acetyl [N-Term]; 1xPhospho [S7(100)]	51	AT5G64330.1	AT5G64330.1 [1-19]	AT5G64330.1 1xMet-loss+Acetyl [N-Term]; 1xPhospho [S7(100)]	0	1815.7	82.1	14.5	27.4	47.2	177.9	133.5	165	40.6	16.2	0	219.8	201.6	152.5	45.9	28.8	42.7	193.2	169.2	226.9	39.5	43.5	47.5	161.9	179.6	25.1
[R].MMSSPRFSPMFLSSGLNPGR.[F]	2xOxidation [M2; M]; 2xPhospho [S8(100); S]	39	AT1G29400.1	AT1G29400.1 [589-608]	AT1G29400.1 2xPhospho [S596(100); S]	1	2390.97	101.15	0	113.1	98.6	0	207.8	270.1	124.3	147.5	0	229	199.2	165.5	0	0	20.7	152.4	148.3	162.2	15.2	10.4	43.4	159.4	132.9	0
[R].MMSSPRFSPMFLSSGLNPGR.[F]	1xOxidation [M]; 2xPhospho [S4(99.5); S8(100)]	64	AT1G29400.1	AT1G29400.1 [589-608]	AT1G29400.1 2xPhospho [S592(99.5); S596(100)]	1	2374.98	105.98	0	92.2	66.1	200.4	201.5	229.9	92	10.5	0	214.2	182.8	119.3	43.5	35.4	45.9	143.1	142.6	205.5	32.7	26.5	29.2	124.8	129.2	32.7
[R].MMSSPRFSPMFLSSGLNPGR.[F]	2xPhospho [S4(99.6); S8(100)]	17	AT1G29400.1	AT1G29400.1 [589-608]	AT1G29400.1 2xPhospho [S592(99.6); S596(100)]	1	2358.98	109.32	0	50.3	52.8	82.4	184.9	241.5	117.7	0	0	218.5	203.4	121.3	44.7	40.6	48.5	177.4	134.2	349.1	22.1	35.8	34.7	109	131.2	0
[-].MMSGGNYTTIDSQKVSGSVPSVPDPGHTTVK.[F]	1xAcetyl [N-Term]; 1xOxidation [M2]; 1xPhospho [T/S/Y]	16	AT3G05280.1	AT3G05280.1 [1-31]	AT3G05280.1 1xAcetyl [N-Term]	1	3315.49	83.89	0	287	302.3	0	0	0	333.6	150	0	0	0	0	100.3	169.6	308.5	0	0	0	165.5	308.4	274.6	0	0	0
[-].MMSGGNYTTIDSQKVSGSVPSVPDPGHTTVK.[F]	1xAcetyl [N-Term]; 1xPhospho [T/S/Y]	1	AT3G05280.1	AT3G05280.1 [1-31]	AT3G05280.1 1xAcetyl [N-Term]	1	3299.5	92.21	175.1	225.7	0	0	0	0	245.7	335.8	0	0	0	0	0	0	383.2	0	0	165.9	332	536.7	0	0	0	0
[R].MMSFEAQDR.[M]	2xOxidation [M1; M2]; 1xPhospho [S3(100)]	61	AT1G24300.1	AT1G24300.1 [1309-1317]	AT1G24300.1 1xPhospho [S1311(100)]	0	1226.42	25.95	135.6	80.8	94.9	42.3	39.3	40.1	114.2	333.2	217.7	40.6	43.7	39.8	94.3	131.8	92.1	24.8	21.9	15.7	111.1	128.3	76.2	39.8	44.8	397.2
[R].MMSFEAQDR.[M]	1xOxidation [M]; 1xPhospho [S3(100)]	69	AT1G24300.1	AT1G24300.1 [1309-1317]	AT1G24300.1 1xPhospho [S1311(100)]	0	1210.43	33.25	206.6	114.5	131	64.6	51.9	67	113.1	41.9	304.9	58	76.1	76.9	131.9	138.2	141.7	48.3	42.1	38.1	105	122.4	86.6	33.8	33.1	172.3
[R].MMNLDQSSPVAR.[N]	2xOxidation [M1; M2]; 1xPhospho [S8(100)]	45	AT3G49250.1	AT3G49250.1 [23-34]	AT3G49250.1 1xPhospho [S30(100)]	0	1460.59	30.51	125.3	86.7	85.8	73.8	101.9	102.1	66.9	128.3	239.7	97.2	64.1	87.1	79.9	109.9	93.8	57.4	64.4	32.6	95.4	139.2	99.9	39.5	41	288.2
[R].MNAAYSQNLSGTGHCESPENQTK.[S]	1xCarbamidomethyl [C15]; 1xOxidation [M1]; 1xPhospho [S17(100)]	8	AT4G14720.2	AT4G14720.2 [276-298]	AT4G14720.2 1xPhospho [S292(100)]	0	2620.04	36.03	0	0	0	180.9	186.5	165.8	0	66.9	85.7	207.8	162.3	137	0	0	0	95.1	147.1	92.6	75.9	95.1	36.4	113	96.1	455.9
[R].MMNLDQSSPVAR.[N]	1xOxidation [M]; 1xPhospho [S8(100)]	79	AT3G49250.1	AT3G49250.1 [23-34]	AT3G49250.1 1xPhospho [S30(100)]	0	1444.6	43.84	150	110.6	97.7	68.5	68.8	80.1	105.6	31.1	213.5	96	79.2	77.3	138.6	120.8	126.3	79.4	70.9	54.5	125.7	166.1	74.2	45.2	36.4	183.7
[-].MMMDEDVEQASLMSFNDRPR.[A]	1xAcetyl [N-Term]; 2xOxidation [M3; M]; 1xPhospho [S14(100)]	19	AT1G78920.3	AT1G78920.3 [1-20]	AT1G78920.3 1xAcetyl [N-Term]; 1xPhospho [S14(100)]	0	2555.99	94.68	0	199.4	257.3	54.4	0	65.4	176.3	138.9	0	26.9	0	0	221	223.1	155.2	0	0	86.8	257.8	265.1	246.5	0	26	0
[-].MMMDEDVEQASLMSFNDRPR.[A]	1xAcetyl [N-Term]; 1xOxidation [M]; 1xPhospho [S14(99.5)]	10	AT1G78920.3	AT1G78920.3 [1-20]	AT1G78920.3 1xAcetyl [N-Term]; 1xPhospho [S14(99.5)]	0	2540	101.02	0	202.7	227.9	0	0	0	241.8	121.3	0	0	0	0	304.6	303.6	261.1	0	0	117.3	211.9	236	171.8	0	0	0
[K].MMLSQLSAAVVSYDSGTDVSSPHK.[S]	2xOxidation [M1; M2]; 2xPhospho [S20(92.6); S21(92.6)]	1	AT1G50120.2	AT1G50120.2 [292-315]	AT1G50120.2 2xPhospho [S311(92.6); S312(92.6)]	0	2702.11	0	0	0	0	0	0	0	0	0	0	0	0	0	0	0	0	0	0	0	0	0	0	0	0	0
[K].VAPAVKPVVVLPTKFDDEYDSDEITADVSR.[N]	1xPhospho [S21(100)]	14	AT4G25070.2	AT4G25070.2 [254-283]	AT4G25070.2 1xPhospho [S274(100)]	1	3355.63	103.22	34.3	73.3	56.7	0	0	0	189.1	512.4	0	235	0	0	0	99.4	142.1	150.5	0	76.3	304	242.7	229.5	0	54.9	0
[K].MMLSQLSAAVVSYDSGTDVSSPHK.[S]	2xOxidation [M1; M2]; 1xPhospho [S21(99.5)]	13	AT1G50120.2	AT1G50120.2 [292-315]	AT1G50120.2 1xPhospho [S312(99.5)]	0	2622.15	85.07	50.2	89.9	77.5	131.4	94.6	155.8	72.3	241	0	110.6	119.3	203.1	25.7	76.9	55.3	121.2	112.2	80.1	55.1	54.4	77.1	163.8	178	54.5
[R].MMNLDQSSPVAR.[N]	1xPhospho [S8(100)]	24	AT3G49250.1	AT3G49250.1 [23-34]	AT3G49250.1 1xPhospho [S30(100)]	0	1428.6	53.42	197.2	106.2	146.9	65.1	50.5	56.3	133.1	47.8	311.1	35.9	32.7	48	140.8	176.7	158.3	41.1	29.9	40.1	142.1	180.1	107.8	27.8	48.4	76.2
[K].MNSDPAYNINVSGDIK.[H]	1xOxidation [M1]; 1xPhospho [S12(100)]	2	AT5G67530.1	AT5G67530.1 [189-204]	AT5G67530.1 1xPhospho [S200(100)]	0	1833.77	71.77	0	0	0	0	0	0	0	0	468.9	0	435.3	0	0	0	0	0	390.7	0	441.9	0	0	663.1	0	0
[-].MNRGSLCPNPICLPPLEQSISKFLTQSGTFK.[D]	2xCarbamidomethyl [C7; C12]; 1xOxidation [M1]; 1xPhospho [S/T]	1	AT4G26070.2	AT4G26070.2 [1-31]		2	3616.74	0	0	0	0	0	0	0	0	0	0	0	0	0	0	0	0	0	0	0	0	0	0	0	0	0
[-].MNQSAQNYFSVQKPSETSSGPYTSPPPIGYPTR.[D]	1xAcetyl [N-Term]; 1xPhospho [S24(100)]	21	AT3G22231.1	AT3G22231.1 [1-33]	AT3G22231.1 1xAcetyl [N-Term]; 1xPhospho [S24(100)]	0	3738.68	101.72	0	0	0	399	229.7	169.5	0	0	0	198	103.7	121.1	0	0	0	214.6	199.1	289.3	0	0	0	201	127.6	147.4
[-].MNPSEQNHLSVEKPSQTSSGPYTSPPPIGYPTR.[D]	1xAcetyl [N-Term]; 1xPhospho [T/S/Y]	52	AT3G22240.1	AT3G22240.1 [1-33]	AT3G22240.1 1xAcetyl [N-Term]	0	3705.69	87.59	73.7	176.5	160.8	0	15.1	5.1	184.1	108	26.3	4.9	3.4	5.8	319.7	235.7	342.5	8.3	5	4.2	229.7	227.9	252	5.4	6.1	0
[-].MNPSEQNHLSVEKPSQTSSGPYTSPPPIGYPTR.[D]	1xOxidation [M1]; 1xPhospho [S24(100)]	14	AT3G22240.1	AT3G22240.1 [1-33]	AT3G22240.1 1xPhospho [S24(100)]	0	3679.67	73.86	178.9	266.7	222.4	94.3	60.6	154.8	185.5	175.1	0	0	0	0	114.6	164.9	228.1	0	0	0	176.7	253.6	123.8	0	0	0
[-].MNPSEQNHLSVEKPSQTSSGPYTSPPPIGYPTR.[D]	1xPhospho [S24(100)]	15	AT3G22240.1	AT3G22240.1 [1-33]	AT3G22240.1 1xPhospho [S24(100)]	0	3663.68	77.08	33.7	161	169.5	0	0	0	168.6	47.1	7.6	0	0	0	374.8	223.7	348	0	0	0	262.1	216.7	387.1	0	0	0
[K].VAMQSAEASGSLSEQTLTQALATAR.[E]	1xPhospho [S/T]	10	AT4G08520.1	AT4G08520.1 [148-172]		0	2601.22	102.4	0	188.9	195.6	117	73.9	0	211.8	199.4	0	141.1	71.6	0	208.7	123.5	102.7	0	61.3	108.6	144.8	203.3	174.6	0	73.1	0
[K].VAMQSAEASGSLSEQTLTQALATAR.[E]	1xOxidation [M3]; 1xPhospho [S11(99.7)]	9	AT4G08520.1	AT4G08520.1 [148-172]	AT4G08520.1 1xPhospho [S158(99.7)]	0	2617.22	98.58	0	163.3	161.9	0	57.9	0	141.3	398.1	0	0	0	74.9	82.8	197	151.5	0	0	63.7	230.9	216.1	194.8	127.2	85.5	53.2
[K].MNLIPVTISKESDLDKDEK.[S]	1xOxidation [M1]; 1xPhospho [S12(100)]	23	AT2G02790.3	AT2G02790.3 [405-423]	AT2G02790.3 1xPhospho [S416(100)]	2	2271.08	77.25	0	204.6	113.1	103.2	92.1	116.9	146.3	229.8	0	140.1	145.9	147.5	81.9	59.7	109.6	168.4	148.6	126.1	0	0	0	135.3	130.8	0
[K].MNLIPVTISKESDLDKDEK.[S]	1xPhospho [S12(100)]	30	AT2G02790.3	AT2G02790.3 [405-423]	AT2G02790.3 1xPhospho [S416(100)]	2	2255.09	86.26	8.3	142	81.2	171	127.7	105.4	91.8	138.3	0	121.4	140.2	107.3	114.5	64.8	77.1	163.9	119.4	140.8	92.7	81.7	103.5	98.2	108.9	0
[-].MNLHGVSGHHEPNSEPPIPTGSSSPK.[L]	1xAcetyl [N-Term]; 1xPhospho [T/S]	56	AT3G01200.1	AT3G01200.1 [1-26]	AT3G01200.1 1xAcetyl [N-Term]	0	2815.25	66.46	37.3	43.2	20.1	151.7	143.6	181.8	15.4	19.7	0	109	204.3	189.9	0	11.2	9	268.9	167.5	199	12.1	26.6	81.5	163.7	233.1	111.7
[R].MNGGVSVPQPEHPETDQRSPQS.[-]	1xOxidation [M1]; 1xPhospho [S19(99)]	66	AT5G23090.5	AT5G23090.5 [138-159]	AT5G23090.5 1xPhospho [S156(99)]	1	2473.04	45.92	160	99.7	122	60.8	78.8	62.7	144.9	100.7	290.7	67.5	64.2	59.9	141.5	153.5	112.4	62	59	39.8	97.3	73.1	78.9	48.2	54.5	167.8
[R].MNGGVSVPQPEHPETDQRSPQS.[-]	1xPhospho [S19(99.2)]	55	AT5G23090.5	AT5G23090.5 [138-159]	AT5G23090.5 1xPhospho [S156(99.2)]	1	2457.05	49.53	114.8	91.3	92.8	123.3	98.8	89.1	116.3	65	186.6	78.7	74.7	87.5	118.3	86	91.3	106	77.3	98.3	103.4	105.1	59.5	65.5	81.8	188.6
[-].MNEEMSGESPENNK.[H]	1xAcetyl [N-Term]; 1xOxidation [M5]; 1xPhospho [S9(100)]	2	AT1G01200.1	AT1G01200.1 [1-14]	AT1G01200.1 1xAcetyl [N-Term]; 1xPhospho [S9(100)]	0	1733.6	32.05	264.7	63	186	0	20.9	0	224.5	0	129.2	0	25.7	0	180.7	244.4	261.6	0	0	0	240.2	295.9	179.8	0	0	83.4
[-].MNEEMSGESPENNK.[H]	1xAcetyl [N-Term]; 1xPhospho [S9(100)]	3	AT1G01200.1	AT1G01200.1 [1-14]	AT1G01200.1 1xAcetyl [N-Term]; 1xPhospho [S9(100)]	0	1717.61	45.76	151	131.2	172	41.7	0	0	179.5	0	318.1	0	0	0	223.1	233.7	327.7	0	0	0	237.4	216.4	168.2	0	0	0
[-].MNDLLSGSFK.[T]	1xAcetyl [N-Term]; 1xPhospho [S8(100)]	17	AT3G52400.1	AT3G52400.1 [1-10]	AT3G52400.1 1xAcetyl [N-Term]; 1xPhospho [S8(100)]	0	1233.52	106.33	0	295.8	443.7	0	0	0	340.1	139.6	0	35.2	33.8	45	196.9	153.7	133.1	56.9	45.2	57.5	112.5	97.1	114.3	47.5	52.3	0
[-].MNDLLKGSFELPR.[G]	1xAcetyl [N-Term]; 1xPhospho [S8(100)]	20	AT5G08080.3	AT5G08080.3 [1-13]	AT5G08080.3 1xAcetyl [N-Term]; 1xPhospho [S8(100)]	1	1641.77	110.8	0	154.6	107.8	19.5	91.9	115.5	188.9	171.1	0	92.6	99.7	112.1	119.4	114.5	170.9	75.5	89.6	123.8	100	125.4	151.5	73.4	102.2	0
[-].MNDLFSSSFSR.[F]	1xAcetyl [N-Term]; 1xPhospho [S8(100)]	59	AT3G11820.1	AT3G11820.1 [1-11]	AT3G11820.1 1xAcetyl [N-Term]; 1xPhospho [S8(100)]	0	1412.56	107.73	22.1	344.5	359	104.6	49.4	27.3	340.7	168.4	2.9	35.4	29.8	38.7	201	114.8	61.6	16.9	74	35.6	58.2	56.4	85.5	64.6	70.5	38.2
[K].MMLSQLSAAVVSYDSGTDVSSPHK.[S]	1xOxidation [M]; 1xPhospho [S21(99.5)]	68	AT1G50120.2	AT1G50120.2 [292-315]	AT1G50120.2 1xPhospho [S312(99.5)]	0	2606.15	96.07	2.9	103.5	107.6	166.9	123.2	147.3	104	110.8	14.3	120.7	97.9	110.7	65.6	65.3	87.2	126	101.3	118	100.5	99	109.7	120.4	152.3	44.7
[K].MMLSQLSAAVVSYDSGTDVSSPHK.[S]	1xPhospho [S21(99.6)]	19	AT1G50120.2	AT1G50120.2 [292-315]	AT1G50120.2 1xPhospho [S312(99.6)]	0	2590.16	101.63	0	83.2	75.4	182.9	185.7	178.2	107.2	0	0	167	155.4	83.5	79.6	92.8	52.7	203.9	100.1	129.8	69.9	68	21.7	153.7	120.2	88.9
[K].MMLEEDDEDFQVEDEEDSDDAIDEDDEDDETK.[H]	2xOxidation [M1; M2]; 1xPhospho [S18(100)]	43	AT4G21800.1	AT4G21800.1 [344-375]	AT4G21800.1 1xPhospho [S361(100)]	0	3922.34	76.55	0	210	121.2	0	76.8	80.9	143.7	346.1	0	100.6	103.6	52.4	96.2	78.2	89	97.8	136.7	110.8	127.9	103.4	145.3	126.9	52.5	0
[K].MMLEEDDEDFQVEDEEDSDDAIDEDDEDDETK.[H]	1xOxidation [M]; 1xPhospho [S18(100)]	148	AT4G21800.1	AT4G21800.1 [344-375]	AT4G21800.1 1xPhospho [S361(100)]	0	3906.34	84.93	0	214.6	133.2	0	100.2	95.4	123.6	182.4	0	122.7	115.4	76.9	94.3	84.2	109.5	105.5	126.8	105.9	114.6	128.2	158.9	93.8	113.9	0
[-].MITAALHEPQIHKPTDTSVVSDDVLPHSPPTPR.[I]	1xAcetyl [N-Term]; 2xPhospho [S28(100); T31(100)]	7	AT1G65060.1	AT1G65060.1 [1-33]	AT1G65060.1 1xAcetyl [N-Term]; 2xPhospho [S28(100); T31(100)]	0	3788.78	102.42	0	37.9	0	0	341.9	234.4	0	0	0	361.6	164.7	102.3	0	43	0	302.2	129.4	300.9	0	0	0	256.4	125.4	0
[-].MITAALHEPQIHKPTDTSVVSDDVLPHSPPTPR.[I]	1xAcetyl [N-Term]; 1xPhospho [S28(99.3)]	20	AT1G65060.1	AT1G65060.1 [1-33]	AT1G65060.1 1xAcetyl [N-Term]; 1xPhospho [S28(99.3)]	0	3708.81	101.31	0	0	0	252.3	236.6	51.6	0	0	0	245.1	152.2	200.8	0	0	0	277.5	187.5	256.5	0	10.3	10	265.1	254.5	0
[K].MLSQNLMVPQSR.[N]	2xOxidation [M1; M7]; 1xPhospho [S3(100)]	3	AT5G07390.1	AT5G07390.1 [313-324]	AT5G07390.1 1xPhospho [S315(100)]	0	1515.67	55.32	225.8	118	127.5	85.7	68.1	0	195.7	134.2	270.3	103.1	83.9	91.2	130.7	154	122.4	84.1	0	0	128.9	138.6	94.5	43.3	0	0
[R].MLSLLGESK.[S]	1xOxidation [M1]; 1xPhospho [S3(100)]	4	AT3G01830.1	AT3G01830.1 [108-116]	AT3G01830.1 1xPhospho [S110(100)]	0	1073.49	65.45	92.2	20.4	27	100.3	84.7	184.1	33.1	19.5	0	40	251.1	183.7	55	29.5	35.1	170.9	124.3	143.7	71.6	16.8	0	234.9	337.4	144.7
[K].VAPHETEDNNTSDKDSPIANEK.[V]	1xPhospho [S12(100)]	82	AT3G28030.3	AT3G28030.3 [1258-1279]	AT3G28030.3 1xPhospho [S1269(100)]	1	2491.06	28.1	122.6	89	120.3	96.3	103.4	74.8	113.4	57.8	243.3	81.3	63	57.1	121.5	141.2	141.1	78.7	56.1	46.9	119.1	113.3	82.5	48.6	44.5	184.4
[K].VAPHETEDNNTSDKDSPIANEK.[V]	2xPhospho [S12(99.4); S16(100)]	25	AT3G28030.3	AT3G28030.3 [1258-1279]	AT3G28030.3 2xPhospho [S1269(99.4); S1273(100)]	1	2571.03	27.08	153.6	99.8	143.1	88.3	86.5	68.1	153.9	84.5	200	83.5	59.6	82.2	90.3	132.1	119.4	59.6	56.8	38	114.7	117.5	125	50.5	43	150.2
[R].MLQSGMPLDDRPEGQRSPSPEPVYDNMGIR.[I]	2xOxidation [M6; M]; 2xPhospho [S17(100); S19(100)]	472	AT5G51300.1	AT5G51300.1 [171-200]	AT5G51300.1 2xPhospho [S187(100); S189(100)]	1	3564.5	72.69	1.8	148.9	84.1	114.6	102.9	154.9	103.3	135.5	0	124.5	152.9	130.3	74.4	54.7	60.3	141.3	159.9	124.8	80.4	70.2	79.7	141.6	158.8	0
[R].MLQSGMPLDDRPEGQRSPSPEPVYDNMGIR.[I]	1xOxidation [M]; 2xPhospho [S17(100); S19(100)]	564	AT5G51300.1	AT5G51300.1 [171-200]	AT5G51300.1 2xPhospho [S187(100); S189(100)]	1	3548.5	82.55	0.2	121.4	47.9	142	119.1	160.4	92.2	51	0	174.2	182.3	125.1	53.4	39.4	56.9	184.1	169.3	171.1	72.4	65.3	58.2	150	164.2	0
[R].MLQSGMPLDDRPEGQRSPSPEPVYDNMGIR.[I]	2xPhospho [S17(100); S19(100)]	159	AT5G51300.1	AT5G51300.1 [171-200]	AT5G51300.1 2xPhospho [S187(100); S189(100)]	1	3532.51	94.09	0	62.5	29.6	151.3	178.2	161.8	66.4	18.8	0	166.3	198.6	122.1	36.1	34.3	51.9	221.9	175.8	257.9	59.1	59.3	45.9	139	163.2	0
[K].VAPIPPSPVKVPQPVPEPVVLEPPQMFVDQR.[M]	1xPhospho [S7(100)]	77	AT5G09620.1	AT5G09620.1 [196-226]	AT5G09620.1 1xPhospho [S202(100)]	1	3466.82	115.67	0	66.2	35.9	131.4	171.7	152.5	29.9	43.1	0	197.9	211.7	152.3	40.4	28	47.6	228.5	170.1	155.2	36	45.1	67.4	171	189.2	28.9
[K].VAPIPPSPVKVPQPVPEPVVLEPPQMFVDQR.[M]	1xOxidation [M26]; 1xPhospho [S7(100)]	47	AT5G09620.1	AT5G09620.1 [196-226]	AT5G09620.1 1xPhospho [S202(100)]	1	3482.82	111.37	0	63.3	51.9	126	161.2	153.9	61	146.7	0	144.6	141	195.1	31.5	20.2	21	161.3	154.9	110.2	40.2	56	50.3	195.5	180.8	133.4
[-].MLQHQIVQSPAR.[L]	1xAcetyl [N-Term]; 1xPhospho [S9(100)]	77	AT5G02850.1	AT5G02850.1 [1-12]	AT5G02850.1 1xAcetyl [N-Term]; 1xPhospho [S9(100)]	0	1529.73	66.81	158.9	145.6	135	28	40	53.6	128.7	31.4	223.7	32.7	57.5	42.9	175	157.3	189.7	68.2	61.1	58.1	151.4	141.7	170.6	44.9	60.8	43.3
[K].MLQEIGGGDEDSLHK.[I]	1xOxidation [M1]; 1xPhospho [S12(100)]	52	AT1G28440.1	AT1G28440.1 [958-972]	AT1G28440.1 1xPhospho [S969(100)]	0	1724.72	40.24	214.3	146.3	161.9	40.6	46	43.1	164.7	168.9	289.9	35.8	20.9	28.9	139.3	167.4	155.8	20.1	21.7	16.5	150.1	147.7	101.6	23.6	13	82
[K].MLQEIGGGDEDSLHK.[I]	1xPhospho [S12(100)]	29	AT1G28440.1	AT1G28440.1 [958-972]	AT1G28440.1 1xPhospho [S969(100)]	0	1708.72	48.48	140.5	107.6	167.7	64.6	70	66.4	163.2	46.7	214.6	81.9	59.5	53.8	140.8	123.5	167.2	67	54	66.2	151.4	134.3	67.3	55.7	52.6	83.6
[-].MLPSLSLSTANR.[H]	1xAcetyl [N-Term]; 1xPhospho [S6(100)]	8	AT5G34930.3	AT5G34930.3 [1-12]	AT5G34930.3 1xAcetyl [N-Term]; 1xPhospho [S6(100)]	0	1411.67	108.55	0	193.5	219.7	86	71.4	54.9	212.2	129.6	0	56.7	58.6	37.9	167.2	149.2	155.8	62.5	56.6	112.6	88.9	176.5	236	0	74.2	0
[K].VAPLTGPYGLAGDFAGHLPSSILSPQAQGFYYR.[G]	1xPhospho [S24(100)]	63	AT3G13060.2	AT3G13060.2 [53-85]	AT3G13060.2 1xPhospho [S76(100)]	0	3530.71	118.38	14.5	65	25.7	163.1	176.6	190.2	42.4	51.4	4.8	193	193.2	194.4	41.2	29.4	61.4	156.6	112.6	159	48.4	70.9	104.6	78.4	166.1	57
[R].VAPTQVLMTPSSPQSR.[G]	1xPhospho [S12(99.6)]	136	AT2G33620.4	AT2G33620.4 [303-318]	AT2G33620.4 1xPhospho [S314(99.6)]	0	1778.85	70.08	107.8	89.8	98.1	77.3	63.9	94.1	105	26.9	142.8	92.4	99.9	99.1	117.8	105.2	117.1	125.6	102.4	127.8	104.6	112.1	117.1	103.3	108.8	61.1
[R].VAPTQVLMTPSSPQSR.[G]	1xOxidation [M8]; 1xPhospho [S12(100)]	191	AT2G33620.4	AT2G33620.4 [303-318]	AT2G33620.4 1xPhospho [S314(100)]	0	1794.85	61.31	117	81.2	93.3	51.8	61	91	108	94.1	224.4	87.7	84.6	96	89.4	120.6	88	98.8	90.1	86.7	100.5	107.4	108.2	109.2	66.1	144.9
[R].VAPTQVLMTPSSPQSR.[G]	2xPhospho [S12(99.4); S15(100)]	21	AT2G33620.4	AT2G33620.4 [303-318]	AT2G33620.4 2xPhospho [S314(99.4); S317(100)]	0	1858.82	77.1	10.9	80.6	66	129.7	121.2	103.8	90.2	29	0	131.6	145.8	128	131.7	49.5	98.5	135.4	167.1	215	76.2	67.6	109.2	146.2	130.8	36.2
[R].MLTATGPVGQTHWTDSTANNPSPPANSADVQLK.[Q]	1xPhospho [S22(100)]	21	AT2G35630.1	AT2G35630.1 [1744-1776]	AT2G35630.1 1xPhospho [S1765(100)]	0	3486.6	85.98	58.3	114	106.2	106.7	69.5	533.6	92.3	64.6	0	92.3	75.2	80.4	97.3	67.8	124.5	79	93	85.3	78.3	121.3	117.9	70.1	72.4	0
[R].VAPTQVLMTPSSPQSR.[G]	1xOxidation [M8]; 2xPhospho [S12(100); S15(100)]	55	AT2G33620.4	AT2G33620.4 [303-318]	AT2G33620.4 2xPhospho [S314(100); S317(100)]	0	1874.81	66.43	47.9	148.7	42.5	108.5	95.6	153.7	56.6	138.5	0	162.1	162.8	154.8	60.2	40.9	33.1	172.2	180.8	157.3	47.2	53.5	52.6	175.3	155.2	0
[R].MLTATGPVGQTHWTDSTANNPSPPANSADVQLK.[Q]	1xOxidation [M1]; 1xPhospho [S22(100)]	13	AT2G35630.1	AT2G35630.1 [1744-1776]	AT2G35630.1 1xPhospho [S1765(100)]	0	3502.59	81.47	69	146	164.5	28.6	109	135.5	120.1	171.6	49.8	143.1	116.7	25.4	0	23.2	108.8	106.1	41.8	78.1	165.4	202.6	157.4	30.8	92	114.5
[-].MLTLYHQERSPDATSNDRDETPETVVR.[E]	1xAcetyl [N-Term]; 1xPhospho [S10(99.3)]	8	AT2G41870.1	AT2G41870.1 [1-27]	AT2G41870.1 1xAcetyl [N-Term]; 1xPhospho [S10(99.3)]	2	3282.47	84.83	20.2	74	38.7	359.4	0	46.1	52.4	23.7	0	238.4	198.6	155.2	0	0	0	264.6	113.5	260.8	0	0	0	270.1	227.8	56.3
[K].MMLEEDDEDFQVEDEEDSDDAIDEDDEDDETK.[H]	1xPhospho [S18(100)]	58	AT4G21800.1	AT4G21800.1 [344-375]	AT4G21800.1 1xPhospho [S361(100)]	0	3890.35	91.25	0	127.7	127.6	9.9	78.1	72.4	169	152.6	0	90.8	97.8	57.8	102	105.7	180.8	78	112.2	112.8	151.7	189.8	185.3	91.6	106.4	0
[R].MMDYDDENSDHDAHTSK.[R]	2xOxidation [M1; M2]; 1xPhospho [S9(100)]	28	AT5G56210.1	AT5G56210.1 [220-236]	AT5G56210.1 1xPhospho [S228(100)]	0	2122.7	19.29	0	163.8	136	45.8	55.3	47	131.9	343.3	259.9	54.8	39.6	32.9	85.1	142.8	73.9	20.1	30.6	17.7	130.5	111.7	170.4	26.8	30.1	250
[R].MMDYDDENSDHDAHTSK.[R]	1xOxidation [M]; 1xPhospho [S9(100)]	29	AT5G56210.1	AT5G56210.1 [220-236]	AT5G56210.1 1xPhospho [S228(100)]	0	2106.71	20.83	79.9	79.3	149.1	37	66.9	25	223.1	0	356.9	48.6	34	41.9	203.8	121.8	171.2	24.5	22.8	20.7	176.7	157.2	152.9	24.2	29.7	152.8
[R].MMDYDDENSDHDAHTSK.[R]	1xPhospho [S9(100)]	21	AT5G56210.1	AT5G56210.1 [220-236]	AT5G56210.1 1xPhospho [S228(100)]	0	2090.71	25.08	125.3	158.4	116.6	72.6	66	46.2	169.8	0	201.4	52.5	51.1	24.3	215.6	102.8	267	40.1	14.7	25.8	170.9	186.4	137.2	19.1	23	113.1
[K].MMDSVLSSK.[A]	2xOxidation [M1; M2]; 1xPhospho [S7(100)]	33	AT4G36630.1	AT4G36630.1 [815-823]	AT4G36630.1 1xPhospho [S821(100)]	0	1109.43	27.77	126.7	95.4	107.1	49.4	39.3	50.7	115.2	281.8	231.4	45.2	38	49.7	101.3	169.9	122.2	21.8	24	16.7	171.3	148.6	117.3	20.7	27.9	228.5
[K].MMDSVLSSK.[A]	1xOxidation [M]; 1xPhospho [S7(99.7)]	23	AT4G36630.1	AT4G36630.1 [815-823]	AT4G36630.1 1xPhospho [S821(99.7)]	0	1093.43	38.73	175.7	122.4	135.3	45.7	39.1	52	170	37.3	259.3	47.6	38.8	38.6	170.5	191.3	172.1	40.2	32	31.2	167.1	158.9	109.2	24.3	25	116.4
[K].MMDSVLSSK.[A]	1xPhospho [S]	17	AT4G36630.1	AT4G36630.1 [815-823]		0	1077.44	49.49	138.4	87.4	124.9	57.8	39.6	60.6	130.8	0	220.7	57.5	57.4	39	179.1	202.8	218.8	65.1	41.3	79.4	157.1	144.6	127.3	25.7	46	98.6
[-].MMDMTPTITTTTTPTPKSPEPESETPTR.[I]	1xAcetyl [N-Term]; 2xOxidation [M2; M4]; 1xPhospho [S18(97.7)]	1	AT5G39760.1	AT5G39760.1 [1-28]	AT5G39760.1 1xAcetyl [N-Term]; 1xPhospho [S18(97.7)]	1	3232.4	0	0	0	0	0	0	0	0	0	0	0	0	0	0	0	0	0	0	0	0	0	0	0	0	0
[-].MMDMTPTITTTTTPTPKSPEPESETPTR.[I]	1xMet-loss+Acetyl [N-Term]; 1xPhospho [S18(100)]	8	AT5G39760.1	AT5G39760.1 [1-28]	AT5G39760.1 1xMet-loss+Acetyl [N-Term]; 1xPhospho [S18(100)]	1	3069.37	0	0	0	0	0	0	0	0	0	0	0	0	0	0	0	0	0	0	0	0	0	0	0	0	0
[-].MMDDDGSLSPR.[G]	1xMet-loss [N-Term]; 1xPhospho [S9(100)]	5	AT5G52200.3	AT5G52200.3 [1-11]	AT5G52200.3 1xMet-loss [N-Term]; 1xPhospho [S9(100)]	0	1172.43	29.8	125.2	208.6	133.2	0	0	116	183.8	0	185.6	0	0	0	227.5	0	238.5	0	0	0	260.5	305.8	169.5	0	0	245.8
[K].VAPAVKPVVVLPTKFDDEYDSDEITEDVPR.[N]	1xPhospho [S21(100)]	17	AT4G25070.2	AT4G25070.2 [212-241]	AT4G25070.2 1xPhospho [S232(100)]	1	3423.66	105.62	0	30.4	132.7	0	125	139.9	182.4	368.3	0	97.2	97.3	10.5	0	55.5	171	103.2	77.9	0	193.1	210.5	224.6	82.8	97.7	0
[K].MLVPGEPNISYICSR.[Y]	1xCarbamidomethyl [C13]; 1xOxidation [M1]; 1xPhospho [S10(100)]	25	AT4G00720.1	AT4G00720.1 [288-302]	AT4G00720.1 1xPhospho [S297(100)]	0	1831.81	88.04	72.3	99.5	104.9	137	178.8	82.2	99.7	169.1	0	169.3	97.5	133.1	40.2	92.4	59.6	114.6	109.8	150.4	79.4	64.6	47.7	143.2	89.5	65.4
[K].MLVPGEPNISYICSR.[Y]	1xCarbamidomethyl [C13]; 1xPhospho [S10(99.8)]	59	AT4G00720.1	AT4G00720.1 [288-302]	AT4G00720.1 1xPhospho [S297(99.8)]	0	1815.82	95.88	8.3	90.6	87.1	149.7	148.5	101.9	87.8	61.1	0	174.5	136.1	123.9	92.3	86.8	79.9	162.1	118.9	163.6	67.6	85.4	98	110.2	137.3	28.4
[-].MSGLEDIKNETVDLEK.[I]	1xMet-loss+Acetyl [N-Term]; 1xPhospho [S2(100)]	33	AT2G18960.1	AT2G18960.1 [1-16]	AT2G18960.1 1xMet-loss+Acetyl [N-Term]; 1xPhospho [S2(100)]	1	1811.83	94.72	0	108.3	98.5	121.3	101.9	87.1	120.2	122.4	0	96.6	64.1	83.1	116.2	105.3	112.2	77.5	99.8	149.6	122.6	149.3	138.8	185.3	140	0
[-].MSGLYNNSSYFSPAR.[A]	1xMet-loss+Acetyl [N-Term]; 1xPhospho [S12(100)]	72	AT2G38610.1	AT2G38610.1 [1-15]	AT2G38610.1 1xMet-loss+Acetyl [N-Term]; 1xPhospho [S12(100)]	0	1684.7	84.26	113.8	84.9	94.1	111.9	96.7	101.1	83.2	83.1	61.9	144.8	98.3	107.8	90.3	87.2	87.3	136.3	105.3	107.8	80.8	86.7	103.6	116.9	128	88.3
[R].MVGEYDSAENSLEER.[G]	2xPhospho [S7(100); S11(100)]	47	AT3G48430.1	AT3G48430.1 [1114-1128]	AT3G48430.1 2xPhospho [S1120(100); S1124(100)]	0	1888.67	55.78	178.4	123.3	154.4	54.6	69	77.5	147.6	45	35.9	93.4	61.8	54.8	159.6	152.1	173.5	75.4	80.5	105.1	153.1	151.3	129	71.2	53.5	0
[R].MVGEYDSAENSLEER.[G]	1xOxidation [M1]; 1xPhospho [S11(100)]	49	AT3G48430.1	AT3G48430.1 [1114-1128]	AT3G48430.1 1xPhospho [S1124(100)]	0	1824.7	45.61	177.1	100.5	139.6	56.8	69	66.8	144.7	80.9	288	51.8	47.1	58.7	131	136.4	172.3	51	36.1	30.3	152.2	145.3	109.6	39.9	36.9	77.8
[R].MVGEYDSAENSLEER.[G]	1xPhospho [S11(100)]	40	AT3G48430.1	AT3G48430.1 [1114-1128]	AT3G48430.1 1xPhospho [S1124(100)]	0	1808.7	58.17	174.4	114.5	129.6	67.8	77.6	42	131.7	43.4	331	70.4	57.9	65.7	133.4	149.9	61.4	73.3	59.3	60.2	133.4	145	124.5	56.2	42.2	55.3
[R].MVGENNEVTANVGGGSSSNK.[M]	1xPhospho [S/T]	5	AT5G50920.1	AT5G50920.1 [234-253]		0	2030.85	44.08	0	0	0	179.8	155.4	151.8	0	0	0	197.7	184.3	174.7	0	0	0	200.5	160.2	195.3	0	0	62.6	186.5	210.6	340.6
[-].MVEKSGGEVNFPK.[L]	1xMet-loss [N-Term]; 1xPhospho [S5(100)]	22	AT3G63160.1	AT3G63160.1 [1-13]	AT3G63160.1 1xMet-loss [N-Term]; 1xPhospho [S5(100)]	1	1370.64	36.24	0	0	0	324.8	185.7	181.2	0	0	0	207.4	133.2	171.7	0	0	0	126.6	146.4	151.9	0	0	0	218.7	163.5	388.9
[-].MVEETSSGGGSSASPIK.[T]	1xMet-loss+Acetyl [N-Term]; 1xPhospho [S11(98.1)]	1	AT3G03520.1	AT3G03520.1 [1-17]	AT3G03520.1 1xMet-loss+Acetyl [N-Term]; 1xPhospho [S11(98.1)]	0	1614.69	54.58	0	0	0	0	0	0	0	0	283.3	0	0	0	306.3	429.6	353.1	0	0	0	314.2	301.1	412.3	0	0	0
[-].MVEETSSGGGSSASPIK.[T]	1xMet-loss [N-Term]; 1xPhospho [S7(100)]	9	AT3G03520.1	AT3G03520.1 [1-17]	AT3G03520.1 1xMet-loss [N-Term]; 1xPhospho [S7(100)]	0	1572.68	29.9	105.9	210.5	92.3	0	0	66.3	189.2	359	210.5	0	0	81.6	153.5	170.2	135.8	0	96.1	0	121.9	115.1	149.1	0	143.1	0
[R].MVGEYDSAENSLEER.[G]	1xOxidation [M1]; 2xPhospho [S7(100); S11(100)]	58	AT3G48430.1	AT3G48430.1 [1114-1128]	AT3G48430.1 2xPhospho [S1120(100); S1124(100)]	0	1904.67	48.85	172.4	105.7	150.9	58.1	61.9	75.6	124.6	106.6	212.4	77.8	63.4	64.7	118.5	132.1	116.7	46.7	72.6	53.8	131.6	118	98.6	53.4	52.7	131.2
[R].MVDSLTSEHNESSEEALDCDQVDDTAVVDLPAER.[S]	1xCarbamidomethyl [C19]; 1xOxidation [M1]; 2xPhospho [S/T]	1	AT3G04820.1	AT3G04820.1 [486-519]		0	3952.57	97.33	0	0	0	0	0	0	0	2400	0	0	0	0	0	0	0	0	0	0	0	0	0	0	0	0
[R].MVDSLTSEHNESSEEALDCDQVDDTAVVDLPAER.[S]	1xCarbamidomethyl [C19]; 1xOxidation [M1]; 1xPhospho [S/T]	6	AT3G04820.1	AT3G04820.1 [486-519]		0	3872.6	93.06	0	0	0	0	0	0	734	0	0	0	422.6	547	0	0	0	696.3	0	0	0	0	0	0	0	0
[-].MVDRPTDVVVEVGSSGR.[T]	1xMet-loss+Acetyl [N-Term]; 1xPhospho [S15(99.6)]	20	AT4G14280.1	AT4G14280.1 [1-17]	AT4G14280.1 1xMet-loss+Acetyl [N-Term]; 1xPhospho [S15(99.6)]	0	1793.84	0	0	0	0	0	0	0	0	0	0	0	0	0	0	0	0	0	0	0	0	0	0	0	0	0
[K].MVDISGDEASLSR.[G]	1xPhospho [S12(100)]	19	AT4G36630.1	AT4G36630.1 [388-400]	AT4G36630.1 1xPhospho [S399(100)]	0	1459.61	61.9	164.2	117.8	125.7	63.7	47.9	50.8	149.7	33.3	164.9	51.9	48.7	49.8	160.3	147.5	184.1	77.4	62.4	80.8	189.9	180	136.6	59.7	53	0
[R].MVDDGSSSADNPTTVFEDVTLDPIER.[G]	1xOxidation [M1]; 1xPhospho [S/T]	1	AT3G60830.1	AT3G60830.1 [35-60]		0	2906.23	112.82	0	172.8	122.5	0	0	167.2	83	331.4	0	0	373.6	0	144.4	106.6	0	299.2	0	0	121.5	130.8	0	347	0	0
[-].MVGSEVLEECGEK.[I]	1xCarbamidomethyl [C10]; 1xMet-loss [N-Term]; 1xPhospho [S4(100)]	27	AT4G26870.1	AT4G26870.1 [1-13]	AT4G26870.1 1xMet-loss [N-Term]; 1xPhospho [S4(100)]	0	1415.58	52.93	116.6	76.3	120	50.5	106.7	58.2	113	79.3	261.6	81.2	57	65.3	110.6	126	120.7	82	57.5	69.8	130	142.1	100.9	69.9	67.1	137.6
[-].MVPSEPPNPVGGGENVPPSILGGQGGAPLPSQPAFPSLVSPR.[T]	1xPhospho [S40(99.2)]	18	AT1G43850.1	AT1G43850.1 [1-42]	AT1G43850.1 1xPhospho [S40(99.2)]	0	4168.06	115.94	0	121.8	58.9	85.7	192.7	169.4	70.2	0	0	118.7	158.7	171.2	76.6	73.4	123.7	196.6	83.4	99.8	86.2	157.5	132.3	86.7	136.6	0
[-].MVNSEEIADGFEPKPVSR.[S]	1xMet-loss [N-Term]; 1xPhospho [S4(100)]	35	AT3G48440.1	AT3G48440.1 [1-18]	AT3G48440.1 1xMet-loss [N-Term]; 1xPhospho [S4(100)]	0	1953.9	66.31	107.6	78.8	84.3	95.8	71.9	178.6	101.6	109.3	28.9	94.7	123	105	117.2	106.4	83	152.5	106.4	135.1	111.4	58.3	84.4	118.3	147.4	0
[-].MVIWNNDDDDFLEIDNFQSSPR.[S]	1xMet-loss [N-Term]; 1xPhospho [S20(100)]	26	AT5G14620.1	AT5G14620.1 [1-22]	AT5G14620.1 1xMet-loss [N-Term]; 1xPhospho [S20(100)]	0	2619.1	109.89	0	113.4	91.4	0	172.1	161.3	128.8	122.7	0	142.6	110.1	163.9	68.1	122	81.8	86	158	120.9	70.3	118.4	118.6	150.4	99.2	0
[-].MVLSHAVSESDVSVHSTFASR.[Y]	1xMet-loss [N-Term]; 2xPhospho [S8(99.6); S13(100)]	123	AT5G17330.1	AT5G17330.1 [1-21]	AT5G17330.1 1xMet-loss [N-Term]; 2xPhospho [S8(99.6); S13(100)]	0	2274.98	65.05	85.2	236.5	199.7	6.5	9.6	15.9	224.3	333	1.8	2.6	5.1	9.8	322.1	182.7	212.8	12.4	10.3	6.8	158.4	155.5	191.5	7.8	9.5	0.3
[-].MVLSHAVSESDVSVHSTFASR.[Y]	1xMet-loss [N-Term]; 1xPhospho [S8(100)]	734	AT5G17330.1	AT5G17330.1 [1-21]	AT5G17330.1 1xMet-loss [N-Term]; 1xPhospho [S8(100)]	0	2195.01	61.55	141.4	206	181.6	10.1	12	12.9	211.8	375.2	109	4.5	10.5	10	199.7	220.2	169.3	13.1	9.6	11.9	140.6	159	157.8	12.8	11.3	9.5
[-].MVLIESSESEDEILIK.[N]	1xMet-loss [N-Term]; 2xPhospho [S7(100); S9(100)]	23	AT4G30480.2	AT4G30480.2 [1-16]	AT4G30480.2 1xMet-loss [N-Term]; 2xPhospho [S7(100); S9(100)]	0	1863.83	102.42	6.5	133	159.1	53.9	133.5	107	148.8	224	0	122.8	127.7	112.2	53.8	57.6	86.2	92.6	124.5	111.3	114	144	100.9	96	90.6	0
[-].MVLIESSESEDEILIK.[N]	1xMet-loss [N-Term]; 1xPhospho [S]	20	AT4G30480.2	AT4G30480.2 [1-16]	AT4G30480.2 1xMet-loss [N-Term]	0	1783.86	94.03	20.3	205.4	0	72.4	125.8	94.5	0	255.8	0	81.6	89.5	100.2	196.6	157.9	182.6	100.6	80.9	98.9	172.6	181.9	0	96.6	86	0
[R].MVLFPKSPSPVNK.[A]	2xPhospho [S7(100); S9(100)]	50	AT1G43690.1	AT1G43690.1 [67-79]	AT1G43690.1 2xPhospho [S73(100); S75(100)]	1	1603.74	76.75	58.2	94.7	91.7	173.9	108.2	131.2	103.7	68.2	0	111.6	141.5	99.9	104.2	70.6	86	164.3	131.4	168.8	100.3	90.2	75.1	89.5	136.9	0
[-].MVLDGLVSSPSR.[R]	1xMet-loss [N-Term]; 1xPhospho [S9(99.8)]	55	AT1G16170.1	AT1G16170.1 [1-12]	AT1G16170.1 1xMet-loss [N-Term]; 1xPhospho [S9(99.8)]	0	1209.59	63.96	190.8	87.4	106.1	69.5	65	93.9	90.5	56.3	214.5	71.7	54.5	91.3	92.1	123.3	123.6	69.1	72.6	72.7	116.8	158.9	119	104.3	76.6	79.6
[-].MVLDGIVSSPLR.[R]	1xMet-loss [N-Term]; 1xPhospho [S9(100)]	33	AT1G79660.1	AT1G79660.1 [1-12]	AT1G79660.1 1xMet-loss [N-Term]; 1xPhospho [S9(100)]	0	1235.64	81.57	247.1	123.9	150.9	73.9	59	64.1	138.1	104	12.7	58	30.9	61.2	127.4	153.7	147.5	48.9	43.3	44.4	153.8	216.6	189.4	83.8	67.2	0
[R].MVKSPDPLEEQR.[R]	1xOxidation [M1]; 1xPhospho [S4(100)]	177	AT1G67580.1	AT1G67580.1 [725-736]	AT1G67580.1 1xPhospho [S728(100)]	1	1524.68	33.48	161	114.8	129.1	58.9	91.9	52.2	124	91.4	265.9	63.6	50.5	60.9	143.3	161.3	129.6	51.9	57.1	27.5	130.9	145.7	110.9	31.7	33.2	112.8
[R].MVKSPDPLEEQR.[R]	1xPhospho [S4(100)]	131	AT1G67580.1	AT1G67580.1 [725-736]	AT1G67580.1 1xPhospho [S728(100)]	1	1508.68	40	143.6	126.2	122.1	79.9	90.9	79.7	113.9	25.5	200.3	75	71.6	66	146.2	129.8	151.5	75.4	65.8	57.1	121.2	133.6	104.5	44.9	37.3	137.9
[-].MVATMDLNASPQPEEDDEPYVR.[H]	1xOxidation [M5]; 1xMet-loss [N-Term]; 1xPhospho [S10(100)]	32	AT3G09100.2	AT3G09100.2 [1-22]	AT3G09100.2 1xMet-loss [N-Term]; 1xPhospho [S10(100)]	0	2472.03	65.86	165.5	103.6	102.9	69.1	82	134.9	100.4	171.8	37	90.4	97.6	100.7	93.7	98.4	70.8	99.5	100.8	90.5	130.5	105.4	119.7	108.3	122.8	3.9
[-].MVATMDLNASPQPEEDDEPYVR.[H]	1xMet-loss [N-Term]; 1xPhospho [S10(100)]	25	AT3G09100.2	AT3G09100.2 [1-22]	AT3G09100.2 1xMet-loss [N-Term]; 1xPhospho [S10(100)]	0	2456.03	79.11	125.6	95	112.8	131.4	77.4	114	83.3	74.2	0	107.3	98.6	108.4	122.5	116.2	98.3	101.7	105.8	139.2	108.2	77.3	115.1	152.6	131.1	4.2
[-].MTQDVEMKDNQTPTQSVVSAPTSTLQNLK.[E]	1xMet-loss [N-Term]; 2xPhospho [T12(100); T14(100)]	41	AT1G75990.1	AT1G75990.1 [1-29]	AT1G75990.1 1xMet-loss [N-Term]; 2xPhospho [T12(100); T14(100)]	1	3220.45	88.82	0	316.3	80.7	136	50.1	78.9	102	218.6	0	106.6	103.6	56.9	81	66	124.1	118.2	112.6	128.8	128.6	115.6	112.8	88.1	74.6	0
[-].MTQDVEMKDNQTPTQSVVSAPTSTLQNLK.[E]	1xOxidation [M7]; 1xMet-loss [N-Term]; 1xPhospho [T12(100)]	60	AT1G75990.1	AT1G75990.1 [1-29]	AT1G75990.1 1xMet-loss [N-Term]; 1xPhospho [T12(100)]	1	3156.48	81.28	136.4	109.5	105	101	64	108.9	114.6	184.9	0	105.3	80.3	91.5	89.3	95.2	93.7	85.8	122.2	85.6	105.3	96.6	126.3	95.6	99.1	104.1
[-].MTQDVEMKDNQTPTQSVVSAPTSTLQNLK.[E]	1xMet-loss [N-Term]; 1xPhospho [T12(100)]	26	AT1G75990.1	AT1G75990.1 [1-29]	AT1G75990.1 1xMet-loss [N-Term]; 1xPhospho [T12(100)]	1	3140.48	85.88	50.4	0	264.6	0	0	0	263.2	0	0	0	0	0	283	227.2	335.2	0	0	0	252.4	271	319.4	0	0	133.7
[-].MTQDVEMKDNNTPSQSIISSSTSTMQNLK.[E]	1xMet-loss [N-Term]; 2xPhospho [T12(100); S/T]	81	AT1G20200.1	AT1G20200.1 [1-29]	AT1G20200.1 1xMet-loss [N-Term]; 2xPhospho [T12(100); S/T]	1	3244.38	86.23	0	154.9	102.9	127.4	92.3	127.1	163.2	53	0	132.8	98	96.2	144.7	66.9	108	131.4	118.1	167.4	118.6	88.8	93.7	92.3	122.5	0
[-].MTQDVEMKDNNTPSQSIISSSTSTMQNLK.[E]	1xPhospho [T12(100)]; 1xOxidation [M]; 1xMet-loss [N-Term]	167	AT1G20200.1	AT1G20200.1 [1-29]	AT1G20200.1 1xMet-loss [N-Term]; 1xPhospho [T12(100)]	1	3180.41	79.18	84.4	70.5	68.3	102.7	78.9	127.4	92.2	68.2	16.3	93.1	111.7	136.9	93.3	114.5	102.2	116.1	122.5	135.2	119.2	98.1	118.8	104.7	128.3	96.5
[-].MTQDVEMKDNNTPSQSIISSSTSTMQNLK.[E]	1xMet-loss [N-Term]; 1xPhospho [T12(100)]	79	AT1G20200.1	AT1G20200.1 [1-29]	AT1G20200.1 1xMet-loss [N-Term]; 1xPhospho [T12(100)]	1	3164.41	84.58	59.4	142.7	137	147.8	66.2	85	140.5	42.9	7.5	105.7	100.6	86.6	102.8	95.9	136.1	110.5	107.4	143.9	108.1	105	122.3	78.4	96.7	70.9
[K].TYGAKPIEGAAASSSQEEVKK.[E]	1xPhospho [S15(100)]	24	AT1G67680.1	AT1G67680.1 [547-567]	AT1G67680.1 1xPhospho [S561(100)]	1	2231.06	34.94	136.7	112.4	112.6	97.4	105.5	79.3	92	61.2	175.3	97.7	68	63.1	121.4	162.4	122.9	86.8	79.1	47.3	160.6	86.2	55.8	61.4	51.6	163.3
[K].MTPTKPMVVETFSEYPPLGR.[F]	2xOxidation [M1; M7]; 1xPhospho [T2(100)]	53	AT1G07930.2; AT5G60390.3	AT1G07930.2 [315-334]; AT5G60390.3 [392-411]	AT1G07930.2 1xPhospho [T316(100)]; AT5G60390.3 1xPhospho [T393(100)]	0	2392.1	92.55	47.2	161.8	109.1	65	75.6	61.6	119.5	359.9	0	83.9	61.9	61.1	109.6	99.8	79.7	63.4	84	55.6	111.8	135.1	122.3	120	87.2	125.1
[K].MTPTKPMVVETFSEYPPLGR.[F]	1xOxidation [M]; 1xPhospho [T2(100)]	147	AT1G07930.2; AT5G60390.3	AT1G07930.2 [315-334]; AT5G60390.3 [392-411]	AT1G07930.2 1xPhospho [T316(100)]; AT5G60390.3 1xPhospho [T393(100)]	0	2376.1	96.1	37.6	168.3	131.2	63.2	81.3	63.5	145.5	142.4	21.9	66.7	72.2	58.5	144.1	128.7	117.7	89.7	88.1	76.3	131.9	153	164.6	85.5	81.5	86.7
[K].MTPTKPMVVETFSEYPPLGR.[F]	1xPhospho [T2(100)]	87	AT1G07930.2; AT5G60390.3	AT1G07930.2 [315-334]; AT5G60390.3 [392-411]	AT1G07930.2 1xPhospho [T316(100)]; AT5G60390.3 1xPhospho [T393(100)]	0	2360.11	101.64	27.9	127.1	131.6	150.5	123.8	122	150.7	48.4	31.1	108.3	109.9	103.9	152.4	113.8	75.2	136.5	97.2	111.5	71.6	81.9	41.4	113.2	113.7	56.6
[-].MTNYGAIPTSSHASPLVDVESLSR.[A]	1xMet-loss+Acetyl [N-Term]; 1xPhospho [S21(100)]	3	AT3G13720.1	AT3G13720.1 [1-24]	AT3G13720.1 1xMet-loss+Acetyl [N-Term]; 1xPhospho [S21(100)]	0	2523.18	102.37	0	222	269.7	101	0	0	302.9	401.8	0	86	0	0	179.7	121.5	163	0	0	0	162.9	218.9	170.7	0	0	0
[-].MTNYGAIPTSSHASPLVDVESLSR.[A]	1xMet-loss [N-Term]; 1xPhospho [S21(100)]	16	AT3G13720.1	AT3G13720.1 [1-24]	AT3G13720.1 1xMet-loss [N-Term]; 1xPhospho [S21(100)]	0	2481.17	93.45	8.2	175.1	154.6	122.1	35.2	40.2	215.4	246.2	14.2	0	17.2	28.9	167.1	262.3	223.1	22.7	4.9	10.6	179.5	210.9	217.3	0	26.8	17.6
[-].MTLTIPNAPGSSGYLDMFPER.[R]	1xMet-loss [N-Term]; 1xPhospho [S/T/Y]	11	AT2G43330.1	AT2G43330.1 [1-21]	AT2G43330.1 1xMet-loss [N-Term]	0	2246.02	110.13	0	63.5	0	53.9	62.5	68.4	70.5	0	1231.9	0	29.7	28.9	97.7	96.1	61.4	40.2	60.5	64.6	49.7	117.3	117.6	85.6	0	0
[-].MTLNPPPSQQTSHSPR.[R]	1xMet-loss [N-Term]; 1xPhospho [S14(100)]	89	AT5G58730.1	AT5G58730.1 [1-16]	AT5G58730.1 1xMet-loss [N-Term]; 1xPhospho [S14(100)]	0	1726.79	25.86	171.3	118.2	144.6	36.4	29.6	39.7	182.7	180.1	257.8	33.5	24.5	35.7	158.6	148.8	179.2	35.5	36.2	37.4	129.5	148.8	118.1	28.9	41.7	83
[-].MTLNLCVLTPNR.[I]	1xCarbamidomethyl [C6]; 1xMet-loss+Acetyl [N-Term]; 1xPhospho [T2(100)]	12	ATCG00470.1	ATCG00470.1 [1-12]	ATCG00470.1 1xMet-loss+Acetyl [N-Term]; 1xPhospho [T2(100)]	0	1422.68	105.04	0	0	0	248.3	270.5	178.4	0	0	0	221.2	159.2	217.3	0	0	0	176.2	214.7	262.1	0	0	0	220.4	195.3	36.4
[-].MTQSNPNEQSVELNR.[T]	1xMet-loss [N-Term]; 1xPhospho [T2(100)]	23	ATCG00560.1	ATCG00560.1 [1-15]	ATCG00560.1 1xMet-loss [N-Term]; 1xPhospho [T2(100)]	0	1695.73	36.21	0	0	0	186.5	197.9	283.6	0	0	0	204.8	92.8	135.9	0	0	22.8	103.6	168.3	185.7	19.6	13	0	228.3	158.6	398.5
[-].MVPSEPPNPVGGGENVPPSILGGQGGAPLPSQPAFPSLVSPR.[T]	1xOxidation [M1]; 1xPhospho [S40(100)]	27	AT1G43850.1	AT1G43850.1 [1-42]	AT1G43850.1 1xPhospho [S40(100)]	0	4184.05	114.81	0	101.1	19.2	62.3	147.5	186.1	36.6	173.2	0	125.7	164.5	169	49.6	70.7	98.5	192.5	102.7	0	82.9	128.5	111	147.6	158.1	72.8
[-].MTQSNPNEQSVELNR.[T]	1xMet-loss+Acetyl [N-Term]; 1xPhospho [T2(100)]	68	ATCG00560.1	ATCG00560.1 [1-15]	ATCG00560.1 1xMet-loss+Acetyl [N-Term]; 1xPhospho [T2(100)]	0	1737.74	46.45	12.3	9.9	5.8	148.6	207	180.6	12.9	7.9	39.3	175	101.9	156.9	11.8	8.5	12.1	112.5	177	195.6	11.9	16.1	8.7	219.8	144.3	423.7
[-].MTSDGATSTSAAAAAAAAAAAR.[R]	1xMet-loss [N-Term]; 1xPhospho [T/S]	104	AT1G75080.2	AT1G75080.2 [1-22]	AT1G75080.2 1xMet-loss [N-Term]	0	1843.82	68.33	180.1	116.5	136.4	52.5	60.5	83.9	127.7	111.8	61.8	86.9	91.2	67.6	109.2	128.6	119.8	101.9	74.3	83.2	124.3	65.5	94.9	91	91.4	138.9
[-].MVASEIKSPVSVPETPGSSSVHHR.[K]	1xMet-loss [N-Term]; 2xPhospho [S8(100); S11(100)]	6	AT5G13400.1	AT5G13400.1 [1-24]	AT5G13400.1 1xMet-loss [N-Term]; 2xPhospho [S8(100); S11(100)]	1	2547.16	54.22	0	0	0	238	155.7	109	0	0	0	287.7	127.8	161.7	0	0	0	172.9	218.2	322.3	0	0	0	265	115.5	226.3
[-].MVASEIKSPVSVPETPGSSSVHHR.[K]	1xMet-loss [N-Term]; 1xPhospho [S4(97.2)]	5	AT5G13400.1	AT5G13400.1 [1-24]	AT5G13400.1 1xMet-loss [N-Term]; 1xPhospho [S4(97.2)]	1	2467.2	50.31	0	0	0	0	133	97.7	0	0	0	250.7	88.5	232.4	0	0	0	0	222	285.4	0	0	0	339.1	188.1	563.1
[-].MTYGEEEPVSPMAR.[V]	1xOxidation [M12]; 1xMet-loss [N-Term]; 1xPhospho [S10(100)]	35	AT5G12420.1	AT5G12420.1 [1-14]	AT5G12420.1 1xMet-loss [N-Term]; 1xPhospho [S10(100)]	0	1561.62	37.98	187.6	109.7	115.9	18.7	24.6	19.1	117.1	72.7	534.6	16.5	14.7	11.1	186.2	263.6	185.3	18.9	18.7	15.9	142	141.4	90.2	13.2	13.9	68.6
[-].MTYGEEEPVSPMAR.[V]	1xMet-loss [N-Term]; 1xPhospho [S10(100)]	8	AT5G12420.1	AT5G12420.1 [1-14]	AT5G12420.1 1xMet-loss [N-Term]; 1xPhospho [S10(100)]	0	1545.63	48.76	0	107.2	141.8	23	20.3	19.2	160.5	17.8	593.6	12	14.4	0	225	269.4	224	20.2	11.8	26	159.2	177.2	120	17.2	14.2	25.9
[-].MTVEEVSDGSVWSR.[E]	1xMet-loss [N-Term]; 1xPhospho [S7(100)]	22	AT5G08520.1	AT5G08520.1 [1-14]	AT5G08520.1 1xMet-loss [N-Term]; 1xPhospho [S7(100)]	0	1530.65	58.81	43.5	40.8	40.4	136.7	172.8	171.6	46.3	20	63.7	187	196.9	193.5	52.9	36.3	45.6	187.1	174.6	157.2	63.6	45.9	48.8	141.1	133.7	0
[-].MTTTECTTSPAIPPPQVEHSPPQEKPGNAELFSPAPPSPPPPK.[I]	1xCarbamidomethyl [C6]; 1xMet-loss+Acetyl [N-Term]; 1xPhospho [S38(100)]	14	AT5G60840.1	AT5G60840.1 [1-43]	AT5G60840.1 1xMet-loss+Acetyl [N-Term]; 1xPhospho [S38(100)]	0	4535.15	96.44	0	0	0	290.5	209.6	70.3	0	0	0	259.1	0	241.5	0	0	0	299.9	244.5	71.4	0	0	0	274.4	95	343.7
[K].TYDLNFKEENNNGSQK.[I]	1xPhospho [S14(100)]	41	AT2G36530.1	AT2G36530.1 [262-277]	AT2G36530.1 1xPhospho [S275(100)]	1	1980.83	48.2	163	105.4	97.5	68.3	64.4	48.5	120	89.7	288.6	71.6	53.7	59.1	92.3	121.2	106.5	73.3	58	72	119.8	120.2	85.3	52.3	61.5	207.8
[-].MTTAVSPPPPQEQQLVHASQTSR.[V]	1xMet-loss+Acetyl [N-Term]; 1xPhospho [S6(100)]	133	AT3G58660.1	AT3G58660.1 [1-23]	AT3G58660.1 1xMet-loss+Acetyl [N-Term]; 1xPhospho [S6(100)]	0	2481.18	70.24	115.3	75.5	78.9	71.7	84.6	101.1	64.7	85.7	63.2	91.8	107.5	121.2	83.7	101.2	81.6	148.9	120.5	121.2	82.2	98.2	97.8	112.7	128.1	162.8
[-].MTTAVSPPPPQEQQLVHASQTSR.[V]	1xMet-loss [N-Term]; 1xPhospho [S6(100)]	67	AT3G58660.1	AT3G58660.1 [1-23]	AT3G58660.1 1xMet-loss [N-Term]; 1xPhospho [S6(100)]	0	2439.17	58.92	125.1	62.1	77.4	95.1	79.5	99.3	61	62.5	146.6	86.7	121.6	131	65.8	78.7	70	156.7	144.6	97.1	77.7	83.8	89.6	122.8	85.9	179.4
[-].MTSNVQLSETNSPR.[N]	1xMet-loss+Acetyl [N-Term]; 1xPhospho [S12(100)]	50	AT3G25190.1	AT3G25190.1 [1-14]	AT3G25190.1 1xMet-loss+Acetyl [N-Term]; 1xPhospho [S12(100)]	0	1554.68	49.04	173.1	75.2	159.8	6.2	5.8	7.1	197.4	158.6	755.8	8.1	3.3	4.3	159.9	192.7	201.8	3.8	4.7	5.7	109.7	67.9	80.9	6.2	5.5	6.7
[-].MTSNVQLSETNSPR.[N]	1xMet-loss [N-Term]; 1xPhospho [S12(100)]	14	AT3G25190.1	AT3G25190.1 [1-14]	AT3G25190.1 1xMet-loss [N-Term]; 1xPhospho [S12(100)]	0	1512.67	30.84	120.9	177.4	133.8	0	0	27.9	155.2	297.9	379.5	0	27.3	29.1	146.1	195	169.6	50.3	26.2	41.7	130.4	91.9	79.1	59	61.7	0
[-].MTSLLKSSPGR.[R]	1xMet-loss+Acetyl [N-Term]; 1xPhospho [S8(99.7)]	19	AT5G57110.2	AT5G57110.2 [1-11]	AT5G57110.2 1xMet-loss+Acetyl [N-Term]; 1xPhospho [S8(99.7)]	1	1167.58	58.42	273.2	110.2	199.8	0	6.9	8.8	148.9	74.6	341.3	0	7.8	3.5	193.5	217.8	227.3	0	0	0	158.4	236.3	181.9	0	0	9.7
[-].MTSHHAIEVTK.[T]	1xMet-loss+Acetyl [N-Term]; 1xPhospho [S3(99.7)]	23	AT1G44770.1	AT1G44770.1 [1-11]	AT1G44770.1 1xMet-loss+Acetyl [N-Term]; 1xPhospho [S3(99.7)]	0	1244.57	27.98	200.5	197.3	172.9	0	0	0	140.1	281.7	443.1	0	0	0	178.1	204.8	186.7	0	0	0	169	163.1	62.6	0	0	0
[R].MTSDTFQDTIGNEELSLFGSTPNNSDSAQK.[S]	1xOxidation [M1]; 1xPhospho [T21(100)]	6	AT5G51660.1	AT5G51660.1 [472-501]	AT5G51660.1 1xPhospho [T492(100)]	0	3330.4	104.97	0	326.5	413.1	0	0	0	210.5	1018.6	0	245.7	0	0	0	0	0	0	0	0	0	0	185.6	0	0	0
[R].MTSDTFQDTIGNEELSLFGSTPNNSDSAQK.[S]	1xPhospho [T21(100)]	5	AT5G51660.1	AT5G51660.1 [472-501]	AT5G51660.1 1xPhospho [T492(100)]	0	3314.4	106.75	0	101	69.7	75.5	124.5	139.8	68.9	98.7	0	227.5	155.4	117.9	66.6	0	87.3	341.1	108.9	131	134.4	0	0	139.3	151.3	61.2
[-].MTSDGATSTSAAAAAAAMATR.[R]	1xOxidation [M18]; 1xMet-loss [N-Term]; 1xPhospho [T/S]	46	AT1G19350.1	AT1G19350.1 [1-21]	AT1G19350.1 1xMet-loss [N-Term]	0	1878.79	54.96	0	0	28.4	152.2	177	140.7	0	28.8	0	234.2	129.1	284.1	0	0	0	150.4	178.9	126.7	16.4	0	33.1	194	154.9	370.9
[-].MTSDGATSTSAAAAAAAMATR.[R]	1xMet-loss [N-Term]; 1xPhospho [T/S]	77	AT1G19350.1	AT1G19350.1 [1-21]	AT1G19350.1 1xMet-loss [N-Term]	0	1862.8	71.69	52.1	32.4	41.6	199.2	179.3	150.1	27.8	0	28.6	204.7	197.1	178.3	10.5	33	22.9	200	155.7	232.4	0	36.1	2.7	185.4	187	43.2
[-].MTQSPVQPPPPLPAQPHSAAGGVIR.[G]	1xMet-loss [N-Term]; 1xPhospho [S4(99.5)]	96	AT1G79350.1	AT1G79350.1 [1-25]	AT1G79350.1 1xMet-loss [N-Term]; 1xPhospho [S4(99.5)]	0	2482.26	74.98	150.9	110.4	112	69.9	94.9	108.8	92.5	115.2	24.9	91.6	96.8	104.2	73.2	93.3	93.4	110.7	125.1	74.8	79.6	86.1	94.9	136.5	113.5	146.9
[-].MVPSEPPNPVGGGENVPPSILGGQGGAPLPSQPAFPSLVSPR.[T]	1xAcetyl [N-Term]; 1xPhospho [S40(100)]	17	AT1G43850.1	AT1G43850.1 [1-42]	AT1G43850.1 1xAcetyl [N-Term]; 1xPhospho [S40(100)]	0	4210.07	121.73	0	291.3	0	0	421.3	489.6	0	0	0	261.5	0	0	0	0	0	760.5	0	0	0	0	175.9	0	0	0
[K].MVQTASSFKGDNPFAPTAPSTENGFTPTPDMLK.[L]	1xOxidation [M]; 1xPhospho [S7(99.6)]	23	AT5G21990.1	AT5G21990.1 [335-367]	AT5G21990.1 1xPhospho [S341(99.6)]	1	3580.6	98.59	0	148.6	225.6	132.7	54.6	72.3	279.2	352.1	0	34.1	26.7	0	110.5	178.9	283.1	33.2	0	40.6	99.7	178.7	97.9	51.6	0	0
[K].NADPEEINSSAPRDDDPENR.[S]	1xPhospho [S]	2	AT3G18990.2	AT3G18990.2 [189-208]		1	2320.93	39.39	225.6	105	0	85.3	64.4	75.3	140.3	77.4	377.2	82.1	44.1	52.6	0	192.3	146.4	62.3	46.3	64.8	185.2	153.7	126.7	38.2	54.8	0
[K].NADPEEINSSAPR.[D]	1xPhospho [S9(99.7)]	34	AT3G18990.2	AT3G18990.2 [189-201]	AT3G18990.2 1xPhospho [S197(99.7)]	0	1479.61	34.05	131.4	89.9	119.4	64.3	73.7	62.2	111.7	47.4	287.1	70.3	45.5	58.7	142.8	179.6	164.1	67.3	44.2	45.8	148	134.1	105.7	51.6	46	109.1
[K].TVVEGQQSSPILMESFEKK.[N]	1xPhospho [S15(100)]	4	AT1G34220.1	AT1G34220.1 [336-354]	AT1G34220.1 1xPhospho [S350(100)]	1	2217.05	77.76	225.7	256.6	222	70.8	0	0	180.3	46.2	0	0	59.2	0	185.4	163.1	143.1	73.2	43.8	60.1	168.8	207.8	180.9	0	70.4	42.5
[R].NADNASRAPDHADYVISPSFGR.[R]	2xPhospho [S6(100); S17(100)]	16	AT4G34860.2	AT4G34860.2 [67-88]	AT4G34860.2 2xPhospho [S72(100); S83(100)]	1	2520.03	70.53	194.3	117.8	249	0	0	0	273.4	322.5	7.9	0	0	0	235.4	217.4	246.1	0	0	0	171.2	173.7	191.3	0	0	0
[R].NADNASRAPDHADYVISPSFGR.[R]	1xPhospho [S6(100)]	2	AT4G34860.2	AT4G34860.2 [67-88]	AT4G34860.2 1xPhospho [S72(100)]	1	2440.07	68.26	0	202	0	0	0	0	0	0	0	0	0	0	0	353.2	497.6	0	0	0	482.8	435.6	428.7	0	0	0
[K].NADGNQTFTVVTPTK.[A]	1xPhospho [T12(100)]	37	AT3G14790.2	AT3G14790.2 [359-373]	AT3G14790.2 1xPhospho [T370(100)]	0	1672.76	55.08	198.8	93.6	108.5	55.9	79.4	63.3	98.3	55.8	245.2	81.5	74.3	89.4	101.5	130.1	94.9	75.2	73.2	67.8	103.9	116.1	109.1	74.9	80.9	128.4
[R].NADDIYSEFFGVSSPSGPR.[N]	1xPhospho [S14(99.7)]	64	AT2G20550.2	AT2G20550.2 [28-46]	AT2G20550.2 1xPhospho [S41(99.7)]	0	2124.89	106.56	0	208.2	161.8	59.1	51.3	59.1	171.1	336.1	0	72.2	53	42.6	168.8	110.3	138.9	53.6	35.8	49.1	144.9	156.6	211.1	65.1	51.6	0
[R].NAATSVSHPQLSVLR.[R]	1xPhospho [S7(100)]	4	AT3G50370.2	AT3G50370.2 [1220-1234]	AT3G50370.2 1xPhospho [S1226(100)]	0	1659.82	63.96	150.1	102	0	57.7	83	70.2	0	0	0	0	79.4	0	68.1	162.4	234.1	141.9	89.3	0	243.5	288.7	198.4	109.5	115.3	206.3
[K].TVVMVLPSSAR.[S]	1xPhospho [S/T]	59	AT5G43310.1	AT5G43310.1 [1009-1019]		0	1239.62	73.32	113.6	83.8	88.1	87.7	99.9	119.6	82.8	22.4	80.7	110.5	136	123.7	98.7	82	99.2	150.3	110	120.8	88.3	111.7	120.9	120.4	122.6	26.2
[R].NAAQVVHDTLPSPSVSASMK.[T]	1xOxidation [M19]; 1xPhospho [S12(100)]	26	AT2G44440.1	AT2G44440.1 [136-155]	AT2G44440.1 1xPhospho [S147(100)]	0	2134.98	64.09	144.9	132	91.2	45.2	59.1	86.7	89.6	188.5	137.5	48.5	66.6	68.8	103.4	114.5	91.7	99.2	75.5	49.3	133.8	151.6	160.1	70.6	69.3	122.2
[K].NAAPFQVKSPVQAPVQKPK.[Y]	1xPhospho [S9(100)]	56	AT1G69250.1	AT1G69250.1 [228-246]	AT1G69250.1 1xPhospho [S236(100)]	1	2114.12	59.85	136.2	77.4	46.8	74.2	72.7	116.8	61.3	41.1	21.3	101.4	154.5	149.3	81.4	86.7	60.4	147.8	150.1	117.3	80.7	100.5	74.4	126.8	136.4	184.7
[R].NAAGDYEPGEVSR.[D]	1xPhospho [S12(100)]	20	AT4G28990.2	AT4G28990.2 [35-47]	AT4G28990.2 1xPhospho [S46(100)]	0	1444.57	33.14	134.8	99.4	93.6	71.2	88.7	73.8	114.9	48.9	258.9	74.9	59.6	64.5	113.4	74.3	147.1	71.3	53.9	55.4	143.8	146.3	108.9	59.5	73.8	169.1
[R].MYYQAPSEFGFGK.[N]	1xOxidation [M1]; 1xPhospho [S7(100)]	34	AT2G41430.2	AT2G41430.2 [105-117]	AT2G41430.2 1xPhospho [S111(100)]	0	1620.64	84.13	37.9	41.4	35.7	147.5	130.1	137.8	37.9	69.8	5.7	162.5	155	172.6	55.7	27.2	30.2	163.5	147	121.1	38.6	27.5	47.1	205.6	252	150.7
[R].MYYQAPSEFGFGK.[N]	1xPhospho [S7(100)]	23	AT2G41430.2	AT2G41430.2 [105-117]	AT2G41430.2 1xPhospho [S111(100)]	0	1604.65	91.86	9.5	41.7	28.9	202.8	140.7	139.7	43.5	32.4	0	160	183.4	169.6	43.2	14.2	0	247.6	153.8	250.1	0	10.4	33.1	207.5	287.8	0
[K].TVVMVLPSSAR.[S]	1xOxidation [M4]; 1xPhospho [S/T]	85	AT5G43310.1	AT5G43310.1 [1009-1019]		0	1255.61	60.39	126.2	56.1	87.7	75.3	110.3	96.2	91.9	73.1	181.4	108.2	91.1	154.9	63.4	97.9	103.3	123.9	110.1	69.7	95.3	108.2	95.6	110.1	75.5	94.5
[K].MYSPAPSALTEMSPR.[A]	2xOxidation [M1; M12]; 1xPhospho [S13(100)]	6	AT4G14750.3	AT4G14750.3 [268-282]	AT4G14750.3 1xPhospho [S280(100)]	0	1749.72	57.42	171.5	63.3	108.3	79.3	62.3	86.5	80.2	174	180.6	114.8	55.6	110	79.3	102.3	72.2	102.3	81.5	57.6	89.4	105.5	84.8	95.4	86.1	156.9
[K].NAGSQNFVVLR.[E]	1xPhospho [S4(100)]	9	AT4G12610.2	AT4G12610.2 [531-541]	AT4G12610.2 1xPhospho [S534(100)]	0	1284.61	68.39	57.9	50.1	50.9	27	24.2	39.4	125.8	72.9	170.4	52.3	58.6	52.8	165.9	151.6	209.3	72.3	78.3	78.2	209.9	159.6	187.7	87.3	87.2	130.2
[R].NAGPGNDVPEPSAEPEFPTLSLSEIQNAK.[G]	1xPhospho [S23(100)]	7	AT4G32760.2	AT4G32760.2 [165-193]	AT4G32760.2 1xPhospho [S187(100)]	0	3088.41	109.45	0	66.9	154.3	99.7	71.8	84.5	143.6	314.8	0	93.2	119.4	84.3	139.4	84.6	111	45.2	99	93.5	119.4	105.1	169.9	37.1	163.4	0
[K].TVVEGQQSSPILMESFEK.[K]	1xPhospho [S/T]	3	AT1G34220.1	AT1G34220.1 [336-353]		0	2088.96	92.82	0	0	304.2	273	125.5	93.4	356.2	0	0	0	122.5	0	229.7	175.4	315.2	0	0	0	233.4	0	171.4	0	0	0
[R].NAGESVAITTFGQVDQESPGTPETPNLPR.[I]	2xPhospho [T21(100); T24(100)]	147	AT3G25690.5	AT3G25690.5 [496-524]	AT3G25690.5 2xPhospho [T516(100); T519(100)]	0	3172.39	100.84	8.9	31.1	30.9	23.6	297	274.1	0	28.2	0	215.6	216.1	183.4	0	0	0	210.4	232.7	239.7	2	0	0	212.2	183.5	10.7
[R].NAGESVAITTFGQVDQESPGTPETPNLPR.[I]	1xPhospho [T21(100)]	67	AT3G25690.5	AT3G25690.5 [496-524]	AT3G25690.5 1xPhospho [T516(100)]	0	3092.42	99.26	0	14.5	3.7	119.9	281.8	201.9	0	7.3	0	187.8	249.1	257.7	10.2	7.4	0	186.7	230.8	223.7	0	6.5	13.4	210.9	178.3	8.4
[K].TVVEGQQSSPILMESFEK.[K]	1xOxidation [M13]; 1xPhospho [S9(100)]	1	AT1G34220.1	AT1G34220.1 [336-353]	AT1G34220.1 1xPhospho [S344(100)]	0	2104.95	0	0	0	0	0	0	0	0	0	0	0	0	0	0	0	0	0	0	0	0	0	0	0	0	0
[K].NAETVEMAPSPSSSSLTDSLTAVR.[N]	1xOxidation [M7]; 1xPhospho [S12(99.6)]	42	AT2G22300.2	AT2G22300.2 [771-794]	AT2G22300.2 1xPhospho [S782(99.6)]	0	2546.13	89.65	34.9	142.8	145.6	70.8	77.2	84.4	131.6	202.4	0	59.5	71.1	76.7	140.3	140.5	123.7	61.2	84.6	46.2	163.2	151.4	173	80.8	80.7	57.6
[K].NAETVEMAPSPSSSSLTDSLTAVR.[N]	1xPhospho [S12(99.6)]	10	AT2G22300.2	AT2G22300.2 [771-794]	AT2G22300.2 1xPhospho [S782(99.6)]	0	2530.14	97.46	132.7	180.2	139.2	83.4	63.6	80	131	63.1	0	37.5	39.9	26.5	203.4	134.4	150.6	83.1	45.8	96.9	146.1	150.8	186.5	99.5	72.2	53.6
[R].NAENLSNAGVNFK.[S]	1xPhospho [S6(100)]	2	AT1G65985.1	AT1G65985.1 [243-255]	AT1G65985.1 1xPhospho [S248(100)]	0	1457.64	57.5	214.2	110.1	182.1	0	0	0	151.4	107.8	439.9	0	0	0	197.5	235.3	358	0	0	0	175.3	228.4	0	0	0	0
[K].NAELTVDTSDSEDQTKPLEK.[H]	1xPhospho [S9(100)]	82	AT1G54710.1	AT1G54710.1 [649-668]	AT1G54710.1 1xPhospho [S657(100)]	0	2300.02	54.55	156.4	120.7	131.5	97.1	74.2	91.6	94.5	124.1	184.9	58.8	57	70.3	111.1	143.5	130.1	81	87.9	77.3	100.8	123	75.8	64.5	61	82.8
[K].MYSPAPSALTEMSPR.[A]	1xOxidation [M12]; 1xPhospho [T10(99.5)]	10	AT4G14750.3	AT4G14750.3 [268-282]	AT4G14750.3 1xPhospho [T277(99.5)]	0	1733.73	65.81	329.9	196.4	260.3	0	0	0	196.8	0	0	0	0	0	0	257.2	267.4	0	0	0	253.7	350.7	287.4	0	0	0
[-].MYSGSSDGESHDTSTQR.[K]	1xAcetyl [N-Term]; 1xPhospho [S6(100)]	32	AT5G18580.1	AT5G18580.1 [1-17]	AT5G18580.1 1xAcetyl [N-Term]; 1xPhospho [S6(100)]	0	1966.71	31.78	126.3	88.6	122	91.3	97.4	89.5	113.3	3.8	196.3	110.7	85.9	71.6	134.5	127.6	161.8	62.3	53.6	55.7	143.6	150.9	97.1	40.3	49.1	126.6
[K].MVTPWQNTEEEEFDWEDMSPTLDR.[S]	1xOxidation [M1]; 1xPhospho [S19(99.7)]	1	AT4G04885.1	AT4G04885.1 [343-366]	AT4G04885.1 1xPhospho [S361(99.7)]	0	3081.22	108.28	0	546.9	0	0	834.2	655.9	0	0	0	0	0	0	362.9	0	0	0	0	0	0	0	0	0	0	0
[K].MVTPWQNTEEEEFDWEDMSPTLDR.[S]	1xPhospho [S19(100)]	3	AT4G04885.1	AT4G04885.1 [343-366]	AT4G04885.1 1xPhospho [S361(100)]	0	3065.22	0	0	0	0	0	0	0	0	0	0	0	0	0	0	0	0	0	0	0	0	0	0	0	0	0
[K].MVTDGDATSEVSDGLHPSSGVDPK.[L]	1xOxidation [M1]; 2xPhospho [S12(100); T/S]	27	AT4G36080.1	AT4G36080.1 [1997-2020]	AT4G36080.1 2xPhospho [S2008(100); T/S]	0	2577.01	60.73	93.3	108.8	108.9	93.2	46.6	114.4	84	161.6	46.3	93.1	127	106.9	110.3	75	103.7	119.3	120.1	115.9	116.8	95.2	112.2	115.9	131.5	0
[K].MVTDGDATSEVSDGLHPSSGVDPK.[L]	2xPhospho [S9(99); S12(100)]	23	AT4G36080.1	AT4G36080.1 [1997-2020]	AT4G36080.1 2xPhospho [S2005(99); S2008(100)]	0	2561.02	67.02	21.9	190.8	126.8	44.3	47	74.7	161.5	105.6	0	59.1	92.5	72	218.1	94.7	150.1	96.4	79.3	118.6	147.1	171.8	153.7	77.8	96.2	0
[K].MVTDGDATSEVSDGLHPSSGVDPK.[L]	1xOxidation [M1]; 1xPhospho [S12(100)]	18	AT4G36080.1	AT4G36080.1 [1997-2020]	AT4G36080.1 1xPhospho [S2008(100)]	0	2497.04	57.33	187.5	140.8	177.7	39.3	46.4	56.7	169	208.1	207.2	48.2	37.6	49.8	120.7	138	125	39.3	61.6	60.9	117.6	136.3	118.9	54.6	58.9	0
[K].MVTDGDATSEVSDGLHPSSGVDPK.[L]	1xPhospho [S12(100)]	16	AT4G36080.1	AT4G36080.1 [1997-2020]	AT4G36080.1 1xPhospho [S2008(100)]	0	2481.05	62.7	186.3	130.1	181.2	55.2	45.3	52.7	163.7	118.7	0	42.7	61.9	72.7	195	176.2	144.2	76.3	61.4	88.4	162.4	138.1	153	62.6	31.8	0
[K].TVYSYIQSR.[Y]	1xPhospho [S4(99.8)]	97	AT5G35980.1	AT5G35980.1 [280-288]	AT5G35980.1 1xPhospho [S283(99.8)]	0	1196.53	49.06	120.1	77.1	113.7	79.9	96.3	96.4	94.8	55.9	212.8	93	71.2	89.5	92.9	111.8	116.2	91.3	75.8	78.6	91.9	104.5	85.4	88.6	80.8	181.3
[K].TWELENNILPVEPTDSASDSIFHYDDASQAK.[I]	1xPhospho [S/T/Y]	43	AT1G22920.1	AT1G22920.1 [12-42]		0	3572.57	111.73	0	12.9	0	0	293.2	213.5	0	0	0	412	326.4	290.3	0	0	0	192.2	146.8	237.2	22.1	0	0	104.9	148.6	0
[R].TWHTGDFSAGSSR.[R]	1xPhospho [S11(99.7)]	25	AT5G50860.1	AT5G50860.1 [67-79]	AT5G50860.1 1xPhospho [S77(99.7)]	0	1488.59	40.42	119.5	82.5	97.9	156.3	88.9	123.9	108.6	40.8	164.1	100.1	90.6	71.7	94.3	109	109.2	70.4	85.8	77.2	129.3	127.4	90.8	55.4	51.2	155.2
[R].TWSASATEVSR.[A]	1xPhospho [S3(100)]	10	AT5G43870.1	AT5G43870.1 [35-45]	AT5G43870.1 1xPhospho [S37(100)]	0	1274.54	47.67	16.2	0	24	280.4	178.6	175.3	0	0	0	294.8	194.7	220.1	0	0	0	180.8	149.1	241.1	0	0	0	178.5	165.1	101.3
[K].MVSSDLPNSPK.[L]	1xPhospho [S9(100)]	27	AT2G40000.1	AT2G40000.1 [10-20]	AT2G40000.1 1xPhospho [S18(100)]	0	1254.54	40.29	66.4	87.8	70.5	78	96.8	87.4	81	11.5	190.8	53.7	95.5	55.2	125	120.8	153.7	105.1	52.5	61.2	182.8	175.6	160.7	60.2	58.7	169.4
[-].MVSPSEMTETAPAIMTTESER.[I]	1xOxidation [M]; 1xMet-loss [N-Term]; 1xPhospho [S3(100)]	32	AT2G32170.2	AT2G32170.2 [1-21]	AT2G32170.2 1xMet-loss [N-Term]; 1xPhospho [S3(100)]	0	2262.95	68.52	119	78.5	83.4	74.8	77.6	132.1	81.5	106	56.3	106.8	106.3	134.3	104.3	100.5	82.6	128.8	133	92.6	114.6	97.5	115.4	125	124.4	24.7
[-].MVSPSEMTETAPAIMTTESER.[I]	1xMet-loss [N-Term]; 1xPhospho [S3(100)]	53	AT2G32170.2	AT2G32170.2 [1-21]	AT2G32170.2 1xMet-loss [N-Term]; 1xPhospho [S3(100)]	0	2246.96	88.52	15.5	97.7	75.1	167.2	121.9	131.3	75.7	20.3	0	159.4	135.4	107.9	98.5	72.9	108.3	164.7	115.4	184.5	76.4	73.2	98	132	163.7	5.1
[-].MVSPETSSSHYQSSPMAK.[Y]	1xPhospho [S14(99.4)]; 1xOxidation [M16]; 1xMet-loss [N-Term]	36	AT2G22900.1	AT2G22900.1 [1-18]	AT2G22900.1 1xMet-loss [N-Term]; 1xPhospho [S14(99.4)]	0	1918.79	24.1	241.2	86.9	89.1	39.4	39.2	33	173.1	106.7	406.1	39.9	13.6	50.6	140.3	200.2	125.2	12.1	8.2	9.9	124.2	190.6	162.1	20.4	14.7	73.2
[-].MVSPETSSSHYQSSPMAK.[Y]	1xMet-loss [N-Term]; 1xPhospho [S14(100)]	22	AT2G22900.1	AT2G22900.1 [1-18]	AT2G22900.1 1xMet-loss [N-Term]; 1xPhospho [S14(100)]	0	1902.79	30.1	232.8	111.8	117.9	48	40.1	48.1	160.6	21	327.8	34.7	10.8	23.3	196.4	191.9	194.7	14.4	16.5	25.6	142.7	234.5	135	13.1	15	43.1
[R].MVSGSSSLREQVEQQQPLSAK.[S]	1xOxidation [M1]; 1xPhospho [S7(100)]	44	AT1G68720.1	AT1G68720.1 [1043-1063]	AT1G68720.1 1xPhospho [S1049(100)]	1	2385.11	58.64	169.7	118	133.4	49.1	48.4	77.2	109.6	245.3	255.6	51.9	64.3	63.8	113.5	120.3	98	44.3	56.3	46.8	110.7	118.1	99.7	36.5	42.8	126.6
[R].MVSGSSSLREQVEQQQPLSAK.[S]	1xPhospho [S7(99.4)]	36	AT1G68720.1	AT1G68720.1 [1043-1063]	AT1G68720.1 1xPhospho [S1049(99.4)]	1	2369.12	63.09	121.6	152.2	140.6	51.2	40.1	81.4	115.7	89.1	170.6	43.4	67.4	80	189.7	148.5	124.8	81.9	69	97.7	102.5	137.1	133.5	53	57.1	52
[R].TWSSPNVPNISALR.[I]	1xPhospho [S3(100)]	19	AT4G30240.1	AT4G30240.1 [206-219]	AT4G30240.1 1xPhospho [S208(100)]	0	1621.77	97.66	61	151.9	149.3	62.2	42.9	44.7	154.8	121.2	0	40.6	29	68.7	175.5	162.1	193.1	41.9	53.6	54.9	187.6	212.6	218.4	78.4	63.7	32
[-].MVRSGSFSVDSSATHQR.[T]	1xMet-loss [N-Term]; 1xPhospho [S4(99.7)]	11	AT1G59820.1	AT1G59820.1 [1-17]	AT1G59820.1 1xMet-loss [N-Term]; 1xPhospho [S4(99.7)]	1	1800.8	29.72	251.4	131.7	180	38.5	29.5	22.6	145.8	97.7	400.6	27.6	11.9	16.6	162.3	204.8	149.6	14.9	14.8	11.7	175.6	125.6	99.3	15.1	9.9	62.7
[K].MVQTASSFKGDNPFAPTAPSTENGFTPTPDMLK.[L]	2xOxidation [M1; M31]; 1xPhospho [S6(99.5)]	16	AT5G21990.1	AT5G21990.1 [335-367]	AT5G21990.1 1xPhospho [S340(99.5)]	1	3596.6	97.51	35.2	65.1	39.2	93.7	162.4	79.5	0	110.3	0	174.6	100.3	136.1	39.2	26.1	248	119.4	158.3	184.3	180	41.6	119.5	69.9	151.5	65.9
[K].MVTPWQNTEEEEFDWEDMSPTLDR.[S]	2xOxidation [M1; M18]; 1xPhospho [S19(99.5)]	1	AT4G04885.1	AT4G04885.1 [343-366]	AT4G04885.1 1xPhospho [S361(99.5)]	0	3097.21	0	0	0	0	0	0	0	0	0	0	0	0	0	0	0	0	0	0	0	0	0	0	0	0	0
[K].MVQTASSFKGDNPFAPTAPSTENGFTPTPDMLK.[L]	1xPhospho [S7(99.5)]	15	AT5G21990.1	AT5G21990.1 [335-367]	AT5G21990.1 1xPhospho [S341(99.5)]	1	3564.61	103.61	37.5	192.4	223.2	411.6	0	0	278.8	0	0	0	0	0	79.9	54.6	273.1	126.2	0	0	205.5	165.6	351.4	0	0	0
[R].TVVTAAPSFR.[S]	1xPhospho [S8(100)]	8	AT3G23090.3	AT3G23090.3 [224-233]	AT3G23090.3 1xPhospho [S231(100)]	0	1128.54	57.39	332.5	134.3	137.4	0	5.8	0	188.6	127.4	417.2	0	0	7.7	110.1	221.6	158	0	0	7.6	145.8	232.8	167.2	6	0	0
[R].MYQGAGPDMGGAGGMDDDTPAGGSGGAGPK.[I]	3xOxidation [M1; M9; M15]; 1xPhospho [S24(100)]	2	AT3G12580.1	AT3G12580.1 [616-645]	AT3G12580.1 1xPhospho [S639(100)]	0	2810.04	37.7	217.6	122.9	174.6	0	91.8	23.2	140	177.8	254.4	52.1	37.3	43.4	107.7	161.5	110.6	26.6	33.5	0	129.6	182.2	110.9	58.6	19	124.7
[R].TVVSIPNGPSALAVK.[E]	1xPhospho [S4(100)]	12	AT4G38970.1; AT2G21330.1	AT4G38970.1 [188-202]; AT2G21330.1 [189-203]	AT4G38970.1 1xPhospho [S191(100)]; AT2G21330.1 1xPhospho [S192(100)]	0	1532.81	92.64	0	0	0	217.9	170.7	130.6	0	0	0	207.9	204.8	209.6	0	0	0	220.3	160.9	200.3	0	0	0	225.6	259.1	192.2
[R].MYQGAGPDMGGAGGMDDDTPAGGSGGAGPK.[I]	1xPhospho [S24(100)]	4	AT3G12580.1	AT3G12580.1 [616-645]	AT3G12580.1 1xPhospho [S639(100)]	0	2762.05	63.04	0	116.9	214.7	0	39.4	60.2	319.1	0	297.5	44.8	0	0	201.4	247.8	151.6	0	0	62.2	109.4	306.1	107.2	55.9	65.8	0
[K].MYQGAGGEAGGPGASGMDDDAPPASGGAGPK.[I]	2xOxidation [M1; M17]; 1xPhospho [S25(100)]	41	AT5G02500.1	AT5G02500.1 [616-646]	AT5G02500.1 1xPhospho [S640(100)]	0	2845.11	41.98	141.6	91.3	113	88.2	85.6	52.7	81.7	123.1	215.5	104.2	93	91.3	85.5	108	64.5	53.6	69.9	48	112.8	116.1	78	115.5	35.4	231.2
[K].MYQGAGGEAGGPGASGMDDDAPPASGGAGPK.[I]	1xOxidation [M]; 1xPhospho [S15(100)]	38	AT5G02500.1	AT5G02500.1 [616-646]	AT5G02500.1 1xPhospho [S630(100)]	0	2829.11	46.5	154.9	87.4	113.4	74.3	66.3	68.7	101.3	36.9	243.6	75.1	63.7	64.3	109.8	130.3	86.8	70.7	79.8	66.3	111.2	136.5	102.5	78.6	78	199.5
[K].MYQGAGGEAGGPGASGMDDDAPPASGGAGPK.[I]	1xPhospho [S15(100)]	36	AT5G02500.1	AT5G02500.1 [616-646]	AT5G02500.1 1xPhospho [S630(100)]	0	2813.12	54.42	180.3	214.7	211.3	28.8	44.2	53.7	172.7	141.6	32.7	45.3	40.7	35.2	250.1	126.2	200	31.4	55.7	39.6	140.2	156.4	107.7	42.3	39.2	9.9
[-].MYNECSSPSTAR.[S]	1xAcetyl [N-Term]; 1xCarbamidomethyl [C5]; 1xPhospho [S7(99.3)]	9	AT5G11070.1	AT5G11070.1 [1-12]	AT5G11070.1 1xAcetyl [N-Term]; 1xPhospho [S7(99.3)]	0	1524.55	43.22	71.7	49.9	67	143.7	137.6	124.7	52.1	0	97.7	162.5	134.3	0	89.5	0	79.8	195.1	97.7	195.1	62.3	80.9	60.9	166	120.7	210.9
[K].MYMSGPLLAQPR.[K]	2xOxidation [M1; M3]; 1xPhospho [S4(100)]	23	AT5G44290.1	AT5G44290.1 [607-618]	AT5G44290.1 1xPhospho [S610(100)]	0	1475.64	59.45	148.9	151.8	152	23.7	53.2	89.5	198.8	83.4	80.1	55.8	54.1	65.5	219.7	166.1	162.6	47.7	41.4	43.9	158.3	144.8	129.4	32.1	32.8	64.3
[K].MYMSGPLLAQPR.[K]	1xOxidation [M]; 1xPhospho [S4(100)]	66	AT5G44290.1	AT5G44290.1 [607-618]	AT5G44290.1 1xPhospho [S610(100)]	0	1459.65	67.25	148.5	91.4	89.7	149.4	134.8	110.6	96.5	51.2	118.8	113.2	86.5	92.7	103.8	88.5	115.6	82.7	62.3	79.3	116.1	100.9	122.4	72.3	103.4	69.6
[K].MYMSGPLLAQPR.[K]	1xPhospho [S4(100)]	27	AT5G44290.1	AT5G44290.1 [607-618]	AT5G44290.1 1xPhospho [S610(100)]	0	1443.65	86.33	77.2	127.9	112.7	89.7	77.1	133.3	135	27.7	41.3	88.2	123.3	84.4	151.4	116.3	133.5	80.2	76.1	111.7	103.5	110.9	144	77.3	119.1	58.2
[K].TVVSVGVTSSVDEGEPDTDQR.[Y]	2xPhospho [S9(98.3); S10(98.3)]	25	AT3G09560.4	AT3G09560.4 [470-490]	AT3G09560.4 2xPhospho [S478(98.3); S479(98.3)]	0	2336.95	69.47	0	155.6	138.6	20	64.7	114.3	145.3	246.5	0	103.5	101.6	129	84.5	15.5	92.7	73.5	136.4	113	130.6	101.3	187.4	154.2	91.6	0
[K].TVVSVGVTSSVDEGEPDTDQR.[Y]	3xPhospho [S4(100); S9(99.4); S10(99.4)]	39	AT3G09560.4	AT3G09560.4 [470-490]	AT3G09560.4 3xPhospho [S473(100); S478(99.4); S479(99.4)]	0	2416.92	73.66	0	163.8	62.4	0	85.2	182.3	65.2	98.1	0	91.8	136.8	117.6	9.9	39.5	65.9	70.6	254.7	222.8	89	134.7	175.7	147.7	186.5	0
[-R].MYEADANVSPFHPFR.[S]	1xOxidation [M1]; 1xPhospho [S9(100)]	29	AT2G20950.8	AT2G20950.8 [164-178]	AT2G20950.8 1xPhospho [S172(100)]	0	1876.77	81.28	100.3	78.9	75	133.3	111.5	117.1	57	103.7	0	119	133.9	134.2	64.2	82.3	61.8	139.5	118.4	115.5	62.9	75.5	109.6	133	117.9	155.8
[-R].MYEADANVSPFHPFR.[S]	1xPhospho [S9(100)]	27	AT2G20950.8	AT2G20950.8 [164-178]	AT2G20950.8 1xPhospho [S172(100)]	0	1860.78	87.08	37.6	72.5	50.1	188.8	117.6	120	75.3	38.7	0	166	116.3	146.7	82.7	70.6	88.1	161.8	125.8	149.1	78.4	74.6	60.4	115.7	145.1	118.1
[R].MWSSTSQQSSVANSPPR.[S]	1xOxidation [M1]; 1xPhospho [S14(100)]	37	AT1G56080.1	AT1G56080.1 [218-234]	AT1G56080.1 1xPhospho [S231(100)]	0	1945.81	39.7	184.4	116.4	146.2	36.8	15	26.8	95	77	330.6	34.9	15.6	29.8	141.4	165.8	147.2	25	33.7	43.2	214.4	215.8	157.9	33.3	41.9	72
[R].MWSSTSQQSSVANSPPR.[S]	1xPhospho [S14(100)]	33	AT1G56080.1	AT1G56080.1 [218-234]	AT1G56080.1 1xPhospho [S231(100)]	0	1929.82	47.2	190.1	133.9	173.9	36.9	41.1	35.3	147.3	40.5	328	32.7	54.3	29.4	167	159.1	174.9	40.9	41.2	44.1	143	155.2	126.8	31.2	29.4	43.8
[-].MTLGSGSSVVVPR.[N]	1xMet-loss [N-Term]; 1xPhospho [T2(100)]	43	AT2G36060.2	AT2G36060.2 [1-13]	AT2G36060.2 1xMet-loss [N-Term]; 1xPhospho [T2(100)]	0	1238.61	56.38	88.7	57.6	60.9	105.2	110.8	91	57.1	24.5	131.4	177.1	143.5	146.6	72.1	81.3	59.4	135.4	96.2	121.7	63.6	66.6	63.4	130.6	125.3	190.1
[-].MTLGSGGSSVVVPR.[N]	1xMet-loss [N-Term]; 1xPhospho [S5(100)]	23	AT3G52560.2	AT3G52560.2 [1-14]	AT3G52560.2 1xMet-loss [N-Term]; 1xPhospho [S5(100)]	0	1295.64	56.47	355	191.8	206.3	39.4	46.8	36.2	255	97.3	480.9	59.8	45.6	47.8	17.7	17.2	22.5	54.7	37.7	52	10.8	54.7	9.9	70.3	55	135.6
[-].MTIEEVSGETPPSTPPSSSTPSPSSSTTNAAPLGSSVIPIVNK.[L]	1xMet-loss [N-Term]; 2xPhospho [T10(100); T14(99.1)]	46	AT4G33650.2	AT4G33650.2 [1-43]	AT4G33650.2 1xMet-loss [N-Term]; 2xPhospho [T10(100); T14(99.1)]	0	4267.98	105.94	3.9	170.3	83.2	24.3	122.8	133.8	67.7	132.3	0	150.7	185.6	158.7	103.1	90.7	59	119.2	169.1	139.7	53.1	34.2	64.4	163.4	167.6	3.2
[R].MSNSELMAPTNNLAMSTEK.[I]	3xOxidation [M1; M7; M15]; 1xPhospho [S2(100)]	19	AT4G08180.4	AT4G08180.4 [240-258]	AT4G08180.4 1xPhospho [S241(100)]	0	2196.89	59.41	169	82.1	100.2	45.8	66.4	95.9	0	312.2	300.1	54.8	60.6	92.2	90.6	144.4	0	59	108.8	40.3	89.1	101.7	82.8	68.7	62.4	172.8
[R].MSNSELMAPTNNLAMSTEK.[I]	2xOxidation [M7; M15]; 1xPhospho [S4(99.6)]	29	AT4G08180.4	AT4G08180.4 [240-258]	AT4G08180.4 1xPhospho [S243(99.6)]	0	2180.89	69.16	158.4	98.2	123	55.4	67.7	91	97.9	126.7	174.7	34.2	104.4	105.7	86.7	87.7	95.4	77.5	103.5	68.7	125.1	94	111.5	84	122	106.7
[R].MSNSELMAPTNNLAMSTEK.[I]	1xOxidation [M15]; 1xPhospho [S/T]	9	AT4G08180.4	AT4G08180.4 [240-258]		0	2164.9	76.75	135.5	269.3	148	54.8	17.5	0	141	274.9	8.4	15.2	22.7	16.2	275.9	173.3	180.4	19	27.7	25.9	189.1	147.3	214.4	18.4	16.4	8.7
[K].MSNINVLINDDSVHPSLSCNAIVCSGYEASK.[E]	2xCarbamidomethyl [C19; C24]; 1xOxidation [M1]; 1xPhospho [S/Y]	12	AT1G17210.1	AT1G17210.1 [794-824]		0	3490.53	101.73	0	0	0	0	0	0	0	0	0	0	0	0	0	0	0	1941	0	0	0	459	0	0	0	0
[K].MSNINVLINDDSVHPSLSCNAIVCSGYEASK.[E]	2xCarbamidomethyl [C19; C24]; 1xPhospho [S/Y]	11	AT1G17210.1	AT1G17210.1 [794-824]		0	3474.54	104.02	0	0	0	0	0	0	0	0	0	0	0	0	0	0	0	1260.8	0	1139.2	0	0	0	0	0	0
[R].TYSDISGLSHR.[F]	1xPhospho [S3(100)]	42	AT2G45890.1	AT2G45890.1 [25-35]	AT2G45890.1 1xPhospho [S27(100)]	0	1315.57	47.54	302.9	143.2	143.7	36.3	31.8	29.7	140.6	76.9	254.2	41.4	28.2	39.3	142.3	131.8	149.5	18.2	28.7	23.4	118.9	250.5	144.9	27.1	22.2	74.1
[-].MSNIDLIGMSNR.[D]	1xMet-loss+Acetyl [N-Term]; 1xPhospho [S2(100)]	17	AT3G60600.1	AT3G60600.1 [1-12]	AT3G60600.1 1xMet-loss+Acetyl [N-Term]; 1xPhospho [S2(100)]	0	1341.59	94.65	129.8	202.9	220.1	3.2	3	38.2	168.9	38.8	6.7	0	0	0	228.4	180.6	203.4	0	85.6	116.7	226.7	220.5	226.9	84.6	5.2	9.7
[R].TYSKSSDENEELDQERPR.[S]	2xPhospho [S5(100); S6(100)]	23	AT5G04020.2	AT5G04020.2 [80-97]	AT5G04020.2 2xPhospho [S84(100); S85(100)]	1	2342.92	33.7	199.8	142.1	150	94.5	95.5	87.1	146.7	52.1	61.3	63.7	73	67.2	148.1	95.9	152.6	61.8	75.6	40.7	139.8	103.4	84.4	62.5	54	148.3
[K].MSNELAVPFDK.[S]	1xOxidation [M1]; 1xPhospho [S2(100)]	9	AT1G59870.1	AT1G59870.1 [493-503]	AT1G59870.1 1xPhospho [S494(100)]	0	1346.57	75.21	180.4	88.4	104	74.8	88	123.9	124.7	104.8	31.1	78.1	72	104.3	97.1	125	107.5	85.2	105.2	88.9	110.3	138.8	122.4	120.5	124.8	0
[K].MSNELAVPFDK.[S]	1xPhospho [S2(100)]	19	AT1G59870.1	AT1G59870.1 [493-503]	AT1G59870.1 1xPhospho [S494(100)]	0	1330.57	82.41	105.5	87.2	119.4	125.2	74.1	110.7	111.9	56.9	0	117.9	86.7	96.3	118.1	98.2	158.8	78.4	97.4	156.8	122.8	104.7	128.8	113.9	130.3	0
[-].MSPDSCPLVK.[K]	1xCarbamidomethyl [C6]; 1xOxidation [M1]; 1xPhospho [S2(100)]	14	AT3G09800.1	AT3G09800.1 [1-10]	AT3G09800.1 1xPhospho [S2(100)]	0	1229.49	36.27	81.5	61.9	127	78.3	108.2	106.1	61.5	66.3	144	97.1	73.9	72.3	65.3	84.8	120.1	68.3	82.4	57.9	121.6	153	89.3	80.4	55.3	343.9
[-].MSNDKDSMNMSDLSTALNEEDR.[A]	1xMet-loss+Acetyl [N-Term]; 1xPhospho [S2(100)]	4	AT2G19480.1	AT2G19480.1 [1-22]	AT2G19480.1 1xMet-loss+Acetyl [N-Term]; 1xPhospho [S2(100)]	1	2493.97	92.34	0	95.2	59.6	259.5	169.2	172.6	0	0	0	205.2	173.3	203.3	0	0	0	231.3	183.2	249.7	0	0	0	235.5	162.5	0
[-].MSNDKDSFNVSDLTSALKDEDR.[A]	1xMet-loss+Acetyl [N-Term]; 1xPhospho [S2(100)]	11	AT5G56950.1	AT5G56950.1 [1-22]	AT5G56950.1 1xMet-loss+Acetyl [N-Term]; 1xPhospho [S2(100)]	2	2478.07	100.34	0	96.2	98.6	151.7	122	123.3	103.6	178.8	0	128.5	119.4	108.1	119.4	84.8	67.5	116.2	75.2	92.1	101	78.4	126.6	83.4	125.7	99.4
[-].MSNDKDSFNVSDLTAALKDEDR.[A]	1xMet-loss+Acetyl [N-Term]; 1xPhospho [S2(100)]	17	AT4G26110.1	AT4G26110.1 [1-22]	AT4G26110.1 1xMet-loss+Acetyl [N-Term]; 1xPhospho [S2(100)]	2	2462.07	102.33	0	0	0	180	212.3	198.8	0	0	0	239.4	241.8	165.2	0	0	0	176.4	166.3	194.7	0	144.9	47.8	207.8	224.7	0
[-].MSLVANEEFQHILR.[V]	1xMet-loss+Acetyl [N-Term]; 1xPhospho [S2(100)]	24	AT4G09800.1	AT4G09800.1 [1-14]	AT4G09800.1 1xMet-loss+Acetyl [N-Term]; 1xPhospho [S2(100)]	0	1677.8	104.34	10.9	68.5	79.1	160.1	137.6	149.4	68.9	136	0	137.1	104.5	103	111.1	84	85.2	122.3	100.4	119.1	93.2	132	134.4	113.6	140.8	8.8
[-].MSLTLLQGYSSAEEEEAEER.[A]	1xMet-loss+Acetyl [N-Term]; 1xPhospho [S11(100)]	24	AT5G64160.1	AT5G64160.1 [1-20]	AT5G64160.1 1xMet-loss+Acetyl [N-Term]; 1xPhospho [S11(100)]	0	2262.96	105.62	0	163.8	117.5	61.1	128	81.5	148.2	203.1	19	93.7	117.8	114.6	145	60.9	71.1	110.9	102	118.8	85.1	90.4	109.9	146.4	111.1	0
[R].TYSKSSDENEELDQERPR.[S]	3xPhospho [S3(100); S5(100); S6(100)]	3	AT5G04020.2	AT5G04020.2 [80-97]	AT5G04020.2 3xPhospho [S82(100); S84(100); S85(100)]	1	2422.88	38.1	78.5	285.2	192.3	51	124.6	141.5	198.1	38.9	0	132.5	104.9	60	0	64.8	0	93.3	150.6	56	159.6	180.2	141	68.1	79.1	0
[-].MSISAQNPDISGDR.[Q]	1xMet-loss+Acetyl [N-Term]; 1xPhospho [S2(100)]	37	AT3G20050.1	AT3G20050.1 [1-14]	AT3G20050.1 1xMet-loss+Acetyl [N-Term]; 1xPhospho [S2(100)]	0	1481.63	54.1	155.4	116.4	139.9	56.4	52.5	58	139.6	68	272.7	61.2	47.9	45	124.3	146.3	139.6	57	54.2	61.8	147.7	114.4	135.4	53.7	56.9	95.7
[-].MSISAQNPDISGDR.[Q]	1xMet-loss [N-Term]; 1xPhospho [S2(100)]	5	AT3G20050.1	AT3G20050.1 [1-14]	AT3G20050.1 1xMet-loss [N-Term]; 1xPhospho [S2(100)]	0	1439.62	41.05	169.7	87	122.9	64.2	66	73	117.9	60	201.7	73.1	58	70.5	110	155.4	123.5	53.3	75	77.4	131.2	133.7	94.7	68.5	55.7	157.6
[R].MSPGGSIFTSAPNQSHPPGSASDK.[G]	1xPhospho [S2(100)]	7	AT5G42950.1	AT5G42950.1 [262-285]	AT5G42950.1 1xPhospho [S263(100)]	0	2437.05	65.46	74.9	53.2	73.6	50.7	76.2	82.3	49.7	21.7	165.3	131.8	107	61.5	290.4	226.7	44.9	243.5	93	83.2	64.7	55.2	86.1	69.1	103.6	91.7
[R].MSPGGSIFTSAPNQSHPPGSASDK.[G]	1xOxidation [M1]; 1xPhospho [S2(100)]	6	AT5G42950.1	AT5G42950.1 [262-285]	AT5G42950.1 1xPhospho [S263(100)]	0	2453.04	57.36	123.6	0	82.2	112.4	134.2	130.2	81.8	116.4	202.6	160.8	151	149.1	79.4	48.5	100.5	143.2	0	0	67.8	132.8	94.3	0	0	289.2
[R].MSPGGSIFTSAPNQSHPPGSASDKGESGPGEPPHLR.[Y]	1xPhospho [S2(100)]	36	AT5G42950.1	AT5G42950.1 [262-297]	AT5G42950.1 1xPhospho [S263(100)]	1	3650.63	71.19	0	31.6	0	140.5	123.6	197.6	12.5	14.8	0	172.7	215.9	198.5	81	0	0	246.4	241.5	221.3	0	0	0	159.2	221.7	121.2
[-].MSQYDHNQSAGANPPPPMSTCTSPPPPIGYPTNQPSHGSVAQGK.[V]	1xCarbamidomethyl [C21]; 1xMet-loss+Acetyl [N-Term]; 1xPhospho [T/S/Y]	50	AT1G05340.1	AT1G05340.1 [1-44]	AT1G05340.1 1xMet-loss+Acetyl [N-Term]	0	4579.01	78.98	165.2	152.2	172.7	12.1	0	0	260.9	86.4	106.5	11.9	5.2	0	190.8	208.7	224.2	0	0	0	241.5	241.9	303.7	6.2	9.8	0
[R].MSQLELQEELSSP.[-]	1xOxidation [M1]; 1xPhospho [S12(100)]	73	AT3G14120.1	AT3G14120.1 [1089-1101]	AT3G14120.1 1xPhospho [S1100(100)]	0	1586.67	82.82	51.5	111.3	111.8	96.1	75	109	97.7	195.4	0	137.6	103.9	142	102.2	84.1	97	87.8	134	121.4	92	103.4	109.3	121.6	115.9	0
[R].MSQLELQEELSSP.[-]	1xPhospho [S12(100)]	76	AT3G14120.1	AT3G14120.1 [1089-1101]	AT3G14120.1 1xPhospho [S1100(100)]	0	1570.67	90.24	0	145.7	112.4	92.9	75.7	107.5	124.2	125.8	0	131.9	110.7	115.1	140.9	82.4	113	110.3	133.6	145.7	90.3	114.5	109.4	107.8	110.2	0
[-].MSQHNILEALNVR.[V]	1xMet-loss+Acetyl [N-Term]; 1xPhospho [S2(100)]	22	AT3G03990.1	AT3G03990.1 [1-13]	AT3G03990.1 1xMet-loss+Acetyl [N-Term]; 1xPhospho [S2(100)]	0	1515.73	100.1	35.5	135.9	130.4	78.2	82.4	80.9	154.2	189.3	17.5	66	50.7	56.7	164	116.4	218.7	88.3	69.5	75	152.7	135.5	160.2	70	72.2	0
[-].MSQHMNLLLPSFETDKEEYDER.[K]	1xMet-loss+Acetyl [N-Term]; 1xPhospho [T14(100)]	1	AT4G28410.1	AT4G28410.1 [1-22]	AT4G28410.1 1xMet-loss+Acetyl [N-Term]; 1xPhospho [T14(100)]	1	2703.16	100.77	0	811.4	881.2	0	0	0	234.6	0	0	0	0	0	0	0	0	472.8	0	0	0	0	0	0	0	0
[R].MSPSVACVQTVGDR.[Q]	1xCarbamidomethyl [C7]; 1xOxidation [M1]; 1xPhospho [S2(100)]	72	AT3G63070.1	AT3G63070.1 [500-513]	AT3G63070.1 1xPhospho [S501(100)]	0	1602.67	50.08	161.5	90.9	116	54.6	71.3	63.1	95.1	101.1	222.4	77.5	70.2	83.2	86.7	101.9	88.1	90.3	84.4	51.7	100.6	98.8	104	86.8	62.6	237.2
[R].MSPSVACVQTVGDR.[Q]	1xCarbamidomethyl [C7]; 1xPhospho [S2(100)]	48	AT3G63070.1	AT3G63070.1 [500-513]	AT3G63070.1 1xPhospho [S501(100)]	0	1586.67	60.79	124.7	90.6	110	62.9	74.8	98.1	104.2	42.1	181.1	90.5	115.9	74.2	115.2	110.4	128.5	116	90.5	82	104.6	110.8	103.1	88	79.1	102.8
[K].TYNTAADSLLGETSAKSEEPSK.[K]	2xPhospho [S17(100); T/S/Y]	14	AT3G05060.1	AT3G05060.1 [435-456]	AT3G05060.1 2xPhospho [S451(100); T/S/Y]	1	2459.03	68.21	214.6	161	144	76.2	81.7	132	124.1	152.9	0	117.1	0	79.1	140.2	118.3	0	147.9	141	0	145.8	155.7	153.4	0	115	0
[K].TYNTAADSLLQTPTVDSENGVK.[E]	1xPhospho [S17(100)]	27	AT5G27120.1	AT5G27120.1 [434-455]	AT5G27120.1 1xPhospho [S450(100)]	0	2404.09	86.13	0	163.9	135.9	66	69.5	70.9	181.8	216.6	10	117.5	65.8	69.5	78.6	119.2	66.8	81.6	89.2	111.5	145.6	178	188.2	90.8	83.2	0
[R].MSPSPSQSMYADIPR.[G]	2xOxidation [M1; M9]; 1xPhospho [S2(100)]	8	AT5G64330.1	AT5G64330.1 [471-485]	AT5G64330.1 1xPhospho [S472(100)]	0	1778.71	54.75	194	93	83.5	102.6	0	0	125.1	203.9	150	0	0	198.1	62	103.5	76.7	0	0	0	87.2	63.7	89.8	0	0	767
[R].MSPSPSQSMYADIPR.[G]	1xOxidation [M]; 1xPhospho [S2(100)]	53	AT5G64330.1	AT5G64330.1 [471-485]	AT5G64330.1 1xPhospho [S472(100)]	0	1762.72	62.25	71.6	44	40.1	88.3	80.1	103.2	134.4	104.4	209.7	81.5	126.7	121.9	107	146.5	83.8	61.4	112.5	94.4	91.3	34.1	119.1	105.3	107.2	131.3
[R].MSPSPSQSMYADIPR.[G]	1xPhospho [S2(100)]	28	AT5G64330.1	AT5G64330.1 [471-485]	AT5G64330.1 1xPhospho [S472(100)]	0	1746.72	77.91	40.2	34.6	56.7	187.8	117.9	147.3	66.4	13.2	10.5	114	161.2	135.7	79.6	70	97.1	201.7	122.8	201.1	67	77.5	84.4	97.6	154.3	61.5
[K].MSPQLVLTNK.[H]	1xOxidation [M1]; 1xPhospho [S2(100)]	35	AT5G23150.3	AT5G23150.3 [544-553]	AT5G23150.3 1xPhospho [S545(100)]	0	1226.59	53.14	203.1	87.7	140.7	41.9	77.6	53.4	105.7	167.6	271.2	63.7	53.4	60.2	90.2	136	98.3	61.4	70.8	48.8	72.4	90	77.3	69.9	57	201.7
[K].MSPQLVLTNK.[H]	1xPhospho [S2(100)]	19	AT5G23150.3	AT5G23150.3 [544-553]	AT5G23150.3 1xPhospho [S545(100)]	0	1210.59	67.59	133.9	70.4	116.2	84	58.1	81	113.4	24.5	250.5	63.3	74.5	71.1	120.4	132.8	132	73	77.3	106.9	136.7	115.6	143.5	61.5	83.6	75.5
[R].MSPNSEHDIPEAK.[V]	1xOxidation [M1]; 1xPhospho [S2(100)]	59	AT4G24100.4	AT4G24100.4 [455-467]	AT4G24100.4 1xPhospho [S456(100)]	0	1550.62	27.68	131.6	84.9	121.2	76.2	87.2	55.8	84.7	111.6	259.8	85.5	72.3	64.9	93.8	119.1	78.7	58	45.7	32.7	113.2	134.2	81.8	51.7	63.6	291.8
[R].MSPNSEHDIPEAK.[V]	1xPhospho [S2(100)]	40	AT4G24100.4	AT4G24100.4 [455-467]	AT4G24100.4 1xPhospho [S456(100)]	0	1534.62	34.78	184.3	98.5	112.6	73.6	64.4	76.1	108.6	23	234.5	84.1	71.9	56.6	115	128.1	156	79.2	78.9	60.2	106.7	102.2	79.6	66.4	49.8	190.1
[R].MSPNHSPFKKESPR.[N]	1xOxidation [M1]; 3xPhospho [S2(100); S6(100); S12(100)]	70	AT4G25500.4	AT4G25500.4 [277-290]	AT4G25500.4 3xPhospho [S278(100); S282(100); S288(100)]	2	1897.71	23.91	155.5	93.4	84.3	61.6	122.5	77.4	136.4	134.2	226	76.1	61.5	83.1	87.9	126.6	106.8	43.9	55.3	29.3	115.8	116.1	141.8	56.6	47.8	160.1
[R].MSPNHSPFKKESPR.[N]	3xPhospho [S2(100); S6(100); S12(100)]	59	AT4G25500.4	AT4G25500.4 [277-290]	AT4G25500.4 3xPhospho [S278(100); S282(100); S288(100)]	2	1881.72	29.36	125	107.8	150.3	87.3	107.3	104.2	166.4	28.5	189.7	80.9	62.2	57.9	145	120	127	41.7	70.9	28.2	149.2	116.9	75.3	44.3	49.9	164.2
[R].MSPNHSPFK.[K]	1xOxidation [M1]; 1xPhospho [S2(100)]	24	AT4G25500.4	AT4G25500.4 [277-285]	AT4G25500.4 1xPhospho [S278(100)]	0	1140.45	23.95	154	121	122.2	43.6	87.9	46.5	122.1	123.8	279	49.8	37.7	69	127.5	114.3	112.6	40.7	40.5	20.6	132.1	128.1	174.3	49.2	38.8	164.9
[R].MSPGGSIFTSAPNQSHPPGSASDKGESGPGEPPHLR.[Y]	1xOxidation [M1]; 1xPhospho [S2(100)]	22	AT5G42950.1	AT5G42950.1 [262-297]	AT5G42950.1 1xPhospho [S263(100)]	1	3666.63	65.74	107.2	101.1	0	105.8	140.1	190.3	0	0	0	145.9	282.2	112.2	0	0	0	228.2	208.3	131.5	31.5	0	0	171.4	233.8	210.6
[-].MSLPDSLPSSSSSPPVTR.[E]	1xMet-loss+Acetyl [N-Term]; 1xPhospho [T17(99.6)]	39	AT5G01450.1	AT5G01450.1 [1-18]	AT5G01450.1 1xMet-loss+Acetyl [N-Term]; 1xPhospho [T17(99.6)]	0	1835.84	86.91	207.3	189	263.2	26.7	21.7	25.9	179.4	179.6	38.1	0	12.7	75	179.7	208.6	186.3	0	0	0	197.7	215.9	193.1	0	0	0
[-].MSILPPPIIQGHNSSSPSSDSSLNPSSEHGNNSSSSLSPLPSSPPSR.[I]	1xMet-loss+Acetyl [N-Term]; 1xPhospho [S43(98.6)]	60	AT3G26730.1	AT3G26730.1 [1-47]	AT3G26730.1 1xMet-loss+Acetyl [N-Term]; 1xPhospho [S43(98.6)]	0	4745.2	104.28	7.3	51.5	30.1	200.9	171.5	161.6	22.6	100.7	0	194.3	156	123.5	42.2	48.9	81.8	151.6	133.9	114.1	83.8	88.4	23.2	137.9	121.9	152.3
[R].MSGSLASAGSVSMK.[K]	2xOxidation [M1; M13]; 1xPhospho [S12(100)]	76	AT1G16860.1	AT1G16860.1 [94-107]	AT1G16860.1 1xPhospho [S105(100)]	0	1424.58	29.96	198.4	105.8	110	34.8	58.6	47	114.2	231.9	245.7	56.4	26.8	57	92.5	134	111.1	24.1	42.9	20.3	130.5	159.2	105	47.4	31.6	214.9
[R].MSGSLASAGSVSMK.[K]	1xOxidation [M]; 1xPhospho [S12(100)]	71	AT1G16860.1	AT1G16860.1 [94-107]	AT1G16860.1 1xPhospho [S105(100)]	0	1408.58	44.6	219	116.3	149.1	57.3	48.8	60.1	158.4	69.9	250.9	50	53.8	49	141.7	137.2	155.3	36.2	39.5	40.1	146.4	147	80.9	45.8	35	112
[R].MSGSLASAGSVSMK.[K]	1xPhospho [S12(99.5)]	29	AT1G16860.1	AT1G16860.1 [94-107]	AT1G16860.1 1xPhospho [S105(99.5)]	0	1392.59	53.44	157.2	111.1	120.9	0	0	0	179.9	60.2	342.4	11.2	6	0	226.9	199.7	276.3	0	0	0	190.9	252.9	151	39.3	0	74.1
[-].MSGSFTESFADDGK.[L]	1xMet-loss+Acetyl [N-Term]; 1xPhospho [S4(100)]	38	AT4G30790.1	AT4G30790.1 [1-14]	AT4G30790.1 1xMet-loss+Acetyl [N-Term]; 1xPhospho [S4(100)]	0	1469.55	74.51	129	84.9	101.1	86.8	77.1	69	85.6	62.3	24.8	84.8	91.3	81.3	122.1	139.3	131.8	125.9	110.2	110.4	124.9	148.8	151.3	122.3	135	0
[-].MSGQFNNSPRGEDKDVEAGTSSFTEYEDSPFDIASTK.[N]	1xMet-loss+Acetyl [N-Term]; 1xPhospho [S8(100)]	12	AT4G29900.2	AT4G29900.2 [1-37]	AT4G29900.2 1xMet-loss+Acetyl [N-Term]; 1xPhospho [S8(100)]	2	4034.71	100.33	0	102.2	227.9	214.2	36.9	98.2	225.9	291.3	0	0	50.6	77.8	212.2	221	146.3	52	0	77.5	229	22.3	38.5	43.1	33	0
[K].MSGQESHDISSGGEQAGVDHPPPR.[K]	1xOxidation [M1]; 1xPhospho [S11(99.2)]	40	AT5G64330.1	AT5G64330.1 [713-736]	AT5G64330.1 1xPhospho [S723(99.2)]	0	2571.06	32.38	88.2	41.5	93.7	74.2	127.3	98.7	78.9	60.6	134.4	114	107.2	129.8	75.8	104	73.4	105.7	92.2	63.4	86.1	75	34.8	45.7	97.9	397.5
[K].MSGQESHDISSGGEQAGVDHPPPR.[K]	1xPhospho [S]	8	AT5G64330.1	AT5G64330.1 [713-736]		0	2555.06	35.75	519.8	1.1	1.2	2.9	1	365.5	1.1	0.3	1.5	394.6	299.6	1.5	1.3	0.9	0.6	1.6	0.9	0.8	371	0.8	0.4	0.5	0.7	430.4
[-].MSGPQCCENPPTLNPVSGSGHVEK.[L]	2xCarbamidomethyl [C6; C7]; 1xMet-loss+Acetyl [N-Term]; 1xPhospho [S2(100)]	38	AT3G23600.1	AT3G23600.1 [1-24]	AT3G23600.1 1xMet-loss+Acetyl [N-Term]; 1xPhospho [S2(100)]	0	2573.08	64.91	172.5	87	149.9	80.4	55.3	105.8	113.7	136.5	149.7	80.6	90.8	66.3	92.6	46.1	53.7	122.2	75.5	115.4	59.6	56.7	54.3	197.9	124.2	113.2
[-].MSGNSEGLLESSGGGVGGSVEEEKDMK.[M]	1xMet-loss+Acetyl [N-Term]; 1xPhospho [S19(100)]	3	AT1G76890.2	AT1G76890.2 [1-27]	AT1G76890.2 1xMet-loss+Acetyl [N-Term]; 1xPhospho [S19(100)]	1	2661.12	72.35	0	113.5	100.2	83.3	104.1	0	141.8	0	0	116.8	179.7	131.2	87.7	73.1	100.8	183.5	207.5	153.9	85.2	77.9	100.5	227.1	132.3	0
[-].MSGNQEPILVKEESVVGIPTPLLK.[L]	1xMet-loss+Acetyl [N-Term]; 1xPhospho [S14(100)]	1	AT1G44750.2	AT1G44750.2 [1-24]	AT1G44750.2 1xMet-loss+Acetyl [N-Term]; 1xPhospho [S14(100)]	1	2569.35	0	0	0	0	0	0	0	0	0	0	0	0	0	0	0	0	0	0	0	0	0	0	0	0	0
[K].VADDATLYGVCLHVSEIVQRPPGVLSTASPLHSSGGGSR.[F]	1xCarbamidomethyl [C11]; 1xPhospho [S15(98.7)]	1	AT2G20320.2	AT2G20320.2 [464-502]	AT2G20320.2 1xPhospho [S478(98.7)]	0	4069.98	106.3	0	0	0	0	0	0	0	0	0	0	0	0	0	0	0	0	2400	0	0	0	0	0	0	0
[R].VADSIDTNSDDTLTR.[N]	1xPhospho [S9(100)]	25	AT2G36340.1	AT2G36340.1 [7-21]	AT2G36340.1 1xPhospho [S15(100)]	0	1702.72	49.23	146.9	116.3	143.1	65.7	58.2	65.7	100.7	76.9	260.7	75.6	54.5	52.2	128.9	134.5	131.5	58.3	57	60.5	102.9	113.7	83.4	48.6	54	209.9
[R].VADSIDTNSDDTLTR.[N]	2xPhospho [S9(100); T12(100)]	36	AT2G36340.1	AT2G36340.1 [7-21]	AT2G36340.1 2xPhospho [S15(100); T18(100)]	0	1782.68	49.71	38.2	94.8	119.8	105.7	59.3	79.2	130.6	58.6	125.3	162.9	87.3	117.1	102.9	95.3	117.2	121.9	122	121.6	121.3	87.2	91.2	116	66.4	58.2
[R].MSGNLASAGSNSMKK.[T]	2xOxidation [M1; M13]; 1xPhospho [S12(100)]	54	AT1G78880.1	AT1G78880.1 [88-102]	AT1G78880.1 1xPhospho [S99(100)]	1	1594.66	19.08	115.6	97.5	96.8	60.4	42.7	47.5	115.1	701.3	171.6	36.7	27.1	60.4	81.2	123.1	64.8	22.7	38.2	21.2	81.9	66.7	83.2	43.4	25	175.7
[R].MSGNLASAGSNSMKK.[T]	1xOxidation [M]; 1xPhospho [S12(100)]	108	AT1G78880.1	AT1G78880.1 [88-102]	AT1G78880.1 1xPhospho [S99(100)]	1	1578.67	22.22	119.6	119.5	101.2	65.8	71.4	50	142.3	46.8	203.7	42	31.9	40.8	137.2	138.8	150.5	27.2	34.4	45.1	193.7	170.3	209.9	41	40.2	176.7
[R].MSGNLASAGSNSMKK.[T]	1xPhospho [S12(99.7)]	62	AT1G78880.1	AT1G78880.1 [88-102]	AT1G78880.1 1xPhospho [S99(99.7)]	1	1562.67	27.61	123.5	99.8	132.8	90.8	69.1	55.2	148.3	7.1	172.3	84.9	50.2	39.2	179.2	141.3	234.3	39.8	23.9	46.5	193.2	174.6	114.5	26.4	32.7	120.4
[R].VADSIDTNSDDTLTR.[N]	3xPhospho [T7(100); S9(100); T12(100)]	3	AT2G36340.1	AT2G36340.1 [7-21]	AT2G36340.1 3xPhospho [T13(100); S15(100); T18(100)]	0	1862.65	50.81	0	0	0	0	67.2	65.8	0	0	0	158.1	160.3	108.5	287.5	201.9	197.3	211.7	93.6	125.3	213.8	271.4	0	148.7	88.9	0
[R].MSGNLASAGSNSMK.[K]	2xOxidation [M1; M13]; 1xPhospho [S12(100)]	63	AT1G78880.1	AT1G78880.1 [88-101]	AT1G78880.1 1xPhospho [S99(100)]	0	1466.57	22.33	142.9	81.2	73.3	34.2	72	39.8	93.9	292.8	232	52	34.1	65.5	80.1	117	102.4	27.7	51.5	22.6	121.8	129.4	138.2	77.7	54.6	263.7
[R].MSGNLASAGSNSMK.[K]	1xOxidation [M]; 1xPhospho [S]	60	AT1G78880.1	AT1G78880.1 [88-101]		0	1450.57	30.74	106.3	65.7	62.8	63.2	79.7	74.4	87.9	23.1	153.4	89.7	61.9	79.8	89.4	82.9	106.7	170.7	132.7	82	137.1	99.8	139.9	154.3	145.6	111
[R].MSGNLASAGSNSMK.[K]	1xPhospho [S2(100)]	14	AT1G78880.1	AT1G78880.1 [88-101]	AT1G78880.1 1xPhospho [S89(100)]	0	1434.58	40.09	141.2	78.8	139.7	107.3	81.8	77	116.8	9.9	220.7	105.3	51	68.1	133	124.8	174.7	59.9	75.6	73	117.1	146.4	88.7	53	53.1	103
[-].MSGLYNYNNFSPSR.[A]	1xMet-loss+Acetyl [N-Term]; 1xPhospho [S11(100)]	109	AT3G08620.1	AT3G08620.1 [1-14]	AT3G08620.1 1xMet-loss+Acetyl [N-Term]; 1xPhospho [S11(100)]	0	1640.67	82.28	107.6	81.4	101.4	116.1	93.2	107.7	103.3	91	66	142.2	102.6	111.3	88.2	76.3	84.6	114.6	109.2	103	97	96.1	98.8	105.3	108.6	94.3
[K].MSQYDSPEASAEVYYDSIQSQPLAAKPDSLLEEPEYVDGQIK.[H]	1xPhospho [S6(100)]	15	AT1G19870.1	AT1G19870.1 [410-451]	AT1G19870.1 1xPhospho [S415(100)]	0	4771.15	110.48	0	65.9	40.5	18.5	206.2	192.8	73.8	0	0	225	207.8	246.8	8.7	0	112.5	138.6	189.1	207.5	30.3	132.5	130.3	32.6	140.5	0
[R].MSGSLASAGSVSMKK.[T]	1xOxidation [M]; 1xPhospho [S12(100)]	49	AT1G16860.1	AT1G16860.1 [94-108]	AT1G16860.1 1xPhospho [S105(100)]	1	1536.68	34.69	229.9	133.7	155.1	57.6	61.2	66.1	157.7	66	278.1	42.7	30.1	37	138.5	154.5	139.1	7.7	47.7	24	136.4	146.6	77.6	51.5	19.7	141.3
[-].MSIEEENVPTTVDSGAADTTVKSPEKKPAAK.[G]	1xMet-loss [N-Term]; 2xPhospho [S14(100); S23(100)]	46	AT2G30620.1	AT2G30620.1 [1-31]	AT2G30620.1 1xMet-loss [N-Term]; 2xPhospho [S14(100); S23(100)]	2	3259.5	54.6	165.7	114.8	93.9	126.8	83.6	98.3	80	105.4	13.1	153.9	103.2	135.4	74.8	86	72.7	122.9	111.5	108.3	86.4	87.9	52.3	64.7	78.8	179.6
[-].MSIEEENVPTTVDSGAADTTVKSPEKKPAAK.[G]	1xMet-loss+Acetyl [N-Term]; 1xPhospho [S23(99)]	145	AT2G30620.1	AT2G30620.1 [1-31]	AT2G30620.1 1xMet-loss+Acetyl [N-Term]; 1xPhospho [S23(99)]	2	3221.55	62.68	124	78.9	77.8	99.5	85.9	105.9	80.1	68.7	5.9	118.5	123.1	191	86.1	91.5	88.8	146.4	126.8	119.7	103.3	107.3	92.3	102.2	73.3	103.1
[-].MSIEEENVPTTVDSGAADTTVKSPEKKPAAK.[G]	1xMet-loss [N-Term]; 1xPhospho [S23(98.9)]	129	AT2G30620.1	AT2G30620.1 [1-31]	AT2G30620.1 1xMet-loss [N-Term]; 1xPhospho [S23(98.9)]	2	3179.54	51.9	184.3	102.6	105.3	97.5	103.4	82.8	94.1	94.9	102.8	120.3	104.1	91.6	72.4	85.3	86.4	99.1	94.7	109.7	96.2	89.1	77.9	66.4	76.1	163.1
[-].MSIEEENVPTTVDSGAADTTVKSPEK.[K]	1xMet-loss [N-Term]; 2xPhospho [S14(100); S23(100)]	27	AT2G30620.1	AT2G30620.1 [1-26]	AT2G30620.1 1xMet-loss [N-Term]; 2xPhospho [S14(100); S23(100)]	1	2764.18	63.67	152	83.6	86.8	97.3	99.7	124.2	21.4	0	74.1	131.7	110.4	147.8	76.9	125.2	83	131.2	121.8	121	124.9	125.9	199.1	83.6	78.3	0
[-].MSIEEENVPTTVDSGAADTTVKSPEK.[K]	1xMet-loss+Acetyl [N-Term]; 1xPhospho [S23(100)]	66	AT2G30620.1	AT2G30620.1 [1-26]	AT2G30620.1 1xMet-loss+Acetyl [N-Term]; 1xPhospho [S23(100)]	1	2726.23	74.17	145.5	89	120.3	82.2	83.9	97.4	90.6	100.1	12.4	105.8	101.7	120	100.3	106.1	106.2	119.2	109.4	109.8	107.4	114.5	139.4	114.1	98.7	25.7
[-].MSIEEENVPTTVDSGAADTTVKSPEK.[K]	1xMet-loss [N-Term]; 1xPhospho [S23(100)]	52	AT2G30620.1	AT2G30620.1 [1-26]	AT2G30620.1 1xMet-loss [N-Term]; 1xPhospho [S23(100)]	1	2684.22	60.54	191.6	94.2	104.8	70.3	92.5	82.8	92.8	88.4	223.4	96.1	83.6	107.7	92	99.2	83.5	108.4	97.1	74.3	106.9	106.4	102.1	76.4	65.9	59.4
[-].MSIEEENVPTTVDSGAADTTVK.[S]	1xMet-loss [N-Term]; 2xPhospho [T11(100); S14(100)]	9	AT2G30620.1	AT2G30620.1 [1-22]	AT2G30620.1 1xMet-loss [N-Term]; 2xPhospho [T11(100); S14(100)]	0	2322.96	65.63	37.6	41.8	65.2	164.1	148.1	297.4	18.5	0	0	0	266.8	259.6	0	0	0	239	0	0	122.1	121.6	185.4	194.3	238.7	0
[-].MSIEEENVPTTVDSGAADTTVK.[S]	1xMet-loss+Acetyl [N-Term]; 1xPhospho [S14(100)]	140	AT2G30620.1	AT2G30620.1 [1-22]	AT2G30620.1 1xMet-loss+Acetyl [N-Term]; 1xPhospho [S14(100)]	0	2285.01	79.66	86.9	81.3	96.1	148.4	114.4	118.4	91	100.2	0.9	134.8	116.1	132.7	91.7	94.8	89	125.3	114.5	126.9	104	99.7	103.8	115.1	107.2	6.7
[-].MSIEEENVPTTVDSGAADTTVK.[S]	1xMet-loss [N-Term]; 1xPhospho [S14(100)]	126	AT2G30620.1	AT2G30620.1 [1-22]	AT2G30620.1 1xMet-loss [N-Term]; 1xPhospho [S14(100)]	0	2243	65.13	121.5	68.2	86.8	92.5	77.3	96.7	71.6	94.4	59.7	113.6	110.4	137.4	91	61.7	95.5	143.9	125.1	140.7	96.1	14	71.8	161.2	135.6	133
[K].TYVADVSEYLGSNSPR.[D]	1xPhospho [S14(100)]	78	AT3G11330.1	AT3G11330.1 [476-491]	AT3G11330.1 1xPhospho [S489(100)]	0	1837.8	86.07	77.2	185.8	129.4	91.2	95.1	125.9	110.7	172	1.1	90.4	105.6	78.1	97	84.5	135	91.5	77.9	70	104.7	190.6	133.4	72	81	0
[K].TYVADVSEYLGSNSPRDPYLER.[Q]	1xPhospho [S14(100)]	67	AT3G11330.1	AT3G11330.1 [476-497]	AT3G11330.1 1xPhospho [S489(100)]	1	2611.17	96.29	8	187.7	106.1	109.3	107	117.6	103.3	146.2	0	86	105.3	79.1	128.2	95.3	89.1	116.5	78.4	90.2	128.5	183.7	147.7	67.8	112.6	6.6
[R].TYWEEVESEDGSNGHNSR.[R]	1xPhospho [S8(100)]	43	AT2G22300.2	AT2G22300.2 [428-445]	AT2G22300.2 1xPhospho [S435(100)]	0	2175.83	51.67	96.3	89.6	88.2	123	145.3	88.8	86.8	67.9	231.3	99.4	94.5	65	101.1	127	101.9	109.6	78	77.5	78.8	120.9	91.9	64.7	78.4	94.1
[-].MSKPEETSDPNPTGPDPSRSSSDEVTVTVADR.[A]	1xMet-loss+Acetyl [N-Term]; 1xPhospho [S/T]	42	AT5G63260.2	AT5G63260.2 [1-32]	AT5G63260.2 1xMet-loss+Acetyl [N-Term]	1	3379.48	62.41	130.1	124.2	0	111.1	78.5	99.5	116.3	154.8	0	95.6	134.9	165.4	0	0	143.5	132.5	110.4	149.5	125.2	120.9	155.8	140.4	111.3	0
[R].MSGVDLELSR.[H]	1xOxidation [M1]; 1xPhospho [S2(100)]	19	AT1G09020.1	AT1G09020.1 [141-150]	AT1G09020.1 1xPhospho [S142(100)]	0	1202.51	57.71	216.3	88.1	157.9	51.9	81.9	79.6	104	128.1	352.9	22.2	0	136.2	86.8	135.6	110.5	25.2	0	0	135.8	180.5	86.5	92.4	0	127.7
[R].MSGVDLELSR.[H]	1xPhospho [S2(100)]	29	AT1G09020.1	AT1G09020.1 [141-150]	AT1G09020.1 1xPhospho [S142(100)]	0	1186.52	69.92	189.7	122.4	149	73.3	67.9	106.2	93.4	24.8	120.1	65	52	85	117.4	117.2	117.3	81.1	95	91.1	116	151.8	153.5	102.2	84.9	23.7
[R].VAAAEHISQFNEEARSPFVK.[K]	1xPhospho [S16(100)]	44	AT2G19520.1	AT2G19520.1 [137-156]	AT2G19520.1 1xPhospho [S152(100)]	1	2310.09	68.18	142.3	154.7	126.3	65.4	70.3	82.5	63.5	188.5	5.6	97.1	80.4	114.2	93.2	119.4	93.5	100	94.8	66.4	88.4	141.4	175.1	112.5	97.1	27.4
[R].MSGSLASAGSVSMKK.[T]	2xOxidation [M1; M13]; 1xPhospho [S12(100)]	27	AT1G16860.1	AT1G16860.1 [94-108]	AT1G16860.1 1xPhospho [S105(100)]	1	1552.67	24.82	191.7	105.4	97.4	31.3	74.8	47.8	105.1	237.1	209.3	52.2	44.9	33.1	99.7	166.4	117.8	18.5	22.4	12.5	192.6	166.2	146.2	22.4	24.1	181
[R].VAADYTSDDYDLLGYVFHSLDDEPR.[D]	1xPhospho [S7(100)]	8	AT3G61670.1	AT3G61670.1 [482-506]	AT3G61670.1 1xPhospho [S488(100)]	0	2956.26	0	0	0	0	0	0	0	0	0	0	0	0	0	0	0	0	0	0	0	0	0	0	0	0	0
[K].MSQYDSPEASAEVYYDSIQSQPLAAKPDSLLEEPEYVDGQIK.[H]	1xOxidation [M1]; 1xPhospho [S6(100)]	19	AT1G19870.1	AT1G19870.1 [410-451]	AT1G19870.1 1xPhospho [S415(100)]	0	4787.15	109.71	0	97.2	101.3	0	237.8	195.4	129.2	344.3	0	190.9	0	0	67.3	110.1	119.8	0	186.8	0	89.5	194	196.3	140	0	0
[-].MSQYENNEVPYSSVGADEVPSSPPK.[A]	1xMet-loss+Acetyl [N-Term]; 1xPhospho [S22(100)]	65	AT1G31830.2	AT1G31830.2 [1-25]	AT1G31830.2 1xMet-loss+Acetyl [N-Term]; 1xPhospho [S22(100)]	0	2702.15	88.66	56.2	113.5	119.5	70.8	61.7	55.7	107.6	105.6	58.3	119.7	82.4	83.7	113.9	130.3	141.3	107.9	108.5	120.5	131.1	139.5	139.1	110.2	98.9	24
[-].MSQYENNEVPYSSVGADEVPSSPPKATDK.[I]	1xMet-loss+Acetyl [N-Term]; 1xPhospho [S22(99.6)]	45	AT1G31830.2	AT1G31830.2 [1-29]	AT1G31830.2 1xMet-loss+Acetyl [N-Term]; 1xPhospho [S22(99.6)]	1	3117.36	81	210.3	100.5	151.5	76.5	50.4	69.5	140.6	131.2	0	81	37.5	72.6	119.5	165.4	159.6	55.4	66.3	84.1	145.9	149.2	175	81.6	64.8	11.7
[-].MSYSGAGLGKPGSGKR.[R]	1xMet-loss+Acetyl [N-Term]; 1xPhospho [S13(100)]	35	AT4G21160.4	AT4G21160.4 [1-16]	AT4G21160.4 1xMet-loss+Acetyl [N-Term]; 1xPhospho [S13(100)]	1	1543.73	32.36	90.5	71.8	110.1	43.8	55.2	63.5	124.4	60.1	297.7	42.6	43.5	41.4	205.7	252.2	185.7	44.4	36.4	37.7	196.9	105.5	104	18	38.4	130.5
[-].MSYSGAGLGKPGSGK.[R]	1xMet-loss+Acetyl [N-Term]; 1xPhospho [S13(100)]	160	AT4G21160.4	AT4G21160.4 [1-15]	AT4G21160.4 1xMet-loss+Acetyl [N-Term]; 1xPhospho [S13(100)]	0	1387.63	37.62	132.3	85.9	103.2	111.1	78.2	104	103.3	67.6	222.4	90.5	83.6	70.6	114.5	127.3	129.7	82.3	60.3	69.1	101.7	88.8	81.6	65.6	60.9	165.6
[-].MSYSDSDSSSHGGEYK.[N]	1xMet-loss+Acetyl [N-Term]; 1xPhospho [S4(100)]	110	AT1G12360.1	AT1G12360.1 [1-16]	AT1G12360.1 1xMet-loss+Acetyl [N-Term]; 1xPhospho [S4(100)]	0	1727.61	25.84	120.1	132.2	148.3	55.8	56.1	48.3	127.2	124.8	214	72.6	41.8	65.9	132.9	143	152.5	36.9	42.3	29.7	148.3	138.7	107.9	36.3	34.2	190.2
[-].MSYLGVGVSPGNVSGSTTK.[M]	1xMet-loss+Acetyl [N-Term]; 1xPhospho [S9(100)]	26	AT2G35760.1	AT2G35760.1 [1-19]	AT2G35760.1 1xMet-loss+Acetyl [N-Term]; 1xPhospho [S9(100)]	0	1831.85	92.42	117.3	122.2	134.9	70.3	57.3	74.4	136.2	148.5	47.6	89.6	47.1	52.3	144.8	144.8	148.5	45.4	52.2	102.6	157.2	166.8	144.8	90.1	56	49.4
[R].MSYGNLTPLEGSLLDSQISEVASLANSDHGSSR.[H]	1xOxidation [M1]; 1xPhospho [S31(99.4)]	8	AT4G25620.1	AT4G25620.1 [298-330]	AT4G25620.1 1xPhospho [S328(99.4)]	0	3531.59	115.76	0	0	0	0	537.5	430.2	0	0	0	346.8	225.3	0	0	0	67.8	198.5	296.1	0	0	0	0	0	297.8	0
[R].MSYGNLTPLEGSLLDSQISEVASLANSDHGSSR.[H]	1xPhospho [S31(99.4)]	1	AT4G25620.1	AT4G25620.1 [298-330]	AT4G25620.1 1xPhospho [S328(99.4)]	0	3515.6	117.46	0	0	0	0	0	0	0	0	0	0	0	0	0	0	0	2400	0	0	0	0	0	0	0	0
[-].MSVSGYKSDDEYSVIADK.[G]	1xMet-loss+Acetyl [N-Term]; 1xPhospho [S8(100)]	42	AT1G05460.1	AT1G05460.1 [1-18]	AT1G05460.1 1xMet-loss+Acetyl [N-Term]; 1xPhospho [S8(100)]	1	1984.84	71.72	110.8	87.9	105.5	89.5	114.7	128	84	86.5	0	107.4	120.9	112.8	91	89.6	103.8	130.3	132.2	107	94	106.5	124.1	136.4	137.2	0
[-].MSVSDEEDECFAR.[F]	1xCarbamidomethyl [C10]; 1xMet-loss+Acetyl [N-Term]; 1xPhospho [S4(100)]	45	AT5G45360.1	AT5G45360.1 [1-13]	AT5G45360.1 1xMet-loss+Acetyl [N-Term]; 1xPhospho [S4(100)]	0	1565.55	58.99	113.3	93.7	100.4	84.3	78.6	123.8	91.9	70.5	262.5	118.9	106.3	107.1	102	109.5	94.8	101.1	66.2	80.9	110.3	106.3	102.3	87.7	87.6	0
[-].MSVELCSVRPLFGGAISTVFPQR.[F]	1xCarbamidomethyl [C6]; 1xMet-loss+Acetyl [N-Term]; 1xPhospho [S2(100)]	4	AT1G69680.1	AT1G69680.1 [1-23]	AT1G69680.1 1xMet-loss+Acetyl [N-Term]; 1xPhospho [S2(100)]	0	2542.25	119.38	0	0	0	0	0	454	0	0	0	305.2	180.9	302.5	0	0	0	249	271.2	0	0	0	0	193.5	443.8	0
[-].MSVDDLPPSSASAVTPLGSSVIPIVNK.[L]	1xMet-loss+Acetyl [N-Term]; 1xPhospho [S2(100)]	12	AT2G14120.3	AT2G14120.3 [1-27]	AT2G14120.3 1xMet-loss+Acetyl [N-Term]; 1xPhospho [S2(100)]	0	2672.34	117.88	0	46.3	53.9	0	132.6	86.4	126.7	258.3	0	88.3	118.8	75.6	70.4	134.8	140.6	105.4	111.6	109	124.3	193.1	166.5	119.3	138.3	0
[R].MSVASFYNPGSDAEISPATSLVEK.[D]	1xOxidation [M1]; 1xPhospho [S11(100)]	7	AT1G62380.1	AT1G62380.1 [248-271]	AT1G62380.1 1xPhospho [S258(100)]	0	2596.15	102.09	0	148	124	69.5	152.6	119.1	178.1	171.3	0	99.4	111	68.5	89	85.2	67.2	120.2	142.5	164	52.6	62.2	71.5	161.6	142.5	0
[K].MSTTSLPDSITR.[E]	1xOxidation [M1]; 2xPhospho [S2(100); T4(99.6)]	13	AT1G69220.1	AT1G69220.1 [231-242]	AT1G69220.1 2xPhospho [S232(100); T234(99.6)]	0	1484.57	62.94	146.1	107.5	120.3	136.4	94.9	81.4	108.6	118.4	0	64.1	91.1	86.6	112	147.7	127.5	70.3	120.4	62.3	144.7	126.7	192.8	82.6	57.7	0
[K].MSTTSLPDSITR.[E]	1xPhospho [S5(100)]	12	AT1G69220.1	AT1G69220.1 [231-242]	AT1G69220.1 1xPhospho [S235(100)]	0	1388.61	68.91	160.6	118.8	148.1	30.9	25	56.6	109.8	64.4	174.5	0	0	265.2	149.3	244.3	167	0	25.3	37.6	183.2	211.3	210.2	17.7	0	0
[-].MSTSENTPFNGVASSTIVR.[A]	1xMet-loss+Acetyl [N-Term]; 1xPhospho [S/T]	20	AT3G44300.1	AT3G44300.1 [1-19]	AT3G44300.1 1xMet-loss+Acetyl [N-Term]	0	1988.9	96.95	29.5	181.7	201.6	137.8	0	74.1	185.3	235.1	0	0	0	27.7	181.8	163	208	80	56.7	62.8	155.7	146.5	162.3	0	110.2	0
[K].MTAIDSDDDGVVR.[S]	1xPhospho [S6(100)]	318	AT1G70770.1	AT1G70770.1 [82-94]	AT1G70770.1 1xPhospho [S87(100)]	0	1473.59	52.46	188.9	111.1	190.6	25.6	36.5	39.1	144	34.3	258.1	40.3	20.9	24.9	154.7	181.6	205.4	30.8	31.2	38.7	171.7	209.1	171.8	36.4	28.6	25.6
[R].TYLSQSEPGGFGQSR.[E]	1xPhospho [S14(100)]	31	AT1G26150.1	AT1G26150.1 [401-415]	AT1G26150.1 1xPhospho [S414(100)]	0	1693.72	57.77	102.6	73.3	110.4	91.5	85.6	104.1	94.3	0	155.6	97.8	59.8	59.5	97.1	125.6	101.8	93.6	98.1	135.7	100.8	108.8	97.8	113.5	122.7	170
[K].MTAIDSDDDGVVR.[S]	1xOxidation [M1]; 1xPhospho [S6(100)]	647	AT1G70770.1	AT1G70770.1 [82-94]	AT1G70770.1 1xPhospho [S87(100)]	0	1489.59	41.81	206.8	111.9	152.2	34.1	43.6	46.7	133.1	102.7	287.6	38.1	18.7	34.6	133.8	162.6	162.4	28.4	41.5	33	172.5	178.7	141.8	38.8	30.5	65.9
[K].MTAIDSDDDGVVRSK.[H]	1xOxidation [M1]; 1xPhospho [S6(100)]	20	AT1G70770.1	AT1G70770.1 [82-96]	AT1G70770.1 1xPhospho [S87(100)]	1	1704.71	35.54	85.4	40.9	476.8	15.6	17.3	12.8	37.7	35.1	96.7	12.9	8.4	16	514.4	684	62.1	20	7.3	5.8	65.4	78.9	50.9	10.6	7.4	37.8
[-].MTIEEVSGETPPSTPPSSSTPSPSSSTTNAAPLGSSVIPIVNK.[L]	1xMet-loss [N-Term]; 1xPhospho [T10(98.3)]	23	AT4G33650.2	AT4G33650.2 [1-43]	AT4G33650.2 1xMet-loss [N-Term]; 1xPhospho [T10(98.3)]	0	4188.01	102.87	0	100.3	103.4	145.5	149.9	106.2	53.4	149.1	0	118	137.7	156	59.4	67.3	99.9	116.7	136.4	114.8	101.1	68.6	49.7	194.9	159.6	12
[-].MTKNSNHDENEFISFEPNQNTK.[I]	1xMet-loss+Acetyl [N-Term]; 1xPhospho [S5(99.6)]	15	AT4G29510.1	AT4G29510.1 [1-22]	AT4G29510.1 1xMet-loss+Acetyl [N-Term]; 1xPhospho [S5(99.6)]	1	2615.1	70.32	114.7	125.2	137.7	96.6	84.1	97	142.2	154.4	13.4	80.6	94.4	68.1	107.2	70.9	89.8	93.1	103.6	119.1	81.1	87.5	144.6	129.4	129.7	35.6
[-].MTKNSNHDENEFISFEPNQNTK.[I]	1xMet-loss [N-Term]; 1xPhospho [S5(100)]	145	AT4G29510.1	AT4G29510.1 [1-22]	AT4G29510.1 1xMet-loss [N-Term]; 1xPhospho [S5(100)]	1	2573.09	61.41	157.1	95	122.1	70	74.3	101.3	120.6	127.6	91.6	70.6	90.6	80	91.4	84.1	103.5	111.6	97.7	98.6	114.3	87.5	102.7	112	88.4	107.2
[K].TYINESPIEPQR.[Y]	1xPhospho [S6(100)]	24	AT3G20550.1	AT3G20550.1 [275-286]	AT3G20550.1 1xPhospho [S280(100)]	0	1526.69	55.44	139.6	95.6	92.8	80.6	72.7	72.3	103.3	51.4	207	91.7	83	101.7	107.2	125.4	129.2	104.4	73.1	73.8	126.7	105.2	114.1	67.9	68.6	112.8
[-].MTKDELTEEESLSGKDYLDPPPVK.[T]	1xMet-loss [N-Term]; 2xPhospho [T7(100); S11(100)]	189	AT2G39010.1	AT2G39010.1 [1-24]	AT2G39010.1 1xMet-loss [N-Term]; 2xPhospho [T7(100); S11(100)]	2	2750.21	84.04	0	40.7	2	245.6	168.3	247.5	1.3	2.7	0.6	226.5	150.7	169.1	2.5	2	1.3	163.8	238.2	278.3	1.9	1.7	1.7	232.6	220.6	0.2
[-].MTKDELTEEESLSGKDYLDPPPVK.[T]	1xMet-loss [N-Term]; 1xPhospho [S11(100)]	127	AT2G39010.1	AT2G39010.1 [1-24]	AT2G39010.1 1xMet-loss [N-Term]; 1xPhospho [S11(100)]	2	2670.24	79.17	2.5	15.3	2.4	290	192.4	225.6	3.1	6.4	2.6	140.6	153.1	202.3	7.3	2.5	3.3	183.6	227.5	284.3	2.8	3.6	0.4	211.5	231.7	5.1
[-].MTKDELTEEESLSGK.[D]	1xMet-loss [N-Term]; 2xPhospho [S11(100); S13(100)]	47	AT2G39010.1	AT2G39010.1 [1-15]	AT2G39010.1 1xMet-loss [N-Term]; 2xPhospho [S11(100); S13(100)]	1	1725.69	43.68	11.9	2.6	2.7	177.3	198.8	216.9	2.6	2.7	9.9	189.7	146.4	144.1	6	7.9	3.3	111.6	196.7	182	4.1	4.2	0	214	144.4	420.1
[-].MTKDELTEEESLSGK.[D]	1xMet-loss [N-Term]; 1xPhospho [T7(100)]	82	AT2G39010.1	AT2G39010.1 [1-15]	AT2G39010.1 1xMet-loss [N-Term]; 1xPhospho [T7(100)]	1	1645.72	38.5	16.6	7.1	7.7	167.9	247.7	171.3	9.2	5.4	20.6	179.1	111.6	152.5	9.9	14.8	14.3	148.7	188.1	142.2	5.2	7.3	1.4	145.3	135.4	490.6
[-].MTGVNDDDDKNFKEEPEIQVLSDDDSDEEQVK.[D]	1xMet-loss [N-Term]; 2xPhospho [S22(100); S26(100)]	287	AT1G47970.1	AT1G47970.1 [1-32]	AT1G47970.1 1xMet-loss [N-Term]; 2xPhospho [S22(100); S26(100)]	2	3712.49	78.22	1.6	178.5	145.5	9.3	84.6	122.6	218.1	281.9	0	82.2	130.1	60.1	36.9	60.3	131.5	68.2	148.9	60.4	126.5	119.1	231.9	42.8	59.1	0
[-].MTGVNDDDDKNFKEEPEIQVLSDDDSDEEQVK.[D]	1xMet-loss [N-Term]; 1xPhospho [S22(100)]	6	AT1G47970.1	AT1G47970.1 [1-32]	AT1G47970.1 1xMet-loss [N-Term]; 1xPhospho [S22(100)]	2	3632.53	74.63	0	241.2	208.3	0	0	41.7	393.2	383.4	0	0	120.3	0	256.4	232.8	78.6	0	60.8	0	223.2	0	160.1	0	0	0
[-].MTGLSPSGDIKPLLDDESQRPR.[V]	1xMet-loss+Acetyl [N-Term]; 1xPhospho [S5(100)]	14	AT1G24320.1	AT1G24320.1 [1-22]	AT1G24320.1 1xMet-loss+Acetyl [N-Term]; 1xPhospho [S5(100)]	0	2403.16	93.63	8.6	229.8	238.1	0	0	0	167.7	264.5	0	0	0	0	218.7	204.6	268.3	0	0	0	252.9	264.5	282.2	0	0	0
[K].MTEPSVTWNLADQEPQSTEQANVGGPSTTVQAATTYSFDVQK.[A]	1xOxidation [M1]; 1xPhospho [S37(100)]	4	AT1G67230.1	AT1G67230.1 [807-848]	AT1G67230.1 1xPhospho [S843(100)]	0	4610.06	103.4	0	0	0	0	0	0	0	0	0	0	0	0	0	0	0	0	0	0	0	0	2400	0	0	0
[K].MTEPSVTWNLADQEPQSTEQANVGGPSTTVQAATTYSFDVQK.[A]	1xPhospho [S37(100)]	11	AT1G67230.1	AT1G67230.1 [807-848]	AT1G67230.1 1xPhospho [S843(100)]	0	4594.06	106.07	0	0	0	24.1	283.4	262	0	0	0	204.3	236.3	206	0	0	0	234	252.7	260.9	23	26.8	76.6	133.6	176.4	0
[-].MTEEQDLIDQSPPPSAPDPEPNSSTNPNSVIHPR.[R]	1xAcetyl [N-Term]; 1xPhospho [S11(100)]	47	AT3G57890.1	AT3G57890.1 [1-34]	AT3G57890.1 1xAcetyl [N-Term]; 1xPhospho [S11(100)]	0	3818.69	96.96	0	112.2	95	170.5	114.9	99.2	122.1	76.3	6.3	125.5	83.3	104.4	122.9	102.2	129.6	114.5	92.6	160.2	103	105	112.3	101.7	102.1	44.4
[-].MTEEQDLIDQSPPPSAPDPEPNSSTNPNSVIHPR.[R]	1xMet-loss+Acetyl [N-Term]; 1xPhospho [S11(100)]	143	AT3G57890.1	AT3G57890.1 [1-34]	AT3G57890.1 1xMet-loss+Acetyl [N-Term]; 1xPhospho [S11(100)]	0	3687.64	90.35	0.6	139.9	115.9	116.9	80	91.4	141.4	155.4	5.2	109.7	88.5	88.6	126.7	109	121.7	99.2	91.9	107.6	114.3	138.6	161.1	90.6	102.9	2.7
[-].MTEEQDLIDQSPPPSAPDPEPNSSTNPNSVIHPR.[R]	1xMet-loss [N-Term]; 1xPhospho [S11(100)]	76	AT3G57890.1	AT3G57890.1 [1-34]	AT3G57890.1 1xMet-loss [N-Term]; 1xPhospho [S11(100)]	0	3645.63	80.67	0	116	107.5	134.1	90	120.8	123.9	135.4	0	110.1	108	107.6	113.1	101.7	120.3	125.9	110	95.9	108.5	117.3	98.7	121.9	133.4	0
[-].MTEELIDQSPPPDPDPIQNSNLIIHPR.[R]	1xMet-loss+Acetyl [N-Term]; 1xPhospho [S9(100)]	16	AT2G42230.2	AT2G42230.2 [1-27]	AT2G42230.2 1xMet-loss+Acetyl [N-Term]; 1xPhospho [S9(100)]	0	3057.46	107.09	0	55.1	63	8.3	174.3	133.9	66.7	125.3	0	180.7	132.3	119.5	51.4	84.3	98.5	160	164.2	154.8	100.5	105.1	119.6	158.5	143.9	0
[K].MTEAGPIDLIDDDNSDEEGGIDK.[Q]	1xOxidation [M1]; 1xPhospho [S15(100)]	82	AT1G15440.1	AT1G15440.1 [679-701]	AT1G15440.1 1xPhospho [S693(100)]	0	2545.02	92.81	0	222.3	109.1	79.6	103.3	74.8	96.5	198.1	0	127.1	76	92.6	141	103	76.7	88.6	122.9	96.9	130.9	141.2	110	116.3	93.3	0
[K].MTEAGPIDLIDDDNSDEEGGIDK.[Q]	1xPhospho [S15(100)]	50	AT1G15440.1	AT1G15440.1 [679-701]	AT1G15440.1 1xPhospho [S693(100)]	0	2529.02	97.4	1.7	179.9	144.5	48.2	115.9	83	134	115.3	3.6	93.6	109.6	72.5	144	110.1	102.7	96.7	115.3	123.7	114.6	142.6	131.6	105.4	111.4	0
[K].MTDGAYNSGTDQDSAQDDAHPEISCTHCGISSK.[C]	2xCarbamidomethyl [C25; C28]; 1xOxidation [M1]; 1xPhospho [S8(100)]	18	AT4G24470.3	AT4G24470.3 [190-222]	AT4G24470.3 1xPhospho [S197(100)]	0	3651.39	46.81	38.1	0	0	215.8	97.3	146.5	36	34.2	0	181.2	225.6	122.9	0	0	0	212.8	148.6	158.7	0	0	0	92.4	167.7	522
[K].MTDGAYNSGTDQDSAQDDAHPEISCTHCGISSK.[C]	2xCarbamidomethyl [C25; C28]; 1xPhospho [S8(99.4)]	20	AT4G24470.3	AT4G24470.3 [190-222]	AT4G24470.3 1xPhospho [S197(99.4)]	0	3635.4	50.1	0	22.5	23.8	244.3	168.6	186.5	0	0	0	215.6	210.9	168.5	0	0	0	257.3	137.7	248.1	29.6	0	0	108.5	182.6	195.6
[K].MTAIDSDDDGVVRSK.[H]	2xPhospho [S6(100); S14(100)]	11	AT1G70770.1	AT1G70770.1 [82-96]	AT1G70770.1 2xPhospho [S87(100); S95(100)]	1	1768.69	46.4	196.4	129.8	174.3	33.3	36.9	36.4	204.4	14.3	116.9	10.6	22.6	8.5	201.9	202.2	250.6	23.9	18.1	9.7	236.5	256.3	165.4	15	35.9	0
[K].MTAIDSDDDGVVRSK.[H]	1xPhospho [S6(100)]	20	AT1G70770.1	AT1G70770.1 [82-96]	AT1G70770.1 1xPhospho [S87(100)]	1	1688.72	44.3	314.8	140.5	239.1	5	7.3	11	157.5	26.2	347.2	0	0	0	220	169.9	200.9	0	0	0	165.4	263.1	132.1	0	0	0
[-].MGTSSGSNHPHQMLPPR.[Q]	1xMet-loss [N-Term]; 2xPhospho [S4(100); S5(100)]	4	AT5G48160.2	AT5G48160.2 [1-17]	AT5G48160.2 1xMet-loss [N-Term]; 2xPhospho [S4(100); S5(100)]	0	1862.74	0	0	0	0	0	0	0	0	0	0	0	0	0	0	0	0	0	0	0	0	0	0	0	0	0
[-].MSTMKPSRSDEISDPEQQIK.[N]	1xMet-loss+Acetyl [N-Term]; 1xPhospho [S9(99.6)]	12	AT4G37300.1	AT4G37300.1 [1-20]	AT4G37300.1 1xMet-loss+Acetyl [N-Term]; 1xPhospho [S9(99.6)]	1	2298.03	56.04	36	20.7	27.8	196.3	140.4	161	29	0	21.5	193.4	167.8	179.3	41.4	0	36.7	173	139.7	191	32.8	22.7	29.4	171.9	194.5	193.4
[-].MSTKGEHHTVPLSVLLK.[R]	1xMet-loss+Acetyl [N-Term]; 1xPhospho [S/T]	63	AT1G47380.1	AT1G47380.1 [1-17]	AT1G47380.1 1xMet-loss+Acetyl [N-Term]	1	1867.97	75.75	141.4	256.9	170.1	121.1	87.4	122.2	84.3	166.6	11.2	46.5	62.2	76.4	115.3	112.6	75.8	98.5	79.8	74.9	42.2	39.3	45.5	112.7	62.5	194.8
[-].MSSLEDIKNETVDLEK.[I]	1xMet-loss+Acetyl [N-Term]; 1xPhospho [S3(99.7)]	140	AT4G30190.1	AT4G30190.1 [1-16]	AT4G30190.1 1xMet-loss+Acetyl [N-Term]; 1xPhospho [S3(99.7)]	1	1841.84	87.34	7.3	192.7	166.3	33.4	33.1	39.3	187.1	235.5	1.3	14.2	23.7	29	198.9	191.7	190.5	28	39.9	38.1	220.7	234.8	221.5	35.3	37.5	0
[-].MSSHTNLPSPKPVPKPDHR.[I]	1xMet-loss+Acetyl [N-Term]; 1xPhospho [S9(100)]	32	AT5G65590.1	AT5G65590.1 [1-19]	AT5G65590.1 1xMet-loss+Acetyl [N-Term]; 1xPhospho [S9(100)]	0	2116.03	39.81	6.1	7.3	0	193.3	228.1	129.4	4.8	0	0	213.6	175.8	150.3	0	0	0	166.5	144.4	153.3	0	0	0	142.7	141.7	542.6
[-].MSSGELKPFK.[K]	1xMet-loss+Acetyl [N-Term]; 1xPhospho [S3(100)]	15	AT1G21520.1	AT1G21520.1 [1-10]	AT1G21520.1 1xMet-loss+Acetyl [N-Term]; 1xPhospho [S3(100)]	0	1114.52	55.02	65.9	0	12.2	120.8	254.1	236.4	20.3	0	59.3	104.1	268.9	177.5	33.4	40.7	16.1	146.7	188.6	113.4	15.9	0	18.5	118.7	224.2	164.2
[R].MSSFQRPNLLDYDDVVAR.[L]	1xOxidation [M1]; 1xPhospho [S3(100)]	15	AT1G52315.1	AT1G52315.1 [323-340]	AT1G52315.1 1xPhospho [S325(100)]	0	2221.99	94.2	0	247.9	139.2	36.3	36.3	56.9	181.5	348.3	0	35.4	36.2	32.3	220.6	140.5	140.4	36.2	38.3	46.3	187.4	144.6	198.7	62	34.9	0
[R].MSSFQRPNLLDYDDVVAR.[L]	1xPhospho [S3(100)]	12	AT1G52315.1	AT1G52315.1 [323-340]	AT1G52315.1 1xPhospho [S325(100)]	0	2206	97.2	0	246	138.3	53.6	42.5	52.3	221.1	184.6	26.4	58.6	15.9	0	304.8	186.3	192.8	48	41.9	65.5	161.3	184.6	175.4	0	0	0
[-].MSSESPNLPAAAGTVPDNHPPPPPVVTAAEAGSDDSPKGVASK.[L]	1xMet-loss+Acetyl [N-Term]; 1xPhospho [S/T]	35	AT3G19420.1	AT3G19420.1 [1-43]	AT3G19420.1 1xMet-loss+Acetyl [N-Term]	1	4140.94	93.89	0	81.3	60.8	158.3	172.7	102.4	16	0	0	201.2	189	150.8	0	59.7	71.6	132.4	157.5	168.9	127.7	106.2	91.2	148.9	203.5	0
[-].MSSESPNLPAAAGTVPDNHPPPPPVVTAAEAGSDDSPK.[G]	1xMet-loss+Acetyl [N-Term]; 1xPhospho [S36(100)]	60	AT3G19420.1	AT3G19420.1 [1-38]	AT3G19420.1 1xMet-loss+Acetyl [N-Term]; 1xPhospho [S36(100)]	0	3698.69	97.21	2	189.9	206.9	127.8	46.3	43.3	139.3	248.8	0	64.5	41.8	66	155.4	160.4	122.8	55.5	102.9	63.7	106.4	116.4	101.3	159.7	78.8	0
[-].MSSDSSREENVYLAK.[L]	1xMet-loss+Acetyl [N-Term]; 1xPhospho [S2(99.7)]	194	AT5G16050.1	AT5G16050.1 [1-15]	AT5G16050.1 1xMet-loss+Acetyl [N-Term]; 1xPhospho [S2(99.7)]	1	1706.73	46.23	156	100.9	136.8	68.1	77.1	72.3	118.8	63.5	284.6	70.8	66.7	67.6	95.2	107.6	97.2	69.3	72.8	70.7	88.6	93.6	73.3	76	70	202.4
[-].MSSDSPAAGDGGEQAAAGTSVPSPSYDK.[Q]	1xMet-loss+Acetyl [N-Term]; 1xPhospho [S23(99.5)]	91	AT1G14000.1	AT1G14000.1 [1-28]	AT1G14000.1 1xMet-loss+Acetyl [N-Term]; 1xPhospho [S23(99.5)]	0	2631.07	61.36	130.4	108.7	119.2	69.1	77.3	118.6	89.5	105.9	215.1	97.6	114.3	92.2	89.2	101.8	81.8	109.9	110.8	102.7	88.1	91.5	99.4	75.8	73	38
[-].MSSDRHTPTKDPPDHPSSSSNHHK.[Q]	1xMet-loss+Acetyl [N-Term]; 1xPhospho [T7(98.9)]	32	AT4G18610.1	AT4G18610.1 [1-24]	AT4G18610.1 1xMet-loss+Acetyl [N-Term]; 1xPhospho [T7(98.9)]	2	2673.14	19.32	428.3	232.9	280.4	2.7	1.6	0	266.8	90.4	182.3	2	0	0	266.8	171.2	117.3	0	0	0	235.7	120.6	0	1.2	0	0
[-].MSSDNESTPSQATVEMMATSPAK.[I]	1xMet-loss+Acetyl [N-Term]; 1xPhospho [S/T]	4	AT1G76110.1	AT1G76110.1 [1-23]	AT1G76110.1 1xMet-loss+Acetyl [N-Term]	0	2390.97	87.28	0	0	0	270.8	203	130.9	0	0	0	369.3	157.8	0	0	60.2	0	151.9	190.5	340.9	38.2	0	0	297.9	188.6	0
[-].MSSDDERDEKELSLTSPEVVTK.[Y]	1xMet-loss+Acetyl [N-Term]; 1xPhospho [S/T]	860	AT3G51800.2	AT3G51800.2 [1-22]	AT3G51800.2 1xMet-loss+Acetyl [N-Term]	2	2486.12	73.09	140.7	127.7	142.4	85.3	51.9	101.7	129.8	156.9	0.8	89.7	86.4	86.7	111.5	109.1	108.6	75.1	91.8	107.6	109.3	101.5	158.9	108.5	114.7	3.5
[-].MSSDDERDEKELSLTSPEVVTK.[Y]	1xMet-loss [N-Term]; 1xPhospho [S/T]	55	AT3G51800.2	AT3G51800.2 [1-22]	AT3G51800.2 1xMet-loss [N-Term]	2	2444.11	64.32	183.7	116.6	88.7	164.5	54.8	135.4	113.1	129.7	9.5	105.9	151.4	100.4	87	91.5	97.1	122.4	118.5	138.8	0	102.6	0	115.7	158	14.4
[-].MSSDDEGREEYLFK.[I]	1xMet-loss+Acetyl [N-Term]; 1xPhospho [S3(99.6)]	81	AT1G05810.1	AT1G05810.1 [1-14]	AT1G05810.1 1xMet-loss+Acetyl [N-Term]; 1xPhospho [S3(99.6)]	1	1696.67	66.46	159.4	85.1	116.7	84.8	79	102.2	91.8	62.1	10.3	76.9	83.6	87.7	95.7	118.3	115.5	97.4	109.8	120.9	151.2	172.2	150	118.3	103.1	8
[-].MSSDDEGGEEYLFK.[I]	1xMet-loss+Acetyl [N-Term]; 1xPhospho [S3(99.8)]	158	AT2G31680.1	AT2G31680.1 [1-14]	AT2G31680.1 1xMet-loss+Acetyl [N-Term]; 1xPhospho [S3(99.8)]	0	1597.59	83.36	33	116.6	158.7	76.2	75.8	84.1	146	100.6	0	100.3	70.5	73.3	140.8	141.9	138.7	56	85.3	77.4	159.8	200.2	202	87.5	75	0
[-R].MSSASAGEYRPSAVSLSSNGGGQR.[D]	1xOxidation [M1]; 1xPhospho [S2(100)]	5	AT5G16300.1	AT5G16300.1 [3-26]	AT5G16300.1 1xPhospho [S4(100)]	0	2452.06	50.21	85.9	43.6	49.5	110.3	125.1	106.4	52.3	166	148.6	152.1	101.5	141.2	66.8	71.9	51.1	99.8	70.9	80.2	0	77.2	59.8	101.6	88.7	349.3
[-R].MSSASAGEYRPSAVSLSSNGGGQR.[D]	1xPhospho [S2(100)]	9	AT5G16300.1	AT5G16300.1 [3-26]	AT5G16300.1 1xPhospho [S4(100)]	0	2436.06	55.55	165.7	75.9	63.1	107.8	88	100.4	64.9	41.7	185.1	117.5	90.9	129.8	75.2	67.8	105.2	110.4	92.8	133.9	71.8	85.3	61.4	92.2	103.3	170
[-].MSSAEDVKEQGNLTNEAEK.[S]	1xMet-loss+Acetyl [N-Term]; 1xPhospho [S3(99.6)]	4	AT5G64130.3	AT5G64130.3 [1-19]	AT5G64130.3 1xMet-loss+Acetyl [N-Term]; 1xPhospho [S3(99.6)]	1	2070.89	45	0	60	0	153.5	231	184	50.7	0	0	103.9	204.4	142.5	0	0	0	153.6	160.4	128.2	0	0	0	159.7	159	509.1
[K].TYNTAADSLLGETSAK.[S]	1xPhospho [S14(100)]	42	AT3G05060.1	AT3G05060.1 [435-450]	AT3G05060.1 1xPhospho [S448(100)]	0	1721.76	68.33	173.1	113.7	134.6	70.2	73.4	83.4	121.4	120.9	74.8	69	74.6	79.5	134.1	163.1	117.6	86.9	85.1	78.1	118.7	119.9	128.9	82.1	85.3	11.5
[-].MSRLDDIPSSPGK.[F]	1xMet-loss [N-Term]; 1xPhospho [S10(100)]	25	AT2G45310.1	AT2G45310.1 [1-13]	AT2G45310.1 1xMet-loss [N-Term]; 1xPhospho [S10(100)]	1	1351.63	37.82	189.8	81	119.1	53.5	67.3	60.1	98	46.5	215.3	74.1	25	31.9	143.9	180.5	171.2	31.9	40.9	33.3	166.3	233.1	130.7	37.7	29.5	139.5
[K].TYNTAADSLLGETSAKSEEPSK.[K]	1xPhospho [T/S/Y]	49	AT3G05060.1	AT3G05060.1 [435-456]		1	2379.06	63.21	183.4	120.9	157.6	58.9	63	82.8	99.2	144.1	164.2	63.8	80.9	109.8	109.6	118.2	79.1	104.1	85.9	73.4	121.1	103	121.8	72.4	54.9	27.7
[K].MSSIESFKQSSLR.[K]	1xPhospho [S6(100)]	45	AT2G47000.5	AT2G47000.5 [637-649]	AT2G47000.5 1xPhospho [S642(100)]	1	1579.72	60.24	227.2	149.8	193.4	3.6	3	6.1	166.5	81.7	340.5	6	14	3	227.8	185.3	220.9	3.6	4.7	9.6	176.6	182.8	175.8	3	5.6	9.3
[K].MSSIESFKQSSLR.[K]	1xOxidation [M1]; 1xPhospho [S6(100)]	44	AT2G47000.5	AT2G47000.5 [637-649]	AT2G47000.5 1xPhospho [S642(100)]	1	1595.71	50.24	320.2	137.4	201.9	2.8	4.3	6.2	191.2	174.2	329.8	3.9	2.9	3.2	96.4	149.6	161.7	2.1	3.2	3.2	204.8	217	165	2.1	2.6	14.3
[K].MSSIESFKQSSLR.[K]	1xOxidation [M1]; 2xPhospho [S6(100); S11(100)]	21	AT2G47000.5	AT2G47000.5 [637-649]	AT2G47000.5 2xPhospho [S642(100); S647(100)]	1	1675.68	53.9	264.8	136.2	201	3.7	2.7	6.7	158.1	143.8	442.8	2.6	0	4	141.8	194.1	154.3	2.5	3.5	3.1	204.4	159.7	153.6	2.8	2.1	11.8
[-].MSTHSSISQPPLPLAGR.[V]	1xMet-loss+Acetyl [N-Term]; 1xPhospho [S/T]	84	AT3G03980.1	AT3G03980.1 [1-17]	AT3G03980.1 1xMet-loss+Acetyl [N-Term]	0	1769.86	84.52	70.9	56.8	66.1	149	91.1	108.6	64.2	60.8	20.4	99.8	129.5	112.2	113.3	102.4	112.3	135	92.3	109.5	66.9	78.1	65.1	208.3	146.8	140.7
[-].MSTDISPPYSQTHVEPVNGYPSDNKR.[C]	1xMet-loss+Acetyl [N-Term]; 1xPhospho [S/T/Y]	22	AT3G13350.1	AT3G13350.1 [1-26]	AT3G13350.1 1xMet-loss+Acetyl [N-Term]	1	2910.29	73.18	51.9	79.4	62	138.4	132	142.3	88.7	57.3	0	71.3	143.7	190.7	77.1	135.5	48.3	71.2	141.1	144.8	137.8	89.5	79.8	126	151.7	39.6
[-].MSSYMHPLLGQELHLQRPEDSRTPPDQNNMELNR.[S]	1xMet-loss+Acetyl [N-Term]; 1xPhospho [S/T/Y]	21	AT4G35390.1	AT4G35390.1 [1-34]	AT4G35390.1 1xMet-loss+Acetyl [N-Term]	1	4024.84	98.65	0	353.8	180.9	0	0	0	285.9	61.8	0	0	42.1	0	383.7	317.8	357.5	0	44.2	0	177.4	159.4	35.5	0	0	0
[R].TYMVSPGRQDDDLYSR.[Y]	1xPhospho [S5(100)]	22	AT2G32910.1	AT2G32910.1 [631-646]	AT2G32910.1 1xPhospho [S635(100)]	1	1982.83	60.21	113.6	80.4	81.2	92.4	86.9	102.2	96	0	143.3	93.2	125.3	150.2	108.3	88.3	95.7	174.1	108.5	99.1	93.7	106.2	111.7	95.9	98.4	55.2
[-].MSSTQEASVTDLPVK.[R]	1xMet-loss+Acetyl [N-Term]; 1xPhospho [S/T]	162	AT1G70310.1	AT1G70310.1 [1-15]	AT1G70310.1 1xMet-loss+Acetyl [N-Term]	0	1583.72	80.07	48.5	31.3	43.2	186.2	149.4	157.3	38.1	43.5	11.5	161.4	169.4	155.8	25.5	28.4	45.6	191.1	182.2	202.7	39.9	45.8	54	159.1	188.8	41.6
[-].MSSTLSNEESGLGDSNR.[S]	1xMet-loss+Acetyl [N-Term]; 1xPhospho [S6(100)]	85	AT3G51890.1	AT3G51890.1 [1-17]	AT3G51890.1 1xMet-loss+Acetyl [N-Term]; 1xPhospho [S6(100)]	0	1774.71	55.67	155.9	104.2	123.9	75.7	72.2	73.6	132.7	70.7	215.7	74.5	68.1	48.4	113.9	128.9	128.7	92.1	75.9	72.6	123.5	101.1	114.4	69.2	88.9	75.1
[R].TYMVSPGRQDDDLYSR.[Y]	1xOxidation [M3]; 1xPhospho [S5(100)]	34	AT2G32910.1	AT2G32910.1 [631-646]	AT2G32910.1 1xPhospho [S635(100)]	1	1998.83	50.36	161.8	100.7	137.7	32.5	42.6	57	128.9	84.7	110.2	57.9	76.7	89.5	98.6	116.3	105.2	104.5	103.4	90.1	112.4	65.4	59.5	98.7	114.5	251.1
[-].MSSSSPSGSGSDLTER.[R]	1xMet-loss+Acetyl [N-Term]; 1xPhospho [S5(100)]	37	AT5G49510.1	AT5G49510.1 [1-16]	AT5G49510.1 1xMet-loss+Acetyl [N-Term]; 1xPhospho [S5(100)]	0	1575.62	34.26	89.6	105.9	67	108.8	112.2	113.5	63	182.1	151.7	81.6	118.4	126.1	106.8	87.4	55.6	74.3	66.8	61.4	94.9	60.6	68.2	65.6	78	260.3
[K].TYNANTSSSDDDEVVVGEEDDDLTGNPK.[D]	1xPhospho [T/S/Y]	122	AT1G07990.1	AT1G07990.1 [609-636]		0	3066.22	71.42	122.8	122.7	127.8	79.8	69.1	95.3	120.5	140.7	0	71.4	99.7	101.4	121.7	109.6	116.1	98.4	90.5	99.2	128.6	130.1	162.6	91	101.2	0
[-].MSSSPSRNPTNAEAPPPPPTSTDAVAEGSSK.[K]	1xMet-loss+Acetyl [N-Term]; 1xPhospho [S/T]	141	AT3G09600.7	AT3G09600.7 [1-31]	AT3G09600.7 1xMet-loss+Acetyl [N-Term]	1	3058.36	60.65	96.4	62.8	81.9	86.5	71.6	94.1	74.2	64.7	126.3	102.9	110.8	93.4	71.6	83.6	79.2	137	117.3	125.1	72	74.9	67.7	181.5	127.1	197.4
[-].MSSSPFPVLDNRPIDK.[W]	1xMet-loss+Acetyl [N-Term]; 1xPhospho [S4(99.3)]	128	AT4G39680.1	AT4G39680.1 [1-16]	AT4G39680.1 1xMet-loss+Acetyl [N-Term]; 1xPhospho [S4(99.3)]	0	1793.85	91.67	104.9	115.6	138	115.5	103.1	80	131	145.7	33.2	84.3	103.8	77.7	118.7	102.9	89.9	92.1	112.4	97.7	85.7	68.6	100.6	105	117.8	75.7
[-].MSSSPDIAGILDNTK.[E]	1xMet-loss+Acetyl [N-Term]; 1xPhospho [S/T]	20	AT3G27460.4	AT3G27460.4 [1-15]	AT3G27460.4 1xMet-loss+Acetyl [N-Term]	0	1539.69	101.25	0	139.1	150.3	134.7	87.5	81.2	166.7	170.3	0	108	98.4	113.5	142.7	116.8	124.9	95.9	88.1	98.1	126	94	73.2	90.3	100.4	0
[-].MSSSPAILPVTNQQAATQSQPPINSHAFR.[T]	1xMet-loss+Acetyl [N-Term]; 1xPhospho [S/T]	61	AT2G40380.1	AT2G40380.1 [1-29]	AT2G40380.1 1xMet-loss+Acetyl [N-Term]	0	3069.48	96.2	77	154.5	166.8	103.8	62.6	63.2	156.5	134	32.1	68.8	33.4	63.7	143.8	129.4	160.7	42.1	53.2	57.2	161.1	140.9	196.7	71	46.7	80.7
[-].MSSSNTPSSSAAAAGSIDSSAAR.[R]	1xMet-loss+Acetyl [N-Term]; 1xPhospho [T6(100)]	12	AT3G12740.1	AT3G12740.1 [1-23]	AT3G12740.1 1xMet-loss+Acetyl [N-Term]; 1xPhospho [T6(100)]	0	2103.88	52.13	288	135.1	195	48.1	48	38	185.4	121	404.6	0	0	12.2	218.2	213	200	0	0	0	44.2	0	48.2	82.8	28.5	89.7
[-].MSSSNACASPSPFPAVTK.[L]	1xCarbamidomethyl [C7]; 1xMet-loss+Acetyl [N-Term]; 1xPhospho [S9(99.5)]	6	AT3G55120.1	AT3G55120.1 [1-18]	AT3G55120.1 1xMet-loss+Acetyl [N-Term]; 1xPhospho [S9(99.5)]	0	1829.78	76.5	214.7	171.8	225.2	34.5	35.1	47.9	102	100.8	138.4	51.2	41.4	70.4	103.8	142.7	94.1	0	50.4	51.6	175.1	188.3	254.5	62.3	43.9	0
[-].MSSPESPSGSDSSTPLLR.[S]	1xMet-loss+Acetyl [N-Term]; 1xPhospho [S6(100)]	54	AT1G68070.1	AT1G68070.1 [1-18]	AT1G68070.1 1xMet-loss+Acetyl [N-Term]; 1xPhospho [S6(100)]	0	1825.79	70.41	238.6	133.6	170.5	24.1	17	32.3	150.2	96.2	79.3	26.2	13.9	27.3	143	224.4	212.2	19.4	32	35.9	183.9	247.5	213.2	40	39.3	0
[K].MSSPERWEAK.[Q]	1xOxidation [M1]; 1xPhospho [S3(100)]	48	AT3G26560.1	AT3G26560.1 [345-354]	AT3G26560.1 1xPhospho [S347(100)]	1	1316.53	26	188.5	93	136.1	95.4	73.5	42.3	151.7	82	222.1	77.4	51.5	46.3	113.5	139.1	130.5	30.8	34.9	24.3	159.6	124.3	76.2	31.5	38.8	236.6
[K].TYNANTSSSDDDEVVVGEEDDDLTGNPK.[D]	2xPhospho [T/S/Y]	66	AT1G07990.1	AT1G07990.1 [609-636]		0	3146.19	76.75	0	154.5	162.8	0	34.9	59.8	186.6	222.1	0	96.7	113.4	83.2	65.3	68.4	154.7	38.6	115.1	108	173.9	181.4	222.7	89.7	68.1	0
[-].MSSISTESSSNLSLLENGGGGSDKPTAETSR.[R]	1xMet-loss+Acetyl [N-Term]; 1xPhospho [S8(100)]	19	AT5G01490.1	AT5G01490.1 [1-31]	AT5G01490.1 1xMet-loss+Acetyl [N-Term]; 1xPhospho [S8(100)]	0	3090.37	83.14	274	174.8	271.3	0	0	0	155.5	171.3	0	0	0	0	178.7	226.2	192.6	0	0	0	249.8	252.4	253.5	0	0	0
[K].MSSIESFKQSSLRK.[S]	1xOxidation [M1]; 2xPhospho [S6(100); S11(100)]	52	AT2G47000.5	AT2G47000.5 [637-650]	AT2G47000.5 2xPhospho [S642(100); S647(100)]	2	1803.77	43.09	269	150.7	211.8	0	0	0	192.3	199	476.3	0	0	0	141.4	226.8	141.2	0	0	0	136.2	156.9	98.4	0	0	0
[K].MSSIESFKQSSLRK.[S]	2xPhospho [S6(100); S11(100)]	42	AT2G47000.5	AT2G47000.5 [637-650]	AT2G47000.5 2xPhospho [S642(100); S647(100)]	2	1787.78	51.8	237.5	157.4	225.2	5.2	3.4	4.5	178.8	36.3	438.2	3.4	3.4	2.9	175.4	205.3	202.1	3.2	3.4	5.3	196.2	163.1	116.9	2.9	9.8	20.2
[K].MSSIESFKQSSLR.[K]	2xPhospho [S6(100); S11(100)]	42	AT2G47000.5	AT2G47000.5 [637-649]	AT2G47000.5 2xPhospho [S642(100); S647(100)]	1	1659.68	63.69	215.1	144.2	200.2	6.8	3.2	8.3	205.5	61.6	82.3	2.3	4.3	4.2	189.3	281.9	261.5	4.1	3.5	6.2	230.9	220.1	257.4	3.1	4.1	0
[R].NAHPPEPETLDGNMDAGAGQTPQLR.[L]	1xPhospho [T21(100)]	43	AT3G26935.1	AT3G26935.1 [108-132]	AT3G26935.1 1xPhospho [T128(100)]	0	2696.18	68	251.3	161.5	201.2	41.8	29.6	33	181.3	113.4	26.4	41.2	30	31.7	187.4	140.5	169.7	36.1	44.9	62.6	155.3	137.1	156.3	77.9	47.4	42.5
[-].MGTSSGSNHPHQMLPPR.[Q]	1xOxidation [M13]; 1xMet-loss [N-Term]; 1xPhospho [S4(100)]	143	AT5G48160.2	AT5G48160.2 [1-17]	AT5G48160.2 1xMet-loss [N-Term]; 1xPhospho [S4(100)]	0	1798.77	22.01	155.6	91.4	103.4	59.3	56.7	54.7	123.1	94.8	307.7	43.8	36.1	46.8	141.7	138.2	153.7	45	35.7	19.1	86.3	105.3	164.1	41.4	57	239.2
[-].MGTSSDPIQDGSDEQQKR.[S]	1xMet-loss+Acetyl [N-Term]; 1xPhospho [S5(100)]	20	AT1G12910.1	AT1G12910.1 [1-18]	AT1G12910.1 1xMet-loss+Acetyl [N-Term]; 1xPhospho [S5(100)]	1	1969.81	33.63	136.4	99.4	129.8	110	82.3	94.1	132.9	56.6	144.4	80.5	60.4	83.8	119.9	96.9	124.5	67.3	55.2	67.1	122	114.4	108.5	71	64	178.6
[-].MALDSSVALSPR.[R]	1xMet-loss [N-Term]; 1xPhospho [S10(100)]	38	AT1G73980.3	AT1G73980.3 [1-12]	AT1G73980.3 1xMet-loss [N-Term]; 1xPhospho [S10(100)]	0	1195.57	54.66	176.1	85.6	92.5	46.2	56.9	66.2	125.1	74.1	384.4	58.3	42	53.5	133.3	119.8	119	63.6	55.7	54.9	116.7	138.3	132	62.8	76.4	66.4
[K].MAIDNVSPEKQQPDTHVVQER.[T]	1xOxidation [M1]; 1xPhospho [S7(100)]	28	AT3G23980.1	AT3G23980.1 [659-679]	AT3G23980.1 1xPhospho [S665(100)]	1	2517.14	47.81	172.5	101.8	113.6	70.3	58.8	65.8	100.6	184.5	196	82.5	89.5	67.5	88.6	118	106.3	57.9	53.7	51.5	109.1	106.1	93.3	62.1	52.7	197.3
[K].MAIDNVSPEKQQPDTHVVQER.[T]	1xPhospho [S7(100)]	26	AT3G23980.1	AT3G23980.1 [659-679]	AT3G23980.1 1xPhospho [S665(100)]	1	2501.15	55.78	148	97.4	134.7	70.6	64.3	54.4	120.8	84	164.6	79.1	61.5	79.7	109	140.2	133.8	87.5	62.2	74.5	98.2	116.3	106.2	64.8	66.3	181.8
[K].MAIDNVSPEK.[Q]	1xOxidation [M1]; 1xPhospho [S7(100)]	9	AT3G23980.1	AT3G23980.1 [659-668]	AT3G23980.1 1xPhospho [S665(100)]	0	1199.5	30.78	169.8	110.8	144.2	72	60.6	57.4	117.4	202.3	313.3	66.5	48.6	49.7	109.7	107.8	100	44.1	36.2	19.9	116.8	138.3	95.3	37.1	29.9	152.4
[K].MAIDNVSPEK.[Q]	1xPhospho [S7(100)]	10	AT3G23980.1	AT3G23980.1 [659-668]	AT3G23980.1 1xPhospho [S665(100)]	0	1183.51	43.44	125.2	83.8	149.7	68	62.8	45.6	114.2	21.5	243.2	82.9	51.8	42.6	169.6	166.8	165.3	66.9	53.6	53.8	173.2	181.6	115.7	37.6	42.5	82.4
[-].MAKSPVEVNLIPIEATPENFAEYGQVIEASR.[D]	1xMet-loss+Acetyl [N-Term]; 1xPhospho [S4(100)]	29	AT2G35830.2	AT2G35830.2 [1-31]	AT2G35830.2 1xMet-loss+Acetyl [N-Term]; 1xPhospho [S4(100)]	1	3393.66	119.42	0	0	0	92.6	256.1	212	0	0	0	255.8	203	287.6	0	0	0	206.2	216.6	227.2	0	0	0	183.5	243.5	15.9
[-].MAKDVEGPEGFQTR.[D]	1xMet-loss [N-Term]; 1xPhospho [T13(100)]	1	AT2G37170.1	AT2G37170.1 [1-14]	AT2G37170.1 1xMet-loss [N-Term]; 1xPhospho [T13(100)]	1	1513.67	0	0	0	0	0	0	0	0	0	0	0	0	0	0	0	0	0	0	0	0	0	0	0	0	0
[-].MAKDVEAVPGEGFQTR.[D]	1xMet-loss [N-Term]; 1xPhospho [T15(100)]	7	AT3G53420.2	AT3G53420.2 [1-16]	AT3G53420.2 1xMet-loss [N-Term]; 1xPhospho [T15(100)]	1	1683.77	45.55	0	89.8	115.3	0	0	0	225.9	40.1	573.4	0	0	108.3	297.6	266.1	167.3	0	0	0	245.2	171.3	99.7	0	0	0
[K].VDDGNESEGDESPEFSLFK.[R]	1xPhospho [S7(100)]	76	AT5G64070.1	AT5G64070.1 [443-461]	AT5G64070.1 1xPhospho [S449(100)]	0	2180.85	95.92	0	131.2	127	112.7	109.4	96.8	115.4	122.8	0	130.8	103.4	128.8	144	104.9	93.1	110.5	139	114.6	95.8	71	101.4	131.2	116.3	0
[K].VDDGNESEGDESPEFSLFK.[R]	2xPhospho [S7(100); S12(100)]	5	AT5G64070.1	AT5G64070.1 [443-461]	AT5G64070.1 2xPhospho [S449(100); S454(100)]	0	2260.82	102	0	324.6	304.2	0	0	0	194	385.6	0	0	0	0	174	81.6	115	0	239.1	159.2	0	0	154.9	267.8	0	0
[-].MAHFLETQEPLVFSGK.[K]	1xMet-loss+Acetyl [N-Term]; 1xPhospho [S14(100)]	4	AT1G64660.1	AT1G64660.1 [1-16]	AT1G64660.1 1xMet-loss+Acetyl [N-Term]; 1xPhospho [S14(100)]	0	1824.86	103.82	0	407.7	316.9	0	0	0	373.9	0	0	0	0	0	325.6	279.8	480	0	0	0	216.2	0	0	0	0	0
[-].MAHEPSSPSSNLVSNPANLSASGLDYSSDLSNKR.[V]	1xMet-loss+Acetyl [N-Term]; 1xPhospho [S7(100)]	66	AT3G46920.2	AT3G46920.2 [1-34]	AT3G46920.2 1xMet-loss+Acetyl [N-Term]; 1xPhospho [S7(100)]	1	3523.6	94.81	21	133.3	99	181.9	115.8	130.7	111.5	136	16.4	134.3	156.1	138.4	106.5	102.4	126.6	144.7	34.1	19.3	108.4	105.3	129.8	34.9	50.8	63
[-].MAHEPSSPSSNLVSNPANLSASGLDYSSDLSNK.[R]	1xMet-loss+Acetyl [N-Term]; 1xPhospho [S7(99.7)]	19	AT3G46920.2	AT3G46920.2 [1-33]	AT3G46920.2 1xMet-loss+Acetyl [N-Term]; 1xPhospho [S7(99.7)]	0	3367.5	99.5	0	92.9	113.8	125.8	152.6	121.6	99.8	140.5	0	108.4	80	0	137.8	144.6	127.2	116	94	91.5	121.1	137.2	172	90.6	85.1	47.4
[-].MAGVLAGECSYSESGVSSHSR.[N]	1xCarbamidomethyl [C9]; 1xMet-loss+Acetyl [N-Term]; 1xPhospho [S/Y]	152	AT5G45190.2	AT5G45190.2 [1-21]	AT5G45190.2 1xMet-loss+Acetyl [N-Term]	0	2161.89	70.31	113.1	89.6	75.8	66.2	71.9	93.5	113.6	105.5	95.1	89.2	113.4	111.8	105	99.7	96.1	127.4	119.2	136.1	98.4	90.3	118.7	112.4	136.3	21.7
[-].MAGSGSWDGSQSDNSSQFEPGIDNIYEAFICPLTK.[Q]	1xCarbamidomethyl [C31]; 1xMet-loss+Acetyl [N-Term]; 1xPhospho [S/Y/T]	12	AT1G76390.2	AT1G76390.2 [1-35]	AT1G76390.2 1xMet-loss+Acetyl [N-Term]	0	3799.61	0	0	0	0	0	0	0	0	0	0	0	0	0	0	0	0	0	0	0	0	0	0	0	0	0
[-].MAGSAPEGTQFDTR.[Q]	1xMet-loss+Acetyl [N-Term]; 1xPhospho [S4(100)]	38	AT1G54270.1	AT1G54270.1 [1-14]	AT1G54270.1 1xMet-loss+Acetyl [N-Term]; 1xPhospho [S4(100)]	0	1458.59	51.13	115.3	73.8	90.9	91	108.9	92.4	81.2	41.7	184.5	100.1	95.2	105.2	83	96.5	85.8	104.9	94.3	109.2	68.8	78.6	63.1	104.3	92.4	239
[-].MAHSHTNGAISPSFSK.[D]	1xMet-loss+Acetyl [N-Term]; 1xPhospho [S11(100)]	11	AT1G73600.2	AT1G73600.2 [1-16]	AT1G73600.2 1xMet-loss+Acetyl [N-Term]; 1xPhospho [S11(100)]	0	1662.73	39.19	0	0	0	207.5	194.3	75.2	0	0	0	209.6	133.8	180.2	0	0	0	162.3	140.8	122.7	0	0	0	158.9	151.3	663.4
[-].MALEALTSPR.[L]	1xMet-loss+Acetyl [N-Term]; 1xPhospho [S8(100)]	52	AT1G27730.1	AT1G27730.1 [1-10]	AT1G27730.1 1xMet-loss+Acetyl [N-Term]; 1xPhospho [S8(100)]	0	1079.51	85.11	64	129.6	30.7	152	69.8	173.3	118.7	101.6	61.4	164.8	165	82.6	118	109.1	140.3	79.3	84.9	82.8	76.8	93.5	166.4	62.5	72.7	0
[-].MALEQLGLGVSAVDGGENSSAPSNDGGDDGVK.[T]	1xMet-loss+Acetyl [N-Term]; 1xPhospho [S23(100)]	9	AT2G33550.1	AT2G33550.1 [1-32]	AT2G33550.1 1xMet-loss+Acetyl [N-Term]; 1xPhospho [S23(100)]	0	3037.33	111.52	0	184.9	175.8	39.2	0	0	204.8	444.4	0	0	67.7	0	185.3	179.5	188.2	0	0	72.4	140.2	218.7	298.9	0	0	0
[-].MALETLTSPR.[L]	1xMet-loss+Acetyl [N-Term]; 1xPhospho [S8(100)]	11	AT5G04340.1|6	AT5G04340.1|6 [1-10]	AT5G04340.1|6 1xMet-loss+Acetyl [N-Term]; 1xPhospho [S8(100)]	0	1109.52	77.51	63	57.1	29.7	49.2	35.5	62	41	30.9	41.9	52.2	67.7	36	81.8	86.8	89.7	38.6	34.1	43.1	329.3	397.9	578.9	62.8	90.9	0
[-].MANGADEDAVLSDVESDEPAPVVLK.[D]	1xMet-loss+Acetyl [N-Term]; 1xPhospho [S12(100)]	12	AT1G24560.1	AT1G24560.1 [1-25]	AT1G24560.1 1xMet-loss+Acetyl [N-Term]; 1xPhospho [S12(100)]	0	2562.15	108.4	0	100.5	121	95.9	99.8	76.2	152.6	198.4	0	70.4	82	31.5	138.8	171.7	130.5	97.4	51.1	95.8	169.2	157	195.8	81.6	82.9	0
[-].MANGADEDAVLSDVESDEPAPVVLK.[D]	1xMet-loss [N-Term]; 1xPhospho [S12(100)]	1	AT1G24560.1	AT1G24560.1 [1-25]	AT1G24560.1 1xMet-loss [N-Term]; 1xPhospho [S12(100)]	0	2520.14	101.57	0	169.9	225.1	72.5	165.2	135	238.5	226.1	62.3	0	125.6	161.1	158.1	98.9	74	119.5	143.5	0	0	0	0	45.7	179	0
[R].VDASGPEDCPEEGRLPDAGPPSPATHLR.[E]	1xCarbamidomethyl [C9]; 1xPhospho [S22(100)]	83	AT4G08390.1	AT4G08390.1 [215-242]	AT4G08390.1 1xPhospho [S236(100)]	1	3007.33	68.81	143.4	122.8	106.4	71.7	91.6	99.9	70.1	110.3	0	55.7	129.8	86.9	113.5	95.2	99.7	143.4	124	84.4	112.2	119.6	130.6	88.6	134.7	65.6
[R].VDATSESCLISQR.[E]	1xCarbamidomethyl [C8]; 1xPhospho [S5(100)]	14	AT4G00930.1	AT4G00930.1 [500-512]	AT4G00930.1 1xPhospho [S504(100)]	0	1545.66	53.97	167.4	122.4	136.2	60.4	68.1	65.1	139	68.4	246.6	79.2	60.4	62.6	100.4	110.6	129.4	72.2	72	46.2	145.2	145.3	140.9	67.8	58	36.1
[-].MALVGGVGDVPANQNSGEVESLAR.[F]	1xMet-loss+Acetyl [N-Term]; 1xPhospho [S21(100)]	6	AT3G12490.1	AT3G12490.1 [1-24]	AT3G12490.1 1xMet-loss+Acetyl [N-Term]; 1xPhospho [S21(100)]	0	2361.11	100.54	0	95.7	120.5	284.6	219.9	252	109.6	169.4	0	81.6	65.3	0	152.1	89.2	107.3	79.3	60.1	64.9	94	98.2	102.4	0	73.1	80.6
[-].MALSSSLSCIK.[R]	1xCarbamidomethyl [C9]; 1xMet-loss+Acetyl [N-Term]; 1xPhospho [S8(100)]	18	AT5G41750.2	AT5G41750.2 [1-11]	AT5G41750.2 1xMet-loss+Acetyl [N-Term]; 1xPhospho [S8(100)]	0	1187.54	85.97	99.7	78.3	73.3	97.6	82.2	90.7	76.1	50.2	206.2	61.8	117.2	78.1	67.6	105.6	81.8	105.3	92.7	116.6	103	104.7	88.1	109.7	169.8	143.5
[-].MAISEASKSSHELPVTTAESSGK.[K]	1xMet-loss [N-Term]; 1xPhospho [S7(99.2)]	23	AT3G13620.1	AT3G13620.1 [1-23]	AT3G13620.1 1xMet-loss [N-Term]; 1xPhospho [S7(99.2)]	1	2296.07	42.48	342	156.6	178.3	30.9	58.8	0	178.5	104.3	280.5	0	32.5	0	178.9	204.6	143.7	0	0	0	165.9	150.8	117.3	0	0	76.3
[-].MALPPSSPSPSSPSLQR.[L]	1xMet-loss [N-Term]; 2xPhospho [S7(100); S9(98.9)]	17	AT1G67930.1	AT1G67930.1 [1-17]	AT1G67930.1 1xMet-loss [N-Term]; 2xPhospho [S7(100); S9(98.9)]	0	1767.77	56.28	50	0	34.4	28.6	104.4	99	50.3	42.1	187.5	57.2	82.7	72.8	116.4	98.3	104.8	60.2	55	43	244	505.7	254	59.2	50.4	0
[-].MALPPSSPSPSSPSLQR.[L]	1xMet-loss+Acetyl [N-Term]; 1xPhospho [S12(99.7)]	243	AT1G67930.1	AT1G67930.1 [1-17]	AT1G67930.1 1xMet-loss+Acetyl [N-Term]; 1xPhospho [S12(99.7)]	0	1729.82	72.73	115.6	100	93.5	55.7	66.4	82.7	103.3	58.7	188.6	67.8	78.9	78.1	95	101.4	139	84.5	59.1	61.8	155	142.9	203.7	105.2	81.9	81.5
[-].MALPPSSPSPSSPSLQR.[L]	1xMet-loss [N-Term]; 1xPhospho [S]	178	AT1G67930.1	AT1G67930.1 [1-17]	AT1G67930.1 1xMet-loss [N-Term]	0	1687.81	53.59	109.4	64.9	70.2	54.1	72	65.6	76.7	41.1	380.7	41.8	39.3	74.8	90.4	118.9	100.1	83.1	87.7	31.5	252.2	152.5	170.3	38.5	75.2	108.7
[K].MALGTQEYGTTGEYSNPTSDYGLYPSGSSSEGQATR.[E]	1xOxidation [M1]; 1xPhospho [S28(99.1)]	48	AT3G24550.1	AT3G24550.1 [598-633]	AT3G24550.1 1xPhospho [S625(99.1)]	0	3858.6	86.77	21.2	169.2	148.4	97.2	56.8	32.4	163.6	283.8	0	62.5	29.6	50.8	139.1	173.6	165.7	58.5	72.9	87.5	149.5	118.4	181.7	70.9	66.8	0
[K].MALGTQEYGTTGEYSNPTSDYGLYPSGSSSEGQATR.[E]	1xPhospho [S28(99.6)]	40	AT3G24550.1	AT3G24550.1 [598-633]	AT3G24550.1 1xPhospho [S625(99.6)]	0	3842.6	93.83	11.1	136.2	168.9	86	74	83.3	118.2	110.9	0	67.8	66	76.9	165.1	132.1	159.5	92.8	62.4	90.7	159.5	184.8	195.1	85.6	73.1	0
[-].MAGSAPEGTQFDTR.[Q]	1xMet-loss [N-Term]; 1xPhospho [S4(100)]	63	AT1G54270.1	AT1G54270.1 [1-14]	AT1G54270.1 1xMet-loss [N-Term]; 1xPhospho [S4(100)]	0	1416.58	36.11	129.5	76.5	125.6	74.8	72.6	68.8	96.3	73.8	255.2	63.5	43	52.4	122.9	131.6	172.9	61.1	55.4	49.7	164.8	158.2	109.4	56.4	52.7	132.7
[-].MAGSAPEGTQFDAR.[Q]	1xMet-loss+Acetyl [N-Term]; 1xPhospho [S4(100)]	63	AT3G13920.2	AT3G13920.2 [1-14]	AT3G13920.2 1xMet-loss+Acetyl [N-Term]; 1xPhospho [S4(100)]	0	1428.58	52.03	126	75	95.4	112.7	112.7	103.2	96.1	49.3	182	114	94	95.6	89.7	106.4	86.5	93.6	84.2	94.4	71.7	88.3	71.9	89.8	81.4	186.2
[-].MAGSAPEGTQFDAR.[Q]	1xMet-loss [N-Term]; 1xPhospho [S4(100)]	54	AT3G13920.2	AT3G13920.2 [1-14]	AT3G13920.2 1xMet-loss [N-Term]; 1xPhospho [S4(100)]	0	1386.57	36.48	160.5	89	112	64.4	72.1	61.6	94.1	51.5	249.9	65	47.3	51	128.3	130.4	159.7	66.7	57.3	45.7	141.3	177.1	135.1	54.8	56	129.2
[-].MAEAMNSSEKKDESSEEK.[G]	1xMet-loss+Acetyl [N-Term]; 1xPhospho [S]	15	AT1G19880.1	AT1G19880.1 [1-18]	AT1G19880.1 1xMet-loss+Acetyl [N-Term]	2	2020.81	24.1	0	0	287.4	149.6	153.1	217.6	0	124.9	0	312.5	116.4	214.9	48.7	50.9	49.6	99.4	0	120.9	321.9	0	0	45.2	86.9	0
[-].MADTVEKVPTVVESSSSSTVEASNSAEKTEPTTEK.[K]	1xMet-loss+Acetyl [N-Term]; 1xPhospho [S/T]	3	AT3G53110.1	AT3G53110.1 [1-35]	AT3G53110.1 1xMet-loss+Acetyl [N-Term]	2	3646.67	79.87	0	0	0	0	0	0	0	0	0	0	210.3	0	0	0	0	175.3	194.2	0	286.3	516.7	769	0	248.1	0
[-].MADTVEEPQLQNGAAPAESETEQNPIPEPQLQTEPK.[L]	1xMet-loss+Acetyl [N-Term]; 1xPhospho [S/T]	33	AT5G41950.1	AT5G41950.1 [1-36]	AT5G41950.1 1xMet-loss+Acetyl [N-Term]	0	3907.78	100.57	0	253.4	301.3	0	55.9	0	400.8	0	0	40.6	45.6	0	103.9	293.3	79.3	60.2	0	128.6	110.8	140.3	349.2	0	36.8	0
[-].MADTPSSPAGDGGESGGSVR.[E]	1xMet-loss+Acetyl [N-Term]; 1xPhospho [S7(100)]	108	AT2G38880.8	AT2G38880.8 [1-20]	AT2G38880.8 1xMet-loss+Acetyl [N-Term]; 1xPhospho [S7(100)]	0	1825.72	35.3	84.4	59.8	66.3	134.8	150.6	133.1	73.6	53.7	58.1	134.3	126.2	115.2	97.6	45.9	65	137.7	107.8	90.4	72.6	49.6	63.9	93.6	114.7	271.2
[-].MADSLAPLLPTHIEEDEDTSSPLTFDK.[I]	1xMet-loss+Acetyl [N-Term]; 1xPhospho [S21(100)]	21	AT1G79410.1	AT1G79410.1 [1-27]	AT1G79410.1 1xMet-loss+Acetyl [N-Term]; 1xPhospho [S21(100)]	0	2963.34	115.76	0	155.1	104.3	15.5	102.4	81.6	106.5	174	0	79.7	59.2	84.7	155	108.6	170.4	72.8	129	94.2	107.4	140.5	159.8	134.6	164.5	0
[-].MADSETPYHPDPEDLR.[R]	1xMet-loss+Acetyl [N-Term]; 1xPhospho [T6(99.7)]	2	AT2G30270.1	AT2G30270.1 [1-16]	AT2G30270.1 1xMet-loss+Acetyl [N-Term]; 1xPhospho [T6(99.7)]	0	1863.74	63.35	292	0	0	144.3	0	0	0	426.9	1015.3	0	0	0	175.5	268.9	0	0	0	0	0	0	77.2	0	0	0
[-].MADSEHVRPLAPATILPVSDESASNIK.[N]	1xMet-loss+Acetyl [N-Term]; 1xPhospho [S/T]	15	AT2G46150.1	AT2G46150.1 [1-27]	AT2G46150.1 1xMet-loss+Acetyl [N-Term]	0	2839.39	99.46	0	154.4	160	0	0	0	153.3	275.5	0	0	0	0	266.5	355.9	374.9	0	0	0	195.3	299.5	164.6	0	0	0
[-].MADQTSDSTSPVAPLSVSSPTATKK.[D]	1xMet-loss+Acetyl [N-Term]; 1xPhospho [S/T]	68	AT4G15790.2	AT4G15790.2 [1-25]	AT4G15790.2 1xMet-loss+Acetyl [N-Term]	1	2497.17	72.15	7.3	86	0	155.6	120.6	188.8	0	0	52.7	133.7	238.9	155.2	150.9	2.9	4.2	185.3	161.9	118.8	4.1	179.3	0	135.1	167.5	151.1
[-].MADQTSDSTSPVAPLSVSSPTATK.[K]	1xMet-loss+Acetyl [N-Term]; 1xPhospho [S19(99)]	103	AT4G15790.2	AT4G15790.2 [1-24]	AT4G15790.2 1xMet-loss+Acetyl [N-Term]; 1xPhospho [S19(99)]	0	2369.08	82.67	105.2	76.2	81.3	171.3	120.4	161.2	55.3	77.2	12.4	153.6	182.9	141	89.6	34.8	54.4	138.4	116.5	96.7	81.7	63.4	76	137.2	111.5	61.8
[K].VDFSNSLELIGSSK.[D]	1xPhospho [S12(100)]	27	AT3G23980.1	AT3G23980.1 [110-123]	AT3G23980.1 1xPhospho [S121(100)]	0	1575.73	95.01	0	133.8	109.4	150.1	112.3	119.8	93.3	79.7	0	121.8	123.1	99.9	140.6	100.7	105.7	120.3	88.5	92.8	131	137.6	157	77.3	103.2	1.9
[-].MADNNSPPGSVEQK.[A]	1xMet-loss+Acetyl [N-Term]; 1xPhospho [S6(100)]	80	AT5G57020.1	AT5G57020.1 [1-14]	AT5G57020.1 1xMet-loss+Acetyl [N-Term]; 1xPhospho [S6(100)]	0	1464.6	30.96	52.1	113.6	63.2	92.4	57.8	63	76	638.5	162.3	62.5	58.2	78.8	71.2	91	67.7	32.2	44.4	52.8	76.4	66.6	47.3	38.2	37.5	256.3
[-].MADKTDIISSSSDKASPPPPSAFR.[N]	1xMet-loss+Acetyl [N-Term]; 1xPhospho [S16(100)]	56	AT3G47200.1	AT3G47200.1 [1-24]	AT3G47200.1 1xMet-loss+Acetyl [N-Term]; 1xPhospho [S16(100)]	2	2496.17	72	283	172.2	200.2	3.2	0	1.4	167.4	200.1	74	1	0	0	155.6	219.1	230	0	0	0	231.5	207.9	244.8	3.5	5	0
[-T].MADKLTDDQITEYRESFR.[L]	1xMet-loss+Acetyl [N-Term]; 1xPhospho [S16(100)]	29	AT2G41100.1	AT2G41100.1 [1-18]; [90-107]	AT2G41100.1 1xMet-loss+Acetyl [N-Term]; 1xPhospho [S16(100)]; 1xMet-loss+Acetyl [N-Term]; 1xPhospho [S105(100)]	2	2208.98	77.33	54	37.3	34.1	197.5	117.5	175.9	34.9	34.9	0	74.7	199.8	203.6	42.4	29.2	39.4	177.1	218.2	180.6	35.1	31.1	26.6	180.9	268.1	7.1
[-].MADESQYSSDTYSNKR.[K]	1xMet-loss+Acetyl [N-Term]; 1xPhospho [S8(99.7)]	52	AT2G25970.1	AT2G25970.1 [1-16]	AT2G25970.1 1xMet-loss+Acetyl [N-Term]; 1xPhospho [S8(99.7)]	1	1872.73	33.32	130.2	87.9	102.4	83.3	112.8	94.2	91.9	53	178.6	120	96.1	96.1	87.5	111.1	109.7	71.4	83.9	69.7	93.4	84.9	93.7	70.2	67.7	210.2
[-].MAEEPTTTTLVTPEKLPSPSLTPSEVSESTQDALPTETETLEK.[V]	1xMet-loss+Acetyl [N-Term]; 1xPhospho [S18(98.1)]	24	AT1G72160.1	AT1G72160.1 [1-43]	AT1G72160.1 1xMet-loss+Acetyl [N-Term]; 1xPhospho [S18(98.1)]	1	4606.2	110.35	0	176	129.7	85.8	83.5	67.4	143.4	190.1	0	89.7	101.9	125.7	184.2	100.2	105	73	87.3	90.5	88.6	128.5	163.2	90	96.4	0
[-].MAEEVAENVNAVPVSEDELYGFK.[R]	1xMet-loss+Acetyl [N-Term]; 1xPhospho [S15(100)]	4	AT3G27570.2	AT3G27570.2 [1-23]	AT3G27570.2 1xMet-loss+Acetyl [N-Term]; 1xPhospho [S15(100)]	0	2531.12	109.68	0	296.8	276	0	168.8	0	317.9	0	0	0	0	0	340.5	434.2	0	0	0	0	126.2	182.9	256.8	0	0	0
[-].MAGGSFGPTGVAK.[E]	1xMet-loss [N-Term]; 1xPhospho [S5(100)]	8	AT4G02050.1	AT4G02050.1 [1-13]	AT4G02050.1 1xMet-loss [N-Term]; 1xPhospho [S5(100)]	0	1128.51	40.13	228.4	96.9	187.8	20.7	10.5	28.8	194.3	93.3	303.3	16.4	0	6.4	211.4	256.7	165.3	13.8	9.6	17.9	198.3	163.6	98.7	9.5	18.5	49.9
[-].MAGGGVVLVSSSIVRPVNSSQSGR.[T]	1xMet-loss [N-Term]; 1xPhospho [S]	13	AT3G50270.1	AT3G50270.1 [1-24]	AT3G50270.1 1xMet-loss [N-Term]	0	2293.17	80.84	0	0	0	191.6	129.5	212	0	0	0	186.5	179.6	136.5	0	0	0	186.7	193	288	0	0	0	316.1	239.6	140.9
[-].MAGGFVSQTPGVR.[N]	1xMet-loss [N-Term]; 1xPhospho [T9(100)]	13	AT3G19930.1	AT3G19930.1 [1-13]	AT3G19930.1 1xMet-loss [N-Term]; 1xPhospho [T9(100)]	0	1255.58	46.05	201.3	108.2	145.1	0	27.5	31.7	109.9	57.5	300.5	26	0	32.6	193.3	234.6	210.1	0	32.8	32	199.6	211.8	190	27.9	27.8	0
[R].MAFGSQNYSTDSLTR.[N]	1xOxidation [M1]; 1xPhospho [S12(99.8)]	4	AT1G26150.1	AT1G26150.1 [738-752]	AT1G26150.1 1xPhospho [S749(99.8)]	0	1773.71	57.08	98.2	39.5	21.3	93.5	127	146	91	0	175	153.3	0	102	81.4	30	63	0	124.1	125.2	50	73.4	62.5	107.8	105	530.8
[R].MAFGSQNYSTDSLTR.[N]	1xPhospho [S5(100)]	8	AT1G26150.1	AT1G26150.1 [738-752]	AT1G26150.1 1xPhospho [S742(100)]	0	1757.72	72.69	61.5	44.6	82.6	128.6	100.7	173.8	57.8	0	55.2	148.9	136.2	166.6	84.9	48.6	69.1	164.2	118.6	208.1	53.5	70.9	56.3	138.5	138.8	92
[R].MAFGSQDYSSDFFDR.[S]	1xOxidation [M1]; 1xPhospho [S5(100)]	35	AT5G38560.1	AT5G38560.1 [650-664]	AT5G38560.1 1xPhospho [S654(100)]	0	1868.68	90.5	12.9	119.1	161.2	90.8	43.8	78.4	155.9	255	0	77.5	61.6	63.3	143	166.6	151.2	43.6	63.6	81.6	140.5	182.1	188.4	60.4	59.6	0
[R].MAFGSQDYSSDFFDR.[S]	1xPhospho [S5(100)]	12	AT5G38560.1	AT5G38560.1 [650-664]	AT5G38560.1 1xPhospho [S654(100)]	0	1852.69	98.4	0	148.3	273.4	83	34.2	37.8	265.8	184.6	0	46.6	35.1	26.9	226.5	248.9	165.9	0	34.8	53.5	129.6	114.6	202.3	49.7	38.4	0
[-].MAETPASPPLHPPVVLLSDSAAK.[D]	1xMet-loss+Acetyl [N-Term]; 1xPhospho [S7(100)]	11	AT2G48080.1	AT2G48080.1 [1-23]	AT2G48080.1 1xMet-loss+Acetyl [N-Term]; 1xPhospho [S7(100)]	0	2319.16	108.05	93.7	209.5	153.8	139	100.1	70.8	101.1	194.7	0	0	197.4	0	74.8	111.1	78.8	0	0	0	116.6	310.6	282.5	0	115	50.5
[-].MAETETESITTSSPPPISETENSTTLPTTETEKNPNPVTISLR.[I]	1xMet-loss+Acetyl [N-Term]; 1xPhospho [T/S]	17	AT5G43070.1	AT5G43070.1 [1-43]	AT5G43070.1 1xMet-loss+Acetyl [N-Term]	1	4622.18	103.88	0	0	0	291.9	261	221.9	0	0	0	217.1	260	243.5	0	0	0	211.5	193.4	157.4	0	0	7.8	150	146.4	38.1
[-].MAETETESITTSSPPPISETENSTTLPTTETEK.[N]	1xMet-loss+Acetyl [N-Term]; 1xPhospho [S13(99)]	17	AT5G43070.1	AT5G43070.1 [1-33]	AT5G43070.1 1xMet-loss+Acetyl [N-Term]; 1xPhospho [S13(99)]	0	3530.57	94.73	0	37.2	24	229.5	228.2	207.3	39.3	69.6	0	206.5	254.9	175.1	41.6	23.4	22.8	214.5	153.2	104.4	28	18.8	0	120.8	200.8	0
[-].MAETAETINTTISSPPPESESSTTISAMTDPTSQEAASK.[D]	1xMet-loss+Acetyl [N-Term]; 1xPhospho [T11(97.6)]	19	AT1G47200.1	AT1G47200.1 [1-39]	AT1G47200.1 1xMet-loss+Acetyl [N-Term]; 1xPhospho [T11(97.6)]	0	3989.76	100.8	0	0	0	171.9	223	92.7	77.5	159.6	0	200.7	185.3	155.4	65.9	0	0	129.7	200.9	207.7	0	0	0	284	245.7	0
[-].MAESQTGGGGGGSHESGGDQSPR.[S]	1xMet-loss+Acetyl [N-Term]; 1xPhospho [S/T]	1	AT3G53340.5	AT3G53340.5 [1-23]	AT3G53340.5 1xMet-loss+Acetyl [N-Term]	0	2136.82	20.61	0	0	0	0	0	0	0	2400	0	0	0	0	0	0	0	0	0	0	0	0	0	0	0	0
[K].VDEQQIEVNAEEEEEEEEEGSGEESEEESEKELGPEDKK.[A]	3xPhospho [S21(100); S25(100); S29(100)]	12	AT5G37350.1	AT5G37350.1 [453-491]	AT5G37350.1 3xPhospho [S473(100); S477(100); S481(100)]	2	4719.78	71.02	0	76.4	165.7	0	37.1	28.3	267.5	506.5	0	27.7	95.3	0	164.1	130.9	43.4	32.9	48.7	117.6	195.9	182.1	234.7	25.3	19.7	0
[-].MAESAVLFHSYSFAAPPSR.[N]	1xMet-loss+Acetyl [N-Term]; 1xPhospho [S12(100)]	17	AT5G40700.2	AT5G40700.2 [1-19]	AT5G40700.2 1xMet-loss+Acetyl [N-Term]; 1xPhospho [S12(100)]	0	2058.93	104.73	47.7	126.8	147.3	84.1	86.4	67.8	128.9	135.9	20.1	87.3	57	73.3	161	131.3	122.2	60	65.5	73.9	146.8	178.9	220.7	66.2	65.2	45.6
[-].MAENLFSGLPPPSSSQQQELPISPIPDESKIETSSPAPILVLK.[S]	1xMet-loss+Acetyl [N-Term]; 1xPhospho [S23(97.9)]	2	AT3G04560.1	AT3G04560.1 [1-43]	AT3G04560.1 1xMet-loss+Acetyl [N-Term]; 1xPhospho [S23(97.9)]	1	4563.32	0	0	0	0	0	0	0	0	0	0	0	0	0	0	0	0	0	0	0	0	0	0	0	0	0
[-].MAENLFSGLPPPSSSQQQELPISPIPDESK.[I]	1xMet-loss+Acetyl [N-Term]; 1xPhospho [S23(100)]	26	AT3G04560.1	AT3G04560.1 [1-30]	AT3G04560.1 1xMet-loss+Acetyl [N-Term]; 1xPhospho [S23(100)]	0	3214.52	117.54	0	119.4	73.1	27.5	140.8	83.9	92.8	130.1	0	138.6	82	157.6	116.4	83.7	108.1	90.4	139.6	164.2	92	113.6	139.3	147.6	159.3	0
[K].MAELDSDTEEEIVEEQLEHLQK.[E]	1xOxidation [M1]; 2xPhospho [S6(100); T8(100)]	27	AT3G56410.2	AT3G56410.2 [1415-1436]	AT3G56410.2 2xPhospho [S1420(100); T1422(100)]	0	2791.13	106.39	0	29.1	84.4	0	182.8	118.3	172.5	624.7	0	114.7	105.7	52.7	0	64.5	57.9	73.5	227.7	112.7	51.3	29.6	32.4	138.5	127.2	0
[K].MAELDSDTEEEIVEEQLEHLQK.[E]	2xPhospho [S6(100); T8(100)]	4	AT3G56410.2	AT3G56410.2 [1415-1436]	AT3G56410.2 2xPhospho [S1420(100); T1422(100)]	0	2775.14	108.93	0	0	83.5	0	147.1	89.6	326.2	603.7	0	104.6	156.5	0	0	0	0	111	263.3	195.2	0	0	0	155.9	163.3	0
[-].MAEEYKNNVPEHETPTVATEESPATTTEVTDR.[G]	1xMet-loss+Acetyl [N-Term]; 1xPhospho [S22(100)]	29	AT1G20440.1	AT1G20440.1 [1-32]	AT1G20440.1 1xMet-loss+Acetyl [N-Term]; 1xPhospho [S22(100)]	1	3567.56	68.27	231.8	197.9	196.3	10.3	0	0	212.6	213.4	0	28.9	0	0	193	164.4	280.7	0	0	0	169.9	208.5	292.2	0	0	0
[-].MAEEQQNSDQSNGGNVIPTPEEVATFLHK.[T]	1xMet-loss+Acetyl [N-Term]; 1xPhospho [S8(100)]	98	AT2G43910.1	AT2G43910.1 [1-29]	AT2G43910.1 1xMet-loss+Acetyl [N-Term]; 1xPhospho [S8(100)]	0	3161.41	114.16	0	101.5	69.6	31.3	190.7	156.3	102	159.9	0	167.7	130.3	121.6	44.9	44	82.5	138.7	130.1	147.2	63.5	85	128.7	136.4	168	0
[-].MADESPKSIYDFTVK.[D]	1xMet-loss+Acetyl [N-Term]; 1xPhospho [S5(100)]	18	AT2G31570.1	AT2G31570.1 [1-15]	AT2G31570.1 1xMet-loss+Acetyl [N-Term]; 1xPhospho [S5(100)]	1	1721.77	91.73	0	76	69.4	182.7	103.6	122.1	78.2	95	0	164.4	141.5	144.3	105.7	66.5	85.8	147.8	129.6	128.1	78.7	60	113.8	131.7	175.1	0
[-].MANIESEAVDFEPEEDDLMDEEGTAIDGADVSPR.[A]	1xMet-loss [N-Term]; 1xPhospho [S32(100)]	2	AT1G51510.1	AT1G51510.1 [1-34]	AT1G51510.1 1xMet-loss [N-Term]; 1xPhospho [S32(100)]	0	3645.49	105.74	0	29.8	27.3	273.7	151	172.2	26	71.8	0	246.1	156.8	292.2	0	41.8	73.8	0	96.7	107.4	45.2	68.3	26.4	225.1	268.3	0
[-].MANIESEAVDFEPEEDDLMDEEGTAIDGADVSPR.[A]	1xMet-loss [N-Term]; 2xPhospho [S6(100); S32(100)]	14	AT1G51510.1	AT1G51510.1 [1-34]	AT1G51510.1 1xMet-loss [N-Term]; 2xPhospho [S6(100); S32(100)]	0	3725.46	115.15	0	145.7	402.3	0	0	0	0	0	0	938.2	0	0	0	0	564.4	0	0	0	349.4	0	0	0	0	0
[-].MASSVTGDAETAISADSSTK.[R]	1xMet-loss [N-Term]; 1xPhospho [S4(100)]	29	AT3G45650.2	AT3G45650.2 [1-20]	AT3G45650.2 1xMet-loss [N-Term]; 1xPhospho [S4(100)]	0	1877.8	57.24	237.7	91.5	144.4	0	0	0	124.3	106.9	615.4	0	0	0	165.2	145.1	206.8	0	0	0	258	189.7	115	0	0	0
[-].MASSSSTSTGDGYNEPWVEK.[Y]	1xMet-loss+Acetyl [N-Term]; 1xPhospho [S/T/Y]	3	AT1G63160.1	AT1G63160.1 [1-20]	AT1G63160.1 1xMet-loss+Acetyl [N-Term]	0	2123.84	74.24	362.1	144.4	214.1	105.8	131.1	130.3	218.1	0	179.3	0	120.9	103	186.7	0	189.7	0	0	0	177	137.6	0	0	0	0
[-].MASSSSPPAAMEVGESTNWTELPPELTSAILHR.[L]	1xMet-loss+Acetyl [N-Term]; 1xPhospho [S/T]	16	AT4G05460.1	AT4G05460.1 [1-33]	AT4G05460.1 1xMet-loss+Acetyl [N-Term]	0	3487.61	120.68	0	0	0	1699.5	0	700.5	0	0	0	0	0	0	0	0	0	0	0	0	0	0	0	0	0	0
[-].MASSSPTQLAHVPIPPEPGGR.[S]	1xMet-loss+Acetyl [N-Term]; 1xPhospho [S3(98.9)]	6	AT2G25910.2	AT2G25910.2 [1-21]	AT2G25910.2 1xMet-loss+Acetyl [N-Term]; 1xPhospho [S3(98.9)]	0	2120.02	95.45	125.5	237.3	110.1	162	0	41.3	97.3	222.8	238.1	106.3	124.3	0	16.5	0	96.2	58.4	125.2	83.8	81.1	0	110.3	63	103.3	197.6
[R].MASSQSQLSEDEQASNNMIQPHHHQASFK.[V]	1xOxidation [M1]; 1xPhospho [S9(100)]	13	AT1G17360.1	AT1G17360.1 [1007-1035]	AT1G17360.1 1xPhospho [S1015(100)]	0	3363.42	54.3	44	0	0	194.1	161.2	189.3	11.4	0	0	298.7	212.6	192.7	32.2	0	0	230.6	226.6	143.2	26.5	0	0	77.3	48	311.5
[R].MASSQSQLSEDEQASNNMIQPHHHQASFK.[V]	1xPhospho [S]	11	AT1G17360.1	AT1G17360.1 [1007-1035]		0	3347.42	56.6	0	45.1	0	194.3	145.1	181.7	0	0	0	241.3	167.9	109.5	0	0	0	303.9	222.9	251.1	26.5	0	0	171.1	205.4	134.2
[-].MASSPPSDPTDRDAETLSQNPSLIEKPSVVEQGSLSVENVAEK.[A]	1xMet-loss+Acetyl [N-Term]; 1xPhospho [S/T]	65	AT3G58110.1	AT3G58110.1 [1-43]	AT3G58110.1 1xMet-loss+Acetyl [N-Term]	1	4530.14	100.55	4.4	73.2	88.4	171.7	125.9	115.4	93.8	200.5	0	126.5	125.2	120.9	77.1	86.1	80.3	113.7	110.4	134.6	91.8	84.1	135.6	109.7	118.4	12.3
[R].VCSLEFRPHLLGSPDSGLADPLLGASGSER.[S]	1xCarbamidomethyl [C2]; 1xPhospho [S3(100)]	48	AT3G08850.1	AT3G08850.1 [929-958]	AT3G08850.1 1xPhospho [S931(100)]	0	3217.53	106.63	0	23.2	29.1	122.8	196.4	140	47.2	62.1	0	217.9	180.4	268.5	24.3	40.3	40.1	169.3	171.7	175	37.4	15.1	51.8	172.7	181.9	32.7
[-].MASSNEYEEGPGER.[E]	1xMet-loss+Acetyl [N-Term]; 1xPhospho [S3(100)]	75	AT5G25754.1	AT5G25754.1 [1-14]	AT5G25754.1 1xMet-loss+Acetyl [N-Term]; 1xPhospho [S3(100)]	0	1546.57	38.16	139.7	80.2	92.3	68.3	92.1	71.1	101.9	58.6	232.7	94.9	57.7	56.9	117.1	129.6	122.8	72.7	91.6	77.3	111.6	137.2	104.4	58.7	62.2	168.4
[-].MASTADFLLDDQTDEDFFDK.[L]	1xMet-loss+Acetyl [N-Term]; 1xPhospho [T13(100)]	5	AT5G47480.1	AT5G47480.1 [1-20]	AT5G47480.1 1xMet-loss+Acetyl [N-Term]; 1xPhospho [T13(100)]	0	2314.93	118	0	58	0	0	137.4	146	90.3	201.5	0	193.3	211.5	118.9	0	100.2	113.7	228.6	210.7	135.9	0	123.3	0	155.8	174.9	0
[-].MASSEGLASVDPWSFR.[Q]	1xMet-loss+Acetyl [N-Term]; 1xPhospho [S]	7	AT3G56880.1	AT3G56880.1 [1-16]	AT3G56880.1 1xMet-loss+Acetyl [N-Term]	0	1730.74	112.33	0	83.5	55.1	0	135.2	0	85.6	93.8	0	0	151.2	0	168.2	116	210.9	145.7	116.4	156.2	158.2	160.2	141.5	226.5	195.9	0
[R].VCSLEFRPHLLGSPDSGLADPLLGASGSER.[S]	1xCarbamidomethyl [C2]; 2xPhospho [S3(100); S13(100)]	2	AT3G08850.1	AT3G08850.1 [929-958]	AT3G08850.1 2xPhospho [S931(100); S941(100)]	0	3297.5	110.57	0	0	0	0	227.5	361.7	0	0	0	398.8	0	297.5	0	0	0	296.7	0	360.1	0	0	0	154.9	302.8	0
[-].MASQLDLIGGDYIAGISINPPTNSR.[V]	1xMet-loss+Acetyl [N-Term]; 1xPhospho [S3(100)]	3	AT4G04040.1	AT4G04040.1 [1-25]	AT4G04040.1 1xMet-loss+Acetyl [N-Term]; 1xPhospho [S3(100)]	0	2594.25	120.83	0	0	0	105.3	334.9	0	0	0	0	0	264.6	358.7	0	0	0	199.4	275.6	347.3	0	0	0	181.4	332.9	0
[K].VCVEVPLESSS.[-]	1xCarbamidomethyl [C2]; 1xPhospho [S]	60	AT5G47680.1	AT5G47680.1 [334-344]		0	1285.54	82.59	67.9	94.3	110.7	128	105.5	119.6	101.2	98.2	8.5	143.1	115.6	119.4	98.1	78.1	100.4	89.7	125.6	113.8	107.4	114	136.2	110.8	113.9	0
[-].MASNTSNDNFQHRPR.[Q]	1xMet-loss+Acetyl [N-Term]; 1xPhospho [S6(99.2)]	17	AT2G33845.1	AT2G33845.1 [1-15]	AT2G33845.1 1xMet-loss+Acetyl [N-Term]; 1xPhospho [S6(99.2)]	0	1765.74	25.83	91.2	79.5	99.2	119.5	105.7	73.8	76	0	62.9	99.6	113.8	98.4	172.9	42.4	120.1	83.3	61.5	74.7	143.2	169.5	101.2	78.5	87	246.2
[-].MASNSEKNPLLSDEKPKSTEENK.[S]	1xMet-loss+Acetyl [N-Term]; 1xPhospho [S/T]	5	AT4G35450.5	AT4G35450.5 [1-23]	AT4G35450.5 1xMet-loss+Acetyl [N-Term]	2	2567.19	41.07	0	0	0	209.6	171	136.3	0	0	0	198	197.1	253.3	0	0	0	203.3	159	170.3	0	0	0	160.5	175.4	366.2
[-].MASNSEKNPLLSDEKPK.[S]	1xMet-loss+Acetyl [N-Term]; 1xPhospho [S]	12	AT4G35450.5	AT4G35450.5 [1-17]	AT4G35450.5 1xMet-loss+Acetyl [N-Term]	1	1878.88	47.79	29.7	29.5	24.7	121.3	172.5	139.6	24.1	22.6	64.8	186.7	198.8	175.7	0	31.9	22.4	156.6	101.2	127.9	25.9	0	18.7	233	145.5	347
[K].MASMFGGDTDDEEEPE.[-]	2xOxidation [M1; M4]; 1xPhospho [T9(100)]	107	AT5G65960.1	AT5G65960.1 [378-393]	AT5G65960.1 1xPhospho [T386(100)]	0	1871.59	44.49	127.5	97.8	102	89.1	101.6	98.5	91.8	119.3	172.6	96.2	72.8	87.4	79.6	95.3	87.8	70.6	87.4	65.6	95.2	103.3	85.9	89.3	72.4	210.9
[K].MASMFGGDTDDEEEPE.[-]	1xOxidation [M]; 1xPhospho [T9(100)]	59	AT5G65960.1	AT5G65960.1 [378-393]	AT5G65960.1 1xPhospho [T386(100)]	0	1855.59	53.47	168	101.5	123.6	83.8	126.5	90.7	114.6	44.7	201.5	82.8	74.4	70.8	101.2	124.3	109.6	91.9	73.3	83	122.6	126.9	116.1	71.4	72.5	24.5
[-].MASMAGPDHLFNLR.[N]	1xMet-loss+Acetyl [N-Term]; 1xPhospho [S3(100)]	1	AT1G30630.1	AT1G30630.1 [1-14]	AT1G30630.1 1xMet-loss+Acetyl [N-Term]; 1xPhospho [S3(100)]	0	1550.68	101.8	0	166.2	117.7	136.2	127.3	90.6	157.6	69.2	0	106.5	68.2	78.4	163.6	116.8	123.3	116	71.6	135.1	108.6	123.7	118	110	95.4	0
[-].MASSLSPPEEASYHHR.[H]	1xMet-loss+Acetyl [N-Term]; 1xPhospho [S6(100)]	37	AT5G26600.1	AT5G26600.1 [1-16]	AT5G26600.1 1xMet-loss+Acetyl [N-Term]; 1xPhospho [S6(100)]	0	1789.75	48.08	183.5	114.3	127.8	47.1	47.4	32.9	117.5	59.7	268.9	72.5	46.2	79.6	180.5	222.3	152.2	40	26.1	46.9	106.5	140.5	115.3	43	34.6	94.6
[-].MASTADFLLDDQTDEDFFDKLVDDSYTPTASSSAK.[E]	1xMet-loss+Acetyl [N-Term]; 1xPhospho [S33(98.5)]	25	AT5G47480.1	AT5G47480.1 [1-35]	AT5G47480.1 1xMet-loss+Acetyl [N-Term]; 1xPhospho [S33(98.5)]	1	3837.64	0	0	0	0	0	0	0	0	0	0	0	0	0	0	0	0	0	0	0	0	0	0	0	0	0
[-].MASTENPDPETGKSEPIPASATPPPSSAASFLDCR.[K]	1xCarbamidomethyl [C34]; 1xMet-loss+Acetyl [N-Term]; 1xPhospho [T22(100)]	20	AT3G06390.1	AT3G06390.1 [1-35]	AT3G06390.1 1xMet-loss+Acetyl [N-Term]; 1xPhospho [T22(100)]	1	3606.59	97.39	24.7	178.3	202.5	17.9	0	0	241.8	224.3	0	51.2	44.1	104.2	232.3	262.7	189.8	0	0	0	190.5	182.3	224.7	0	0	28.6
[-].MATPPTLPVTNQQAVQSQPPINTPAFR.[T]	1xMet-loss+Acetyl [N-Term]; 1xPhospho [T3(99.4)]	3	AT3G56110.3	AT3G56110.3 [1-27]	AT3G56110.3 1xMet-loss+Acetyl [N-Term]; 1xPhospho [T3(99.4)]	0	2895.44	0	0	0	0	0	0	0	0	0	0	0	0	0	0	0	0	0	0	0	0	0	0	0	0	0
[-].MATNGSSEHLLPETTRPSAIINK.[Q]	1xMet-loss+Acetyl [N-Term]; 1xPhospho [S6(100)]	17	AT4G22270.1	AT4G22270.1 [1-23]	AT4G22270.1 1xMet-loss+Acetyl [N-Term]; 1xPhospho [S6(100)]	0	2458.2	80.56	233.2	177	167.5	29.2	16.1	26.9	165.9	197.9	0	18.6	0	0	182.6	233.5	204.3	0	0	25.2	246	195.5	267.3	0	13.2	0
[-].MATIEVEQVTPVAAENIEVPPPK.[A]	1xMet-loss+Acetyl [N-Term]; 1xPhospho [T10(100)]	1	AT1G62480.1	AT1G62480.1 [1-23]	AT1G62480.1 1xMet-loss+Acetyl [N-Term]; 1xPhospho [T10(100)]	0	2453.22	104.9	0	0	0	151.6	238.1	230.3	0	0	0	242.2	186.3	178.8	71.8	55.7	62.2	203.7	174.3	171.4	34.1	0	48.1	178.9	172.3	0
[-].MATKLESFKVVEK.[L]	1xMet-loss+Acetyl [N-Term]; 1xPhospho [S7(100)]	6	AT3G28690.2	AT3G28690.2 [1-13]	AT3G28690.2 1xMet-loss+Acetyl [N-Term]; 1xPhospho [S7(100)]	2	1500.77	71.21	294.4	171.9	202.9	16.8	0	0	162.2	140.9	122.9	0	0	0	168	202.5	187.7	0	0	0	187.2	255.4	221.7	0	0	65.5
[-].MATETLDEKTPEVNSPAKEEIDVVPK.[E]	1xMet-loss [N-Term]; 2xPhospho [T10(100); S15(100)]	69	AT5G63550.2	AT5G63550.2 [1-26]	AT5G63550.2 1xMet-loss [N-Term]; 2xPhospho [T10(100); S15(100)]	2	2899.33	74.75	22.5	168.4	139.9	54	80.7	122.2	150	170.9	0	74.7	93.2	81.6	131.8	114.4	150.1	102.8	106.4	69.2	130.6	154.8	138.9	70	72.8	0
[-].MATETLDEKTPEVNSPAKEEIDVVPK.[E]	1xMet-loss+Acetyl [N-Term]; 1xPhospho [S15(100)]	50	AT5G63550.2	AT5G63550.2 [1-26]	AT5G63550.2 1xMet-loss+Acetyl [N-Term]; 1xPhospho [S15(100)]	2	2861.37	85.67	11	186.3	140.7	89	67.7	81.2	145.6	196.1	0	85.7	96.1	91.4	129.7	107.9	144.2	80.3	104	83.7	129.2	137.2	153.4	53.2	79.4	7.2
[-].MATETLDEKTPEVNSPAKEEIDVVPK.[E]	1xMet-loss [N-Term]; 1xPhospho [S15(100)]	35	AT5G63550.2	AT5G63550.2 [1-26]	AT5G63550.2 1xMet-loss [N-Term]; 1xPhospho [S15(100)]	2	2819.36	73.02	114	182.3	128.9	55.8	76.1	99	158	169.3	0	81.2	85.9	96.9	153	115.4	0	108.7	125.3	93.5	133.9	130.4	122.4	71.8	98.2	0
[-].MATASSSESPSEETQTNQEAMQQQDLPK.[E]	1xMet-loss+Acetyl [N-Term]; 1xPhospho [S9(99.6)]	19	AT4G11860.1	AT4G11860.1 [1-28]	AT4G11860.1 1xMet-loss+Acetyl [N-Term]; 1xPhospho [S9(99.6)]	0	3044.27	65.02	144.4	126.4	140.5	12.2	94	107.4	120.8	65.6	54.5	79.9	0	81.8	107.7	131.8	130.5	137.5	102.7	155.2	133.2	115.9	119.1	126.9	112.2	0
[-].MATADEFSDEDTSPIEEVR.[L]	1xMet-loss+Acetyl [N-Term]; 1xPhospho [S8(100)]	30	AT5G64410.1	AT5G64410.1 [1-19]	AT5G64410.1 1xMet-loss+Acetyl [N-Term]; 1xPhospho [S8(100)]	0	2132.85	91.66	0	213.3	107	0	133.9	115.7	145.9	157.7	0	0	0	0	224.3	168.9	181.8	0	0	133	152.5	183.8	152.9	162.4	167	0
[-].MATADEFSDEDTSPIEEVR.[L]	1xMet-loss [N-Term]; 1xPhospho [S8(100)]	39	AT5G64410.1	AT5G64410.1 [1-19]	AT5G64410.1 1xMet-loss [N-Term]; 1xPhospho [S8(100)]	0	2090.84	74.92	157.4	112.8	116.6	77.2	62	72.3	114.3	123.4	0	59.4	49.8	78.6	132.3	152.2	154.3	74.7	97.9	106	134.5	132.9	164.4	129.1	97.8	0
[-].MASISNEPERENRDEEETGANEDEDTGAQVAPIVR.[L]	1xMet-loss+Acetyl [N-Term]; 1xPhospho [S3(99.6)]	39	AT2G30060.1	AT2G30060.1 [1-35]	AT2G30060.1 1xMet-loss+Acetyl [N-Term]; 1xPhospho [S3(99.6)]	2	3849.67	71.9	147.1	131	140.5	73.4	57.2	88.9	127.2	147.8	0	74.1	104.6	82	120.3	72.4	140.8	109.4	95.6	108.2	102.4	121	156.7	82.9	116.3	0
[-].MASLNPFDLLGDDAEDPSQLAVALSQK.[V]	1xMet-loss+Acetyl [N-Term]; 1xPhospho [S3(100)]	14	AT5G47210.1	AT5G47210.1 [1-27]	AT5G47210.1 1xMet-loss+Acetyl [N-Term]; 1xPhospho [S3(100)]	0	2836.33	124.92	0	0	0	0	313	309.1	0	0	0	0	1089.2	0	0	0	0	110.5	222.9	355.3	0	0	0	0	0	0
[R].MASDISISSDEPDDPDVAQSAGSK.[E]	1xPhospho [S3(100)]	4	AT1G72790.1	AT1G72790.1 [474-497]	AT1G72790.1 1xPhospho [S476(100)]	0	2502.02	74.28	0	0	0	110.6	74.5	0	0	0	0	95	117.7	105.4	0	0	266.9	83.8	156	179.6	317.3	265.1	400.1	125.3	102.5	0
[R].VDAGGASSVAPPPPPPTNVESGGEEVAVK.[K]	1xPhospho [S21(100)]	40	AT1G48620.1	AT1G48620.1 [314-342]	AT1G48620.1 1xPhospho [S334(100)]	0	2795.31	77.82	61.3	85.9	84.6	140.2	104.9	98.5	98.5	111.7	0	111.6	120.1	124.4	109.9	89.7	102.3	132.6	132.3	126.2	99	99.6	113.7	121.8	131	0
[-].MAPSFIFVEDRPAPLDATSDPPSLFDGTTR.[L]	1xMet-loss [N-Term]; 1xPhospho [S4(100)]	18	AT5G02790.1	AT5G02790.1 [1-30]	AT5G02790.1 1xMet-loss [N-Term]; 1xPhospho [S4(100)]	0	3199.5	112.15	0	0	0	133.3	297.7	227.9	0	0	0	214.4	217.8	205.2	0	0	0	226.9	190.1	213.8	0	0	0	256.6	216.3	0
[-].MAPIAVGDVVPDGTISFFDENDQLQTASVHSLAAGK.[K]	1xMet-loss [N-Term]; 1xPhospho [S28(100)]	18	AT1G65980.1	AT1G65980.1 [1-36]	AT1G65980.1 1xMet-loss [N-Term]; 1xPhospho [S28(100)]	0	3649.74	112.91	0	0	49.6	150	221.1	126.3	0	152.6	0	166	121.8	0	34.8	0	92.6	163.7	244.6	221.5	0	57.4	102.6	169.5	250.6	75.2
[-].MAPATEHQSSFLSR.[L]	1xMet-loss [N-Term]; 1xPhospho [S10(99.6)]	14	AT4G11300.1	AT4G11300.1 [1-14]	AT4G11300.1 1xMet-loss [N-Term]; 1xPhospho [S10(99.6)]	0	1510.67	37.17	151.9	103.3	105.9	0	0	0	180.9	73.5	443.9	0	0	0	162.7	191.5	143.8	0	124.3	97.5	166.9	235.4	112.7	0	0	105.8
[-].MANSHTDDLDELLDSALDDFKDLNLSHQR.[N]	1xMet-loss+Acetyl [N-Term]; 1xPhospho [S/T]	7	AT3G03490.1	AT3G03490.1 [1-29]	AT3G03490.1 1xMet-loss+Acetyl [N-Term]	1	3319.48	0	0	0	0	0	0	0	0	0	0	0	0	0	0	0	0	0	0	0	0	0	0	0	0	0
[-].MANSHTDDLDELLDSALDDFK.[D]	1xMet-loss+Acetyl [N-Term]; 1xPhospho [S/T]	10	AT3G03490.1	AT3G03490.1 [1-21]	AT3G03490.1 1xMet-loss+Acetyl [N-Term]	0	2355.99	122.41	0	0	0	0	490.8	570.6	0	0	0	0	0	0	0	0	0	428.4	0	910.2	0	0	0	0	0	0
[-].MANSESSSSPVNEEENSQR.[I]	1xMet-loss+Acetyl [N-Term]; 1xPhospho [S9(100)]	108	AT5G46790.1	AT5G46790.1 [1-19]	AT5G46790.1 1xMet-loss+Acetyl [N-Term]; 1xPhospho [S9(100)]	0	2072.8	31.77	56.2	85	57	109.6	123.7	94.9	76.5	154.9	146.8	116.7	94.4	109	77.5	97.1	66.5	70.9	68.1	85.9	82.7	60.2	65.8	90.9	87.9	321.7
[-].MANSESSSSPVNEEENSQR.[I]	1xMet-loss [N-Term]; 1xPhospho [S4(100)]	5	AT5G46790.1	AT5G46790.1 [1-19]	AT5G46790.1 1xMet-loss [N-Term]; 1xPhospho [S4(100)]	0	2030.79	26.6	0	104.7	51.7	128.7	70.5	94.7	103.6	393.8	167.5	71.5	92.7	89.8	63.4	79.7	97.5	59.3	0	53.2	100.9	94.3	92.2	93.1	60.7	236.6
[-].MANPWWVGNVAIGGVESPVTSSAPSLHHR.[N]	1xMet-loss+Acetyl [N-Term]; 1xPhospho [S17(100)]	28	AT3G55560.1	AT3G55560.1 [1-29]	AT3G55560.1 1xMet-loss+Acetyl [N-Term]; 1xPhospho [S17(100)]	0	3047.45	109.99	0	113.3	76.6	0	183.1	140.8	100.3	115.8	0	414.2	0	118.7	76.1	81.7	101.8	151.4	106.6	109.2	68.6	97.4	120.1	86.8	129.2	8.3
[-].MANPWWTGQVNLSGLETTPPGSSQLK.[K]	1xMet-loss+Acetyl [N-Term]; 1xPhospho [T18(100)]	10	AT3G04570.1	AT3G04570.1 [1-26]	AT3G04570.1 1xMet-loss+Acetyl [N-Term]; 1xPhospho [T18(100)]	0	2790.31	118.07	0	230.5	187.2	38.4	0	0	239.5	262.4	0	0	0	0	284.8	186.1	280	0	0	0	165.3	252.7	273	0	0	0
[-].MANNNSNSPTGPHFLFVTFPAQGHINPSLELAK.[R]	1xMet-loss+Acetyl [N-Term]; 1xPhospho [S8(100)]	11	AT4G15550.1	AT4G15550.1 [1-33]	AT4G15550.1 1xMet-loss+Acetyl [N-Term]; 1xPhospho [S8(100)]	0	3541.69	114.93	0	0	21.9	290.9	462.5	344.7	0	0	0	176.9	0	198.2	0	0	0	251.8	299.5	0	26.9	0	0	0	326.7	0
[R].MANIVRPKSEEVEEDEEEEEQTFR.[D]	1xPhospho [S9(100)]	1	AT1G28420.1	AT1G28420.1 [1555-1578]	AT1G28420.1 1xPhospho [S1563(100)]	1	3003.29	68.66	0	420.7	257.8	161.8	111.9	0	0	0	0	101.1	0	54.5	356	0	0	0	97.2	120	221.8	239.4	257.8	0	0	0
[R].MASDISISSDEPDDPDVAQSAGSK.[E]	1xOxidation [M1]; 1xPhospho [S3(100)]	4	AT1G72790.1	AT1G72790.1 [474-497]	AT1G72790.1 1xPhospho [S476(100)]	0	2518.02	64.24	0	143.1	0	179	129.9	0	0	0	0	43	0	152.1	0	95.9	0	192.5	165.6	245.1	0	350.9	446.2	121	135.6	0
[-].MANIESEAVDFEPEEDDLMDEEGTAIDGADVSPR.[A]	1xMet-loss+Acetyl [N-Term]; 1xPhospho [S32(100)]	137	AT1G51510.1	AT1G51510.1 [1-34]	AT1G51510.1 1xMet-loss+Acetyl [N-Term]; 1xPhospho [S32(100)]	0	3687.51	114.49	0	64.1	59	9.2	166	137.4	98	118.5	0	157.1	150.1	126.9	55.6	104.5	126.1	143.9	137.9	170.9	74.7	94	113.5	132.3	160.3	0
[R].VDAFAMGDKTPDASVR.[T]	1xOxidation [M6]; 1xPhospho [T10(100)]	66	AT5G64270.1	AT5G64270.1 [120-135]	AT5G64270.1 1xPhospho [T129(100)]	1	1775.77	44.14	173.3	99.3	126.6	61.4	75.3	61.9	95.7	132.3	196.1	66.1	57.7	85.3	129.9	134.1	92.2	76.4	57.8	42.1	102.6	126.8	79.6	62.8	69.7	194.8
[-].MASDSHTPTVTTPEKPLENK.[V]	1xMet-loss+Acetyl [N-Term]; 1xPhospho [T12(100)]	40	AT3G05900.1	AT3G05900.1 [1-20]	AT3G05900.1 1xMet-loss+Acetyl [N-Term]; 1xPhospho [T12(100)]	0	2174	51.8	199.2	127.5	138.1	43.8	39.1	47.4	118	106.5	278	155.6	47.4	105.3	156.3	128.4	99.6	41.1	22	27.2	130.6	153.2	107.9	24.2	26.7	77.1
[R].VDAASLFEETSKEGQNQDEDAEDVKK.[E]	1xPhospho [T/S]	1	AT4G14840.3	AT4G14840.3 [168-193]		2	2962.28	66.09	192.8	151.7	191.2	0	91.3	104.2	220.3	177.3	0	69.5	0	80.1	154.2	207.4	192.4	0	0	0	200.2	150.6	168.5	48.3	0	0
[K].MASIDVHLR.[Q]	1xOxidation [M1]; 1xPhospho [S3(100)]	261	AT1G53310.2	AT1G53310.2 [9-17]	AT1G53310.2 1xPhospho [S11(100)]	0	1137.51	49.24	217.9	125.3	164.6	31.6	37.2	44.8	145	184.1	349.5	25.6	27.1	26.6	141.6	153.1	152.6	28.8	29.2	24.2	143.7	136.9	93.7	23.7	27.2	65.7
[K].MASIDVHLR.[Q]	1xPhospho [S3(100)]	132	AT1G53310.2	AT1G53310.2 [9-17]	AT1G53310.2 1xPhospho [S11(100)]	0	1121.52	61.03	199.8	152.2	173.9	23.5	16.6	40.3	176.5	91.2	223.2	19.5	46.4	34.3	141.9	155.8	157.3	49.8	45.1	46.5	148.7	167.6	217.3	29.9	25.3	17.6
[K].MASIDAQLR.[LQ]	1xOxidation [M1]; 1xPhospho [S3(100)]	60	AT3G14940.1; AT2G42600.1	AT3G14940.1 [9-17]; AT2G42600.1 [9-17]	AT3G14940.1 1xPhospho [S11(100)]; AT2G42600.1 1xPhospho [S11(100)]	0	1100.48	43.65	142.5	67.7	161.5	24.2	28	17.6	88.1	107.2	372.4	29.2	13.4	28.1	164	193.4	132.6	18.6	28.3	23.7	244.5	241.7	148.5	26.2	11.9	86.7
[K].MASIDAQLR.[LQ]	1xPhospho [S3(100)]	80	AT3G14940.1; AT2G42600.1	AT3G14940.1 [9-17]; AT2G42600.1 [9-17]	AT3G14940.1 1xPhospho [S11(100)]; AT2G42600.1 1xPhospho [S11(100)]	0	1084.49	56.42	194.5	107.7	120.4	29	23.3	18.8	132.8	27.8	312.2	30.1	22.3	29.9	160.1	178.1	179.3	40.6	24.9	32	212.2	243.9	184.1	27.3	26.9	41.8
[K].VDAASRSQSPYAAE.[-]	3xPhospho [S5(100); S7(100); S9(100)]	11	AT5G64200.1	AT5G64200.1 [290-303]	AT5G64200.1 3xPhospho [S294(100); S296(100); S298(100)]	1	1691.58	32.7	0	123.9	100	0	0	37.9	143.8	1422.4	0	0	0	15.1	54	54.4	72.6	22.5	34.8	15.4	109.5	91.1	65.3	16.8	20.7	0
[R].VDAFAMGDKTPDASVR.[T]	1xPhospho [T10(100)]	38	AT5G64270.1	AT5G64270.1 [120-135]	AT5G64270.1 1xPhospho [T129(100)]	1	1759.77	58.15	180.6	137.6	126.7	78.3	64.3	81.5	106.3	52.5	226.7	93	70.7	72.3	180	126.7	118.5	84	53.4	73.7	82.3	113.1	113.5	56.6	70.5	37.2
[-].MASGSDSEVEKESIHHK.[A]	1xMet-loss+Acetyl [N-Term]; 1xPhospho [S5(100)]	35	AT2G35540.1	AT2G35540.1 [1-17]	AT2G35540.1 1xMet-loss+Acetyl [N-Term]; 1xPhospho [S5(100)]	1	1861.8	27.25	160.6	98.9	93.5	113.5	100.2	59	117.7	99.4	229.2	109.8	85.8	94.2	90.9	90.3	96.6	66	51.7	55.4	114.2	103.4	98.5	69.3	49.9	152.1
[R].MASGITHLLK.[G]	1xPhospho [S3(100)]	2	AT4G04970.1	AT4G04970.1 [1044-1053]	AT4G04970.1 1xPhospho [S1046(100)]	0	1150.57	79.76	301.7	124.4	159.9	41.1	37.8	89.4	172.2	178	0	35.4	29.9	67.7	129.5	185.5	179	0	53.2	99.8	106.7	59.1	132.7	84.1	46.5	86.3
[R].MASFSVHEGVGR.[T]	1xOxidation [M1]; 1xPhospho [S5(100)]	23	AT5G60680.1	AT5G60680.1 [130-141]	AT5G60680.1 1xPhospho [S134(100)]	0	1372.57	43.24	95.6	67.8	119.1	65.5	82	49.5	78.5	159.4	90.3	64.7	70	63.9	98.3	102.8	42.8	86.4	88.9	61.9	117	110.9	103.6	123.5	130.9	326.8
[R].MASFSVHEGVGR.[T]	1xPhospho [S5(100)]	4	AT5G60680.1	AT5G60680.1 [130-141]	AT5G60680.1 1xPhospho [S134(100)]	0	1356.58	51.91	58.1	80.4	30.4	82.9	91.8	68.2	90.1	46.9	117.1	71.3	71.8	59.6	143.2	81.3	156.1	104.5	77.9	91.8	162.5	124.6	131	114.4	126.1	218.3
[K].MASESSPQQHYK.[A]	1xOxidation [M1]; 1xPhospho [S6(100)]	12	AT5G55860.1	AT5G55860.1 [585-596]	AT5G55860.1 1xPhospho [S590(100)]	0	1488.58	19.24	0	0	0	126.7	0	98.1	368.7	0	386.3	148.9	28.2	228.5	206.7	0	146.6	0	92	72.2	0	199.1	298.1	0	0	0
[-].MASESPDVAVVAPVVENGGAESSNGKEEQLESELSK.[K]	1xMet-loss+Acetyl [N-Term]; 1xPhospho [S5(99.1)]	6	AT3G59990.1	AT3G59990.1 [1-36]	AT3G59990.1 1xMet-loss+Acetyl [N-Term]; 1xPhospho [S5(99.1)]	1	3664.67	0	0	0	0	0	0	0	0	0	0	0	0	0	0	0	0	0	0	0	0	0	0	0	0	0
[-].MASESGLNGDPNILEEVSETKR.[D]	1xMet-loss+Acetyl [N-Term]; 1xPhospho [S3(100)]	10	AT2G47000.5	AT2G47000.5 [1-22]	AT2G47000.5 1xMet-loss+Acetyl [N-Term]; 1xPhospho [S3(100)]	1	2367.07	99.27	0	262.9	255.1	0	0	17.2	163.7	334.1	0	0	0	0	237.6	220.5	177.8	0	0	0	222.3	189.9	285	0	33.9	0
[-].MASENNGSRSDSESITAPK.[A]	1xMet-loss+Acetyl [N-Term]; 1xPhospho [S10(100)]	91	AT3G51160.1	AT3G51160.1 [1-19]	AT3G51160.1 1xMet-loss+Acetyl [N-Term]; 1xPhospho [S10(100)]	1	1971.83	35.77	125.1	86.3	155	56.7	56.2	49.9	108	96.4	315.7	57.8	45.4	40.3	131.3	179.6	151.4	55.8	39.8	36.5	145.4	134.8	111.7	40.8	52.2	128
[-].MASELPMSPHLEQIHGEIR.[D]	1xMet-loss+Acetyl [N-Term]; 1xPhospho [S8(100)]	6	AT1G48240.1	AT1G48240.1 [1-19]	AT1G48240.1 1xMet-loss+Acetyl [N-Term]; 1xPhospho [S8(100)]	0	2166	93.64	0	92.4	94.6	134.4	139.9	120.8	88.6	76.8	0	96.9	91.5	118.3	122.8	109.9	129.7	117.2	110.3	131.9	90.4	130.1	152.9	123.1	81.3	46.1
[-].MASEDLNIVAESK.[K]	1xMet-loss+Acetyl [N-Term]; 1xPhospho [S3(100)]	60	AT2G35880.1	AT2G35880.1 [1-13]	AT2G35880.1 1xMet-loss+Acetyl [N-Term]; 1xPhospho [S3(100)]	0	1397.62	82.14	70.7	96.1	86.7	144.2	148.4	131.4	66.8	72.3	17.2	160.4	155.2	135.7	69.7	61	81.5	122.3	132.7	125.7	68.9	80.3	117.5	118.9	106.6	29.9
[-].MASEDLNIVAESK.[K]	1xMet-loss [N-Term]; 1xPhospho [S3(100)]	27	AT2G35880.1	AT2G35880.1 [1-13]	AT2G35880.1 1xMet-loss [N-Term]; 1xPhospho [S3(100)]	0	1355.61	57.69	157.5	86.6	95	98.3	81.9	93.9	82.5	82.1	202.6	121.4	83.2	82.8	94.3	92.5	102.9	97.5	90.1	87.4	109.4	130.3	86.2	81.6	86.4	73.6
[-].MASEARESPANNPGLSTNRDEATK.[G]	1xMet-loss+Acetyl [N-Term]; 1xPhospho [S8(100)]	27	AT1G08110.2	AT1G08110.2 [1-24]	AT1G08110.2 1xMet-loss+Acetyl [N-Term]; 1xPhospho [S8(100)]	2	2537.13	37.95	85.2	65	83.7	160.1	104.2	98	76.2	50.1	161.7	144.1	83.4	102	78.9	99.4	81.9	94.6	102.2	74.6	69.6	97.4	62.8	84	65.4	275.5
[-].MASEARESPANNPGLSTNR.[D]	1xMet-loss+Acetyl [N-Term]; 1xPhospho [S8(100)]	6	AT1G08110.2	AT1G08110.2 [1-19]	AT1G08110.2 1xMet-loss+Acetyl [N-Term]; 1xPhospho [S8(100)]	1	1992.88	40.24	80.2	62.1	64.2	108.4	119.8	97.7	71.1	0	150.1	137.1	121.4	116.9	80.5	100.1	63	136	123	97.3	84	71.5	66.3	86.7	90.5	272.2
[-].MASDSSLGNTNDGPPSPGENVSSPIENTYSSPAALHR.[R]	1xMet-loss+Acetyl [N-Term]; 1xPhospho [S16(100)]	107	AT2G16440.1	AT2G16440.1 [1-37]	AT2G16440.1 1xMet-loss+Acetyl [N-Term]; 1xPhospho [S16(100)]	0	3747.64	91.89	18.1	131.8	122.2	102.1	92.7	87.2	123.3	151.3	16.5	115.6	86.1	91.4	120	115.4	118.5	104.8	100.9	85.9	131.9	127.3	159.8	96.2	82.5	18.7
[-].MASDSHTPTVTTPEKPLENKVSEEAK.[L]	1xMet-loss+Acetyl [N-Term]; 1xPhospho [S22(100)]	110	AT3G05900.1	AT3G05900.1 [1-26]	AT3G05900.1 1xMet-loss+Acetyl [N-Term]; 1xPhospho [S22(100)]	1	2817.32	57.49	114.5	89.4	79.3	95.5	86.5	58.1	100.1	100.4	49.3	99.3	85.8	93.8	77	66.6	111.7	96.1	63.1	111.2	96.2	110.2	78.1	133.9	135	269.2
[-].MATPTELGFSSPGGGGDDSDDNPPQKR.[T]	1xMet-loss+Acetyl [N-Term]; 1xPhospho [S19(100)]	16	AT5G14280.1	AT5G14280.1 [1-27]	AT5G14280.1 1xMet-loss+Acetyl [N-Term]; 1xPhospho [S19(100)]	1	2724.14	76.37	56.8	34.8	46.6	67.1	0	0	40.8	52	0	272.1	72.7	230.6	33.6	27.4	0	196.2	261	286.8	46.4	74.3	60.3	281.4	259	0
[-].MACVNEPSPK.[L]	1xCarbamidomethyl [C3]; 1xMet-loss+Acetyl [N-Term]; 1xPhospho [S8(100)]	5	AT3G46940.1	AT3G46940.1 [1-10]	AT3G46940.1 1xMet-loss+Acetyl [N-Term]; 1xPhospho [S8(100)]	0	1123.45	35.73	97.6	184.7	122.5	0	0	0	91.3	620.2	189.5	0	0	0	140.5	131.9	67.2	0	0	75.6	152.5	0	87.3	0	0	439.2
[K].LVWDTTKPDGTPR.[K]	1xPhospho [T11(100)]	9	AT1G17890.1	AT1G17890.1 [277-289]	AT1G17890.1 1xPhospho [T287(100)]	0	1565.74	52.92	216.1	123.3	124.9	63.7	58.7	48.8	142.2	57.3	267.4	40.6	0	37.8	164.6	147.2	132.9	41.3	39.3	38.9	81.2	237.4	163.1	50	44.4	78.9
[K].VDNADQHANLDDSVKSRSR.[S]	2xPhospho [S16(100); S18(100)]	14	AT3G63400.1	AT3G63400.1 [325-343]	AT3G63400.1 2xPhospho [S340(100); S342(100)]	2	2286.95	25.81	300.7	174.1	228.7	0	0	9	227.3	81.9	100	6.4	7.5	8.7	155.4	179.6	242.2	9.6	7.2	0	295.4	238.8	114.2	5.2	8.1	0
[K].LVVVTSDVENDGENVASTTEDEITVR.[D]	1xPhospho [S6(99.4)]	4	AT4G33500.1	AT4G33500.1 [407-432]	AT4G33500.1 1xPhospho [S412(99.4)]	0	2871.31	100.82	167	0	0	0	74.3	0	29.4	274.1	0	594.3	24	0	89.4	0	0	34.4	0	656	0	59.2	0	0	398	0
[R].IVVPIGGIPVDLSDLELKPQGK.[L]	1xPhospho [S13(100)]	10	AT3G61050.2	AT3G61050.2 [243-264]	AT3G61050.2 1xPhospho [S255(100)]	0	2367.29	119.64	0	0	0	0	397.1	0	0	0	0	0	0	0	0	0	92.4	0	404.8	450.4	100.1	130.3	154.7	300.3	369.8	0
[R].IVVMANQEGPTITR.[T]	1xOxidation [M4]; 1xPhospho [T13(100)]	2	AT1G73390.6	AT1G73390.6 [62-75]	AT1G73390.6 1xPhospho [T74(100)]	0	1624.78	56.39	150.6	143.1	142.7	78	101.1	128.5	110.7	116.3	259.9	107.5	60	82.3	120.5	148	0	53.2	84.2	78	0	0	0	96	108.8	230.5
[R].IVVMANQEGPTITR.[T]	1xPhospho [T13(100)]	10	AT1G73390.6	AT1G73390.6 [62-75]	AT1G73390.6 1xPhospho [T74(100)]	0	1608.78	66.66	111.5	81	97.6	76.1	77.4	91.6	68	69.7	100.8	62.3	119.3	161.7	119.2	115.6	44.2	110	94.2	112.4	68.1	93.9	98.9	156.1	151.8	118.6
[K].IVVHPDSPR.[G]	1xPhospho [S7(100)]	24	AT4G29220.1	AT4G29220.1 [65-73]	AT4G29220.1 1xPhospho [S71(100)]	0	1099.53	26.58	112.8	68.5	69.3	127.5	128.3	91.6	71.3	105.8	161.7	108.1	77.8	152.3	71	80.3	84.2	92.6	63.8	56.1	74.5	105.1	0	75.9	94.4	327
[K].LVWEQVLKPLYGMTTDK.[T]	1xPhospho [T/Y]	15	AT1G02920.1; AT1G02930.1	AT1G02920.1 [115-131]; AT1G02930.1 [114-130]		0	2101.04	111.69	122.9	166	128.6	12.7	65.3	52.1	114.4	173.5	190.2	36.4	33	25.3	155.6	145.7	156.8	79.8	82.2	32.5	131.2	199.6	184.5	33.1	78.6	0
[K].LVWEQVLKPLYGMTTDK.[T]	1xOxidation [M13]; 1xPhospho [T14(99.2)]	21	AT1G02920.1; AT1G02930.1	AT1G02920.1 [115-131]; AT1G02930.1 [114-130]	AT1G02920.1 1xPhospho [T128(99.2)]; AT1G02930.1 1xPhospho [T127(99.2)]	0	2117.04	106.61	0	108.5	75	103.2	283.4	184.7	55.7	137.2	0	75.1	108.1	94	48.7	57	78.6	172.6	264.7	55.2	0	0	0	251.4	246.8	0
[R].IWSGTATYESDSDDDDKPLHGYSCR.[G]	1xCarbamidomethyl [C24]; 2xPhospho [S10(100); S12(100)]	160	AT5G63110.1	AT5G63110.1 [418-442]	AT5G63110.1 2xPhospho [S427(100); S429(100)]	0	3035.14	67.49	4.4	223.2	101.9	90	82.6	130	162.9	126.8	0	101.3	130.6	110.3	133.1	76.5	84.8	95.4	149	94.6	111.4	90.3	117.1	89.9	93.9	0
[R].IWSDDEDIDDDRR.[I]	1xPhospho [S3(100)]	48	AT1G69160.1	AT1G69160.1 [262-274]	AT1G69160.1 1xPhospho [S264(100)]	1	1729.67	53.41	101.7	82	100.8	130	105.2	111.3	83.7	48.7	38.9	158.1	97.7	113.4	81.8	83.5	76.5	129.4	127	105.1	77.4	73.1	71.1	165.1	106.7	131.8
[K].IWRPVSSQGR.[K]	1xPhospho [S6(99.7)]	68	AT4G25610.1	AT4G25610.1 [474-483]	AT4G25610.1 1xPhospho [S479(99.7)]	0	1265.62	35.94	244	144.1	157.1	50.9	40.6	43.4	138.2	53.4	331.5	45.9	38.2	32.5	152	174.2	139.7	34.3	29.9	25	141.1	162.2	82.2	22.8	18.7	98
[K].VDMEVETATPK.[A]	1xPhospho [T9(100)]	62	AT5G62440.1	AT5G62440.1 [21-31]	AT5G62440.1 1xPhospho [T29(100)]	0	1299.55	44.52	211.9	107.8	125.1	70.7	74.3	58.5	130	22.1	155.4	70.7	66.8	63.9	193.2	115.3	138.3	83.5	50.1	53.3	126.3	162.3	106.7	50.3	60.5	102.8
[K].VDMEVETATPK.[A]	1xOxidation [M3]; 1xPhospho [T9(100)]	62	AT5G62440.1	AT5G62440.1 [21-31]	AT5G62440.1 1xPhospho [T29(100)]	0	1315.55	27.68	332.4	134.8	12.1	76.5	18.1	79	102.4	170.3	0	101.9	96.4	10.5	129.5	140.4	133.7	5.6	11	8.4	149.8	174	117.4	9.4	67.3	319.1
[K].VDNADQHANLDDSVKSR.[S]	1xPhospho [S16(100)]	82	AT3G63400.1	AT3G63400.1 [325-341]	AT3G63400.1 1xPhospho [S340(100)]	1	1963.85	27.01	255.5	91.3	159.2	36.4	81.6	45.5	116.6	66.7	352.5	46.6	48	51.3	117.5	154	141.9	33.5	45.3	20.8	129.1	163.6	93.8	32.7	26.9	89.7
[R].LWASPPPAAPR.[G]	1xPhospho [S4(100)]	48	AT5G64390.3	AT5G64390.3 [736-746]	AT5G64390.3 1xPhospho [S739(100)]	0	1242.6	65.39	125.9	89.9	78	80.8	94.4	89.9	83.1	37.6	164	71.2	81.6	92.6	101.6	106.6	92.6	133.5	122.7	124.2	88.2	93.7	108.3	120.5	132.9	86.4
[R].LVYTNDQGETVKGVCSNFLCDLAPGSDVK.[L]	2xCarbamidomethyl [C15; C20]; 1xPhospho [T10(100)]	6	AT1G20020.1	AT1G20020.1 [173-201]	AT1G20020.1 1xPhospho [T182(100)]	1	3266.47	103.15	0	0	0	0	0	0	0	0	125.4	0	0	0	0	0	0	0	1512.6	0	51.1	0	0	0	710.9	0
[R].LVYTNDQGETVK.[G]	1xPhospho [T4(100)]	42	AT1G20020.1	AT1G20020.1 [173-184]	AT1G20020.1 1xPhospho [T176(100)]	0	1446.65	41.67	0	0	0	212.1	202.3	177.3	0	0	0	258.8	183.5	203.7	0	0	0	190	185.4	227.7	0	0	0	185.3	171.4	202.5
[R].LVYTNDGGEIVK.[G]	1xPhospho [T4(100)]	25	AT5G66190.1	AT5G66190.1 [164-175]	AT5G66190.1 1xPhospho [T167(100)]	0	1387.65	60.18	0	0	0	152.4	135.3	161.4	0	0	0	194.3	232.3	254.7	4.2	3.6	0	238.6	212.1	205.2	2.4	2.6	5.9	285.1	204.9	105
[K].IVTVTQSSSGDATACATTTHLSEEMSSR.[K]	1xCarbamidomethyl [C15]; 1xPhospho [S7(97)]	1	AT3G52250.1	AT3G52250.1 [338-365]	AT3G52250.1 1xPhospho [S344(97)]	0	3007.3	0	0	0	0	0	0	0	0	0	0	0	0	0	0	0	0	0	0	0	0	0	0	0	0	0
[R].LVTSTGGVGTVSNR.[A]	1xPhospho [S12(100)]	36	AT1G03930.1	AT1G03930.1 [417-430]	AT1G03930.1 1xPhospho [S428(100)]	0	1427.69	40.53	86.1	46.6	59.8	165.3	134.4	141.6	47.6	35.2	113.6	165.1	107.7	157.3	58.1	66.5	64.1	130.2	119.2	118.7	57.4	66.1	43.5	104.3	82.8	228.7
[R].IVSLNLGSAPTVHLMFSSPLTK.[S]	1xPhospho [S8(98.8)]	3	AT4G18820.1	AT4G18820.1 [859-880]	AT4G18820.1 1xPhospho [S866(98.8)]	0	2392.23	114.26	0	0	0	94.5	699.7	585.7	0	0	0	176.5	248.2	0	0	0	0	0	0	595.5	0	0	0	0	0	0
[K].VDNNNVDAFSEAGWSR.[E]	2xPhospho [S10(100); S15(100)]	24	AT2G32450.1	AT2G32450.1 [168-183]	AT2G32450.1 2xPhospho [S177(100); S182(100)]	0	1940.72	75.86	65.4	130.4	95.5	128.1	106.6	132.6	98.1	67.2	0	118.6	125.1	105.2	150.1	68.7	88.8	104.7	127.7	173.2	82.5	70	116.3	132.9	112.3	0
[K].IVSFLDPDGWK.[T]	1xPhospho [S3(100)]	2	AT1G11840.2	AT1G11840.2 [259-269]	AT1G11840.2 1xPhospho [S261(100)]	0	1356.62	110.89	0	246.1	189.8	0	81.7	0	237.2	0	109.1	0	67.6	0	204	176.3	229	56.2	64.4	0	168.3	210.9	277.9	0	81.6	0
[R].VDNSSEPQNGYSPIASPESAESPR.[K]	1xPhospho [S/Y]	5	AT1G64050.1	AT1G64050.1 [96-119]		0	2598.1	60.17	189.4	84.9	102.5	111.6	89.3	115.9	152.2	148.1	410.4	66.3	0	113.6	84.9	97.2	0	127.8	105.8	62.7	75.4	0	109.6	71.7	80.8	0
[R].VDPFLNENASPPNASPSIVNSK.[A]	1xPhospho [S10(100)]	42	AT1G68010.1	AT1G68010.1 [356-377]	AT1G68010.1 1xPhospho [S365(100)]	0	2377.11	90.11	39.2	4	1.7	191.1	197.9	157.3	3.6	3.5	0	168.1	236.7	167.1	3.4	2.1	5.7	203.4	229.4	211.9	11.2	31.5	26.6	168.3	213.4	122.7
[R].IVSENSTPVHHNYQIVAAETYEQDK.[Q]	3xPhospho [S3(100); S6(100); T7(100)]	5	AT4G38550.3	AT4G38550.3 [361-385]	AT4G38550.3 3xPhospho [S363(100); S366(100); T367(100)]	0	3112.27	85.72	0	0	0	108.9	557.2	646.4	0	0	0	0	387.7	104.9	0	0	0	0	0	0	105.2	54.7	0	0	435	0
[R].IVSENSTPVHHNYQIVAAETYEQDK.[Q]	2xPhospho [S3(100); T7(99.6)]	97	AT4G38550.3	AT4G38550.3 [361-385]	AT4G38550.3 2xPhospho [S363(100); T367(99.6)]	0	3032.31	75.26	76.8	97.7	81.5	75	137.4	149.9	59.2	69.9	0	74.8	169.9	129.4	81.2	69.8	73.8	180.9	206.1	141.8	60.8	67.2	80.1	122.5	194.6	0
[R].IVSENSTPVHHNYQIVAAETYEQDK.[Q]	1xPhospho [S3(100)]	181	AT4G38550.3	AT4G38550.3 [361-385]	AT4G38550.3 1xPhospho [S363(100)]	0	2952.34	68.69	76.1	74.5	57.9	90.4	108.1	125.5	33	71.1	0	68.3	204.4	116.7	56.7	56.7	59.7	195.9	212.2	168.2	45.1	66.5	84.8	123.9	204.1	100.4
[R].LVSDTEVSELETNDR.[F]	1xPhospho [S3(100)]	76	AT5G53170.1	AT5G53170.1 [91-105]	AT5G53170.1 1xPhospho [S93(100)]	0	1786.77	72.94	202.5	130.3	173.6	35.2	36.6	48.6	154.2	165.8	0.5	33.6	28	32.2	150	181.3	180.9	41.9	50.2	51.7	175	217.8	211.5	52.4	43.9	2.3
[K].IVSDLESPTNR.[S]	1xPhospho [S7(99.7)]	8	AT5G55060.1	AT5G55060.1 [221-231]	AT5G55060.1 1xPhospho [S227(99.7)]	0	1310.6	41.11	154.3	81.8	111.2	44.5	64.4	52.1	80.4	43.9	284.4	55.5	46	83.6	159.8	167.6	166.6	51.2	41.2	40.4	150.6	167.5	119.9	42.1	37.1	154
[R].LVSCSSFTDR.[R]	1xCarbamidomethyl [C4]; 1xPhospho [S6(99.8)]	66	AT3G01860.1	AT3G01860.1 [199-208]	AT3G01860.1 1xPhospho [S204(99.8)]	0	1251.51	44.48	123.3	66.2	108.8	101.4	90.5	92.3	104.8	48	253.8	83.7	67.5	80.6	112.1	125.4	114	71.9	65.2	64.7	113.8	120.7	80.7	79.2	57.6	173.7
[K].IVRPHKPVSFDLDADHVIR.[C]	1xPhospho [S9(100)]	13	AT1G63720.1	AT1G63720.1 [272-290]	AT1G63720.1 1xPhospho [S280(100)]	0	2294.18	73.4	61.1	0	41	213.4	402.2	351.9	50.4	88.5	0	0	93	23.1	23.5	14.4	5.1	21.4	80.3	3.9	29.7	43.3	98.9	90.8	133	531.2
[R].LVQSPNSFFMDVK.[C]	1xOxidation [M10]; 1xPhospho [S4(100)]	67	AT3G61110.1; AT5G47930.1	AT3G61110.1 [26-38]; AT5G47930.1 [26-38]	AT3G61110.1 1xPhospho [S29(100)]; AT5G47930.1 1xPhospho [S29(100)]	0	1607.72	93.69	105.8	116.5	119	92.7	91.2	87.2	91	198.1	29.4	79	80.3	94.8	89.1	86.2	85.7	112.1	84.3	75.6	99.1	101.2	113.9	119	124.2	124.8
[R].LVQSPNSFFMDVK.[C]	1xPhospho [S4(100)]	39	AT3G61110.1; AT5G47930.1	AT3G61110.1 [26-38]; AT5G47930.1 [26-38]	AT3G61110.1 1xPhospho [S29(100)]; AT5G47930.1 1xPhospho [S29(100)]	0	1591.72	98.98	9.1	104.6	127.3	137.9	110.9	96.1	125.4	63.8	0	120.4	114	96	133.6	99.6	133.8	129.1	89.8	132.4	115.7	108.3	138.7	93.5	97.8	22.2
[K].LVQLDSLDEVSDSLHSSPSRK.[Y]	1xPhospho [S17(99.3)]	40	AT5G42540.2	AT5G42540.2 [446-466]	AT5G42540.2 1xPhospho [S462(99.3)]	1	2392.14	85.92	0	129.3	68.4	161.2	91.1	123.7	90.1	142.7	0	151.4	149.7	131.2	76.8	44.5	57.3	152.4	152.7	158.2	101.7	80.4	90.3	111.6	135.4	0
[K].LVQLDSLDEVSDSLHSSPSR.[K]	2xPhospho [S13(99.4); S19(99.4)]	28	AT5G42540.2	AT5G42540.2 [446-465]	AT5G42540.2 2xPhospho [S458(99.4); S464(99.4)]	0	2344.01	90.04	0	270.9	130.8	90.7	81.9	98.9	137.5	144.5	5	97.9	105.1	108.4	97.6	97.6	87.9	120.2	128.3	101.4	96.3	112.1	111.7	94.8	80.6	0
[K].LVQLDSLDEVSDSLHSSPSR.[K]	1xPhospho [S17(99.3)]	53	AT5G42540.2	AT5G42540.2 [446-465]	AT5G42540.2 1xPhospho [S462(99.3)]	0	2264.04	93.71	0	144.5	89.7	140.1	130	130.6	59.6	123.5	0	123.8	98.6	96.2	101.9	81.3	63.3	145.2	175.9	141.3	93.9	93.1	109.7	128.3	129.5	0
[R].LVQHQPTQHPTSEELSIGK.[I]	1xPhospho [S16(100)]	22	AT1G56330.1	AT1G56330.1 [45-63]	AT1G56330.1 1xPhospho [S60(100)]	0	2209.06	44.04	204.6	121.5	109.8	53.9	53.6	56.6	127.3	82.6	253.2	46.7	29.7	24	168	146.9	174.4	53.5	36	37.2	148.5	166.8	62.4	43.8	67.1	131.7
[R].IVQGSNNTNVDSPR.[A]	1xPhospho [S12(100)]	8	AT2G46340.1	AT2G46340.1 [86-99]	AT2G46340.1 1xPhospho [S97(100)]	0	1580.71	25.91	0	129.2	0	146.6	92.6	99.9	55.3	561.1	130.9	56.5	84.9	109	71.3	73.5	0	69.5	0	55.4	121.2	0	41.1	48.2	53.6	400.1
[R].VDPFLNENASPPNASPSIVNSK.[A]	2xPhospho [S10(100); S15(100)]	24	AT1G68010.1	AT1G68010.1 [356-377]	AT1G68010.1 2xPhospho [S365(100); S370(100)]	0	2457.07	94.73	0	31.4	0	215.6	280.7	153.1	0	0	0	216	269.7	122.7	0	0	0	202.4	322	179.2	0	0	0	162.2	244.9	0
[R].IVSLNLGSAPTVHLMFSSPLTK.[S]	1xOxidation [M15]; 1xPhospho [S8(98.7)]	7	AT4G18820.1	AT4G18820.1 [859-880]	AT4G18820.1 1xPhospho [S866(98.7)]	0	2408.23	110.16	47.7	0	0	0	251	295.7	37.4	71.1	0	212.6	155.3	266.2	28.2	0	61.6	107.6	245.6	247.7	0	0	51.1	127.2	194	0
[R].LWSPGTSSSTMAPAK.[Y]	1xPhospho [S3(100)]	11	AT4G30780.1	AT4G30780.1 [48-62]	AT4G30780.1 1xPhospho [S50(100)]	0	1600.71	67.8	0	0	0	0	0	0	0	0	0	0	0	108.1	172.4	0	205.9	70.4	0	86.3	120.2	171.7	111.2	136	91.1	1126.8
[K].VDNNNVDAFSEAGWSR.[E]	1xPhospho [S15(100)]	49	AT2G32450.1	AT2G32450.1 [168-183]	AT2G32450.1 1xPhospho [S182(100)]	0	1860.75	73.03	69	98.7	103.9	101.4	118.2	146.5	104.2	75.9	17.6	100.3	102.1	114.1	83.2	87.5	105.3	120.8	143.4	135.8	79	85.8	121.6	163.4	122.3	0
[K].LVSMSIEFDDEQGETSCLIQQGGGCGDSPSSANLAPGEEFKK.[V]	2xCarbamidomethyl [C17; C25]; 1xOxidation [M4]; 1xPhospho [S/T]	3	AT5G65950.1	AT5G65950.1 [983-1024]		1	4570.96	98.27	0	276.9	0	0	451.7	0	199.4	774.1	0	0	0	0	409.2	0	0	0	0	0	0	0	288.7	0	0	0
[K].LVTSSFPVPKPNHLSSSSPK.[S]	1xPhospho [S/T]	48	AT3G06868.1	AT3G06868.1 [40-59]		0	2189.1	69.35	56	36.1	29.2	148.5	108.1	169.7	18.9	26.2	5.4	209.9	172.7	193.5	33.3	18.8	9	185.8	165.6	241.3	11.2	7.7	10.4	198.3	149.4	194.8
[R].LVTSQSSANLDQDSGGSKR.[K]	1xPhospho [S17(99.3)]	11	AT3G61410.3	AT3G61410.3 [228-246]	AT3G61410.3 1xPhospho [S244(99.3)]	1	2029.92	31.97	271.3	205.1	266.7	0	0	0	158.7	72.1	323.9	0	0	0	194.1	237.5	219.1	0	0	0	140.7	189.6	121.2	0	0	0
[R].LVTSQSSANLDQDSGGSK.[R]	1xPhospho [S6(100)]	14	AT3G61410.3	AT3G61410.3 [228-245]	AT3G61410.3 1xPhospho [S233(100)]	0	1873.82	37.79	227.4	127	197	0	0	0	158.3	112.6	331.6	0	0	0	154.4	232.3	225.7	0	0	0	268.9	204.9	160	0	0	0
[R].LVTSKSELDLDHPNIEDYLPSGSSINEPR.[G]	1xPhospho [S6(100)]	196	AT5G60620.1	AT5G60620.1 [8-36]	AT5G60620.1 1xPhospho [S13(100)]	1	3305.56	100.97	1.6	231.4	127.9	84.8	90.7	68.5	131.3	216.4	0	78.2	41.5	70.5	145.7	148.4	96.7	75.1	65.9	99.1	129.5	148.4	129.6	105	107.2	6.6
[R].LVTESSLSPLPLSQTADLATSSAGPLLR.[K]	2xPhospho [T/S]	5	AT3G04740.1	AT3G04740.1 [744-771]		0	2984.46	119.21	0	0	0	122.4	230.5	168.5	0	0	0	286	214.3	104	38	54.5	78.4	154.2	283.2	224.1	0	0	0	189	252.8	0
[R].LVTESSLSPLPLSQTADLATSSAGPLLR.[K]	1xPhospho [S6(99.7)]	40	AT3G04740.1	AT3G04740.1 [744-771]	AT3G04740.1 1xPhospho [S749(99.7)]	0	2904.5	116.48	16.8	104.5	76.2	106.4	161.2	126.5	76.2	163	0	117.1	99.5	143.2	100.7	76.6	107.9	114.4	93.3	122.4	82	116.5	106.6	111.6	121.2	56
[K].LVTDTTVDSTNNKDAHVEANTER.[Q]	1xPhospho [T/S]	2	AT2G17410.1	AT2G17410.1 [392-414]		1	2610.17	38.79	182.6	87.3	86.3	95.7	90.2	73.7	115.7	102.4	205.7	82	70.2	74.9	82.4	123	100.5	72.7	69.3	51.2	127.2	78	55.7	80.2	68.7	224.5
[K].IVTAKPAESSSPPASSSDFEDLFK.[D]	1xPhospho [S/T]	33	AT5G54310.1	AT5G54310.1 [275-298]		0	2590.2	95.82	7.6	67.4	29	172.6	143.8	116.2	51.8	82.1	0	136	143.3	166.4	70	52.9	47.3	172.8	136.9	160.5	60.6	65.6	72.6	174	190.7	79.9
[R].LVSVSSAVGEAMEFVALFDR.[D]	1xOxidation [M12]; 1xPhospho [S3(99.6)]	9	AT4G10790.1	AT4G10790.1 [154-173]	AT4G10790.1 1xPhospho [S156(99.6)]	0	2223.04	0	0	0	0	0	0	0	0	0	0	0	0	0	0	0	0	0	0	0	0	0	0	0	0	0
[R].LVSPNSPGSNQQTGSSSSQHPDLALQL.[-]	1xPhospho [S6(100)]	43	AT1G20670.1	AT1G20670.1 [626-652]	AT1G20670.1 1xPhospho [S631(100)]	0	2829.31	95.1	102.5	114.6	136.3	207.3	167	150.7	108.7	153.7	70.5	3.3	134.4	2.4	94.8	116.5	118.7	2.4	2.5	0	129.2	125.6	145.3	3.7	3.5	306.4
[R].IVSPLPESIDQR.[A]	1xPhospho [S3(100)]	8	AT5G38890.1	AT5G38890.1 [41-52]	AT5G38890.1 1xPhospho [S43(100)]	0	1433.7	71.91	198.1	136.8	127.8	64.2	57.1	74.6	126	78.5	67.3	62.3	79.7	76	117.3	135.8	151.2	78	69.8	76.5	130.2	167.5	166.5	67.5	91.5	0
[K].VDNIPQSQTDTEETQQSQTDTEETQQSQTDDTTGNAK.[I]	1xPhospho [S/T]	64	AT2G26570.2	AT2G26570.2 [41-77]		0	4178.73	44.84	128.5	106.9	128.6	99.1	100.8	73.9	118.7	117.3	275.5	96.5	68.6	44.5	96.3	93.5	104	79.9	83.9	61.2	89.5	93.7	81.1	67.5	70.9	119.8
[K].LVSPIASPSISQTASSSSSPWK.[Q]	1xPhospho [S3(100)]	8	AT1G58070.1	AT1G58070.1 [92-113]	AT1G58070.1 1xPhospho [S94(100)]	0	2297.11	94.34	16.8	0	14.1	360.5	179	180.1	0	0	0	201.2	194.1	176.4	31.2	16.1	0	0	138.2	207.3	19	0	20.6	149.2	286	210.3
[R].LVSNVGLSFYQNAAGASSSAQLNMSVTR.[D]	1xOxidation [M24]; 1xPhospho [S18(99.7)]	19	AT1G17210.1	AT1G17210.1 [418-445]	AT1G17210.1 1xPhospho [S435(99.7)]	0	2968.39	99.02	29.5	52.7	83.9	63.7	89.9	59.8	84.7	152.4	0	78.7	93.9	120.9	102.3	151.6	114.4	97.7	141	100.6	154	140.1	173.3	96.3	136.5	82
[R].LVSNVGLSFYQNAAGASSSAQLNMSVTR.[D]	1xPhospho [S18(99.6)]	1	AT1G17210.1	AT1G17210.1 [418-445]	AT1G17210.1 1xPhospho [S435(99.6)]	0	2952.39	0	0	0	0	0	0	0	0	0	0	0	0	0	0	0	0	0	0	0	0	0	0	0	0	0
[-].MADEHKHEESSPNLDPAVEVVER.[E]	1xMet-loss+Acetyl [N-Term]; 1xPhospho [S]	6	AT4G11220.1	AT4G11220.1 [1-23]	AT4G11220.1 1xMet-loss+Acetyl [N-Term]	1	2609.15	67.72	258.7	127.4	131.7	58.8	56.2	83.5	52.4	79.1	0	11.3	89.9	56.5	60.6	153.9	218	0	86.3	103.9	126	263.4	320.5	61.8	0	0
[R].LWSPGTSSSTMAPAK.[Y]	1xOxidation [M11]; 1xPhospho [S3(100)]	34	AT4G30780.1	AT4G30780.1 [48-62]	AT4G30780.1 1xPhospho [S50(100)]	0	1616.7	53.4	172.1	117	121.8	58.5	61.6	59.6	120.9	65.5	232.8	58	57	58.6	124.3	155.6	115.4	72.7	65.8	54.8	115.6	134.4	124	74.5	67.5	112.2
[K].IWTPGGTEKPLSPGNAK.[Q]	1xPhospho [S12(100)]	6	AT4G38480.1	AT4G38480.1 [378-394]	AT4G38480.1 1xPhospho [S389(100)]	0	1832.89	64.96	172.1	132.2	158.3	28.4	78.4	48.8	165.1	96.4	252.3	22.6	34.9	52.3	119.3	170.2	157.2	43	123.7	0	131.6	140	179.3	42.3	51.7	0
[R].VDGSESEEETEEMIFGSSEAAK.[Q]	1xOxidation [M13]; 2xPhospho [S4(100); S6(100)]	306	AT4G02510.2	AT4G02510.2 [627-648]	AT4G02510.2 2xPhospho [S630(100); S632(100)]	0	2536.92	82.32	2.5	194	39	109.7	156.2	180.8	34.1	80.3	16.7	210.7	84.3	168.2	48.9	33.6	35	149.5	196.4	158.9	39.3	38.1	42.3	203.5	174.7	3.3
[R].VDGVVDVDEDEESDAEDDESEQATGVNGTSYR.[A]	1xPhospho [S13(100)]	3	AT3G50690.1	AT3G50690.1 [211-242]	AT3G50690.1 1xPhospho [S223(100)]	0	3511.37	0	0	0	0	0	0	0	0	0	0	0	0	0	0	0	0	0	0	0	0	0	0	0	0	0
[K].VDHHPGEGHWFAAGLSPHVSGR.[T]	1xPhospho [S16(100)]	247	AT5G35980.1	AT5G35980.1 [490-511]	AT5G35980.1 1xPhospho [S505(100)]	0	2430.09	64.52	53	80.6	62.2	91.5	146.8	167.7	74.6	67	25.6	90.6	145.7	142.1	44.7	66.4	43.4	236.2	89.1	193.8	49.5	87.4	67.4	106.2	140.2	128.2
[K].VDHHPGEGHWFAAGLSPHVSGR.[T]	2xPhospho [S16(100); S20(100)]	11	AT5G35980.1	AT5G35980.1 [490-511]	AT5G35980.1 2xPhospho [S505(100); S509(100)]	0	2510.06	70.77	63.5	81.4	0	142.9	124.3	201.1	20.8	16.9	29.5	205.9	246.2	131.4	0	22.2	15.5	244.1	209.5	256.5	0	23.7	0	195.9	124.5	44.1
[K].LYSLEANSVIHALCFSPNR.[Y]	1xCarbamidomethyl [C14]; 1xPhospho [S8(100)]	11	AT1G18080.1	AT1G18080.1 [229-247]	AT1G18080.1 1xPhospho [S236(100)]	0	2271.06	107.15	0	114.9	91.9	154	150.6	102.5	63.7	199.7	0	177.6	137.4	178.3	43.9	53.9	0	151.3	171.6	184.8	0	0	0	200.9	176	47.1
[K].IYVLTQFNSASLNR.[H]	1xPhospho [S11(100)]	3	AT5G48300.1	AT5G48300.1 [139-152]	AT5G48300.1 1xPhospho [S149(100)]	0	1705.83	94.82	0	0	0	320.4	246.8	0	0	0	645.6	263.6	253	272.1	0	0	0	0	0	398.5	0	0	0	0	0	0
[K].LYRPLKSSKSNVYR.[D]	2xPhospho [S7(100); S10(100)]	47	AT3G26600.1	AT3G26600.1 [326-339]	AT3G26600.1 2xPhospho [S332(100); S335(100)]	2	1870.9	37	84.3	84.5	78.4	149.5	106	142.5	107.4	55.5	106.1	147	121.6	61.9	92.9	73	58.8	97.3	96.3	108.4	89.7	49.9	37.2	39.4	52.6	360.1
[K].LYRPDSFIIEAGQTPTNTGR.[R]	2xPhospho [S6(100); T14(100)]	30	AT4G13420.1	AT4G13420.1 [30-49]	AT4G13420.1 2xPhospho [S35(100); T43(100)]	0	2396.07	91.93	0	86.9	40	209.9	328.7	287.7	0	0	18.6	15	50.5	38.4	105	101.9	75.7	219.8	229.3	179	68.3	60.6	42.5	30.6	211.6	0
[K].LYRPDSFIIEAGQTPTNTGR.[R]	1xPhospho [T14(100)]	24	AT4G13420.1	AT4G13420.1 [30-49]	AT4G13420.1 1xPhospho [T43(100)]	0	2316.1	90.29	17.9	44.7	41.4	239.4	283.4	232.4	42.9	35.9	3.2	0	12.6	17.4	95.8	141.9	77.6	268.5	190.5	167.3	66.2	70.3	47.2	12.3	256.6	34.8
[K].LYQETSIDGHSSPASSSAQSK.[Q]	1xPhospho [S11(100)]	62	AT3G12020.3	AT3G12020.3 [30-50]	AT3G12020.3 1xPhospho [S40(100)]	0	2259.98	36.52	99.2	64.9	88	104.6	139.2	103.6	79.4	53.7	155.8	112.3	96.3	120.5	85.7	90.5	68.1	92.2	91.6	66.4	79.4	125.9	80.9	87.1	81.7	233
[R].IYYAPVKPLEEDTSEVEQQK.[E]	1xPhospho [T/S/Y]	4	AT1G15200.3	AT1G15200.3 [315-334]		0	2446.14	78.04	0	240.8	154.4	0	0	0	0	294.8	0	266	154.7	0	316.6	0	0	222.1	0	0	249.7	223.2	277.7	0	0	0
[R].VDGSESEEETEEMIFGSSEAAK.[Q]	2xPhospho [S4(100); S6(100)]	326	AT4G02510.2	AT4G02510.2 [627-648]	AT4G02510.2 2xPhospho [S630(100); S632(100)]	0	2520.92	96.65	0	156.4	45.4	48.6	164	138.2	37	41.2	0	209.1	152.3	138.9	46.6	33.7	43.1	156.1	214.6	264.9	43	42.7	38	213.9	172.3	0
[R].MAAAQYLAATGSPMSYEK.[G]	1xPhospho [T/S/Y]	1	AT3G21100.4	AT3G21100.4 [252-269]		0	1969.84	83.35	126.5	154.7	157.5	124.4	110.2	196.1	0	0	0	191.4	148.2	110.6	129.5	98.2	132.5	110.1	119.1	142.6	120	0	0	117.1	111.3	0
[-].MAATASSEASEGPVMGLINKR.[L]	1xMet-loss+Acetyl [N-Term]; 1xPhospho [S7(100)]	22	AT1G27090.1	AT1G27090.1 [1-21]	AT1G27090.1 1xMet-loss+Acetyl [N-Term]; 1xPhospho [S7(100)]	1	2110.98	94.75	0	65.4	39.6	190	94.9	100.9	60	26	0	218.3	199.5	139.2	71.4	54.7	66.3	171.9	152.3	246.9	73.3	72.8	74	103.3	179.2	0
[-].MAATASSEASEGPVMGLINKR.[L]	1xMet-loss [N-Term]; 1xPhospho [S/T]	31	AT1G27090.1	AT1G27090.1 [1-21]	AT1G27090.1 1xMet-loss [N-Term]	1	2068.97	77.74	54.3	56.8	45.1	149.4	85.4	82.4	62.4	72.6	9.5	135.3	162	145.3	79.2	56	62.3	198.5	164.9	192.2	74.9	71.1	84	120.4	236	0
[-].MAATASSEASEGPVMGLINK.[R]	1xMet-loss+Acetyl [N-Term]; 1xPhospho [S7(100)]	29	AT1G27090.1	AT1G27090.1 [1-20]	AT1G27090.1 1xMet-loss+Acetyl [N-Term]; 1xPhospho [S7(100)]	0	1954.88	101.24	0	81.3	55	88.2	185.8	106.4	88.2	39.4	0	219.2	184	150.4	89.4	53.4	52.7	166.6	169.9	194.3	67	55.5	39.2	140.5	173.5	0
[-].MAATASSEASEGPVMGLINK.[R]	1xOxidation [M15]; 1xMet-loss [N-Term]; 1xPhospho [S7(100)]	91	AT1G27090.1	AT1G27090.1 [1-20]	AT1G27090.1 1xMet-loss [N-Term]; 1xPhospho [S7(100)]	0	1928.87	68.52	187.9	84	90.4	66.4	76	102.5	82	241.6	8.3	107.3	108.2	114	87.3	55.2	71.4	98.2	137.7	133.4	90.3	101.7	97.7	133	125.5	0
[-].MAATASSEASEGPVMGLINK.[R]	1xMet-loss [N-Term]; 1xPhospho [S7(99.5)]	51	AT1G27090.1	AT1G27090.1 [1-20]	AT1G27090.1 1xMet-loss [N-Term]; 1xPhospho [S7(99.5)]	0	1912.87	85.12	80.8	110.6	102.6	104.9	99	85	87.5	123.1	58.3	122.3	87.7	74.1	108.3	97.9	100.1	115.6	103.8	121.1	79.4	104.4	130.7	98	98.6	106.2
[-].MAASSAVTANYVLKPPPFALDALEPHMSK.[Q]	1xMet-loss+Acetyl [N-Term]; 1xPhospho [S4(99.5)]	4	AT4G25100.2	AT4G25100.2 [1-29]	AT4G25100.2 1xMet-loss+Acetyl [N-Term]; 1xPhospho [S4(99.5)]	0	3047.49	116.3	0	0	0	0	448.2	266.4	0	0	0	228.6	322.9	223.4	0	0	0	151.2	90.8	360	0	0	0	0	308.5	0
[-].MAAPEDSKMSPANSFGAVVLGGTFDR.[L]	1xMet-loss+Acetyl [N-Term]; 1xPhospho [S7(99.4)]	3	AT2G18250.1	AT2G18250.1 [1-26]	AT2G18250.1 1xMet-loss+Acetyl [N-Term]; 1xPhospho [S7(99.4)]	1	2646.19	110.51	0	140.7	82.2	101.2	180.5	0	155.9	0	0	144.1	288.9	135.8	101.3	89.6	110.3	163.1	97.3	202.3	71.4	89.8	0	99.5	146.1	0
[-].MAAPEDESSAQSQSSPATAAPTPPPSSSPSSAGDHYLAK.[C]	1xMet-loss+Acetyl [N-Term]; 1xPhospho [S/T/Y]	2	AT3G11960.3	AT3G11960.3 [1-39]	AT3G11960.3 1xMet-loss+Acetyl [N-Term]	0	3803.66	68.58	0	0	0	0	200.4	0	201.8	0	0	141.6	143.9	175.6	0	0	521.5	0	0	0	0	381.4	633.7	0	0	0
[-].MAAPEDESSAQSQSSPATAAPTPPPSSSPSSAGDHYLAK.[C]	1xMet-loss [N-Term]; 1xPhospho [S/T/Y]	53	AT3G11960.3	AT3G11960.3 [1-39]	AT3G11960.3 1xMet-loss [N-Term]	0	3761.65	59.18	162.6	96.1	122.1	60.7	82	79.1	130.7	114.2	180.9	61.3	77.2	96	99.4	139.6	109.6	91.5	108.1	53.7	151.1	96	100.6	65.6	46.3	75.5
[-].MAANDSSNAIDIDGNLDSDSNLNTDGDEATDNDSSK.[A]	1xMet-loss+Acetyl [N-Term]; 1xPhospho [T24(100)]	59	AT4G26670.1	AT4G26670.1 [1-36]	AT4G26670.1 1xMet-loss+Acetyl [N-Term]; 1xPhospho [T24(100)]	0	3692.45	86.9	0	49.1	0	154	155.4	269.6	19.4	25.9	0	235	159.6	149.6	0	0	15.2	143.9	209.4	259.9	13.1	27	20.9	255.6	237.4	0
[-].MAAIEDSPTFSSVVTPAAFEIGSLPTTEIPVDPVENDSTAPPKPVR.[I]	1xMet-loss+Acetyl [N-Term]; 1xPhospho [S7(100)]	4	AT1G19670.1	AT1G19670.1 [1-46]	AT1G19670.1 1xMet-loss+Acetyl [N-Term]; 1xPhospho [S7(100)]	0	4771.33	121.81	0	0	0	106.8	392.3	432	0	0	0	0	204.1	246.6	0	0	0	365.9	0	0	0	0	77.6	246.4	328.3	0
[-].MAAKPGAATPTYSPK.[I]	1xMet-loss+Acetyl [N-Term]; 1xPhospho [S13(100)]	41	AT4G27490.1	AT4G27490.1 [1-15]	AT4G27490.1 1xMet-loss+Acetyl [N-Term]; 1xPhospho [S13(100)]	0	1481.7	40.52	151.5	106.3	118.9	58	67.4	72.2	109.7	51.8	230.6	80.9	64.7	68.9	132.8	163.2	127.6	69.6	52.2	52.8	145.7	163.6	112.4	41.9	41.6	115.8
[R].VDGSESEEETEEMIFGSSEAAK.[Q]	1xPhospho [S6(99.6)]	51	AT4G02510.2	AT4G02510.2 [627-648]	AT4G02510.2 1xPhospho [S632(99.6)]	0	2440.96	89.93	0	59.4	94.5	143.2	144.9	103.9	97.9	87.9	0	180.2	140.9	138.9	137.2	56.3	37.4	150.3	180	198.2	51.9	52.9	90	118.7	135.3	0
[-].MAADLDDLEEESSSSLSPPLLPPPR.[S]	1xMet-loss+Acetyl [N-Term]; 1xPhospho [S17(100)]	11	AT3G51620.2	AT3G51620.2 [1-25]	AT3G51620.2 1xMet-loss+Acetyl [N-Term]; 1xPhospho [S17(100)]	0	2657.22	114.8	0	255.6	176.8	41.1	0	0	205.7	359.7	0	0	0	0	234.9	186.3	180.1	0	66	0	149.1	222.3	279.1	43.2	0	0
[R].VDGSESEEETEEMIFGSSEAAK.[Q]	1xOxidation [M13]; 1xPhospho [S6(100)]	10	AT4G02510.2	AT4G02510.2 [627-648]	AT4G02510.2 1xPhospho [S632(100)]	0	2456.95	75.33	81.4	0	66.9	198.2	217.6	256.6	23.8	13.6	0	131.6	160	265.2	0	0	17.5	240.3	168.8	120.4	23.3	0	30.8	140.6	243.3	0
[-].MAAATGNDDNGCFDKPESEPAPVNVSPPLSK.[N]	1xCarbamidomethyl [C12]; 1xMet-loss+Acetyl [N-Term]; 1xPhospho [S26(100)]	54	AT5G47680.1	AT5G47680.1 [1-31]	AT5G47680.1 1xMet-loss+Acetyl [N-Term]; 1xPhospho [S26(100)]	0	3206.4	88.62	6	88.8	74.6	135	111.9	127.8	84.7	111	0	149	137.8	113.7	75.6	66	67.6	151.5	136.9	141.7	93.7	120.7	101.5	131.6	149.4	23.4
[R].LYNSIGGFQSGSTPSGFGGGLQR.[L]	1xPhospho [T13(100)]	5	AT1G49340.2	AT1G49340.2 [1086-1108]	AT1G49340.2 1xPhospho [T1098(100)]	0	2367.08	93.97	72.3	76.1	120.8	105	131.4	95.6	89.6	129.9	0	113.1	55	86.4	140.7	166.5	181.2	0	0	61.6	209.8	196.2	269.4	0	99.4	0
[K].IYMSGPLLAQPSR.[V]	1xOxidation [M3]; 1xPhospho [S4(100)]	8	AT1G03740.1	AT1G03740.1 [703-715]	AT1G03740.1 1xPhospho [S706(100)]	0	1528.72	66.52	78.2	57.6	59.1	26.2	30.3	47.4	44.4	54	774.3	43	45.6	60.2	56.5	48	54.2	52.8	54.2	51.7	54.3	55	75.8	74.9	71.9	430.4
[R].VDLNKLPDPENSDGDDDECVK.[R]	1xCarbamidomethyl [C19]; 1xPhospho [S12(100)]	3	AT2G23340.1	AT2G23340.1 [154-174]	AT2G23340.1 1xPhospho [S165(100)]	1	2454	67.99	151.9	114	102.1	61.1	112.9	92	88.2	138.3	0	55.8	109.1	124.4	89.1	53.8	60.5	140.6	86.1	105	174.7	62.1	81.5	176.8	219.8	0
[R].VDLNKLPDPETSDDD.[-]	1xPhospho [S12(100)]	14	AT4G36900.1	AT4G36900.1 [182-196]	AT4G36900.1 1xPhospho [S193(100)]	1	1752.72	72.03	102.3	0	123.5	0	0	60.3	144	149.1	0	70.7	89.6	60.1	161.9	113.7	172.8	75.5	86.9	95.9	205.4	198.4	219	116.3	154.6	0
[R].IYDSDEEYEDVDEAMAR.[E]	1xOxidation [M15]; 1xPhospho [S4(100)]	3	AT2G36420.1	AT2G36420.1 [337-353]	AT2G36420.1 1xPhospho [S340(100)]	0	2145.78	59.6	216.8	223.6	283.8	0	0	0	175	250.2	0	0	0	0	121.5	212.8	192.4	0	0	0	257.7	240.7	225.4	0	0	0
[R].IYDSDEEYEDVDEAMAR.[E]	1xPhospho [S4(100)]	6	AT2G36420.1	AT2G36420.1 [337-353]	AT2G36420.1 1xPhospho [S340(100)]	0	2129.79	76.78	71.4	150.8	170.7	0	0	0	208.4	113.5	0	205.4	0	0	315.9	159.3	226	0	0	0	226.3	302.3	249.9	0	0	0
[R].LYDHGSDPQTTHVVGTLGYLAPEHTR.[T]	2xPhospho [T10(100); T11(100)]	20	AT2G37710.1	AT2G37710.1 [496-521]	AT2G37710.1 2xPhospho [T505(100); T506(100)]	0	3024.33	81.6	13.5	185.9	81.5	163.2	71.3	218.8	116.1	133.2	0	53.7	103.1	73.3	80.7	120.8	127	56.7	116.7	82.6	131.1	132.5	111.8	95.1	131.1	0
[R].LYDHGSDPQTTHVVGTLGYLAPEHTR.[T]	1xPhospho [T/S/Y]	103	AT2G37710.1	AT2G37710.1 [496-521]		0	2944.36	78.83	36.1	96.3	59.2	183.8	49.8	186.3	73.4	66.3	0	83	118.8	128.9	41.7	58.8	45	170.6	121.1	249.3	63.2	77	111.1	125.4	138.1	116.9
[K].LYDGSDSKKPLLMAIK.[G]	1xOxidation [M13]; 1xPhospho [S/Y]	9	AT3G48890.1	AT3G48890.1 [78-93]		1	1874.93	63.19	169.3	106.7	202.1	13.3	30.3	25.8	147.6	198.1	75.9	37.7	35.2	29.6	213.2	168.2	150.3	44.3	57.5	27.2	149.1	170	191	39	53.5	65.3
[K].VDLSDKNSSSDLDVLDGLDFAFQ.[-]	1xPhospho [S]	4	AT1G30755.6	AT1G30755.6 [593-615]		1	2580.14	120	0	0	0	0	253.1	249.1	0	0	0	111.8	445.8	131	0	0	105.3	141.7	224.5	271.3	0	45.8	0	158.2	262.3	0
[R].LYANCSPHHIQQFVSR.[M]	1xCarbamidomethyl [C5]; 1xPhospho [S6(100)]	33	AT3G54280.2	AT3G54280.2 [234-249]	AT3G54280.2 1xPhospho [S239(100)]	0	2036.92	59.27	101.6	74.5	60.8	86.5	92	101.6	89.8	82.6	74.5	71.1	105.2	134.5	71	95.6	67.6	151	127.1	71.9	97	65.9	79.8	130.4	66.5	301.6
[K].IWTRPSESETQTNSSEANPTTALLSTSFTK.[D]	1xPhospho [S27(100)]	74	AT3G53390.1	AT3G53390.1 [511-540]	AT3G53390.1 1xPhospho [S537(100)]	0	3364.56	96.35	15.8	127.2	96.4	171.6	133	119	111.9	107.1	2.4	123.7	120.7	93.3	94.6	99.4	84.9	140.8	105.7	129.2	85.5	77.5	98.5	100.8	117.4	43.5
[K].IWTRPDTQPSSSSEATNPTTSKPSLTSK.[V]	2xPhospho [T/S]	4	AT2G37160.2	AT2G37160.2 [541-568]		0	3164.42	61.43	0	239.7	0	168	40.1	252.1	0	42.8	0	245.6	261.4	79.2	0	0	145.2	393.6	160.5	119.9	23.8	0	0	96.4	131.8	0
[K].IWTRPDTQPSSSSEATNPTTSKPSLTSK.[V]	1xPhospho [T16(95.5)]	9	AT2G37160.2	AT2G37160.2 [541-568]	AT2G37160.2 1xPhospho [T556(95.5)]	0	3084.45	56.58	137.2	0	128.8	133.5	0	231.3	137	86.2	163.1	199.4	116.6	54.2	150.5	94.8	98.8	112	0	208.4	65.2	67.5	93.5	0	0	122.1
[R].VDLFDGPGEEHMEENVLLASNMSNQELMDK.[G]	3xOxidation [M12; M22; M28]; 1xPhospho [S23(100)]	6	AT2G35190.1	AT2G35190.1 [113-142]	AT2G35190.1 1xPhospho [S135(100)]	0	3519.46	97.38	0	493.5	142.7	0	0	0	0	646.1	0	0	0	0	283.2	0	173.8	0	0	0	243.9	416.7	0	0	0	0
[R].IWSSPNFNSLR.[I]	1xPhospho [S3(100)]	27	AT2G18860.1	AT2G18860.1 [203-213]	AT2G18860.1 1xPhospho [S205(100)]	0	1400.64	93.84	89.4	127.1	132.2	82.4	82.1	68.8	124.3	96.7	38.3	89.4	41.4	76	137.4	135	146.9	67.8	75.7	61.8	171.7	138.6	183.2	102.3	71.3	59.8
[K].LYEQPGEVDSLDSPSK.[E]	1xPhospho [S13(99.7)]	59	AT4G25770.2	AT4G25770.2 [183-198]	AT4G25770.2 1xPhospho [S195(99.7)]	0	1843.8	59.79	143.2	82.5	114.1	71.7	87	94	100.9	72.8	203.6	88	92.3	126.5	101.9	105.6	123.7	108.7	98.2	88	87.8	93.4	95.6	133.4	87.2	0
[K].IYMSGPLLAQPSR.[V]	1xPhospho [S4(100)]	10	AT1G03740.1	AT1G03740.1 [703-715]	AT1G03740.1 1xPhospho [S706(100)]	0	1512.73	86.02	107.4	124.3	125.7	102	91.3	132.6	100.2	29.3	18.2	149.6	182	114.1	136.4	102.3	133.2	0	110.3	130.7	97.5	89.1	95.4	118.4	0	110
[R].IYLHQEGFPGSRR.[G]	1xPhospho [S11(100)]	89	AT4G35300.4	AT4G35300.4 [438-450]	AT4G35300.4 1xPhospho [S448(100)]	1	1639.77	48.57	168.8	69.7	68.7	30.7	30.6	19.8	197.5	104.2	319	29.9	16.9	30.6	165.8	199.4	227.5	18.9	21.5	34.1	163.6	234.7	154.3	29.2	23.5	41.1
[R].IYLHQEGFPGSR.[R]	1xPhospho [S11(100)]	41	AT4G35300.4	AT4G35300.4 [438-449]	AT4G35300.4 1xPhospho [S448(100)]	0	1483.67	55.7	156.5	86.4	78.9	35.2	14	17	215.9	97.9	329	21.9	11.1	17	179.2	192.4	268	12.1	11.4	21.2	207.7	202.3	163.4	20.1	15.6	25.8
[R].VDKSEEEEEEGEEENDGK.[A]	1xPhospho [S4(100)]	44	AT3G06010.1	AT3G06010.1 [1050-1067]	AT3G06010.1 1xPhospho [S1053(100)]	1	2160.8	21.97	110.8	85.5	85.6	87.8	124.7	86.1	125.5	159.9	110.8	66.7	60.5	114.9	121.2	122.9	101.4	63.4	75	74.6	103.5	86.1	87.9	93.5	67.7	184.1
[R].LYIAEVSPNQEPTYDVIDNDESTDKFAK.[G]	1xPhospho [S/T/Y]	3	AT2G25290.4	AT2G25290.4 [354-381]		1	3281.48	0	0	0	0	0	0	0	0	0	0	0	0	0	0	0	0	0	0	0	0	0	0	0	0	0
[R].LYIAEVNPDQEPTYDGMSNTESTDKVSK.[R]	1xOxidation [M17]; 3xPhospho [S27(100); S/T/Y]	7	AT4G32070.1	AT4G32070.1 [391-418]	AT4G32070.1 3xPhospho [S417(100); S/T/Y]	1	3387.33	86.5	0	300	256.9	0	0	0	421.6	431.6	0	0	0	0	111.9	105.8	110.3	0	0	0	191.7	161.2	309.1	0	0	0
[R].LYIAEVNPDQEPTYDGMSNTESTDKVSK.[R]	3xPhospho [S27(100); S/T/Y]	2	AT4G32070.1	AT4G32070.1 [391-418]	AT4G32070.1 3xPhospho [S417(100); S/T/Y]	1	3371.34	92.41	0	0	0	0	0	0	334.9	412.9	0	70.9	0	195.2	0	95.1	169	110.7	148.4	0	202.6	264.5	261.6	59.4	74.9	0
[R].LYIAEVNPDQEPTYDGMSNTESTDKVSK.[R]	1xOxidation [M17]; 2xPhospho [S22(99.5); S/T/Y]	10	AT4G32070.1	AT4G32070.1 [391-418]	AT4G32070.1 2xPhospho [S412(99.5); S/T/Y]	1	3307.36	80.62	0	196.7	156.5	66.6	36.2	60.4	159.8	266.3	0	57.2	67.1	77.3	185.6	143.8	170.8	60.7	75.8	38.6	169.7	153.1	176.9	0	81.1	0
[R].LYIAEVNPDQEPTYDGMSNTESTDKVSK.[R]	2xPhospho [S22(99.5); S/T/Y]	10	AT4G32070.1	AT4G32070.1 [391-418]	AT4G32070.1 2xPhospho [S412(99.5); S/T/Y]	1	3291.37	86.93	0	251.7	138.2	116.5	0	0	221.1	64.7	0	85.4	47.3	0	308.1	185.6	208.5	55.8	0	68.2	146.9	191.3	230.1	0	80.8	0
[R].LYIAEVNPDQEPTYDGMSNTESTDK.[V]	1xOxidation [M17]; 1xPhospho [S18(99.7)]	17	AT4G32070.1	AT4G32070.1 [391-415]	AT4G32070.1 1xPhospho [S408(99.7)]	0	2913.2	80.46	177.7	127.8	137.5	67	42.3	67	151.4	221.1	0	59.2	72	64.1	120.5	142.3	118	63	72.4	54.3	177	146.3	170.8	66.4	81.9	0
[R].LYIAEVNPDQEPTYDGMSNTESTDK.[V]	1xPhospho [S18(100)]	24	AT4G32070.1	AT4G32070.1 [391-415]	AT4G32070.1 1xPhospho [S408(100)]	0	2897.21	87.36	0	173.9	140.4	69.9	71.9	75.5	148.7	88.5	0	82	63.6	85.6	166.4	159	152.5	68.5	66.2	83.7	130	197.8	215.6	74.5	85.5	0
[R].IYHLACPASPIFYK.[Y]	1xCarbamidomethyl [C6]; 1xPhospho [S9(100)]	14	AT5G59290.2	AT5G59290.2 [113-126]	AT5G59290.2 1xPhospho [S121(100)]	0	1759.83	87.41	47.1	116.1	94.1	134	58.6	0	110.7	151.6	0	105.9	90.3	94	132.1	107.3	97.9	272.4	73	101.1	81.7	115.2	131.3	84.6	89.3	111.6
[R].LYGTHENQSYLARPVPEQNSSLGLR.[S]	2xPhospho [S9(100); S20(99.4)]	29	AT1G20840.2	AT1G20840.2 [258-282]	AT1G20840.2 2xPhospho [S266(100); S277(99.4)]	0	2989.36	80.17	0	199.2	172.2	63.9	5.3	42.8	144.8	189	0	6.6	6.7	11.5	198.6	146.8	189.8	0	16.3	13	352.7	314.3	298	13.2	15.3	0
[R].LYGTHENQSYLARPVPEQNSSLGLR.[S]	1xPhospho [S9(100)]	24	AT1G20840.2	AT1G20840.2 [258-282]	AT1G20840.2 1xPhospho [S266(100)]	0	2909.39	78.48	29.8	185.2	35.4	121.5	26.1	62.8	126.9	129.6	2.7	37.8	100.2	17.7	213.9	159	93.9	27	60.5	109.1	267.5	152.3	313.6	0	54.5	72.8
[R].LYGSDSEDENSSR.[K]	1xPhospho [S4(100)]	11	AT5G14460.1	AT5G14460.1 [129-141]	AT5G14460.1 1xPhospho [S132(100)]	0	1538.56	24.39	9.1	35.5	0	175.2	147.6	113.4	54.2	127.7	0	119	128.1	222	11.2	0	26.2	70.1	76.9	91.8	148.6	46.5	152.7	105.5	20.9	517.6
[K].VDLENTVVDESQR.[Q]	1xPhospho [S11(100)]	3	AT4G08180.4	AT4G08180.4 [313-325]	AT4G08180.4 1xPhospho [S323(100)]	0	1583.69	58.4	165.8	120.6	150.1	38.8	42.6	49.1	168.3	77.2	354.6	36.4	36.3	32.8	139.9	176.5	165	38.9	33.2	32.5	172.9	165.6	132.3	33.5	37	0
[K].LYGQSISAVTAGVK.[N]	1xPhospho [S7(100)]	27	AT2G17980.1	AT2G17980.1 [491-504]	AT2G17980.1 1xPhospho [S497(100)]	0	1473.73	78.3	135.2	89.1	89.4	112.6	78.8	108.4	90	108.6	60.4	109.6	109.9	100.1	101	102.6	130.9	110	89.2	109.7	105.1	108.9	112.7	77.7	102.2	57.9
[R].VDLFDGPGEEHMEENVLLASNMSNQELMDK.[G]	2xOxidation [M22; M]; 1xPhospho [S23(99.6)]	6	AT2G35190.1	AT2G35190.1 [113-142]	AT2G35190.1 1xPhospho [S135(99.6)]	0	3503.47	0	0	0	0	0	0	0	0	0	0	0	0	0	0	0	0	0	0	0	0	0	0	0	0	0
[R].LYESIPESHPPPPPQLESQSPSTVVSSFPAPVTPSPPSQEEIQTR.[S]	1xPhospho [S4(99.4)]	34	AT1G27750.1	AT1G27750.1 [13-57]	AT1G27750.1 1xPhospho [S16(99.4)]	0	4931.37	105.66	0	0	131.9	119.8	118.1	87	162.6	206.4	0	119.1	115.6	108.8	124.8	106.8	91.5	121.5	128.3	122	93.3	3.3	96.9	129	125.8	87.4
[K].LYEQPGEVDSLDSPSKEK.[S]	1xPhospho [S13(99.7)]	37	AT4G25770.2	AT4G25770.2 [183-200]	AT4G25770.2 1xPhospho [S195(99.7)]	1	2100.94	53.39	164.4	84.7	111.7	95.4	77	73.4	90.1	127	322.9	48.9	56.7	88.2	124.8	116.1	80.4	77.4	66	66.2	52.6	78.1	74.6	81.3	100.4	141.7
[R].IYEQDDETESCSPGLIHATSFASPLPR.[G]	1xCarbamidomethyl [C11]; 1xPhospho [T/S/Y]	1	AT3G49840.2	AT3G49840.2 [353-379]		0	3100.36	97.64	0	0	127.3	192	0	0	175.3	227.7	0	143.7	0	48.4	204.6	143.5	121.5	166.3	158.4	125.9	78.4	68.9	152	164.9	101.4	0
[-].MATQPATESVQCFGR.[K]	1xCarbamidomethyl [C12]; 1xMet-loss+Acetyl [N-Term]; 1xPhospho [S9(100)]	35	AT5G18380.1; AT2G09990.1	AT5G18380.1 [1-15]; AT2G09990.1 [1-15]	AT5G18380.1 1xMet-loss+Acetyl [N-Term]; 1xPhospho [S9(100)]; AT2G09990.1 1xMet-loss+Acetyl [N-Term]; 1xPhospho [S9(100)]	0	1673.7	62.45	73.1	50.9	71.3	126.8	104	146.5	72.2	38.9	104.1	130.8	127.2	125	62.1	70.7	48.6	193.7	146	136.4	68.7	71.9	73	156.8	142.4	58.5
[K].MGAAEGNHSEDEI.[-]	1xOxidation [M1]; 1xPhospho [S9(100)]	12	AT5G25010.1	AT5G25010.1 [274-286]	AT5G25010.1 1xPhospho [S282(100)]	0	1455.51	27.28	194.8	159.4	175.6	13.6	15.6	11	150.4	230.9	337.8	11.6	10.8	15.5	127.5	183.6	135.2	11.6	11.6	0	175.3	205.4	150.4	10.9	8.3	53.3
[K].MGAAEGNHSEDEI.[-]	1xPhospho [S9(100)]	15	AT5G25010.1	AT5G25010.1 [274-286]	AT5G25010.1 1xPhospho [S282(100)]	0	1439.51	34.8	247.3	152	175.7	18.4	0	0	175	26.7	284.9	17	0	0	203.2	207.8	221.3	0	0	0	200.9	264.2	205.6	0	0	0
[K].MFVKSPLNKK.[Q]	1xOxidation [M1]; 1xPhospho [S5(100)]	75	AT4G28080.1	AT4G28080.1 [1316-1325]	AT4G28080.1 1xPhospho [S1320(100)]	2	1287.65	26.92	0.7	0.2	0	188.4	212.2	192.6	0	0	0	288	151.2	233.2	0	0	0	161	121.8	108.2	0	0	0	93.4	83.3	565.7
[K].MFVKSPLNKK.[Q]	1xPhospho [S5(100)]	70	AT4G28080.1	AT4G28080.1 [1316-1325]	AT4G28080.1 1xPhospho [S1320(100)]	2	1271.66	34.29	0	0	0	257.7	183.9	250	0.4	0	0	308.9	246.1	134	0	0	0	194.8	153.7	138.5	0	0	0	72.6	83.6	375.8
[K].MFVKSPLNK.[K]	1xOxidation [M1]; 1xPhospho [S5(100)]	65	AT4G28080.1	AT4G28080.1 [1316-1324]	AT4G28080.1 1xPhospho [S1320(100)]	1	1159.56	34.27	0	0	0.6	191.2	200.6	228.2	0	3.5	0	291.1	217.1	193.8	1.1	3.2	0.9	153.6	124.3	101.5	0	1.1	0	102.9	101	484.3
[K].MFVKSPLNK.[K]	1xPhospho [S5(100)]	28	AT4G28080.1	AT4G28080.1 [1316-1324]	AT4G28080.1 1xPhospho [S1320(100)]	1	1143.56	44.17	2.9	0	0	202.6	177	215.1	0	0	0	306.1	247.3	206.2	0	0	2.1	207.5	128.3	146.6	0	1.3	1.2	106.7	124	325.2
[R].VATVTGVLSELDDDNNSNSVCSDAPSSVTQDR.[I]	1xCarbamidomethyl [C21]; 1xPhospho [T3(100)]	30	AT4G17770.1	AT4G17770.1 [30-61]	AT4G17770.1 1xPhospho [T32(100)]	0	3432.47	104.43	0	55.6	38.8	330	0	158.2	83.5	96.5	0	252.3	172.7	221.1	25.7	35.7	8.8	144.2	146.9	136.4	11.8	0	207.1	158	116.7	0
[-].MGANSIPTDATIDLDEQISQLMQCKPLSEQQVR.[A]	1xCarbamidomethyl [C24]; 1xMet-loss [N-Term]; 1xPhospho [S5(100)]	62	AT2G42500.1	AT2G42500.1 [1-33]	AT2G42500.1 1xMet-loss [N-Term]; 1xPhospho [S5(100)]	0	3665.72	118.26	0	54.2	29.3	164.4	228	233.1	44.8	16.8	0	245.1	81.8	130.4	7.4	31.1	58	187.8	122.3	309.8	39.2	28.6	54	127.7	206.2	0
[R].VATVTGVLSELDDDNNSNSVCSDAPSSVTQDR.[I]	1xCarbamidomethyl [C21]; 2xPhospho [T3(100); S27(100)]	30	AT4G17770.1	AT4G17770.1 [30-61]	AT4G17770.1 2xPhospho [T32(100); S56(100)]	0	3512.44	107.59	0	136.2	55.8	0	55.5	212.5	282.3	460	0	203.8	97.5	0	138.8	155.3	104.4	76.2	26	107.5	64.3	40.5	32.8	85.9	64.8	0
[K].MFQLQLSLPNR.[D]	1xPhospho [S7(100)]	6	AT3G48195.1	AT3G48195.1 [439-449]	AT3G48195.1 1xPhospho [S445(100)]	0	1426.69	104.08	0	75.2	88.4	124.3	116.3	181	77.9	136.5	0	109.9	86.7	125.2	129.3	148.2	144.9	0	131.7	154.9	124.9	141.6	164.3	59.6	54.5	24.5
[R].VATVTGVLSELDDDNNSNSVCSDAPSSVTQDR.[I]	1xCarbamidomethyl [C21]; 3xPhospho [T3(100); S26(100); S27(100)]	26	AT4G17770.1	AT4G17770.1 [30-61]	AT4G17770.1 3xPhospho [T32(100); S55(100); S56(100)]	0	3592.41	111.93	0	0	85.3	0	0	0	192.2	692.9	0	84.7	44.3	0	0	202.7	364.5	32.6	57.3	44.6	143	234.6	221.5	0	0	0
[-].MFLSPGHSPR.[Q]	1xAcetyl [N-Term]; 2xPhospho [S4(100); S8(100)]	61	AT3G07790.1	AT3G07790.1 [1-10]	AT3G07790.1 1xAcetyl [N-Term]; 2xPhospho [S4(100); S8(100)]	0	1330.51	82.84	15.6	105.7	118.8	84.5	72.9	102.9	116.6	24.2	0	147.7	131.4	102.2	133.6	93.3	153.5	136.4	130.5	149.8	107.3	106.5	130.3	106.8	129.7	0
[R].VAVAGAAASAVSPSSFSYSSR.[R]	1xPhospho [S17(100)]	227	AT5G38640.1	AT5G38640.1 [77-97]	AT5G38640.1 1xPhospho [S93(100)]	0	2051.94	80.41	83	112	82.8	147.2	111.7	154.3	61.9	102.6	24.2	119.3	115.9	123.3	70.7	86.6	64.5	133.6	102.6	135.1	64.6	69.4	91.7	120.3	136.1	86.9
[-].MFHVEEESSGGDGSEIDEEFGGDDSTTSLSR.[W]	1xAcetyl [N-Term]; 3xPhospho [S8(100); S9(100); S14(100)]	1	AT4G33530.1	AT4G33530.1 [1-31]	AT4G33530.1 1xAcetyl [N-Term]; 3xPhospho [S8(100); S9(100); S14(100)]	0	3588.26	0	0	0	0	0	0	0	0	0	0	0	0	0	0	0	0	0	0	0	0	0	0	0	0	0
[-].MFHVEEESSGGDGSEIDEEFGGDDSTTSLSR.[W]	1xAcetyl [N-Term]; 2xPhospho [S9(99.5); S14(100)]	7	AT4G33530.1	AT4G33530.1 [1-31]	AT4G33530.1 1xAcetyl [N-Term]; 2xPhospho [S9(99.5); S14(100)]	0	3508.29	106.87	0	0	222.7	0	0	0	288.3	0	0	0	0	0	0	367.9	590	0	0	0	508.3	422.8	0	0	0	0
[-].MFHVEEESSGGDGSEIDEEFGGDDSTTSLSR.[W]	1xAcetyl [N-Term]; 1xPhospho [S14(99.5)]	1	AT4G33530.1	AT4G33530.1 [1-31]	AT4G33530.1 1xAcetyl [N-Term]; 1xPhospho [S14(99.5)]	0	3428.33	0	0	0	0	0	0	0	0	0	0	0	0	0	0	0	0	0	0	0	0	0	0	0	0	0
[K].MFFSGPMVPLVPNAAR.[V]	2xOxidation [M1; M7]; 1xPhospho [S4(100)]	24	AT1G76070.1	AT1G76070.1 [55-70]	AT1G76070.1 1xPhospho [S58(100)]	0	1845.84	105.82	53.6	204.6	163.2	21.8	24.5	29.7	138.6	349	0	7.6	168.3	180.4	87.1	108.9	99.4	155.5	30.7	17.4	103.9	84.3	125.1	180.4	30.3	35.6
[K].MFFSGPMVPLVPNAAR.[V]	1xOxidation [M]; 1xPhospho [S4(100)]	20	AT1G76070.1	AT1G76070.1 [55-70]	AT1G76070.1 1xPhospho [S58(100)]	0	1829.85	110.57	34.1	177.9	118.3	102.5	45.7	53.5	133.2	153.6	0	52.5	105.5	50.3	67	90.7	155.6	214.1	43.3	232	59.9	165.1	180.3	7.3	106.4	51.2
[K].MFQLQLSLPNR.[D]	1xOxidation [M1]; 1xPhospho [S7(100)]	7	AT3G48195.1	AT3G48195.1 [439-449]	AT3G48195.1 1xPhospho [S445(100)]	0	1442.69	99.01	0	119.4	145.9	62.3	63.8	99	146.2	337.8	0	68	50.6	153	136.7	131.7	139.5	48.7	77.6	83.8	134.2	114.2	178.7	27.4	42.8	38.5
[-].MGANSIPTDATIDLDEQISQLMQCKPLSEQQVR.[A]	1xCarbamidomethyl [C24]; 1xOxidation [M22]; 1xMet-loss [N-Term]; 1xPhospho [S5(100)]	50	AT2G42500.1	AT2G42500.1 [1-33]	AT2G42500.1 1xMet-loss [N-Term]; 1xPhospho [S5(100)]	0	3681.71	110.32	0	147.4	157.2	84.8	0	39.9	157.4	300.7	0	137.8	59	84.8	131.3	54	213.3	0	117.9	107.1	153.6	181.2	141.7	130.8	0	0
[-].MGCFSCFDSSDDEKLNPVDESNHGQK.[K]	2xCarbamidomethyl [C3; C6]; 1xMet-loss [N-Term]; 1xPhospho [S21(100)]	49	AT5G13160.1	AT5G13160.1 [1-26]	AT5G13160.1 1xMet-loss [N-Term]; 1xPhospho [S21(100)]	1	2952.14	66.77	115.7	103.9	34.5	135.2	74.7	123.9	71.9	107.3	0	79.3	95.6	115.8	32.3	112.5	106.2	141	105.2	165.7	101	74.2	117.9	214	172.2	0
[-].MGCFSCFDSSDDEKLNPVDESNHGQK.[K]	2xCarbamidomethyl [C3; C6]; 1xMet-loss [N-Term]; 2xPhospho [S21(100); S]	7	AT5G13160.1	AT5G13160.1 [1-26]	AT5G13160.1 1xMet-loss [N-Term]; 2xPhospho [S21(100); S]	1	3032.11	72.92	0	146.9	139.8	99.3	105.8	234.5	140.8	118.9	0	102.1	149.9	127	0	0	0	168.6	73.5	228.6	0	0	113	222.8	228.5	0
[-].MGGLLHLFDFHNNSFSR.[K]	1xMet-loss+Acetyl [N-Term]; 1xPhospho [S14(100)]	13	AT2G17550.1	AT2G17550.1 [1-17]	AT2G17550.1 1xMet-loss+Acetyl [N-Term]; 1xPhospho [S14(100)]	0	1982.89	115.09	0	61.9	52.8	113.5	231.8	193.7	46.2	97.8	0	147	159	168.5	35.8	30.9	47.7	143.7	138.3	205.7	52.8	73.1	69.9	123.3	160.7	45.9
[R].MGGDSDDDEEMNLSLVPK.[K]	2xOxidation [M1; M11]; 1xPhospho [S5(100)]	73	AT3G03050.1	AT3G03050.1 [751-768]	AT3G03050.1 1xPhospho [S755(100)]	0	2063.78	71.79	197.2	128.2	195.3	20.6	34.6	54.6	143.1	264.6	0	35.1	26.1	41.5	128.2	165.8	155.8	29.1	42.8	36.4	175.6	217.3	210.7	51.7	45.8	0
[R].MGGDSDDDEEMNLSLVPK.[K]	1xOxidation [M]; 1xPhospho [S5(100)]	131	AT3G03050.1	AT3G03050.1 [751-768]	AT3G03050.1 1xPhospho [S755(100)]	0	2047.79	77.21	42.6	183.8	214.7	42.6	33.2	43.3	160.2	141.8	0	43.7	22.7	34.2	182.8	162.3	218.9	34.8	43.7	48.1	208.1	232.2	214.4	47.4	44.4	0
[R].MGGDSDDDEEMNLSLVPK.[K]	1xPhospho [S5(100)]	39	AT3G03050.1	AT3G03050.1 [751-768]	AT3G03050.1 1xPhospho [S755(100)]	0	2031.79	92.5	0	257.7	237.6	0	0	0	165.1	75.2	0	0	50.9	0	223.9	156.5	262.6	60.8	62.2	66.8	179.4	242.9	254	54	50.4	0
[-].MGFQNEASSSSYTLK.[I]	1xMet-loss [N-Term]; 1xPhospho [S10(99.7)]	34	AT4G38250.1	AT4G38250.1 [1-15]	AT4G38250.1 1xMet-loss [N-Term]; 1xPhospho [S10(99.7)]	0	1598.67	53.49	261.3	129.4	153.4	22.9	18.4	20	137	58.6	397.4	28.2	9.9	15.4	117.8	194.7	137.1	13.8	14.9	17.9	202.2	219.7	147.7	22	20.8	39.4
[R].MGFLQSHPSGDSFNESELFTEHVQTTGTPLSFK.[L]	1xPhospho [S12(99.5)]	4	AT3G14172.1	AT3G14172.1 [1210-1242]	AT3G14172.1 1xPhospho [S1221(99.5)]	0	3735.67	107.47	0	0	0	0	683.9	0	0	0	0	0	944.5	0	0	0	0	0	526.7	244.9	0	0	0	0	0	0
[-].MGFEENQKQSPKQSPNHIK.[H]	1xMet-loss [N-Term]; 2xPhospho [S10(100); S14(100)]	18	AT5G53590.1	AT5G53590.1 [1-19]	AT5G53590.1 1xMet-loss [N-Term]; 2xPhospho [S10(100); S14(100)]	2	2255.98	24.02	171.5	80.6	103.9	48.5	49.7	39.9	165.5	67.1	513.5	31.4	14.6	9.6	167.5	229.4	158.6	22.3	11.6	0	148.9	150.2	204.5	0	11	0
[K].VATLGLPEQLPSPQGLFQSTPSPLFSISQLSAALPNIGNHVVINQK.[L]	1xPhospho [S12(100)]	10	AT1G02080.1	AT1G02080.1 [1288-1333]	AT1G02080.1 1xPhospho [S1299(100)]	0	4888.56	124.45	0	0	0	0	1259.3	1140.7	0	0	0	0	0	0	0	0	0	0	0	0	0	0	0	0	0	0
[-].MGESAVLVHSYSFAAPITR.[N]	1xMet-loss+Acetyl [N-Term]; 1xPhospho [S12(100)]	56	AT3G27350.2	AT3G27350.2 [1-19]	AT3G27350.2 1xMet-loss+Acetyl [N-Term]; 1xPhospho [S12(100)]	0	2026.96	104.19	60.5	108.4	109.3	110.1	108.2	56	106.9	222.7	31.2	92.4	73.7	78.4	134	104.6	154.5	52	77.2	68.7	115.3	90.6	216.1	84.6	80.1	64.5
[-].MGENLHLSPR.[H]	1xMet-loss [N-Term]; 1xPhospho [S8(100)]	16	AT5G57270.5	AT5G57270.5 [1-10]	AT5G57270.5 1xMet-loss [N-Term]; 1xPhospho [S8(100)]	0	1102.5	35.43	202	76.5	130	116.6	76.7	52.6	117.9	47.5	246.7	121.9	31	42.4	114.6	119.5	135.3	39.8	39.3	37.5	112.7	149.3	60.1	39.5	27.7	262.8
[-].MGEHESWAASPPSPSGLHPNGLLPGK.[A]	1xMet-loss+Acetyl [N-Term]; 1xPhospho [S13(100)]	27	AT3G61690.1	AT3G61690.1 [1-26]	AT3G61690.1 1xMet-loss+Acetyl [N-Term]; 1xPhospho [S13(100)]	0	2644.22	94.29	39.4	98.3	42	104.4	134.9	114	61.3	52.5	0	129.8	178.6	108.2	0	78.7	96.6	153.8	137.2	137.9	89.5	90.5	138.7	160	158.4	95.4
[-].MGEHESWAASPPSPSGLHPNGLLPGK.[A]	1xMet-loss [N-Term]; 1xPhospho [S13(100)]	33	AT3G61690.1	AT3G61690.1 [1-26]	AT3G61690.1 1xMet-loss [N-Term]; 1xPhospho [S13(100)]	0	2602.21	85.69	10.7	54.8	15	250.8	289.5	146.1	19.1	61.6	17.2	144.6	245.6	111.1	44	47.3	31.5	151.8	130.7	154.9	23.6	39.9	25.7	126.9	142.9	114.6
[-].MGEEVQMSDYDVSGDGDR.[V]	1xMet-loss+Acetyl [N-Term]; 1xPhospho [S8(100)]	1	AT3G46640.1	AT3G46640.1 [1-18]	AT3G46640.1 1xMet-loss+Acetyl [N-Term]; 1xPhospho [S8(100)]	0	1980.72	70.38	0	0	0	129.9	105.5	151.1	126.3	0	0	182.2	175.5	169.7	0	128.3	153.6	123.3	127.2	173.8	139.6	171.7	202.5	139.9	0	0
[-].MGDSTGEPGSSMHGVTGR.[E]	1xMet-loss+Acetyl [N-Term]; 1xPhospho [S/T]	21	AT1G08090.1	AT1G08090.1 [1-18]	AT1G08090.1 1xMet-loss+Acetyl [N-Term]	0	1753.68	39.79	292.6	147.2	207.2	0	0	0	109.5	19.6	252.1	0	0	0	250.7	216.7	220.2	0	0	0	281.1	279.1	124	0	0	0
[K].VATPSSKPTSTLSSSKPK.[T]	1xPhospho [T3(100)]	9	AT5G08550.1	AT5G08550.1 [24-41]	AT5G08550.1 1xPhospho [T26(100)]	0	1882.95	29.37	201.4	179.9	146.4	120.9	103.1	112.3	160.2	0	353.1	0	0	14.5	132.8	150.3	189.6	0	0	0	222	199.4	114.1	0	0	0
[-].MGDSEDETGYPKK.[F]	1xMet-loss+Acetyl [N-Term]; 1xPhospho [S4(100)]	18	AT3G24490.1	AT3G24490.1 [1-13]	AT3G24490.1 1xMet-loss+Acetyl [N-Term]; 1xPhospho [S4(100)]	1	1447.56	25.01	55.1	165.8	77.4	117.5	127	80.5	97.7	350.7	123	69.5	69.9	71.8	107.9	87.9	77.5	38.2	51.1	37.9	107	76.1	83.5	42.4	42.3	242.2
[-].MGDSEDETGYPK.[K]	1xMet-loss+Acetyl [N-Term]; 1xPhospho [S4(100)]	57	AT3G24490.1	AT3G24490.1 [1-12]	AT3G24490.1 1xMet-loss+Acetyl [N-Term]; 1xPhospho [S4(100)]	0	1319.47	32.72	109.4	116.2	97.3	87.2	123	99.2	100.4	219.6	182.4	74.3	57.3	77.2	114.3	93.3	98.9	68.1	80.5	46.3	124.1	95.7	103.9	56.5	47.7	127.2
[-].MGDSDRDSGGGQNGNNQNGQSSLSPR.[E]	1xMet-loss+Acetyl [N-Term]; 1xPhospho [S8(100)]	3	AT5G47640.1	AT5G47640.1 [1-26]	AT5G47640.1 1xMet-loss+Acetyl [N-Term]; 1xPhospho [S8(100)]	1	2626.05	27.91	36.7	25.3	34	281.4	184.6	144.8	0	34.7	0	202.3	128.6	179.1	0	44.8	35	124.8	75.6	90.4	96.7	52.7	57.2	110.9	116.4	344.1
[K].MFFSGPMVPLVPNAAR.[V]	1xPhospho [S4(100)]	20	AT1G76070.1	AT1G76070.1 [55-70]	AT1G76070.1 1xPhospho [S58(100)]	0	1813.85	116.75	36.1	144.4	87.6	136.3	108.6	62.5	119.6	46.4	85.5	14.7	143.5	86.1	114.2	71.1	150.5	107.9	78.2	108	76.9	141.2	145.3	71.5	167.4	96.3
[K].MFEQALVLFPEGSPNR.[W]	1xOxidation [M1]; 1xPhospho [S13(100)]	4	AT5G04760.1	AT5G04760.1 [13-28]	AT5G04760.1 1xPhospho [S25(100)]	0	1930.88	104.14	0	176.7	218.1	0	0	0	191.9	481	0	24.5	23.5	27.3	202.4	177.6	210.9	22.8	29.6	18.4	159.2	140.7	207.4	38.2	42.9	7
[K].MFEQALVLFPEGSPNR.[W]	1xPhospho [S13(100)]	15	AT5G04760.1	AT5G04760.1 [13-28]	AT5G04760.1 1xPhospho [S25(100)]	0	1914.88	108.96	101.2	211.5	270.3	131.5	62.9	49.4	296.1	81.7	293.4	27.7	56.1	0	86.9	89.6	98.9	45.1	0	56.7	89.3	113.5	133.5	31.7	72.9	0
[-].MEVYNDDTEMRSPETQPIK.[E]	1xAcetyl [N-Term]; 1xOxidation [M10]; 1xPhospho [S12(100)]	178	AT3G42170.1	AT3G42170.1 [1-19]	AT3G42170.1 1xAcetyl [N-Term]; 1xPhospho [S12(100)]	1	2421	71.58	142.4	122.9	152.5	83.3	82.6	106.9	130.9	91	7.6	85.4	101.7	106.5	111.6	99.1	90.7	126.5	117	117.1	94.9	88.9	98.9	131.4	108.8	1.4
[R].MESQNQPSHENPIVHEIPSDVEGPTEELAHR.[E]	1xPhospho [S19(100)]	32	AT1G73960.1	AT1G73960.1 [1083-1113]	AT1G73960.1 1xPhospho [S1101(100)]	0	3586.59	85.59	0	0	60.2	85.8	126.5	145.4	100.1	42.4	20.9	169.9	207.5	120.7	97.9	67.8	72.8	203.5	144.4	220.5	77.3	62.2	76.4	140.7	157.2	0
[-].MESPITQPQMFR.[L]	1xAcetyl [N-Term]; 1xOxidation [M10]; 1xPhospho [S3(100)]	27	AT5G25770.1	AT5G25770.1 [1-12]	AT5G25770.1 1xAcetyl [N-Term]; 1xPhospho [S3(100)]	0	1602.67	83.67	88.3	157.3	64.3	46.5	41	51.3	126.1	46.1	27.8	43.7	76.1	45	74.5	86.8	97.4	34.3	36.9	34.7	321.6	281.7	524.6	27	66.9	0
[-].MESPITQPQMFR.[L]	1xAcetyl [N-Term]; 1xPhospho [S3(100)]	9	AT5G25770.1	AT5G25770.1 [1-12]	AT5G25770.1 1xAcetyl [N-Term]; 1xPhospho [S3(100)]	0	1586.67	99.12	18.2	210.4	178.8	28.4	26.4	28.7	181.8	50.8	0	0	0	0	285.5	250.9	310.7	0	0	0	208.6	233.1	387.6	0	0	0
[-].MESPKSNVDDGYQNIFVMR.[H]	1xAcetyl [N-Term]; 1xOxidation [M18]; 2xPhospho [S3(100); S6(100)]	68	AT3G60450.1	AT3G60450.1 [1-19]	AT3G60450.1 1xAcetyl [N-Term]; 2xPhospho [S3(100); S6(100)]	1	2447.96	104.31	0	150.7	187.8	0	74.8	86.6	218.1	186.1	0	95.2	96.1	52.8	119.6	153.5	139.4	74.5	87.7	75.6	162.3	139.6	149.5	64.2	86.1	0
[-].MESPKSNVDDGYQNIFVMR.[H]	1xAcetyl [N-Term]; 2xPhospho [S3(100); S6(100)]	78	AT3G60450.1	AT3G60450.1 [1-19]	AT3G60450.1 1xAcetyl [N-Term]; 2xPhospho [S3(100); S6(100)]	1	2431.97	108.32	0	45.5	116.3	0	104.3	94	251.8	101.6	0	135.7	155.5	49.8	35.8	134.1	182	104.6	106.4	112.9	169	182.6	158.5	67	92.6	0
[-].MESPKSNVDDGYQNIFVMR.[H]	1xAcetyl [N-Term]; 1xOxidation [M18]; 1xPhospho [S3(100)]	137	AT3G60450.1	AT3G60450.1 [1-19]	AT3G60450.1 1xAcetyl [N-Term]; 1xPhospho [S3(100)]	1	2368	98.24	12.3	167.3	168.2	73.4	54.7	45.8	164.2	154.4	28.4	53.9	53.1	63.4	193.6	167.8	158.3	59.2	56.3	56.1	162.7	182.2	195.4	53.3	61	14.9
[-].MESPKSNVDDGYQNIFVMR.[H]	1xAcetyl [N-Term]; 1xPhospho [S3(100)]	102	AT3G60450.1	AT3G60450.1 [1-19]	AT3G60450.1 1xAcetyl [N-Term]; 1xPhospho [S3(100)]	1	2352	103.17	8.5	162	136.6	130.9	81.7	79.9	179.2	93.7	33.1	84	89.9	71.9	209.5	112.2	92.6	94.5	83.7	120.1	80.9	98.4	152	85.2	104.4	15.3
[-].MESPHSNLLPEVDSLPDGFVDGATEPPLNSPK.[T]	1xAcetyl [N-Term]; 2xPhospho [S30(100); S/T]	12	AT5G50840.2	AT5G50840.2 [1-32]	AT5G50840.2 1xAcetyl [N-Term]; 2xPhospho [S30(100); S/T]	0	3591.56	119.25	0	0	0	0	1012.4	0	0	0	0	953.8	0	0	0	0	0	0	433.8	0	0	0	0	0	0	0
[-].MESPHSNLLPEVDSLPDGFVDGATEPPLNSPK.[T]	1xAcetyl [N-Term]; 1xPhospho [S30(100)]	27	AT5G50840.2	AT5G50840.2 [1-32]	AT5G50840.2 1xAcetyl [N-Term]; 1xPhospho [S30(100)]	0	3511.6	115.97	0	115.9	61.3	36.2	155.2	137.2	79.8	71.2	0	54.7	76	153.6	114.7	78.4	149.5	172.1	111.5	141.9	112.2	123.7	159.3	116.3	167.3	11.9
[-].MESNRGQGSIQQLLAAEVEAQHIVNAAR.[T]	1xAcetyl [N-Term]; 1xPhospho [S3(100)]	29	AT3G01390.4	AT3G01390.4 [1-28]	AT3G01390.4 1xAcetyl [N-Term]; 1xPhospho [S3(100)]	1	3142.51	115.83	0	81.1	44	265.2	81.2	297.1	56.8	0	0	54.9	406.9	55.3	58.6	35.1	7.8	258.1	77.2	111.8	7.5	0	0	179.5	322	0
[-].MESEGETAGKPMK.[N]	1xAcetyl [N-Term]; 1xOxidation [M12]; 1xPhospho [S3(100)]	23	AT5G05170.1	AT5G05170.1 [1-13]	AT5G05170.1 1xAcetyl [N-Term]; 1xPhospho [S3(100)]	0	1532.6	28.57	177.6	57.4	181.9	38.7	55.3	40.8	153.6	28.7	264.8	59.7	39.1	38.4	165.9	158.8	169.6	39	23	24.8	167.3	206	109	38	21.6	141.2
[-].MESDEAAAVSPQATTPSGGTGASGPK.[K]	1xAcetyl [N-Term]; 3xPhospho [S3(100); S10(100); T15(99.3)]	2	AT2G19520.1	AT2G19520.1 [1-26]	AT2G19520.1 1xAcetyl [N-Term]; 3xPhospho [S3(100); S10(100); T15(99.3)]	0	2686	65.25	0	0	64.7	115.2	0	0	79.7	0	0	200.6	249	0	148.2	68.7	42.6	261.2	191.3	378.7	65.5	50.3	62.6	250.1	171.7	0
[-].MESDEAAAVSPQATTPSGGTGASGPK.[K]	1xAcetyl [N-Term]; 2xPhospho [S10(100); T15(100)]	132	AT2G19520.1	AT2G19520.1 [1-26]	AT2G19520.1 1xAcetyl [N-Term]; 2xPhospho [S10(100); T15(100)]	0	2606.04	65.79	124.8	106	105.7	93.3	76.7	103.4	123.3	52.6	0.8	105.7	121.4	93.8	117.5	127.3	107.2	110.3	115.3	154.1	110.3	109.5	130.4	111	98	1.9
[-].MESDEAAAVSPQATTPSGGTGASGPK.[K]	1xAcetyl [N-Term]; 1xPhospho [S10(100)]	183	AT2G19520.1	AT2G19520.1 [1-26]	AT2G19520.1 1xAcetyl [N-Term]; 1xPhospho [S10(100)]	0	2526.07	64.03	133.9	93.4	110.3	84.3	74.9	89.3	103.6	40.1	151.4	83.3	107.4	86.9	125.7	110.7	110.5	122.4	89.3	117.3	103.7	111	117.6	102.3	105.9	24.9
[-].MESADSGRSDPVKGDDPGPSFVSSPPATPSR.[Y]	1xAcetyl [N-Term]; 2xPhospho [S3(100); S9(100)]	26	AT1G07090.1	AT1G07090.1 [1-31]	AT1G07090.1 1xAcetyl [N-Term]; 2xPhospho [S3(100); S9(100)]	2	3332.38	85.3	0	147.6	119.6	59	66	117.8	128.6	56.4	0	97.1	106.2	58.5	201.9	115.5	166.4	110.9	92.5	114.8	156.2	140.7	164.6	59.3	120.4	0
[-].MESADSGRSDPVKGDDPGPSFVSSPPATPSR.[Y]	1xAcetyl [N-Term]; 1xPhospho [S3(100)]	26	AT1G07090.1	AT1G07090.1 [1-31]	AT1G07090.1 1xAcetyl [N-Term]; 1xPhospho [S3(100)]	2	3252.42	79.27	0	130.4	114.5	107.5	76.5	72.1	148.9	0	0	93.3	133	111.9	150.7	134.6	143.1	143	134.1	163.5	116.8	115.7	118.2	64.6	127.6	0
[-].MERNSSDDEEDHQHLIPQNDTR.[I]	1xAcetyl [N-Term]; 2xPhospho [S5(100); S6(100)]	64	AT5G50420.1	AT5G50420.1 [1-22]	AT5G50420.1 1xAcetyl [N-Term]; 2xPhospho [S5(100); S6(100)]	1	2868.09	53.99	146.7	139.9	156.5	96.3	72.4	99.1	154.2	44.9	0	112.4	69.9	55.5	137.8	113.7	128	92.6	76.7	108.3	155.4	146	131	82.6	80.3	0
[K].MEQSPEAVVYASSPSESYGTEENSETNLSPQTK.[S]	1xOxidation [M1]; 3xPhospho [S4(100); S17(100); S29(100)]	44	AT2G26570.2	AT2G26570.2 [750-782]	AT2G26570.2 3xPhospho [S753(100); S766(100); S778(100)]	0	3832.47	81.63	0	172.4	97.1	56.8	73.2	97.2	109	252.3	0	130.1	106.1	96.6	154.5	99.3	103.1	98.3	113.9	91	100.4	111.4	125.4	95.3	116.4	0
[K].MEQSPEAVVYASSPSESYGTEENSETNLSPQTK.[S]	3xPhospho [S17(99.2); S29(100); S/Y/T]	64	AT2G26570.2	AT2G26570.2 [750-782]	AT2G26570.2 3xPhospho [S766(99.2); S778(100); S/Y/T]	0	3816.48	85.32	0	149.7	99.1	43.2	73.7	102.5	116.1	102	0	145.1	131.6	106.6	135.3	101.9	85.2	116.3	106.5	136	103.7	136.1	155	134.1	120.4	0
[K].MEQSPEAVVYASSPSESYGTEENSETNLSPQTK.[S]	1xOxidation [M1]; 2xPhospho [S4(100); S13(99.4)]	93	AT2G26570.2	AT2G26570.2 [750-782]	AT2G26570.2 2xPhospho [S753(100); S762(99.4)]	0	3752.51	79.51	16.6	129	112.3	113.1	97	121.1	114.1	157.8	0	118.3	133.4	102.4	101.4	84.6	101.3	84.4	119.5	108.1	104.3	110.3	128.2	118.8	124	0
[K].MEQSPEAVVYASSPSESYGTEENSETNLSPQTK.[S]	2xPhospho [S29(100); S/Y/T]	90	AT2G26570.2	AT2G26570.2 [750-782]	AT2G26570.2 2xPhospho [S778(100); S/Y/T]	0	3736.51	82.93	0	131.9	87	120.2	83.3	108.2	91.3	66.5	0	133	133.1	127.3	122.6	91.9	117.3	109.3	114.4	139.9	118.6	128.1	145.5	111.6	118.9	0
[R].MESQNQPSHENPIVHEIPSDVEGPTEELAHR.[E]	1xOxidation [M1]; 1xPhospho [S19(100)]	23	AT1G73960.1	AT1G73960.1 [1083-1113]	AT1G73960.1 1xPhospho [S1101(100)]	0	3602.59	90.92	9.6	13.3	57.9	354.7	208.1	182.5	22.6	218.8	122.6	36.5	0	145.7	78.7	76.1	79	13.2	22.7	31.1	152	161.9	164.9	171.1	26	50.8
[-].MESSLYDEFGNYVGPEIESDRDSDDEVEDEDLQDK.[H]	1xAcetyl [N-Term]; 2xPhospho [S19(100); S23(100)]	39	AT1G06220.3	AT1G06220.3 [1-35]	AT1G06220.3 1xAcetyl [N-Term]; 2xPhospho [S19(100); S23(100)]	1	4271.62	114.88	0	0	9.6	0	100.5	101.7	27.2	107.7	0	226.4	273.7	79.5	0	2.3	80.4	82.8	226.8	234.3	182.1	183.5	242.1	80.1	159.1	0
[-].MESTESYAAGSPEELAK.[R]	1xAcetyl [N-Term]; 2xPhospho [S6(100); S11(100)]	47	AT5G04430.2	AT5G04430.2 [1-17]	AT5G04430.2 1xAcetyl [N-Term]; 2xPhospho [S6(100); S11(100)]	0	2001.74	83.57	21.8	120.3	78.8	157.9	95.5	105.8	57.7	17.6	0	138.7	118	111.1	134.6	68.8	104.9	120.1	123.7	135	153.7	166.3	130.4	109.2	130.1	0
[-].MEVYNDDTEMRSPETQPIK.[E]	1xAcetyl [N-Term]; 1xPhospho [S12(100)]	46	AT3G42170.1	AT3G42170.1 [1-19]	AT3G42170.1 1xAcetyl [N-Term]; 1xPhospho [S12(100)]	1	2405	81.35	123.6	117.4	127.5	131.2	62	71.6	129.4	31.1	1.3	91.8	72.6	88.7	115.9	202.5	197.9	90.2	69.8	201.2	99.2	108.9	99.2	82.6	84.5	0
[R].MEVTQRPPMAVTNAVSWR.[S]	2xOxidation [M1; M9]; 1xPhospho [T12(100)]	11	AT1G60780.1	AT1G60780.1 [145-162]	AT1G60780.1 1xPhospho [T156(100)]	0	2184.99	68.17	162.4	79.4	79.2	41.4	67.3	73.4	94.7	212.6	0	37.2	31.2	51.3	103.1	165.3	145.8	123	177.1	30.8	129	159.1	146.9	54.7	51.3	183.9
[R].MEVTQRPPMAVTNAVSWR.[S]	1xOxidation [M9]; 1xPhospho [T12(100)]	62	AT1G60780.1	AT1G60780.1 [145-162]	AT1G60780.1 1xPhospho [T156(100)]	0	2169	75.98	103.8	127.4	89.2	69.2	51.3	69.9	119.1	56.9	32	42.8	74.8	52.2	147.6	140.9	164.8	76.2	62.7	50.3	143	216.7	297.1	57.3	86.6	68.5
[R].MEVTQRPPMAVTNAVSWR.[S]	1xPhospho [T12(100)]	58	AT1G60780.1	AT1G60780.1 [145-162]	AT1G60780.1 1xPhospho [T156(100)]	0	2153	86.42	21.6	125.2	107.2	132.1	70.3	78.8	161.3	34.5	0	82.3	62.7	54	208.9	175.3	137.6	108	68.5	107.8	130.4	178.1	161.9	71.2	93.2	29.1
[K].MEVDAPSPIAGSVDLADNIAAK.[S]	1xOxidation [M1]; 1xPhospho [S7(100)]	29	AT1G58025.2	AT1G58025.2 [53-74]	AT1G58025.2 1xPhospho [S59(100)]	0	2280.05	102.46	4.4	149.9	117.8	147	146.3	111.8	110	241.6	0	132.4	121.6	133.3	60.3	38.6	52.2	98.4	140.3	90.4	56.2	95.2	83.5	118.6	135	15.2
[K].MEVDAPSPIAGSVDLADNIAAK.[S]	1xPhospho [S7(100)]	23	AT1G58025.2	AT1G58025.2 [53-74]	AT1G58025.2 1xPhospho [S59(100)]	0	2264.05	105.69	0	167.6	98.8	109.9	163.1	125.1	122.8	105.9	0	142.5	159.6	127.4	54.2	60.9	70.1	130.2	147	162.2	54.3	61.4	57.6	119.3	151.3	8.7
[-].MEVAFPSSPPVK.[C]	1xAcetyl [N-Term]; 1xPhospho [S8(100)]	14	AT1G23710.1	AT1G23710.1 [1-12]	AT1G23710.1 1xAcetyl [N-Term]; 1xPhospho [S8(100)]	0	1410.64	106.4	33	135.5	114.2	84.1	113.2	86.5	119.3	49.9	0	72	98	91.4	148.6	113.4	143.2	111.2	78.9	126.1	114	122.5	152.1	129.3	118.6	45.1
[K].METTTGTSPTANGEVGISGQEHFTSGHDNLR.[E]	1xOxidation [M1]; 1xPhospho [T4(99.1)]	7	AT3G21290.1	AT3G21290.1 [629-659]	AT3G21290.1 1xPhospho [T632(99.1)]	0	3327.42	61	14.8	91	59	115.3	169.7	148.2	68.8	191.5	0	111.2	197.6	71.9	84.6	68.4	45.1	200.4	267.3	166.9	19.8	0	0	164.2	144.4	0
[-].METSSSLPLSPISIEPEQPSHR.[D]	1xAcetyl [N-Term]; 1xPhospho [S10(100)]	6	AT2G32940.1	AT2G32940.1 [1-22]	AT2G32940.1 1xAcetyl [N-Term]; 1xPhospho [S10(100)]	0	2544.17	105.39	0	0	0	368.6	199.1	180.1	0	0	0	161	0	164.7	131.7	0	31.7	178.7	116.5	192.9	143.3	134.1	81.7	157.5	158.4	0
[-].METNSSLFGLVSPSSHDLVIER.[L]	1xAcetyl [N-Term]; 1xPhospho [S12(100)]	3	AT5G02310.1	AT5G02310.1 [1-22]	AT5G02310.1 1xAcetyl [N-Term]; 1xPhospho [S12(100)]	0	2540.17	114.73	0	0	0	165.2	0	204.5	0	0	0	197.6	242.5	90.8	106.3	0	0	171.9	184.5	188.5	127.2	0	363.3	157.2	200.6	0
[R].METDIVSASSTVSQEEHVSGDTSSPKNEEITAADENEK.[E]	1xPhospho [S/T]	6	AT3G43300.1	AT3G43300.1 [235-272]		1	4131.77	72.72	0	209.9	237.7	0	65.5	0	272.3	351.7	0	186.8	72.2	0	195.4	77.8	149.5	0	0	216.6	98.1	0	0	212.7	53.8	0
[R].METDIVSASSTVSQEEHVSGDTSSPK.[N]	1xOxidation [M1]; 1xPhospho [S/T]	5	AT3G43300.1	AT3G43300.1 [235-260]		0	2804.18	61.18	96.6	125.8	130.3	44.3	47	78.4	125.9	280.9	150.7	66.8	82.5	59.3	137.4	170.1	157.5	64.6	67.1	58.8	177.2	0	138.4	97.1	43.3	0
[R].METDIVSASSTVSQEEHVSGDTSSPK.[N]	1xPhospho [T/S]	9	AT3G43300.1	AT3G43300.1 [235-260]		0	2788.19	67.63	31.7	92.9	114.2	94.5	80.2	63.5	137.3	130.5	0	32.5	87.8	110.3	190.2	200.1	131.5	79.8	90.2	73.9	148	184.2	168.1	75.6	83	0
[-].MESVPESVPSPNSNTPSIPPPVNSVPPFLSK.[T]	1xAcetyl [N-Term]; 1xPhospho [S/T]	9	AT5G16820.2	AT5G16820.2 [1-31]	AT5G16820.2 1xAcetyl [N-Term]	0	3353.6	119.12	0	311.4	280.3	143.7	0	158.8	245.7	0	0	214.6	262.3	0	0	145.8	361.6	0	0	0	0	0	275.8	0	0	0
[-].MESTRSDPELDDDFSEIYK.[E]	1xAcetyl [N-Term]; 1xPhospho [S6(99.7)]	23	AT3G62330.1	AT3G62330.1 [1-19]	AT3G62330.1 1xAcetyl [N-Term]; 1xPhospho [S6(99.7)]	1	2398.96	99.2	0	132.6	84.5	139.3	124.9	95.5	98	62.2	0	121.6	98	93.9	174.5	77.7	116.1	120.7	96.9	147.7	117.3	122.5	132.6	100.7	142.9	0
[-].MESTESYAAGSPEELAKRSPEPHDSSEADSAEKPTHIR.[F]	1xAcetyl [N-Term]; 3xPhospho [S11(96.1); S/T/Y]	110	AT5G04430.2	AT5G04430.2 [1-38]	AT5G04430.2 1xAcetyl [N-Term]; 3xPhospho [S11(96.1); S/T/Y]	2	4408.8	69.32	0	122.1	59.7	143.5	100.5	151.3	68.2	33.2	0	122.4	173	121.3	116.9	65.2	82.5	170.5	132.3	180.2	81.2	78.4	104	127.9	163.8	1.7
[-].MESTESYAAGSPEELAKRSPEPHDSSEADSAEKPTHIR.[F]	1xAcetyl [N-Term]; 2xPhospho [S19(98.9); S/T/Y]	134	AT5G04430.2	AT5G04430.2 [1-38]	AT5G04430.2 1xAcetyl [N-Term]; 2xPhospho [S19(98.9); S/T/Y]	2	4328.83	66.09	10.5	111.4	29.2	196.4	131.9	178.9	55.7	23.3	0	148.9	196.9	175.2	90.5	40.1	31.4	157.6	151.7	195.8	33.9	44.5	60.9	151.4	181.8	2.4
[-].MESTESYAAGSPEELAKR.[S]	1xAcetyl [N-Term]; 1xPhospho [S11(100)]	65	AT5G04430.2	AT5G04430.2 [1-18]	AT5G04430.2 1xAcetyl [N-Term]; 1xPhospho [S11(100)]	1	2077.88	72.98	75.7	74.5	86.2	109.8	97.3	109.3	79.1	44.3	18.1	124.8	136.3	133.4	67.1	82.2	66.5	167	138	200.8	76.7	80.3	104.2	180.9	131.2	16
[-].MESTESYAAGSPEELAK.[R]	1xAcetyl [N-Term]; 1xPhospho [S11(100)]	9	AT5G04430.2	AT5G04430.2 [1-17]	AT5G04430.2 1xAcetyl [N-Term]; 1xPhospho [S11(100)]	0	1921.78	80.51	0	0	0	147.2	180.5	291	0	0	0	194.6	215.3	122	57.5	72.9	63.5	196.5	136.9	185.3	70.1	56	90.5	121.2	199	0
[K].MEQSPEAVVYASSPSESYGTEENSETNLSPQTK.[S]	1xOxidation [M1]; 1xPhospho [S29(100)]	97	AT2G26570.2	AT2G26570.2 [750-782]	AT2G26570.2 1xPhospho [S778(100)]	0	3672.54	78.74	107.3	95.5	88.6	128.3	77.3	96.3	77.2	127.8	0	93.7	129.2	124.4	87	89.8	105.8	93.4	111.2	101.7	120.5	127.1	157.1	132.4	128.3	0
[K].VASSQIHPQIHFDGNIKPDVSTITIPDLNTVDTQEDYSQSQIK.[G]	1xPhospho [T33(100)]	38	AT2G35050.2	AT2G35050.2 [896-938]	AT2G35050.2 1xPhospho [T928(100)]	0	4859.34	105.28	0	17.6	19.1	86.7	0	59.7	0	0	0	295.8	238.1	282	0	0	0	291.8	275.4	468.9	0	0	31.6	117.1	190.7	25.4
[-].MGSFDLPHSSSFKGESEIFLR.[N]	1xMet-loss+Acetyl [N-Term]; 1xPhospho [S11(99.4)]	43	AT1G27030.1	AT1G27030.1 [1-21]	AT1G27030.1 1xMet-loss+Acetyl [N-Term]; 1xPhospho [S11(99.4)]	1	2362.08	104.51	14.4	61.4	79.8	44.1	59.3	68.8	94.3	391.8	0	57.6	45.9	58.3	147.3	227.8	283.4	50.2	33.8	49.8	234.4	157.2	161.4	27.9	36.7	14.6
[-].MGSFDLPHSSSFK.[G]	1xMet-loss+Acetyl [N-Term]; 1xPhospho [S3(100)]	9	AT1G27030.1	AT1G27030.1 [1-13]	AT1G27030.1 1xMet-loss+Acetyl [N-Term]; 1xPhospho [S3(100)]	0	1430.6	78.4	193.9	108.8	101.1	0	0	0	167.1	146.6	0	0	0	0	225.6	229.7	259.9	25.4	0	0	314.5	322	305.4	0	0	0
[-].MGSEATTAVNNLQQPLLESTKSEADFR.[M]	1xMet-loss+Acetyl [N-Term]; 1xPhospho [S22(100)]	7	AT1G11670.1	AT1G11670.1 [1-27]	AT1G11670.1 1xMet-loss+Acetyl [N-Term]; 1xPhospho [S22(100)]	1	2928.36	101.21	0	23.8	0	0	0	0	0	0	0	29.3	34.1	0	493.6	0	443.3	0	0	0	627.1	455.2	293.6	0	0	0
[-].MGSDEEDFVFHGTPIER.[E]	1xOxidation [M1]; 1xPhospho [S3(100)]	57	AT5G23080.1	AT5G23080.1 [1-17]	AT5G23080.1 1xPhospho [S3(100)]	0	2061.83	83.46	43	136.6	88.4	92.5	113.5	112.8	82.3	182.8	0	126.3	114.6	133.9	98.6	76.1	93.8	106.9	138.8	91	102.6	118	114.2	127.3	106.1	0
[-].MGSDEEDFVFHGTPIER.[E]	1xPhospho [S3(100)]	62	AT5G23080.1	AT5G23080.1 [1-17]	AT5G23080.1 1xPhospho [S3(100)]	0	2045.83	90.58	0	136.4	91.4	146	122.7	136.1	85.2	65.6	0	132.3	129.6	99.8	131.5	79.5	89.1	137.4	128.4	130.3	72	107.3	129.6	132.5	117.5	0
[-].MGSDEEDFVFHGTPIER.[E]	1xMet-loss+Acetyl [N-Term]; 1xPhospho [S3(100)]	20	AT5G23080.1	AT5G23080.1 [1-17]	AT5G23080.1 1xMet-loss+Acetyl [N-Term]; 1xPhospho [S3(100)]	0	1956.8	96.02	0	295.6	215.3	85.9	91.5	55.4	175.1	286	0	89.6	71.3	55.7	206.5	107.7	72.7	57.7	112.4	76.8	54.2	32.3	75.6	99.4	83.2	0
[-].MGSDEEDFVFHGTPIER.[E]	1xMet-loss [N-Term]; 1xPhospho [S3(100)]	5	AT5G23080.1	AT5G23080.1 [1-17]	AT5G23080.1 1xMet-loss [N-Term]; 1xPhospho [S3(100)]	0	1914.79	0	0	0	0	0	0	0	0	0	0	0	0	0	0	0	0	0	0	0	0	0	0	0	0	0
[-].MGSAGVASSSSDVAISALR.[E]	1xMet-loss [N-Term]; 1xPhospho [S3(100)]	6	AT4G14950.1	AT4G14950.1 [1-19]	AT4G14950.1 1xMet-loss [N-Term]; 1xPhospho [S3(100)]	0	1714.8	74.78	306.2	160.6	264.6	41.7	0	0	190.8	200.3	249.4	0	0	0	164.2	175.9	330.2	0	0	0	0	0	205.3	0	0	110.8
[R].VASSGILPSSGSGSDRQSPLHDSTSK.[Q]	1xPhospho [S18(99.4)]	131	AT2G36480.1	AT2G36480.1 [505-530]	AT2G36480.1 1xPhospho [S522(99.4)]	1	2637.22	49.58	148.3	85.3	126.2	85.5	96.1	66.1	113.8	76.3	190.4	62.1	55.4	70.3	128.5	135.7	114.3	77.5	64	58.4	111.6	118	120.1	68.3	57.7	169.9
[-].MGSAAELTEPTTGTEK.[L]	1xMet-loss+Acetyl [N-Term]; 1xPhospho [S3(100)]	4	AT4G27870.2	AT4G27870.2 [1-16]	AT4G27870.2 1xMet-loss+Acetyl [N-Term]; 1xPhospho [S3(100)]	0	1613.69	56.32	113	60.7	75.2	115.5	99	90.2	74.3	45.9	152.4	142.8	91.7	121.7	74.2	79.7	74.9	120.9	96.1	106.1	80.2	88.5	88.6	115.5	122	170.7
[-].MGRVTTPSEEDSNNGLPVQQPGTPNQR.[T]	1xMet-loss [N-Term]; 2xPhospho [T6(99.5); T23(100)]	38	AT1G52200.1	AT1G52200.1 [1-27]	AT1G52200.1 1xMet-loss [N-Term]; 2xPhospho [T6(99.5); T23(100)]	1	2938.27	55.73	179.1	114.3	167.2	20.4	19.5	31.3	136.2	106.5	510.3	10.1	20.3	25.1	122.5	176.7	160.4	21.2	25.3	15.8	162.6	153.7	146.9	13.6	23.9	37.2
[-].MGRVTTPSEEDSNNGLPVQQPGTPNQR.[T]	1xMet-loss [N-Term]; 1xPhospho [T23(100)]	31	AT1G52200.1	AT1G52200.1 [1-27]	AT1G52200.1 1xMet-loss [N-Term]; 1xPhospho [T23(100)]	1	2858.31	52.99	87.3	0	184	40	43.1	44.5	147	135.2	298.7	6.8	29.7	0	163	218.3	174.3	30.5	8.5	46.1	179.2	157.8	144.6	0	47.3	214.1
[-].MGRSQEQGQGQGPVHSIR.[L]	1xMet-loss [N-Term]; 1xPhospho [S4(100)]	11	AT4G13840.1	AT4G13840.1 [1-18]	AT4G13840.1 1xMet-loss [N-Term]; 1xPhospho [S4(100)]	1	1900.88	24.23	0	0	0	183.9	281.1	157.3	0	0	0	242.5	149.1	161.7	0	0	0	143.1	123	144.7	0	0	9.2	157.4	125.2	521.8
[-].MGRSNEQDLLSTEIVNR.[G]	1xMet-loss [N-Term]; 1xPhospho [S4(100)]	1	AT2G26250.1	AT2G26250.1 [1-17]	AT2G26250.1 1xMet-loss [N-Term]; 1xPhospho [S4(100)]	1	1910.9	70.63	45.2	0	41.5	188.5	109.1	244.5	30	0	0	156.5	99.8	193.2	29.7	30.9	40.2	155.7	183.1	305.2	21.9	0	0	264.7	202.4	57.7
[-].MGRPVGQTNQAQPSVQHTASPSNK.[V]	1xMet-loss [N-Term]; 1xPhospho [S20(100)]	65	AT3G18450.1	AT3G18450.1 [1-24]	AT3G18450.1 1xMet-loss [N-Term]; 1xPhospho [S20(100)]	0	2469.16	25.52	270.1	154.7	153.1	0	0	0.4	136.1	88.3	380	0	0	0	198.9	277.6	224.2	0	0	0	258	147.8	110.7	0	0	0
[K].MGQTPERPSISSVK.[K]	1xOxidation [M1]; 1xPhospho [T4(100)]	14	AT5G04550.1	AT5G04550.1 [347-360]	AT5G04550.1 1xPhospho [T350(100)]	0	1612.74	37.8	114.3	87.4	97.5	92	125.4	75.6	101.8	43	184	98.1	72.6	115.3	114.1	125.9	121.2	100.3	86.3	81.9	112.8	164.8	118	77.5	90.2	0
[R].MGQALGIPDSGLLFR.[K]	1xOxidation [M1]; 1xPhospho [S10(100)]	7	AT3G26090.1	AT3G26090.1 [269-283]	AT3G26090.1 1xPhospho [S278(100)]	0	1670.8	107.89	0	270.6	275.3	0	0	0	358.7	492.7	0	0	0	0	201.1	219.7	149.5	0	0	0	84.7	163.8	184	0	0	0
[R].MGQALGIPDSGLLFR.[K]	1xPhospho [S10(100)]	6	AT3G26090.1	AT3G26090.1 [269-283]	AT3G26090.1 1xPhospho [S278(100)]	0	1654.8	110.56	0	243.1	215.8	0	0	0	316	237.9	0	0	0	0	137.4	150.1	297.6	0	0	0	202.2	326	274	0	0	0
[-].MGSAAELTEPTTGTEK.[L]	1xMet-loss [N-Term]; 1xPhospho [S3(100)]	45	AT4G27870.2	AT4G27870.2 [1-16]	AT4G27870.2 1xMet-loss [N-Term]; 1xPhospho [S3(100)]	0	1571.68	38.83	190.1	94	151.6	32.3	33.5	38.8	156.2	75.3	266.3	33.4	34.8	34.7	149.9	162.3	187.2	38.2	38.1	32.2	161	172.6	125.9	35.8	32.2	123.6
[R].MGSGGSSVVLDPENGLETESR.[K]	2xPhospho [S6(98.8); S7(98.8)]	1	AT1G68840.1	AT1G68840.1 [38-58]	AT1G68840.1 2xPhospho [S43(98.8); S44(98.8)]	0	2280.91	89.89	0	262.9	0	0	0	0	61.7	0	0	521.5	351.8	281.8	0	0	0	237.2	234.4	296.8	0	0	0	151.8	0	0
[-].MGSGNHVDIVDVSSGEEDVDTR.[G]	1xMet-loss [N-Term]; 2xPhospho [S13(100); S14(100)]	11	AT2G20310.1	AT2G20310.1 [1-22]	AT2G20310.1 1xMet-loss [N-Term]; 2xPhospho [S13(100); S14(100)]	0	2346.91	69.23	0	211.4	78.4	55.9	94.4	129.5	141.7	123.1	27.2	121.4	148.3	116.1	86	42.3	66.5	159.3	154.8	115.2	84.2	88.5	98.1	105.7	99.2	52.8
[-].MGSGQWHMEK.[R]	1xMet-loss+Acetyl [N-Term]; 1xPhospho [S3(100)]	12	AT3G27300.3	AT3G27300.3 [1-10]	AT3G27300.3 1xMet-loss+Acetyl [N-Term]; 1xPhospho [S3(100)]	0	1181.44	39.5	62.7	92.3	68.6	59.1	33.2	20.1	93.8	8.1	353	50.6	73.2	28.6	184.1	140.9	199.3	62.2	38.5	59.5	182.6	236.5	133.8	80.4	39.3	99.7
[-].MGTSSDPIQDGSDEQQKR.[S]	1xMet-loss [N-Term]; 1xPhospho [S4(100)]	171	AT1G12910.1	AT1G12910.1 [1-18]	AT1G12910.1 1xMet-loss [N-Term]; 1xPhospho [S4(100)]	1	1927.8	25.26	93.7	85.9	74.9	112.1	132.1	79.8	123.1	99.8	213.9	109	85.8	83.9	89.7	96.6	96.7	63.6	51.4	59	110.2	87.1	80.4	63.5	66	241.9
[-].MGTSSDPIQDGSDEQQK.[R]	1xMet-loss [N-Term]; 1xPhospho [S/T]	36	AT1G12910.1	AT1G12910.1 [1-17]	AT1G12910.1 1xMet-loss [N-Term]	0	1771.7	28.03	80.2	106	86.4	128.8	90.5	99.6	100.3	200.2	106	106.7	82.6	96.5	89	101.1	87.2	66.4	53.8	58.8	110.4	85.8	43.4	61.6	87.6	270.9
[K].VASPQQAQEVHVAVR.[G]	1xPhospho [S3(100)]	12	AT2G21170.3	AT2G21170.3 [235-249]	AT2G21170.3 1xPhospho [S237(100)]	0	1698.83	46.87	66.5	42.5	52.5	116.2	153.3	145.6	51.5	44.4	104.1	115.8	157.4	98	53.9	45.9	85.9	138.6	165	112.1	52.5	57.8	37.4	127.7	115	260.1
[-].MGTETVSKPVMDNGSGDSDDDKPLAFK.[R]	1xMet-loss [N-Term]; 2xPhospho [S15(100); S18(100)]	18	AT5G55300.2	AT5G55300.2 [1-27]	AT5G55300.2 1xMet-loss [N-Term]; 2xPhospho [S15(100); S18(100)]	0	2870.18	69.28	0	134.5	80.3	60.9	102	147.7	93.7	58.8	4.3	161.6	172	116	80.4	13.2	34.8	180	183.5	235.7	67.2	42.2	62.6	245.5	116.8	6.2
[-].MGTETVSKPVMDNGSGDSDDDKPLAFK.[R]	1xMet-loss+Acetyl [N-Term]; 1xPhospho [S18(100)]	12	AT5G55300.2	AT5G55300.2 [1-27]	AT5G55300.2 1xMet-loss+Acetyl [N-Term]; 1xPhospho [S18(100)]	0	2832.23	75.46	0	68.9	99.8	64.1	76.8	95.2	69.7	17.1	0	150.9	208.5	117.5	87.7	69.8	87	163.9	152.4	240.6	108.3	77.1	82.6	194.1	168	0
[-].MGTETVSKPVMDNGSGDSDDDKPLAFK.[R]	1xOxidation [M11]; 1xMet-loss [N-Term]; 1xPhospho [S18(100)]	40	AT5G55300.2	AT5G55300.2 [1-27]	AT5G55300.2 1xMet-loss [N-Term]; 1xPhospho [S18(100)]	0	2806.21	54	136.5	94.9	77.7	90.9	139.5	156.6	77	108.8	23.8	122.7	119	116.3	57.1	71	92.7	128.4	100.6	93	89	72	65.9	121.8	107	137.8
[-].MGTETVSKPVMDNGSGDSDDDKPLAFK.[R]	1xMet-loss [N-Term]; 1xPhospho [S18(100)]	39	AT5G55300.2	AT5G55300.2 [1-27]	AT5G55300.2 1xMet-loss [N-Term]; 1xPhospho [S18(100)]	0	2790.22	63.03	58.3	54	13	134	42.4	177.6	52.2	40.7	59.9	49.6	64.7	222.7	24.6	78.5	124.4	258.5	200.7	51.8	107.4	199	128.6	59.9	191.8	5.6
[-].MGSTPTDLPGEDVADNR.[S]	1xMet-loss+Acetyl [N-Term]; 1xPhospho [T4(99.6)]	19	AT5G11670.1	AT5G11670.1 [1-17]	AT5G11670.1 1xMet-loss+Acetyl [N-Term]; 1xPhospho [T4(99.6)]	0	1765.73	67.72	365.3	19.8	327.2	36.5	32.2	29.5	235.1	261.1	0	48.3	33.4	30.5	185	122.1	126.3	35.1	26.5	37.1	98.8	115	158.5	34.6	41.9	0
[-].MGSTPTDLPGEDVADNR.[S]	1xMet-loss [N-Term]; 1xPhospho [S/T]	102	AT5G11670.1	AT5G11670.1 [1-17]	AT5G11670.1 1xMet-loss [N-Term]	0	1723.72	55.9	183.4	135.4	150.9	27.3	24.4	28.6	153.4	86.7	364.8	28.1	26.7	25.6	160.1	184.1	187.6	35.5	32.9	28.7	159.9	147.6	141.3	24.6	28.3	34.2
[-].MGSTEKEQTTQHHPPHISSLVVRPSGSNDR.[E]	1xMet-loss+Acetyl [N-Term]; 1xPhospho [S/T]	28	AT4G28990.2	AT4G28990.2 [1-30]	AT4G28990.2 1xMet-loss+Acetyl [N-Term]	1	3303.55	53.07	168.6	68.7	0	110.3	102.5	108	0	0	0	161	206.7	262.6	0	0	0	209.4	182.6	163.1	0	0	0	104.1	147	405.3
[-].MGSSSGQPEFDYLFK.[V]	1xMet-loss+Acetyl [N-Term]; 1xPhospho [S/Y]	20	AT1G43890.3	AT1G43890.3 [1-15]	AT1G43890.3 1xMet-loss+Acetyl [N-Term]	0	1683.69	109.96	0	158.1	188.4	53.2	36.4	67.2	181.4	235.5	0	41.2	28.3	35.2	212.2	149.4	262.1	29.9	33.7	0	168.7	212.8	185.3	81.2	39.9	0
[-].MGSSSDIVPDRSPADDVAPVTDTK.[I]	1xMet-loss [N-Term]; 2xPhospho [S12(100); S/T]	108	AT1G18950.2	AT1G18950.2 [1-24]	AT1G18950.2 1xMet-loss [N-Term]; 2xPhospho [S12(100); S/T]	1	2489.05	72.23	3.4	148.9	154.7	39.6	77.4	108.3	147.1	163.9	0	80.7	98.1	72.4	157.5	128	75.7	65.2	124.2	96.2	146.3	158.2	167.2	103.9	82.2	0.8
[-].MGSSSDIVPDRSPADDVAPVTDTK.[I]	1xMet-loss+Acetyl [N-Term]; 1xPhospho [S12(100)]	29	AT1G18950.2	AT1G18950.2 [1-24]	AT1G18950.2 1xMet-loss+Acetyl [N-Term]; 1xPhospho [S12(100)]	1	2451.09	76.81	90.9	138.5	135	72.4	96.1	108	125.2	129.1	0	78.2	73.8	80	121.4	147.1	121.2	80.5	114.7	87.4	120.4	121.7	177.4	96.1	79.4	5.6
[-].MGSSSDIVPDRSPADDVAPVTDTK.[I]	1xMet-loss [N-Term]; 1xPhospho [S12(100)]	98	AT1G18950.2	AT1G18950.2 [1-24]	AT1G18950.2 1xMet-loss [N-Term]; 1xPhospho [S12(100)]	1	2409.08	65.64	149.4	102.9	127.3	58.1	87.2	108.2	116.1	130.3	0	82.4	95.9	107.3	101.5	120.3	106.5	98.9	136.5	83	139.4	120.5	141.6	96.5	85.1	5
[-].MGSSPAPFADIGK.[K]	1xMet-loss+Acetyl [N-Term]; 1xPhospho [S]	10	AT5G57490.1	AT5G57490.1 [1-13]	AT5G57490.1 1xMet-loss+Acetyl [N-Term]	0	1268.56	83.73	141	88.9	145.6	91.6	73.5	81.8	129.2	76.2	63.3	89.5	98	87.2	134.7	134.4	123	83.7	84.2	95.2	123.3	117.9	121.5	100.2	115.9	0
[-].MGSPNAAAETDLTTDDFIGDTR.[R]	1xMet-loss+Acetyl [N-Term]; 1xPhospho [S3(100)]	16	AT1G02740.1	AT1G02740.1 [1-22]	AT1G02740.1 1xMet-loss+Acetyl [N-Term]; 1xPhospho [S3(100)]	0	2288.96	100.22	0	167.1	154.2	171.1	220.8	0	132.6	131.8	0	0	0	170.3	216.3	84.2	97.6	88	216.1	0	110.1	82.6	159.5	197.7	0	0
[-].MGSPNAAAETDLTTDDFIGDTR.[R]	1xMet-loss [N-Term]; 1xPhospho [S3(100)]	34	AT1G02740.1	AT1G02740.1 [1-22]	AT1G02740.1 1xMet-loss [N-Term]; 1xPhospho [S3(100)]	0	2246.94	88.24	18.5	133.8	79.1	108.3	102.3	147.6	86.4	121.3	0	146.8	94	114.9	94.7	65.2	129.3	106	111.7	116.7	119.7	154.8	133.8	83.1	131.9	0
[-].MGSKSFGNLLDLASGDLLDIPQTPR.[Y]	1xMet-loss+Acetyl [N-Term]; 1xPhospho [S5(99.5)]	18	AT1G60140.1	AT1G60140.1 [1-25]	AT1G60140.1 1xMet-loss+Acetyl [N-Term]; 1xPhospho [S5(99.5)]	1	2636.3	121.91	0	371.2	124.9	0	0	216.5	0	0	24.9	16.8	182.7	544.8	0	0	0	0	0	0	187	334.3	396.8	0	0	0
[R].VASSGILPSSGSGSDR.[Q]	1xPhospho [S14(98)]	10	AT2G36480.1	AT2G36480.1 [505-520]	AT2G36480.1 1xPhospho [S518(98)]	0	1556.7	47.62	0	0	0	0	0	0	166.2	88.4	424.9	77	0	0	177.4	227.6	268.6	0	0	0	249.5	300.5	194.3	0	0	225.5
[-].MGSGQWHVEK.[R]	1xMet-loss+Acetyl [N-Term]; 1xPhospho [S3(100)]	34	AT5G40760.1	AT5G40760.1 [1-10]	AT5G40760.1 1xMet-loss+Acetyl [N-Term]; 1xPhospho [S3(100)]	0	1149.47	37.81	134.3	99.5	126.3	34.6	15.5	13	173.9	63.7	315.3	36.1	27	13.7	221.6	211.9	203.2	27	21.2	22.5	190.4	212.8	118.1	45.8	15.3	57.2
[K].MGNVVISSLDSKPGMSQSSSTLK.[L]	2xOxidation [M1; M15]; 1xPhospho [S/T]	50	AT3G53030.1	AT3G53030.1 [504-526]		0	2465.13	65.48	144.9	102.7	111.1	9.7	0	0	85.2	168.6	85.7	47.4	88	144.6	94.2	103.8	75.7	0	104.9	0	119	113	173.5	131.6	178.8	317.5
[K].MGNVVISSLDSKPGMSQSSSTLK.[L]	1xOxidation [M]; 1xPhospho [S/T]	103	AT3G53030.1	AT3G53030.1 [504-526]		0	2449.14	72.91	123.8	86.7	82.1	81.8	83.7	77.4	92	57.5	0	42.5	89.1	103.8	103	88.5	71.9	137.5	113.8	100.8	114.6	137	156.2	113.6	181.6	161.2
[K].MGNVVISSLDSKPGMSQSSSTLK.[L]	1xPhospho [S/T]	34	AT3G53030.1	AT3G53030.1 [504-526]		0	2433.14	80.44	65.5	123.6	76.8	107.6	90.1	96.8	68.5	18.1	0	71.2	148.6	98.1	128.5	86.2	115.7	126.8	101.2	143	95.6	113.1	117.4	117.1	184.6	105.9
[-].MGNSGDLEQALQDGNIFR.[Q]	1xMet-loss [N-Term]; 1xPhospho [S4(100)]	6	AT5G60940.1	AT5G60940.1 [1-18]	AT5G60940.1 1xMet-loss [N-Term]; 1xPhospho [S4(100)]	0	1913.84	103.82	0	94.3	50.7	267.2	59.8	171.2	93.6	223.2	0	171.1	51.4	167.9	55.9	59.6	129.2	156.2	158.1	110.6	48.3	11.8	69.1	114.7	114.6	21.6
[K].MGLSPFVLR.[S]	1xPhospho [S4(100)]	24	AT1G77740.2	AT1G77740.2 [614-622]	AT1G77740.2 1xPhospho [S617(100)]	0	1099.54	102.84	0	142	107.7	124.8	150.6	100.6	136	69.6	0	143	98.1	103.3	151	91.6	0	132.3	89.7	143.4	77.9	153.9	190.7	94.8	99.1	0
[R].VATEIFQVSPSLHMIEVR.[K]	1xPhospho [S11(100)]	20	AT5G21326.1	AT5G21326.1 [387-404]	AT5G21326.1 1xPhospho [S397(100)]	0	2136.06	106.91	16.8	46.7	23.9	193.6	198	203.6	39.7	61.9	30.5	121.5	192.1	176.5	50.2	53.1	94.8	175.6	130.1	204.2	57.5	50.8	0	103.8	147.5	27.7
[R].VATEIFQVSPSLHMIEVR.[K]	1xOxidation [M14]; 1xPhospho [S11(100)]	24	AT5G21326.1	AT5G21326.1 [387-404]	AT5G21326.1 1xPhospho [S397(100)]	0	2152.05	101.18	32.4	72.2	87	158.6	136.3	153.4	105.7	236.9	0	79.3	111.1	166.6	91.7	94.9	78.8	112.2	77.4	120.5	71.8	32.4	40.1	96.9	135.9	107.9
[R].MGKEDSESEDEGDTVPLK.[Q]	1xOxidation [M1]; 2xPhospho [S6(100); S8(100)]	13	AT3G19510.2	AT3G19510.2 [552-569]	AT3G19510.2 2xPhospho [S557(100); S559(100)]	1	2141.79	42.35	212.9	116.2	257.2	37.8	47.5	72.8	283.9	186.8	80.1	40.6	53	33.4	77.5	144.6	142.5	0	38.5	0	197	111.4	121	45	0	100.2
[R].MGKEDSESEDEGDTVPLK.[Q]	2xPhospho [S6(100); S8(100)]	10	AT3G19510.2	AT3G19510.2 [552-569]	AT3G19510.2 2xPhospho [S557(100); S559(100)]	1	2125.79	47.58	211.5	204.8	269.8	0	61.3	66.8	270.3	49.3	0	61.6	48.7	0	137.1	134.5	217.4	41.9	77.9	51.6	126.3	141.5	121.4	51.6	54.6	0
[-].MGHSNVWNSHPK.[K]	1xMet-loss [N-Term]; 1xPhospho [S4(100)]	65	AT4G33865.1	AT4G33865.1 [1-12]	AT4G33865.1 1xMet-loss [N-Term]; 1xPhospho [S4(100)]	0	1342.57	23.4	44.1	31.1	34.3	155.6	255.5	117.8	90.1	21.9	54.5	188.5	194.1	137.5	51.3	46.6	43.1	97.4	96.4	69.4	55.9	33.5	29.9	75.1	104.4	372.2
[-].MGHQNAAVSENQNHDDGAASSPGFK.[L]	1xMet-loss+Acetyl [N-Term]; 1xPhospho [S]	5	AT1G06570.1	AT1G06570.1 [1-25]	AT1G06570.1 1xMet-loss+Acetyl [N-Term]	0	2560.05	35.18	0	44.5	65.2	235	208.6	114.8	52.8	0	0	150.4	229.7	108.5	77.9	96.8	117.1	116.6	137.8	76.9	135.5	115.2	109.1	85.8	121.8	0
[-].MGHQNAAVSENQNHDDGAASSPGFK.[L]	1xMet-loss [N-Term]; 1xPhospho [S21(100)]	104	AT1G06570.1	AT1G06570.1 [1-25]	AT1G06570.1 1xMet-loss [N-Term]; 1xPhospho [S21(100)]	0	2518.04	28.09	63.1	42.8	53.7	127.2	148.7	83.6	62.2	38.1	178.7	82	121.6	85.7	81	106.1	74.2	105.2	77.9	49.6	108.3	98.3	84.4	61.8	94.6	371.3
[-].MGHHHDGGDGVPQHHVNSPR.[F]	1xMet-loss+Acetyl [N-Term]; 1xPhospho [S18(100)]	16	AT5G35570.1	AT5G35570.1 [1-20]	AT5G35570.1 1xMet-loss+Acetyl [N-Term]; 1xPhospho [S18(100)]	0	2161.91	19.92	280.5	114.6	0	68.6	51.7	97.1	130.8	0	198.2	33.3	44.4	104.5	50	147.8	0	52.8	41.1	62.3	0	0	0	95.4	55.4	771.4
[-].MGHHHDGGDGVPQHHVNSPR.[F]	1xMet-loss [N-Term]; 1xPhospho [S18(100)]	35	AT5G35570.1	AT5G35570.1 [1-20]	AT5G35570.1 1xMet-loss [N-Term]; 1xPhospho [S18(100)]	0	2119.9	19.86	75.6	44.2	9.1	108.2	136.3	166.1	102.9	84.7	193	55.8	65.4	57.4	15.8	39.8	0	103.8	40.2	57.1	0	53.3	119.5	118.8	110.9	642
[K].MGLSPFVLR.[S]	1xOxidation [M1]; 1xPhospho [S4(100)]	19	AT1G77740.2	AT1G77740.2 [614-622]	AT1G77740.2 1xPhospho [S617(100)]	0	1115.53	93.65	134.8	134.7	111.1	96	60.7	64.9	97.1	157.9	16	111.6	56.4	143.2	105.5	102.1	83	65.7	93.3	66.2	119.2	148.6	129.8	125.1	84	93.2
[K].MGLVNESDSEDSSEHDK.[D]	1xPhospho [S7(100)]	7	AT4G10750.1	AT4G10750.1 [332-348]	AT4G10750.1 1xPhospho [S338(100)]	0	1958.73	34.96	0	0	0	213.2	344.7	272.5	0	0	0	286.1	323.7	213.3	0	0	0	0	299	232	0	0	0	0	215.5	0
[K].MGLVNESDSEDSSEHDKDVDDEK.[Y]	1xPhospho [S7(100)]	44	AT4G10750.1	AT4G10750.1 [332-354]	AT4G10750.1 1xPhospho [S338(100)]	1	2660.02	39.69	30	21.7	23.7	188.5	182.3	174.4	30.3	11.3	52.4	235.2	204.3	147.4	29.7	24.2	28.8	165.2	148.6	167.7	32.3	26.8	24.2	130.2	132.6	188.2
[R].MGNITPTTGTQGQIR.[L]	1xOxidation [M1]; 1xPhospho [T]	9	AT3G49120.1	AT3G49120.1 [314-328]		0	1670.76	40.49	274.9	100.4	206.4	0	0	0	218.1	197.2	395.2	0	0	0	248.7	218.3	143.5	34.6	0	0	169.5	79.6	113.4	0	0	0
[R].MGNITPLTGTQGQIR.[Q]	1xOxidation [M1]; 1xPhospho [T8(100)]	17	AT3G32980.1	AT3G32980.1 [313-327]	AT3G32980.1 1xPhospho [T320(100)]	0	1682.79	60.61	221	180.7	171.2	0	0	0	208.8	213.9	288.7	0	0	0	190.8	147.9	181.3	0	0	0	193.7	200.1	202	0	0	0
[R].MGNITPLTGTQGQIR.[Q]	1xPhospho [T8(100)]	18	AT3G32980.1	AT3G32980.1 [313-327]	AT3G32980.1 1xPhospho [T320(100)]	0	1666.8	69.84	180.4	190.5	199.2	0	0	0	260.2	0	232.4	0	0	0	271.7	227.2	209.8	0	0	0	220.1	190.6	217.9	0	0	0
[-].MGNESYEDAIEALKK.[L]	1xMet-loss+Acetyl [N-Term]; 1xPhospho [S5(100)]	34	AT5G14740.6	AT5G14740.6 [1-15]	AT5G14740.6 1xMet-loss+Acetyl [N-Term]; 1xPhospho [S5(100)]	1	1688.74	83.32	17.2	0	0	220.8	152.5	221.2	0	0	0	260.1	216.8	180.5	0	0	36.3	176.6	198.8	243.2	0	0	0	219.2	256.9	0
[-].MGNESYEDAIEALKK.[L]	1xMet-loss [N-Term]; 1xPhospho [S5(100)]	29	AT5G14740.6	AT5G14740.6 [1-15]	AT5G14740.6 1xMet-loss [N-Term]; 1xPhospho [S5(100)]	1	1646.73	70.49	0	0	0	159.7	169.9	270	0	0	0	203.1	216.2	218.5	0	0	0	250.4	232.9	216.9	0	0	0	196.6	266	0
[K].MGMNSPTSPFNMNQDGVNQSGSANVK.[A]	2xPhospho [S5(100); T7(99.5)]	1	AT3G52250.1	AT3G52250.1 [1185-1210]	AT3G52250.1 2xPhospho [S1189(100); T1191(99.5)]	0	2872.11	88.29	0	0	0	240.1	225.7	423.5	0	0	0	346.3	0	0	0	0	0	419.9	309.5	434.9	0	0	0	0	0	0
[K].VATEESSAEVTDR.[G]	1xPhospho [S7(100)]	3	AT1G76180.2	AT1G76180.2 [16-28]	AT1G76180.2 1xPhospho [S22(100)]	0	1473.61	27.03	0	357.1	0	0	0	0	150.6	1623.7	0	0	0	0	129.9	0	89	0	0	0	0	0	0	0	49.6	0
[K].MGLVNESDSEDSSEHDKDVDDEKYWSE.[-]	1xOxidation [M1]; 3xPhospho [S7(100); S9(100); S26(100)]	98	AT4G10750.1	AT4G10750.1 [332-358]	AT4G10750.1 3xPhospho [S338(100); S340(100); S357(100)]	2	3401.16	70.63	0	249.6	116.5	6.3	53.4	83.2	165.6	217.2	0	112.8	156.8	44.7	39.3	61.7	103	89.4	156.9	97.3	134.1	140.5	174.8	90.4	106.5	0
[K].MGLVNESDSEDSSEHDKDVDDEKYWSE.[-]	3xPhospho [S7(100); S26(100); S/Y]	103	AT4G10750.1	AT4G10750.1 [332-358]	AT4G10750.1 3xPhospho [S338(100); S357(100); S/Y]	2	3385.17	79.21	0	155.4	94.6	13.6	72.2	84.5	160.9	124.2	0	130.8	195	41.7	39.6	26.2	138.3	55.2	147.9	151.1	155.8	179.4	236.9	96.4	100.2	0
[K].MGLVNESDSEDSSEHDKDVDDEKYWSE.[-]	1xOxidation [M1]; 2xPhospho [S7(100); S26(100)]	183	AT4G10750.1	AT4G10750.1 [332-358]	AT4G10750.1 2xPhospho [S338(100); S357(100)]	2	3321.2	65.6	75.6	59.6	47.2	96.4	136.1	194.7	49.7	71.4	0	165.7	232.2	129.9	45.3	44.7	37.1	154	226.8	157.1	44.3	36.3	53.2	170.8	171.8	0
[K].MGLVNESDSEDSSEHDKDVDDEKYWSE.[-]	2xPhospho [S7(100); S26(100)]	161	AT4G10750.1	AT4G10750.1 [332-358]	AT4G10750.1 2xPhospho [S338(100); S357(100)]	2	3305.2	73.68	11	61	33.8	94.1	137.2	183.6	42.1	20.6	0	173.1	235	155.3	46.5	32.8	44.7	197.1	211.6	219.1	41.5	34.5	53.7	175.9	195.7	0
[K].MGLVNESDSEDSSEHDKDVDDEKYWSE.[-]	1xOxidation [M1]; 1xPhospho [S7(100)]	99	AT4G10750.1	AT4G10750.1 [332-358]	AT4G10750.1 1xPhospho [S338(100)]	2	3241.23	63.33	26	11.7	3.7	155.2	140.3	205.2	13.8	12.4	0	177.5	222.1	263.5	6.3	15.2	6.3	235.4	235.3	191.3	10.5	9.8	13.1	268.6	176.8	0
[K].MGLVNESDSEDSSEHDKDVDDEKYWSE.[-]	1xPhospho [S7(100)]	102	AT4G10750.1	AT4G10750.1 [332-358]	AT4G10750.1 1xPhospho [S338(100)]	2	3225.24	70.95	21.8	5.3	7.2	202.4	113.8	202.9	15.2	2.6	0	170.4	229.5	187.2	10.7	12.6	7.1	230	243.3	234.3	7	3.1	11.3	223.7	258.5	0
[K].MGLVNESDSEDSSEHDKDVDDEK.[Y]	1xOxidation [M1]; 2xPhospho [S]	3	AT4G10750.1	AT4G10750.1 [332-354]		1	2755.98	34.84	89.2	105.5	92.6	127.2	161	132.8	108	62.9	0	181.8	132	110.6	98	91.1	65.2	176.6	177.6	39.6	104.8	72.2	44.1	120.3	106.9	0
[K].MGLVNESDSEDSSEHDKDVDDEK.[Y]	2xPhospho [S7(100); S9(100)]	6	AT4G10750.1	AT4G10750.1 [332-354]	AT4G10750.1 2xPhospho [S338(100); S340(100)]	1	2739.99	43.13	0	55.5	0	88.8	157.9	81.7	89.8	0	0	152.8	230	75	114.3	77.2	123.1	220.9	160.8	202.8	153.8	132.9	108.9	73.4	100.3	0
[K].MGLVNESDSEDSSEHDKDVDDEK.[Y]	1xOxidation [M1]; 1xPhospho [S]	47	AT4G10750.1	AT4G10750.1 [332-354]		1	2676.01	32.49	9.4	26.9	31.4	122.5	189.3	135.8	30	43.3	74.7	192.5	192.2	155.6	16.5	29.2	38.2	100	162.2	94.2	33.4	26.9	23.8	105.4	107.7	459
[K].MGLVNESDSEDSSEHDK.[D]	1xOxidation [M1]; 1xPhospho [S]	5	AT4G10750.1	AT4G10750.1 [332-348]		0	1974.73	27.27	0	0	0	199.8	273.8	135.9	0	0	0	178.7	231.1	180.1	0	0	0	177.5	183.5	121.3	0	0	0	169.5	162.7	386
[K].MEQSPEAVVYASSPSESYGTEENSETNLSPQTK.[S]	1xPhospho [S29(100)]	88	AT2G26570.2	AT2G26570.2 [750-782]	AT2G26570.2 1xPhospho [S778(100)]	0	3656.55	82	40.3	79.5	78.4	167.4	99.9	120.9	88.2	52.2	0	136.9	186.5	112.5	81.4	74.1	73.2	147.1	104.2	178.3	88.7	105	109.8	118.5	157	0
[-].MEQLSDSDHR.[D]	1xAcetyl [N-Term]; 1xPhospho [S5(100)]	34	AT1G79070.1	AT1G79070.1 [1-10]	AT1G79070.1 1xAcetyl [N-Term]; 1xPhospho [S5(100)]	0	1339.5	39.72	130.4	87	111.6	103	109.2	97.9	101.8	19.4	159.4	101.6	135.3	70.1	121.5	84.2	112	112.4	82.1	86.7	79.8	103	80.3	76.3	82.4	152.7
[-].MDPATNSPIMPIDLPIMHDSDRYDFVK.[D]	1xAcetyl [N-Term]; 1xOxidation [M]; 1xPhospho [S7(100)]	37	AT3G50500.2	AT3G50500.2 [1-27]	AT3G50500.2 1xAcetyl [N-Term]; 1xPhospho [S7(100)]	1	3256.44	116.45	0	125	44.1	31.7	227.4	126.6	93.5	0	0	86.1	166.9	106.7	131.8	96.5	265	70.1	69.2	28.1	166.5	227.1	73.9	190.6	73.2	0
[-].MDPATNSPIMPIDLPIMHDSDRYDFVK.[D]	1xAcetyl [N-Term]; 1xPhospho [S7(98.9)]	2	AT3G50500.2	AT3G50500.2 [1-27]	AT3G50500.2 1xAcetyl [N-Term]; 1xPhospho [S7(98.9)]	1	3240.45	0	0	0	0	0	0	0	0	0	0	0	0	0	0	0	0	0	0	0	0	0	0	0	0	0
[R].VAYPQVHYPKPPSPKPPSPR.[A]	1xPhospho [S18(100)]	144	AT3G59690.1	AT3G59690.1 [126-145]	AT3G59690.1 1xPhospho [S143(100)]	0	2322.18	65.35	87.1	167.7	121.6	26.9	31.8	40.2	149.9	142.6	119.9	37.8	34.8	54.6	198.6	131.8	264.2	57.6	28.4	42.8	164	149.9	214.2	28.7	41	63.8
[R].VAYPQVHYPKPPSPKPPSPR.[A]	2xPhospho [S13(100); S18(100)]	195	AT3G59690.1	AT3G59690.1 [126-145]	AT3G59690.1 2xPhospho [S138(100); S143(100)]	0	2402.15	70.11	7.9	292.8	152.8	31.3	27.5	37.7	183.5	198	7.5	32.9	49	46.9	209.2	151.2	183	43	38.4	46	202.9	150.7	207.5	35.3	51.2	13.8
[R].MDNISAAETYKEEAFSNYSR.[A]	1xPhospho [S5(100)]	5	AT1G17210.1	AT1G17210.1 [241-260]	AT1G17210.1 1xPhospho [S245(100)]	1	2406	80.27	0	363.8	187	0	0	0	261.6	214.5	0	0	0	60.4	334.3	212	0	0	0	0	260.9	92.7	412.7	0	0	0
[R].MDNEEMSGDEGSEDEEEDTGMGEVDIDGGSGIIE.[-]	2xOxidation [M6; M]; 2xPhospho [S7(100); S12(100)]	69	AT5G05470.1	AT5G05470.1 [311-344]	AT5G05470.1 2xPhospho [S317(100); S322(100)]	0	3769.26	103.84	16.6	105.6	146.1	0	70.8	73	147.9	318.3	0	95.5	101	43.8	55.7	146.5	164.8	22.6	121.3	71.9	183.2	145	178.2	88	65.5	38.6
[R].MDNEEMSGDEGSEDEEEDTGMGEVDIDGGSGIIE.[-]	1xOxidation [M]; 2xPhospho [S7(100); S12(100)]	57	AT5G05470.1	AT5G05470.1 [311-344]	AT5G05470.1 2xPhospho [S317(100); S322(100)]	0	3753.27	99.07	0	41.2	168	0	85.4	67	231.9	285.5	0	129.8	112.2	44.5	16.2	112.6	119	60.1	131.6	135.1	140.9	153.4	199.7	83.5	82.5	0
[R].MDNEEMSGDEGSEDEEEDTGMGEVDIDGGSGIIE.[-]	2xPhospho [S7(100); S12(100)]	11	AT5G05470.1	AT5G05470.1 [311-344]	AT5G05470.1 2xPhospho [S317(100); S322(100)]	0	3737.27	105.49	0	0	102.5	0	0	63.8	173.7	143.1	0	124.7	115.6	44.8	10.1	230	252.2	48.1	107.2	146.7	180.6	196.8	261.7	100.4	98	0
[-].MDMDQEIGQNSPGFDGESVVSMSNR.[S]	1xAcetyl [N-Term]; 2xOxidation [M3; M22]; 1xPhospho [S11(100)]	3	AT4G14840.3	AT4G14840.3 [1-25]	AT4G14840.3 1xAcetyl [N-Term]; 1xPhospho [S11(100)]	0	2884.11	89.79	0	222.6	214.8	0	0	0	247.3	0	0	173	99.8	241.4	204.2	276.3	244	75.4	0	0	232.2	0	169	0	0	0
[-].MDMDQEIGQNSPGFDGESVVSMSNR.[S]	1xAcetyl [N-Term]; 1xOxidation [M3]; 1xPhospho [S11(100)]	1	AT4G14840.3	AT4G14840.3 [1-25]	AT4G14840.3 1xAcetyl [N-Term]; 1xPhospho [S11(100)]	0	2868.12	0	0	0	0	0	0	0	0	0	0	0	0	0	0	0	0	0	0	0	0	0	0	0	0	0
[K].MDISELRSGESVDDESENYLSDLGK.[G]	1xOxidation [M1]; 2xPhospho [S8(100); S11(100)]	3	AT1G42550.1	AT1G42550.1 [497-521]	AT1G42550.1 2xPhospho [S504(100); S507(100)]	1	2964.17	96.01	0	0	0	0	283.4	245.8	0	0	0	414.2	162.9	306.6	0	0	0	202.9	222.5	250.5	0	0	0	311.1	0	0
[K].MDISELRSGESVDDESENYLSDLGK.[G]	2xPhospho [S8(100); S11(100)]	20	AT1G42550.1	AT1G42550.1 [497-521]	AT1G42550.1 2xPhospho [S504(100); S507(100)]	1	2948.18	102.31	0	59.4	41.3	0	184.9	145.9	49	0	0	265.2	286.5	105	34.8	28.4	36.4	167.9	213.1	272.8	27.2	31.4	51.2	202.2	197.4	0
[-].MDLNASPQPEEDDEPFKR.[R]	1xAcetyl [N-Term]; 1xPhospho [S6(100)]	27	AT5G01290.1	AT5G01290.1 [1-18]	AT5G01290.1 1xAcetyl [N-Term]; 1xPhospho [S6(100)]	1	2239.92	83.6	68	123.4	146	137.8	100.8	104.7	117.7	60.4	0	127.2	103	67.2	128.3	133	138.6	106.6	119.7	120.2	109.5	95.4	107.2	103.2	82.1	0
[-].MDLIQSYEEEDEAVASSPESSPPR.[M]	1xAcetyl [N-Term]; 3xPhospho [S16(100); S17(100); S21(100)]	266	AT1G10580.1	AT1G10580.1 [1-24]	AT1G10580.1 1xAcetyl [N-Term]; 3xPhospho [S16(100); S17(100); S21(100)]	0	2948.09	118.53	0	0	0	0	169.6	78	34.1	222	0	198.4	321	38.8	0	0	78.5	81.9	225.3	150.1	112.4	148	352.4	71.4	117.9	0
[-].MDLIQSYEEEDEAVASSPESSPPR.[M]	1xAcetyl [N-Term]; 2xPhospho [S16(100); S17(100)]	68	AT1G10580.1	AT1G10580.1 [1-24]	AT1G10580.1 1xAcetyl [N-Term]; 2xPhospho [S16(100); S17(100)]	0	2868.12	114.71	0	40	46.9	27	167.6	30.8	130.5	183.7	0	196.5	137.6	88.7	10.6	102	166.4	84.1	99.3	113.5	157.9	169.3	197	144.4	106.2	0
[-].MDLERLSPR.[N]	1xAcetyl [N-Term]; 1xPhospho [S7(100)]	34	AT5G14880.1	AT5G14880.1 [1-9]	AT5G14880.1 1xAcetyl [N-Term]; 1xPhospho [S7(100)]	1	1238.56	75.3	221.9	142.5	198.2	23.9	40.2	18.4	172	41.3	57.6	42.6	16.3	16.2	211	191.1	242.1	16.6	14.3	20.5	183.9	196.7	275.9	20.9	18.6	17.3
[-].MDIALFSPASLFAADGDSSDGETTETSQNFVER.[N]	1xAcetyl [N-Term]; 1xPhospho [S/T]	1	AT5G01470.2	AT5G01470.2 [1-33]	AT5G01470.2 1xAcetyl [N-Term]	0	3630.55	0	0	0	0	0	0	0	0	0	0	0	0	0	0	0	0	0	0	0	0	0	0	0	0	0
[-].MDKPYGYASVSMSGIDR.[S]	1xAcetyl [N-Term]; 1xOxidation [M12]; 1xPhospho [S11(99.7)]	12	AT4G15470.1	AT4G15470.1 [1-17]	AT4G15470.1 1xAcetyl [N-Term]; 1xPhospho [S11(99.7)]	0	2014.83	79.01	233	184.1	179.6	49.9	17.9	69.1	162.9	145.5	30.5	42	7	23.3	180.9	172.2	175.2	34.3	33	74.7	164.6	167.4	209.4	34	9.4	0
[-].MDKPYGYASVSMSGIDR.[S]	1xAcetyl [N-Term]; 1xPhospho [S11(100)]	4	AT4G15470.1	AT4G15470.1 [1-17]	AT4G15470.1 1xAcetyl [N-Term]; 1xPhospho [S11(100)]	0	1998.83	88.75	0	274.1	231.3	0	0	0	247.5	96.7	0	0	0	0	223.8	233.9	271.5	0	0	86.5	159.6	264.5	310.8	0	0	0
[R].MDKDPNPSPGQSPGPGDKDPEPEILPPVEENSPSDYDAVMEAIR.[A]	2xOxidation [M1; M40]; 2xPhospho [S8(100); S12(100)]	1	AT5G62560.1	AT5G62560.1 [122-165]	AT5G62560.1 2xPhospho [S129(100); S133(100)]	2	4909.08	0	0	0	0	0	0	0	0	0	0	0	0	0	0	0	0	0	0	0	0	0	0	0	0	0
[K].MDPDCESEDEDEKEEK.[E]	1xCarbamidomethyl [C5]; 1xPhospho [S7(100)]	42	AT2G16485.1	AT2G16485.1 [1150-1165]	AT2G16485.1 1xPhospho [S1156(100)]	1	2064.69	23.24	64.2	83	55.9	145.4	139.8	141.4	77.7	17.2	97.5	133.9	119.5	92.7	83.5	62.9	77.8	98.6	84	84.1	92.4	84.3	126.3	94.7	86.6	256.4
[K].MDPDCESEDEDEKEEK.[E]	1xCarbamidomethyl [C5]; 1xOxidation [M1]; 1xPhospho [S7(100)]	33	AT2G16485.1	AT2G16485.1 [1150-1165]	AT2G16485.1 1xPhospho [S1156(100)]	1	2080.69	20.27	46.3	122.5	107.7	168.3	185.1	48.1	0	365.3	0	184.9	62	0	0	100.7	79.6	101.3	0	64.8	97.1	85	110.7	63.1	113.6	294.1
[K].MDPDCESEDEDEKEEKEK.[E]	1xCarbamidomethyl [C5]; 1xPhospho [S7(100)]	22	AT2G16485.1	AT2G16485.1 [1150-1167]	AT2G16485.1 1xPhospho [S1156(100)]	2	2321.83	22.08	164.3	0	119.7	82.8	136.8	107.3	11.8	0	286.6	167.9	96.5	99.1	0	0	160.8	93.4	73.6	68.5	28.5	126.5	169	75.4	82.8	248.7
[K].MDREETSDNMDNIANTNSGSEGK.[E]	1xOxidation [M1]; 2xPhospho [S18(99.6); T/S]	6	AT4G12050.1	AT4G12050.1 [74-96]	AT4G12050.1 2xPhospho [S91(99.6); T/S]	1	2690.96	37.43	222.2	157.7	251.9	0	0	0	223.3	77.1	368.7	0	0	0	167.8	239.8	139.2	0	0	0	206.1	164.7	136.1	0	0	45.4
[K].MDREETSDNMDNIANTNSGSEGK.[E]	2xPhospho [T/S]	6	AT4G12050.1	AT4G12050.1 [74-96]		1	2674.96	41.54	235.6	236.1	178.5	0	0	0	259.9	0	302.8	0	0	0	215.6	200.1	198.4	0	0	0	206.5	191.5	174.9	0	0	0
[K].MDREETSDNMDNIANTNSGSEGK.[E]	2xOxidation [M1; M10]; 1xPhospho [S18(100)]	38	AT4G12050.1	AT4G12050.1 [74-96]	AT4G12050.1 1xPhospho [S91(100)]	1	2626.99	24.32	225.3	163.8	156.4	0	0	0	185.1	247.2	355.3	1.8	0	0	130	228.5	146.7	0	0	0	193.5	173.2	191.9	0	1.3	0
[K].MDREETSDNMDNIANTNSGSEGK.[E]	1xOxidation [M]; 1xPhospho [S18(100)]	58	AT4G12050.1	AT4G12050.1 [74-96]	AT4G12050.1 1xPhospho [S91(100)]	1	2610.99	34.28	218.7	145.1	191.4	0	0	0	168.7	74.3	492.5	0	0	0	149.9	182.1	169.4	0	2.3	3.3	158.3	311	128.5	2.3	2	0
[K].MDREETSDNMDNIANTNSGSEGK.[E]	1xPhospho [S18(100)]	25	AT4G12050.1	AT4G12050.1 [74-96]	AT4G12050.1 1xPhospho [S91(100)]	1	2595	38.26	226.2	189.4	218.8	0	0	0	214.1	32.4	338	0	0	0	220.3	224	182.4	0	0	0	192.3	221.1	140.9	0	0	0
[K].MDREETSDNIDNIANNSGSEGKDIDIHGGSGEGGGGSGGDHQMTR.[R]	1xOxidation [M]; 3xPhospho [S7(99); S17(100); S19(100)]	28	AT4G22810.1	AT4G22810.1 [61-105]	AT4G22810.1 3xPhospho [S67(99); S77(100); S79(100)]	2	4829.84	57.05	0	640.6	133.8	0	0	0	356.4	277.6	22.8	0	0	0	198.9	38.1	225.5	0	0	0	267.8	161.3	77.2	0	0	0
[K].MDREETSDNIDNIANNSGSEGKDIDIHGGSGEGGGGSGGDHQMTR.[R]	3xPhospho [S7(99); S17(100); S19(100)]	12	AT4G22810.1	AT4G22810.1 [61-105]	AT4G22810.1 3xPhospho [S67(99); S77(100); S79(100)]	2	4813.84	60.6	0	834	29.8	0	0	0	506.7	0	0	0	0	0	0	41.7	107	0	0	0	537.4	235.5	107.8	0	0	0
[K].MDREETSDNIDNIANNSGSEGKDIDIHGGSGEGGGGSGGDHQMTR.[R]	2xOxidation [M1; M43]; 2xPhospho [S17(100); S19(100)]	43	AT4G22810.1	AT4G22810.1 [61-105]	AT4G22810.1 2xPhospho [S77(100); S79(100)]	2	4765.86	52.51	373.1	439.9	101.2	0	0	0	304.9	480.4	0	0	0	0	152.3	107.4	93.5	0	0	0	119.9	130.7	96.6	0	0	0
[K].MDREETSDNIDNIANNSGSEGKDIDIHGGSGEGGGGSGGDHQMTR.[R]	1xOxidation [M]; 2xPhospho [S17(100); S19(100)]	91	AT4G22810.1	AT4G22810.1 [61-105]	AT4G22810.1 2xPhospho [S77(100); S79(100)]	2	4749.87	55.13	180.9	497.1	229.4	0	0	0	327.5	206.8	0	0	0	0	211.6	150.3	147	0	0	0	201.1	161.9	86.6	0	0	0
[K].MDREETSDNIDNIANNSGSEGKDIDIHGGSGEGGGGSGGDHQMTR.[R]	2xPhospho [S17(100); S19(100)]	35	AT4G22810.1	AT4G22810.1 [61-105]	AT4G22810.1 2xPhospho [S77(100); S79(100)]	2	4733.87	58.09	0	783.3	160	0	0	0	287.6	70.1	0	0	0	0	266.8	130.5	131.8	0	0	0	194	283.4	92.5	0	0	0
[K].MDREETSDNIDNIANNSGSEGKDIDIHGGSGEGGGGSGGDHQMTR.[R]	2xOxidation [M1; M43]; 1xPhospho [S17(99.3)]	12	AT4G22810.1	AT4G22810.1 [61-105]	AT4G22810.1 1xPhospho [S77(99.3)]	2	4685.9	53.94	331.2	207.8	228	0	33.2	39.3	201.9	194.6	0	11.4	30.4	0	47.4	59.3	77.4	19.7	10.8	26.4	694.8	147	32.3	0	7.1	0
[K].MDREETSDNIDNIANNSGSEGKDIDIHGGSGEGGGGSGGDHQMTR.[R]	1xOxidation [M]; 1xPhospho [S/T]	21	AT4G22810.1	AT4G22810.1 [61-105]		2	4669.9	55.32	379.4	261.9	170.8	0	0	0	264.6	186.4	0	0	12.2	0	180.7	150.3	210.6	0	0	0	253.1	246.5	83.5	0	0	0
[K].MDREETSDNIDNIANNSGSEGKDIDIHGGSGEGGGGSGGDHQMTR.[R]	1xPhospho [S/T]	6	AT4G22810.1	AT4G22810.1 [61-105]		2	4653.91	55.89	704.1	672	105.6	0	0	0	83	49.2	0	0	0	0	296.4	0	0	0	0	0	0	332.1	0	0	0	157.5
[K].MDREETSDNIDNIANNSGSEGK.[D]	1xOxidation [M1]; 2xPhospho [S17(100); T/S]	9	AT4G22810.1	AT4G22810.1 [61-82]	AT4G22810.1 2xPhospho [S77(100); T/S]	1	2571.95	41.66	223.2	161.7	204.5	0	0	0	205.1	235.4	323.9	0	0	0	155.2	189.3	174.4	0	0	0	198.4	181.7	147.4	0	0	0
[K].MDREETSDNIDNIANNSGSEGK.[D]	2xPhospho [S17(100); T/S]	6	AT4G22810.1	AT4G22810.1 [61-82]	AT4G22810.1 2xPhospho [S77(100); T/S]	1	2555.96	45.64	222.6	175	226.4	0	0	0	225.7	47.7	380.4	0	0	0	200.5	213.6	195.5	0	0	0	165.1	202.7	144.7	0	0	0
[K].MDREETSDNIDNIANNSGSEGK.[D]	1xOxidation [M1]; 1xPhospho [S17(100)]	46	AT4G22810.1	AT4G22810.1 [61-82]	AT4G22810.1 1xPhospho [S77(100)]	1	2491.99	40.92	252.4	151	209.4	0	0	0	173.4	172.4	407.8	0	0	0	149.3	196.6	190.8	0	0	0	164.6	190.8	141.5	0	0	0
[K].MDREETSDNIDNIANNSGSEGK.[D]	1xPhospho [T/S]	41	AT4G22810.1	AT4G22810.1 [61-82]		1	2475.99	44.9	226.5	155.8	186.2	0	0	0	201.8	73.4	494.6	0	0	0	145.1	198.9	185.3	0	0	0	212.1	181.5	138.8	0	0	0
[-].MDQEQTPHSPTR.[H]	1xAcetyl [N-Term]; 1xPhospho [S9(100)]	16	AT3G03660.3	AT3G03660.3 [1-12]	AT3G03660.3 1xAcetyl [N-Term]; 1xPhospho [S9(100)]	0	1548.61	32.2	159.9	172.5	145	0	0	0	176.8	22.1	423.3	0	0	0	230.2	226.1	259.8	0	0	0	212.7	175.9	195.7	0	0	0
[-].MDPYGTETVIEDEIHDPKPSEDIEDDDDKSQPHSGGGVDSAGK.[I]	1xAcetyl [N-Term]; 2xPhospho [S30(100); S34(100)]	15	AT5G40490.1	AT5G40490.1 [1-43]	AT5G40490.1 1xAcetyl [N-Term]; 2xPhospho [S30(100); S34(100)]	1	4813.95	99.42	0	160	126	0	10	235.8	140	104.2	0	224.8	278.8	200.7	133.2	196.6	25.8	244.4	0	0	202.9	36	0	42.1	38.7	0
[-].MDPYGTETVIEDEIHDPKPSEDIEDDDDKSQPHSGGGVDSAGK.[I]	1xAcetyl [N-Term]; 1xPhospho [S30(99.3)]	77	AT5G40490.1	AT5G40490.1 [1-43]	AT5G40490.1 1xAcetyl [N-Term]; 1xPhospho [S30(99.3)]	1	4733.98	97.51	0	120.6	79.8	160.7	118.3	103.9	102.4	35.5	0	113	146.6	86.8	127.4	84.5	111.4	154.5	101.5	160.5	102.9	134.1	136.7	108.8	110.1	0
[R].VAVPDTQPLSNPPRTPMKK.[T]	1xOxidation [M17]; 1xPhospho [T15(100)]	105	AT4G10840.1	AT4G10840.1 [21-39]	AT4G10840.1 1xPhospho [T35(100)]	2	2172.09	50.23	140.6	100.1	83.1	82.5	102.8	77.5	64.3	70.8	176.6	74.4	82.5	104.3	73.3	89.7	89.3	103	83.8	70.7	87.9	116.7	124.7	78.6	87.3	235.7
[K].MDPDCESEDEDEKEEKEK.[E]	1xCarbamidomethyl [C5]; 1xOxidation [M1]; 1xPhospho [S7(100)]	25	AT2G16485.1	AT2G16485.1 [1150-1167]	AT2G16485.1 1xPhospho [S1156(100)]	2	2337.83	19.85	89.7	68.4	85.9	79	77.2	57.9	83.3	208.5	125.9	78.1	63.4	127.5	63.4	127.1	98.2	37.8	58.7	42.5	108.7	86.7	116.1	62.7	45.9	407.6
[R].MDKDPNPSPGQSPGPGDKDPEPEILPPVEENSPSDYDAVMEAIR.[A]	1xOxidation [M1]; 2xPhospho [S8(100); S12(100)]	1	AT5G62560.1	AT5G62560.1 [122-165]	AT5G62560.1 2xPhospho [S129(100); S133(100)]	2	4893.08	0	0	0	0	0	0	0	0	0	0	0	0	0	0	0	0	0	0	0	0	0	0	0	0	0
[R].MDKDPNPSPGQSPGPGDKDPEPEILPPVEENSPSDYDAVMEAIR.[A]	2xPhospho [S8(100); S12(100)]	6	AT5G62560.1	AT5G62560.1 [122-165]	AT5G62560.1 2xPhospho [S129(100); S133(100)]	2	4877.09	0	0	0	0	0	0	0	0	0	0	0	0	0	0	0	0	0	0	0	0	0	0	0	0	0
[R].MDKDPNPSPGQSPGPGDKDPEPEILPPVEENSPSDYDAVMEAIR.[A]	1xPhospho [S8(99.2)]	1	AT5G62560.1	AT5G62560.1 [122-165]	AT5G62560.1 1xPhospho [S129(99.2)]	2	4797.12	0	0	0	0	0	0	0	0	0	0	0	0	0	0	0	0	0	0	0	0	0	0	0	0	0
[-].MAYQPVPGSGFHYLNSPFGDTTFTK.[V]	1xMet-loss+Acetyl [N-Term]; 1xPhospho [S/Y/T]	14	AT1G76460.1	AT1G76460.1 [1-25]	AT1G76460.1 1xMet-loss+Acetyl [N-Term]	0	2753.23	109.9	0	167.9	194.4	0	53.3	0	219.5	282.6	0	0	88.6	97.6	164.4	153.9	133.3	83.3	66.5	100.5	84	147.7	204.9	87.5	69.7	0
[-].MAYHPAYTETMSMGGGSSHGGGQQYVPFATSSGSLR.[V]	1xMet-loss+Acetyl [N-Term]; 1xPhospho [S17(100)]	84	AT4G11850.1	AT4G11850.1 [1-36]	AT4G11850.1 1xMet-loss+Acetyl [N-Term]; 1xPhospho [S17(100)]	0	3698.57	97.68	271	123	88.9	78.5	62.6	69.6	120.5	33.7	17.6	40.4	69.4	58.3	160.6	115	175.5	48.8	37.8	62.4	109.5	107.3	103.7	38.4	54.7	352.9
[-].MAVVETGAAATAADAGGVVIQPPPSSPPSSMTSQDSGVSSDDQNHHSR.[I]	1xOxidation [M31]; 1xMet-loss [N-Term]; 1xPhospho [S/T]	122	AT1G32790.2	AT1G32790.2 [1-48]	AT1G32790.2 1xMet-loss [N-Term]	0	4669.07	78.04	0	140.9	106.9	123.5	43.1	102.3	103.7	200.1	0	34.1	142.6	86.8	73.4	118.3	116	141.3	118.9	114.8	128.7	155.5	55.4	106.4	172.4	14.8
[-].MAVVETGAAATAADAGGVVIQPPPSSPPSSMTSQDSGVSSDDQNHHSR.[I]	1xMet-loss [N-Term]; 1xPhospho [S/T]	121	AT1G32790.2	AT1G32790.2 [1-48]	AT1G32790.2 1xMet-loss [N-Term]	0	4653.08	84.49	5.3	192.1	112	187.2	144.1	167.4	49.3	146.1	0	84.4	40	60.5	110	102	97.1	132.3	121.5	153.3	124.2	112.8	62.7	88.2	107.7	0
[-].MAVTDTESPHLGEITCGTLLEK.[L]	1xCarbamidomethyl [C16]; 1xMet-loss [N-Term]; 2xPhospho [T4(100); S8(100)]	20	AT5G55230.2	AT5G55230.2 [1-22]	AT5G55230.2 1xMet-loss [N-Term]; 2xPhospho [T4(100); S8(100)]	0	2431.05	96.43	0	122.3	40	144.3	109.6	129	54	59.3	5.4	205.5	185.7	140.8	77.9	44.2	42.5	205.6	172.8	202.8	52.9	47.6	43.3	147.7	166.6	0
[-].MAVTDTESPHLGEITCGTLLEK.[L]	1xCarbamidomethyl [C16]; 1xMet-loss+Acetyl [N-Term]; 1xPhospho [S8(100)]	24	AT5G55230.2	AT5G55230.2 [1-22]	AT5G55230.2 1xMet-loss+Acetyl [N-Term]; 1xPhospho [S8(100)]	0	2393.09	102.03	0	76.5	43	208.3	191.3	160	63.9	73	0	164.9	169.1	189.5	32.5	27.4	25.3	163.5	132.2	160.6	26.8	26.9	44.6	171.5	157.8	91.4
[-].MAVTDTESPHLGEITCGTLLEK.[L]	1xCarbamidomethyl [C16]; 1xMet-loss [N-Term]; 1xPhospho [S8(100)]	143	AT5G55230.2	AT5G55230.2 [1-22]	AT5G55230.2 1xMet-loss [N-Term]; 1xPhospho [S8(100)]	0	2351.08	90.69	9.3	68.1	40.3	195	138.9	155.5	39.6	46.5	2.4	198.3	160.7	141.4	52.9	33.9	37.9	199.7	176.8	172.9	33.1	44.8	48.8	161.4	182	60.1
[-].MAVSSPTSSSSSSESLPLPSSNFASLPIMAMK.[R]	1xMet-loss+Acetyl [N-Term]; 1xPhospho [S5(99.4)]	21	AT2G47680.1	AT2G47680.1 [1-32]	AT2G47680.1 1xMet-loss+Acetyl [N-Term]; 1xPhospho [S5(99.4)]	0	3219.48	122.41	0	130.1	218.7	115.8	220.2	63.1	132.9	0	0	197.5	103.6	142	0	0	0	129.4	0	251.4	106.4	0	251.4	93.8	243.8	0
[-].MAVSSPTSSSSSSESLPLPSSNFASLPIMAMK.[R]	1xOxidation [M31]; 1xMet-loss [N-Term]; 1xPhospho [S4(98.5)]	2	AT2G47680.1	AT2G47680.1 [1-32]	AT2G47680.1 1xMet-loss [N-Term]; 1xPhospho [S4(98.5)]	0	3193.47	114.22	0	0	774.4	0	0	0	0	0	0	0	0	0	0	0	544.6	0	0	1081	0	0	0	0	0	0
[-].MAVFGYEMDEHRASSSR.[R]	1xMet-loss+Acetyl [N-Term]; 1xPhospho [S14(99.1)]	31	AT1G68230.2	AT1G68230.2 [1-17]	AT1G68230.2 1xMet-loss+Acetyl [N-Term]; 1xPhospho [S14(99.1)]	1	1963.8	71.99	150.3	112.2	145.9	76.3	61	29.7	148.9	84.5	156.6	59.8	68.4	48.6	147	159.3	111.7	72.3	77.8	129.1	97	121.2	137.7	110.2	77.4	17.1
[-].MAVFGYEMDEHRASSSR.[R]	1xOxidation [M8]; 1xMet-loss [N-Term]; 1xPhospho [S14(99.5)]	16	AT1G68230.2	AT1G68230.2 [1-17]	AT1G68230.2 1xMet-loss [N-Term]; 1xPhospho [S14(99.5)]	1	1937.78	35.85	218	97.1	182.9	11.2	8.7	15.9	246.5	244.1	374.9	7.5	9.2	2.2	160.6	296.8	111.1	4.8	0	11.9	180.6	110.6	87.9	12.2	5.6	0
[-].MAVFGYEMDEHRASSSR.[R]	1xMet-loss [N-Term]; 1xPhospho [S14(99.3)]	13	AT1G68230.2	AT1G68230.2 [1-17]	AT1G68230.2 1xMet-loss [N-Term]; 1xPhospho [S14(99.3)]	1	1921.79	46.86	159.5	111.4	117.8	45.4	25.4	15.8	192.5	112.9	407.2	36.3	0	16.7	222.5	207.5	185.5	16.6	13	21.2	220.8	87.1	124.4	14.9	20.6	25.1
[-].MATVSSSSWPNPNPNPDSTSASDSDSTFPSHR.[D]	1xMet-loss+Acetyl [N-Term]; 1xPhospho [S22(99.1)]	29	AT3G62770.1	AT3G62770.1 [1-32]	AT3G62770.1 1xMet-loss+Acetyl [N-Term]; 1xPhospho [S22(99.1)]	0	3354.38	82.52	38.1	99	111.2	101.3	36.8	36.3	110	66.1	0	103.6	86.5	40.8	152.2	153.2	144.3	115.5	114.1	53	187.4	199	201	118	132.6	0
[-].MATVAPPADQATDLLQKLSLDSPAK.[A]	1xMet-loss+Acetyl [N-Term]; 1xPhospho [S19(100)]	2	AT3G13460.1	AT3G13460.1 [1-25]	AT3G13460.1 1xMet-loss+Acetyl [N-Term]; 1xPhospho [S19(100)]	1	2572.29	111.99	0	846.8	400.8	232.3	0	0	0	0	0	0	0	0	0	0	0	0	0	0	0	920.1	0	0	0	0
[-].MATTTNATTTATQQQTQTQSPTQQPSAEELATK.[A]	1xMet-loss+Acetyl [N-Term]; 1xPhospho [S20(100)]	55	AT1G62870.1	AT1G62870.1 [1-33]	AT1G62870.1 1xMet-loss+Acetyl [N-Term]; 1xPhospho [S20(100)]	0	3485.59	66.73	242.3	143.4	167.4	37.7	21.9	40.2	164.1	261.4	239.1	29.5	39	30	152.2	118.8	120.9	58.9	39.7	49.1	107.8	112.5	134.1	44.1	34.1	11.8
[-].MATSEAEYESDPEELNR.[S]	1xMet-loss [N-Term]; 2xPhospho [S4(100); S10(100)]	19	AT1G15280.2	AT1G15280.2 [1-17]	AT1G15280.2 1xMet-loss [N-Term]; 2xPhospho [S4(100); S10(100)]	0	1999.72	49.38	200.3	99.3	131.8	44.1	62.6	81.7	118.7	84	344.3	0	61.1	49.1	135.8	132.7	125.3	51.6	77.7	46.4	110.3	131.5	118.7	49.3	60.4	83.2
[-].MATSEAEYESDPEELNR.[S]	1xMet-loss+Acetyl [N-Term]; 1xPhospho [S10(100)]	76	AT1G15280.2	AT1G15280.2 [1-17]	AT1G15280.2 1xMet-loss+Acetyl [N-Term]; 1xPhospho [S10(100)]	0	1961.76	60.07	162.4	94	179.1	67.1	79.5	111.3	105.4	185.5	246.7	62.6	81.6	90.9	95.2	116.3	89.6	67.2	100.6	61.4	85.7	77.5	77.2	86.3	76.9	0
[-].MATSEAEYESDPEELNR.[S]	1xMet-loss [N-Term]; 1xPhospho [S10(100)]	3	AT1G15280.2	AT1G15280.2 [1-17]	AT1G15280.2 1xMet-loss [N-Term]; 1xPhospho [S10(100)]	0	1919.75	44.01	174.9	132.7	106.5	62.9	80.7	85.4	68.5	68	284.3	99.1	76.7	72.2	68.5	164.2	128.1	78.5	39	59.1	121.1	163.1	70.4	42.8	31.6	121.6
[-].MATQTVEDSSR.[S]	1xMet-loss [N-Term]; 1xPhospho [T5(100)]	40	ATCG00710.1	ATCG00710.1 [1-11]	ATCG00710.1 1xMet-loss [N-Term]; 1xPhospho [T5(100)]	0	1173.48	18.71	257.4	106.8	0	105.5	212.1	145.9	0	135.7	0	165.4	97.5	214.9	0	2.8	11.8	51.3	108.9	84.7	0	0	1.3	95.5	72.4	530
[R].VAVPDTQPLSNPPRTPMKK.[T]	1xPhospho [T15(100)]	115	AT4G10840.1	AT4G10840.1 [21-39]	AT4G10840.1 1xPhospho [T35(100)]	2	2156.09	57.2	161.5	114.8	113.1	90.3	88	64.6	116.5	52.4	146.5	88.5	80.5	69.6	144.7	115	98.1	96.7	72.8	102.2	100.6	92.6	104.8	81	92.8	112.3
[-].MDATSGTPSLQYINLPEQSVSTTSPPVSPFQRPK.[R]	1xAcetyl [N-Term]; 2xPhospho [S24(98.4); S28(100)]	10	AT3G26100.6	AT3G26100.6 [1-34]	AT3G26100.6 1xAcetyl [N-Term]; 2xPhospho [S24(98.4); S28(100)]	0	3862.76	114.08	0	198	0	49.6	0	0	317.7	344.5	0	0	175.8	0	0	141.4	276.5	0	0	86	193.7	283.2	333.4	0	0	0
[R].VCFFAHTPEELRPLYASTGSAVPSPR.[S]	1xCarbamidomethyl [C2]; 1xPhospho [S24(100)]	50	AT2G41900.1	AT2G41900.1 [352-377]	AT2G41900.1 1xPhospho [S375(100)]	0	2969.4	100.07	0	55.8	29.5	185.7	227.4	203.6	40.5	72.7	0	148.3	176.7	170.5	25	36.9	30.1	226.4	114.7	141.5	36.9	52.3	36.6	137.4	205.2	46.2
[-].MDHPEDESHSEKQDDEEALAR.[L]	1xAcetyl [N-Term]; 1xPhospho [S10(100)]	27	AT2G39260.1	AT2G39260.1 [1-21]	AT2G39260.1 1xAcetyl [N-Term]; 1xPhospho [S10(100)]	1	2590	40.31	152.1	116.6	124.8	110.3	86	73.3	117.3	36.7	215.3	68.3	68.7	68.7	141	130	129.5	79	71	67.1	119.8	115.9	85.5	48	49.7	125.2
[R].MDGRFSPVGAGR.[S]	1xOxidation [M1]; 1xPhospho [S6(100)]	13	AT3G07810.2	AT3G07810.2 [231-242]	AT3G07810.2 1xPhospho [S236(100)]	1	1345.57	32.36	169.9	90.4	132.8	55.3	74.4	58.7	90.7	86.1	311.6	61.8	60.9	77.1	108	172.9	111.8	46.4	60.4	36.3	133.5	117.5	79.5	41.4	51.7	170.9
[R].MDGRFSPVGAGR.[S]	1xPhospho [S6(100)]	20	AT3G07810.2	AT3G07810.2 [231-242]	AT3G07810.2 1xPhospho [S236(100)]	1	1329.58	40.18	180.3	109	109.1	104.7	86.9	73.9	79.7	17.3	168.2	87.3	86.4	87.7	119.9	113.5	125.8	88.8	65.7	63.7	137.1	160.4	95	48.8	56.2	134.5
[-].MDGGSGQPAADTEMTEAPGGFPAAAPSPQMPGIENIPATLSHGGR.[F]	1xAcetyl [N-Term]; 2xOxidation [M14; M30]; 1xPhospho [S27(100)]	8	AT2G43790.1	AT2G43790.1 [1-45]	AT2G43790.1 1xAcetyl [N-Term]; 1xPhospho [S27(100)]	0	4529.97	104.19	0	212.1	539.5	139.8	0	0	589	0	0	0	0	147.5	0	0	165.3	0	0	0	0	304	0	0	0	302.8
[-].MDGGSGQPAADTEMTEAPGGFPAAAPSPQMPGIENIPATLSHGGR.[F]	1xAcetyl [N-Term]; 1xOxidation [M]; 1xPhospho [S27(100)]	8	AT2G43790.1	AT2G43790.1 [1-45]	AT2G43790.1 1xAcetyl [N-Term]; 1xPhospho [S27(100)]	0	4513.97	110.49	0	424.1	361	0	0	0	346.6	0	0	0	0	0	292.8	0	330.4	0	0	0	239	0	406.1	0	0	0
[-].MDGGSGQPAADTEMTEAPGGFPAAAPSPQMPGIENIPATLSHGGR.[F]	1xAcetyl [N-Term]; 1xPhospho [S27(100)]	4	AT2G43790.1	AT2G43790.1 [1-45]	AT2G43790.1 1xAcetyl [N-Term]; 1xPhospho [S27(100)]	0	4497.98	0	0	0	0	0	0	0	0	0	0	0	0	0	0	0	0	0	0	0	0	0	0	0	0	0
[-].MDFSVKPSGGSPSPSSSTSSSTPHR.[F]	1xAcetyl [N-Term]; 2xPhospho [T22(99.5); S/T]	14	AT5G64090.1	AT5G64090.1 [1-25]	AT5G64090.1 1xAcetyl [N-Term]; 2xPhospho [T22(99.5); S/T]	0	2709.09	70.34	147.1	128.8	134.7	92	54.6	87.2	144.8	60.4	142.4	42.6	85	70.2	127.3	131.5	110.8	117.9	103.7	100.7	112.4	110.6	117.2	105.4	72.9	0
[-].MDFSVKPSGGSPSPSSSTSSSTPHR.[F]	1xAcetyl [N-Term]; 1xPhospho [S11(99.6)]	71	AT5G64090.1	AT5G64090.1 [1-25]	AT5G64090.1 1xAcetyl [N-Term]; 1xPhospho [S11(99.6)]	0	2629.12	65.42	158.2	99.4	81.7	70.5	66.6	76.7	109.7	53.3	211	56.6	89.2	78.1	130.9	121.7	128.7	92.8	84.8	112.5	113.1	117.6	121.6	83	84.1	58.2
[K].MDESDYDSDSLSSPR.[L]	1xOxidation [M1]; 2xPhospho [S4(100); S8(100)]	10	AT1G80810.3	AT1G80810.3 [415-429]	AT1G80810.3 2xPhospho [S418(100); S422(100)]	0	1879.6	41.89	199.3	174.9	239.5	29	76.2	68.6	193.8	152.5	0	64.6	45.7	55.1	141.5	138.7	181.3	45.2	80	53.9	144	113.2	109.5	52.5	40.8	0
[K].MDESDYDSDSLSSPR.[L]	2xPhospho [S4(100); S8(100)]	42	AT1G80810.3	AT1G80810.3 [415-429]	AT1G80810.3 2xPhospho [S418(100); S422(100)]	0	1863.6	49.89	208.6	199.6	224.7	44.7	74.8	57	220.1	29.9	0	79	63.5	49	200.1	132.6	163.8	68.1	80.3	64.5	113.9	134.8	91.7	51.6	47.5	0
[-].MDERPETELISIPATPR.[V]	1xAcetyl [N-Term]; 1xPhospho [T15(100)]	9	AT1G47670.1	AT1G47670.1 [1-17]	AT1G47670.1 1xAcetyl [N-Term]; 1xPhospho [T15(100)]	0	2076.97	99.46	0	225.9	192.7	53.1	0	0	196.3	92	0	32.1	0	40.6	314.9	237.6	212.6	39.3	0	0	172.4	248.2	323.4	18.9	0	0
[K].MDENDSGGQAAPVPDDEGNAPPLPEK.[V]	1xOxidation [M1]; 1xPhospho [S6(100)]	2	AT2G25760.2	AT2G25760.2 [73-98]	AT2G25760.2 1xPhospho [S78(100)]	0	2746.12	67.41	245.4	130.3	217.1	102.7	70.8	80	205.9	363	24.7	0	93.6	72	167.7	113.8	75	85	0	0	77.8	0	0	158.7	116.6	0
[K].MDENDSGGQAAPVPDDEGNAPPLPEK.[V]	1xPhospho [S6(100)]	8	AT2G25760.2	AT2G25760.2 [73-98]	AT2G25760.2 1xPhospho [S78(100)]	0	2730.12	70.04	173.9	151.1	199.7	61.5	60.2	62.3	189.4	112.1	0	93.9	111.4	88.8	114.6	66.2	80.5	98.1	97.8	160.8	63	45.8	104.9	126	138.1	0
[R].MDDYGPSSPASSPVSSFICEEEDDNTHAK.[Q]	1xCarbamidomethyl [C19]; 1xOxidation [M1]; 2xPhospho [S7(98.4); S8(98.4)]	2	AT1G30280.1	AT1G30280.1 [229-257]	AT1G30280.1 2xPhospho [S235(98.4); S236(98.4)]	0	3348.23	95.93	0	0	0	461.2	336.3	235.7	0	0	0	518.7	0	441.7	0	0	0	406.4	0	0	0	0	0	0	0	0
[R].MDDYGPSSPASSPVSSFICEEEDDNTHAK.[Q]	1xCarbamidomethyl [C19]; 2xPhospho [S/Y/T]	3	AT1G30280.1	AT1G30280.1 [229-257]		0	3332.23	97.98	0	0	0	190.5	227.4	208.2	0	0	0	362.6	205.3	299.5	0	0	0	314.2	0	276.8	108.2	0	0	118.5	88.7	0
[R].VCFFAHANEELRPLYPSTGSGLPSPR.[A]	1xCarbamidomethyl [C2]; 1xPhospho [S24(100)]	33	AT5G12850.1	AT5G12850.1 [348-373]	AT5G12850.1 1xPhospho [S371(100)]	0	2982.4	100.03	0	0	0	120.7	283.5	266.1	0	41.3	3.2	193	261.4	232.8	0	1.4	4.4	252.1	167.1	195.1	13	13.4	10.8	120.2	205.1	15.2
[R].VCFFAHKPEELRPLYPSTGSGVPSPR.[S]	1xCarbamidomethyl [C2]; 1xPhospho [S24(100)]	64	AT5G58620.1	AT5G58620.1 [300-325]	AT5G58620.1 1xPhospho [S323(100)]	0	3008.45	90.7	6.8	40	38.9	148.1	145.7	270.3	55.3	66.4	9.1	123.6	161.3	89.5	32.7	54	31.8	259.4	121.1	138.5	54	61.3	60.8	170.4	218.7	42.3
[R].VCFFAHTPEELRPLYASTGSAVPSPR.[S]	1xCarbamidomethyl [C2]; 2xPhospho [S24(100); S/T/Y]	12	AT2G41900.1	AT2G41900.1 [352-377]	AT2G41900.1 2xPhospho [S375(100); S/T/Y]	0	3049.37	102.35	0	0	0	8.4	313	344.9	5.3	27.6	0	249.4	289.7	134.5	0	0	0	242.5	143.3	207.1	16.8	0	0	171.7	245.7	0
[K].MDSDKASAEAAPASGDCDVNMQDAK.[D]	1xCarbamidomethyl [C17]; 1xOxidation [M1]; 1xPhospho [S3(99.5)]	2	AT1G79930.1	AT1G79930.1 [520-544]	AT1G79930.1 1xPhospho [S522(99.5)]	1	2680.02	39.61	0	0	380.8	0	0	0	184.1	0	0	0	110.5	0	0	0	411.7	344.2	0	208	345.8	0	172	0	242.9	0
[-].MDSDLEPVALTPQK.[Q]	1xAcetyl [N-Term]; 1xPhospho [S3(100)]	10	AT3G22220.2	AT3G22220.2 [1-14]	AT3G22220.2 1xAcetyl [N-Term]; 1xPhospho [S3(100)]	0	1665.74	102.14	17.8	231.8	320.3	0	66.3	69.2	314.7	178.1	0	41.7	31.4	50.8	189.7	113.7	91.4	89	83.4	99.7	37.1	37.8	52	115.8	108.6	59.9
[R].MDSETSDNEEQCFSSATNAVESDESQGAEPCLQR.[N]	2xCarbamidomethyl [C12; C31]; 1xPhospho [S6(99.5)]	23	AT1G03590.1	AT1G03590.1 [366-399]	AT1G03590.1 1xPhospho [S371(99.5)]	0	3888.48	84.9	0	86	84.2	159.4	165.3	146	77	0	0	150.7	144.5	140.4	0	0	88.7	130.4	194.2	164.2	114.8	79.8	118.7	172.6	183.2	0
[R].MEGSLYGDQSLPVYR.[T]	1xOxidation [M1]; 1xPhospho [S4(100)]	14	AT1G80900.1	AT1G80900.1 [267-281]	AT1G80900.1 1xPhospho [S270(100)]	0	1810.77	77.67	190	137.3	189.9	0	0	0	151.6	199.5	0	48.1	47.5	0	141.7	137.4	195.8	60	59.8	76.2	186.9	191.3	216.1	75	95.9	0
[R].MEGSLYGDQSLPVYR.[T]	1xPhospho [S4(100)]	3	AT1G80900.1	AT1G80900.1 [267-281]	AT1G80900.1 1xPhospho [S270(100)]	0	1794.78	83	168.5	195.1	57	143.1	0	131.1	30.1	0	0	119.2	62.7	99.5	52.4	0	220.6	0	0	0	169.6	286	294.8	121.2	151.6	97.4
[K].VAVNMAAPQVSDSV.[-]	1xPhospho [S13(100)]	22	AT5G09620.1	AT5G09620.1 [518-531]	AT5G09620.1 1xPhospho [S530(100)]	0	1467.65	79.9	50.1	91.2	62.3	227.4	123.7	142.9	59.2	34.5	0	169.7	202.8	145.2	67.9	37.2	0	146.4	162.2	214.7	0	0	0	229.6	232.9	0
[-].MEGKSPDLESIGSGTTTKR.[S]	1xAcetyl [N-Term]; 3xPhospho [S5(100); S10(100); S13(99.2)]	11	AT2G40980.1	AT2G40980.1 [1-19]	AT2G40980.1 1xAcetyl [N-Term]; 3xPhospho [S5(100); S10(100); S13(99.2)]	2	2275.9	68.04	24.2	170.3	112.9	78.2	76.9	67.7	188.9	61.7	0	145.8	146.9	69.5	124.1	36.7	71.4	137.7	196.7	221.7	73.8	74.9	77.4	126.7	116.2	0
[-].MEGKSPDLESIGSGTTTK.[R]	1xAcetyl [N-Term]; 1xPhospho [S5(100)]	22	AT2G40980.1	AT2G40980.1 [1-18]	AT2G40980.1 1xAcetyl [N-Term]; 1xPhospho [S5(100)]	1	1959.86	70.85	142.8	98.3	128.8	95.8	76.7	93.8	131.6	38.8	106.5	94.7	112.1	119.8	111.2	90	127.6	100.6	106.5	150.9	86.6	74.9	119.4	96.6	96.2	0
[-].MEGGSITPGEDKPEIQSPIPPNQIFILSGQSNMAGR.[G]	1xAcetyl [N-Term]; 1xOxidation [M33]; 1xPhospho [S/T]	2	AT4G34215.1	AT4G34215.1 [1-36]	AT4G34215.1 1xAcetyl [N-Term]	0	3933.84	0	0	0	0	0	0	0	0	0	0	0	0	0	0	0	0	0	0	0	0	0	0	0	0	0
[R].MEGDVYSGFGER.[Y]	1xPhospho [S7(100)]	6	AT1G72630.1	AT1G72630.1 [5-16]	AT1G72630.1 1xPhospho [S11(100)]	0	1426.53	61.06	45.3	95.9	70.7	114.4	107	88.9	164.2	0	0	63.8	149.3	95.3	192.9	90.9	139.8	121.8	0	165.3	91.9	158.1	93.8	126	104.7	119.8
[K].VAVNMAAPQVSDSV.[-]	1xOxidation [M5]; 1xPhospho [S13(100)]	20	AT5G09620.1	AT5G09620.1 [518-531]	AT5G09620.1 1xPhospho [S530(100)]	0	1483.65	62.76	94.3	49.6	100.9	106.2	96.1	132.6	81.4	101.3	85	146.7	156.2	145.5	73.8	68.3	28.2	173.5	73.5	102.3	65	57	64.5	211.2	186.9	0
[-].MEFEDNNNNNDEEQEEDMNLHEEEEDDDAVYDSPPLSR.[V]	1xAcetyl [N-Term]; 1xOxidation [M18]; 1xPhospho [S33(100)]	63	AT5G65410.1	AT5G65410.1 [1-38]	AT5G65410.1 1xAcetyl [N-Term]; 1xPhospho [S33(100)]	0	4694.74	91.82	0	87.8	0	137.5	215.4	87.6	0	0	0	252.9	181.9	176.9	0	0	0	182.2	268.2	263.4	0	0	0	283.7	262.5	0
[-].MEFEDNNNNNDEEQEEDMNLHEEEEDDDAVYDSPPLSR.[V]	1xAcetyl [N-Term]; 1xPhospho [S33(100)]	7	AT5G65410.1	AT5G65410.1 [1-38]	AT5G65410.1 1xAcetyl [N-Term]; 1xPhospho [S33(100)]	0	4678.74	98.64	0	0	0	0	0	0	0	0	0	280.2	0	239.9	0	0	0	0	528.5	556.8	0	0	0	461.1	333.5	0
[K].MEESEEEEEEESEEEEEEEDEEAKNPTEASSSSLNGK.[E]	1xOxidation [M1]; 2xPhospho [S4(100); S12(100)]	2	AT5G47090.2	AT5G47090.2 [204-240]	AT5G47090.2 2xPhospho [S207(100); S215(100)]	1	4409.57	0	0	0	0	0	0	0	0	0	0	0	0	0	0	0	0	0	0	0	0	0	0	0	0	0
[K].MEESEEEEEEESEEEEEEEDEEAKNPTEASSSSLNGK.[E]	2xPhospho [S4(100); S12(100)]	3	AT5G47090.2	AT5G47090.2 [204-240]	AT5G47090.2 2xPhospho [S207(100); S215(100)]	1	4393.58	0	0	0	0	0	0	0	0	0	0	0	0	0	0	0	0	0	0	0	0	0	0	0	0	0
[-].MEEERDHNASESSLPSLSK.[Q]	1xAcetyl [N-Term]; 2xPhospho [S10(100); S]	12	AT5G63600.2	AT5G63600.2 [1-19]	AT5G63600.2 1xAcetyl [N-Term]; 2xPhospho [S10(100); S]	1	2347.91	65.17	338.3	229.5	265.6	0	0	0	195	74.7	0	0	0	0	232.2	175.3	230.3	0	0	0	235.2	170.4	253.5	0	0	0
[-].MEEERDHNASESSLPSLSK.[Q]	1xAcetyl [N-Term]; 1xPhospho [S10(100)]	2	AT5G63600.2	AT5G63600.2 [1-19]	AT5G63600.2 1xAcetyl [N-Term]; 1xPhospho [S10(100)]	1	2267.95	62.2	171.7	215.9	191.1	0	34.2	71.8	199.3	50.6	256.2	60.9	0	59.2	168.9	209.9	185.1	0	0	0	47.4	217.4	260.3	0	0	0
[-].MEEENVTSSPSTPVHR.[L]	1xAcetyl [N-Term]; 2xPhospho [S8(100); T12(99.6)]	15	AT1G62430.1	AT1G62430.1 [1-16]	AT1G62430.1 1xAcetyl [N-Term]; 2xPhospho [S8(100); T12(99.6)]	0	2001.77	54.01	152	105.4	150.8	81.6	64.9	94.8	106.8	18.5	448.2	71.4	41.4	57.1	133.1	125.3	161.2	67	0	73.5	104.4	138.5	106.3	50.6	29.4	17.9
[-].MEEENVTSSPSTPVHR.[L]	1xAcetyl [N-Term]; 1xPhospho [T12(99.7)]	10	AT1G62430.1	AT1G62430.1 [1-16]	AT1G62430.1 1xAcetyl [N-Term]; 1xPhospho [T12(99.7)]	0	1921.8	52.15	205.2	83.4	215.8	63.8	47.4	56.9	168.4	13.9	430	30.5	24.4	52.3	124.1	162.6	168.3	68	30.4	54.2	80.4	117	61.9	62.5	38.9	39.8
[K].MEIDDEGKQHEGESETGDKEVEVTEEEK.[K]	1xPhospho [S14(99.6)]	23	AT5G55660.1	AT5G55660.1 [55-82]	AT5G55660.1 1xPhospho [S68(99.6)]	2	3286.35	46.88	140.2	122.6	85.5	92.5	98.2	104.4	97.4	70.3	217.6	83.4	76.8	51.8	152	121.7	107.7	77.9	55.6	60.1	114.8	113.1	119.5	59.1	56.6	121.4
[R].MELEALHQSLSIDSEHR.[L]	1xPhospho [S11(100)]	7	AT2G32240.1	AT2G32240.1 [791-807]	AT2G32240.1 1xPhospho [S801(100)]	0	2074.93	77.51	100.1	418.8	0	210.1	49.4	0	0	0	0	74.9	250.6	156.6	0	0	135.9	257.2	171.8	201	15.6	0	0	212.3	145.8	0
[R].MEPEELMLSTEVIGQRDSWDLSDRER.[D]	2xPhospho [S18(100); S22(100)]	6	AT5G58140.6	AT5G58140.6 [347-372]	AT5G58140.6 2xPhospho [S364(100); S368(100)]	2	3281.39	107.37	0	0	0	0	292.9	220.4	38	0	0	284.1	327.4	155.5	0	0	0	202	217.7	362.6	0	0	0	119.9	179.7	0
[R].MEPEELMLSTEVIGQRDSWDLSDRER.[D]	2xOxidation [M1; M7]; 1xPhospho [S18(100)]	11	AT5G58140.6	AT5G58140.6 [347-372]	AT5G58140.6 1xPhospho [S364(100)]	2	3233.41	97.31	62.9	0	78.1	226.2	278.6	405	66	0	0	307.3	0	176.4	50.3	0	0	66	0	142	40.7	64.9	110.5	112.1	96.3	116.7
[R].MEPEELMLSTEVIGQRDSWDLSDRER.[D]	1xOxidation [M]; 1xPhospho [S18(100)]	26	AT5G58140.6	AT5G58140.6 [347-372]	AT5G58140.6 1xPhospho [S364(100)]	2	3217.42	99.96	0	0	15.6	83.1	208.2	239.8	28.3	0	0	270.6	202.7	257	0	0	0	174.4	129.6	346.6	0	6.6	17.6	191.4	228.6	0
[R].MEPEELMLSTEVIGQRDSWDLSDRER.[D]	1xPhospho [S18(100)]	21	AT5G58140.6	AT5G58140.6 [347-372]	AT5G58140.6 1xPhospho [S364(100)]	2	3201.42	105.17	0	0	0	37.4	214.6	180.4	0	0	0	259.5	171.3	226	0	0	0	240	214.1	469.3	0	0	8.2	129.7	249.5	0
[R].MEPEELMLSTEVIGQRDSWDLSDR.[E]	2xOxidation [M1; M7]; 1xPhospho [S18(100)]	45	AT5G58140.6	AT5G58140.6 [347-370]	AT5G58140.6 1xPhospho [S364(100)]	1	2948.27	101.68	6	4.6	2.8	45.6	278.7	280.6	5	8.5	0	236.9	176.4	278.4	1.9	5.4	2.2	177	216.5	269.1	0	0	0	205.1	197.3	1.9
[R].MEPEELMLSTEVIGQRDSWDLSDR.[E]	1xOxidation [M]; 1xPhospho [S18(100)]	104	AT5G58140.6	AT5G58140.6 [347-370]	AT5G58140.6 1xPhospho [S364(100)]	1	2932.27	103.91	0	0	0	76.7	324.8	242	0	0	0	242.6	219.1	260.6	0.3	0	0	211.9	206.8	292.4	0	0	1.7	142.6	178.5	0
[R].MEPEELMLSTEVIGQRDSWDLSDR.[E]	1xPhospho [S18(100)]	73	AT5G58140.6	AT5G58140.6 [347-370]	AT5G58140.6 1xPhospho [S364(100)]	1	2916.28	109.12	0.5	9.6	3.2	33	374.2	237.5	0	6.5	0	237.8	247.4	202.8	30.7	0	2.6	218.4	189.3	331.5	1.3	2.1	0.9	115	155.8	0
[-].MENTLSPLLSPSPASEVAAR.[V]	1xAcetyl [N-Term]; 2xPhospho [S6(100); S10(100)]	14	AT1G30910.1	AT1G30910.1 [1-20]	AT1G30910.1 1xAcetyl [N-Term]; 2xPhospho [S6(100); S10(100)]	0	2272	114.07	0	0	28.1	0	156.4	145.7	75.5	79	376.6	222.7	143.1	124.8	0	28.6	58.9	176.4	137.9	230.2	48.7	53.8	51.6	116.7	145.3	0
[-].MENPSSSETSEISSVVHPNDGVHPNDGVHPNDGVQR.[Q]	1xAcetyl [N-Term]; 1xPhospho [S/T]	2	AT5G17070.1	AT5G17070.1 [1-36]	AT5G17070.1 1xAcetyl [N-Term]	0	3946.69	84.41	0	0	112.3	316.3	0	54.7	143.4	0	0	213.9	208	152.3	0	0	0	183.9	245.3	302.4	144.4	0	0	167.6	155.5	0
[K].MENLRPYSGSDQVNEAD.[-]	1xOxidation [M1]; 1xPhospho [S10(100)]	6	AT1G48480.1	AT1G48480.1 [639-655]	AT1G48480.1 1xPhospho [S648(100)]	0	2020.8	48.18	94.3	50.2	83.2	114.9	135.2	110.5	80.1	61	176	95.4	102.4	115.1	54.6	80.1	88.6	70.9	118.6	87.6	76.3	0	53.2	132.7	94.6	324.5
[-R].MENEPDDLASDNVAEIDVSDEEIDADDLER.[R]	1xOxidation [M1]; 1xPhospho [S19(100)]	1	AT1G73730.1	AT1G73730.1 [13-42]	AT1G73730.1 1xPhospho [S31(100)]	0	3459.38	102.06	0	130.4	0	0	0	0	153.4	291.1	0	244.7	156.5	199.7	0	181.6	0	0	154.7	211.1	0	0	372.9	167.8	136.3	0
[-].MEMGSDGEDQKIR.[S]	1xAcetyl [N-Term]; 1xOxidation [M3]; 1xPhospho [S5(100)]	27	AT1G28420.1	AT1G28420.1 [1-13]	AT1G28420.1 1xAcetyl [N-Term]; 1xPhospho [S5(100)]	1	1633.62	35.74	131.1	105.8	157	46.9	60.8	57.5	132.6	38.5	266.6	71.1	62.3	49.4	147.2	143.3	166.4	39.1	47.6	43.4	153.5	143.7	100.4	38.7	44.3	153
[-].MEMGSDGEDQKIR.[S]	1xAcetyl [N-Term]; 1xPhospho [S5(100)]	9	AT1G28420.1	AT1G28420.1 [1-13]	AT1G28420.1 1xAcetyl [N-Term]; 1xPhospho [S5(100)]	1	1617.63	52.13	161.6	127.1	136.7	60.3	37.1	45.2	161.9	0	250.1	58.1	57	43.6	192.8	129.6	200	0	63.1	59.2	143.4	185.8	138.5	48.5	40.1	60.2
[-].MEMGSDGEDQK.[I]	1xAcetyl [N-Term]; 1xOxidation [M3]; 1xPhospho [S5(100)]	30	AT1G28420.1	AT1G28420.1 [1-11]	AT1G28420.1 1xAcetyl [N-Term]; 1xPhospho [S5(100)]	0	1364.44	24.99	161	125.7	151.3	10.8	46.9	38.5	159.7	45.2	220	46.5	49.2	18	173.1	124.2	188.3	35	30.2	18	179.9	196.7	168.3	29.5	28.2	155.8
[-].MEMGSDGEDQK.[I]	1xAcetyl [N-Term]; 1xPhospho [S5(100)]	10	AT1G28420.1	AT1G28420.1 [1-11]	AT1G28420.1 1xAcetyl [N-Term]; 1xPhospho [S5(100)]	0	1348.44	41.16	248.5	139.6	193.6	0	0	0	207	0	268.8	0	0	0	245	145.6	279.4	0	0	0	231.9	227.1	160.2	0	0	53.3
[-].MELSVSSPK.[Q]	1xAcetyl [N-Term]; 1xPhospho [S7(100)]	60	AT3G27700.2	AT3G27700.2 [1-9]	AT3G27700.2 1xAcetyl [N-Term]; 1xPhospho [S7(100)]	0	1099.47	73.79	151.2	99.6	110.8	75.5	75.7	77.5	111.2	18	66.6	87.1	113.8	87.8	132.4	114.2	126.8	121.7	105.8	130.1	106.9	109.7	132.9	103.4	124.5	16.7
[-].MELSVSPQTQK.[M]	1xAcetyl [N-Term]; 1xPhospho [S6(100)]	16	AT3G03790.3	AT3G03790.3 [1-11]	AT3G03790.3 1xAcetyl [N-Term]; 1xPhospho [S6(100)]	0	1369.61	72.96	136.8	68.9	90.6	85.7	130.5	128.6	76.1	21.4	98	108.5	124.5	124.1	82.7	83.7	76.4	157.6	143.3	169.3	66.2	78	76	128.9	144.2	0
[-].MEIEASRQQTTVPVSVGGGNFPVGGLSPLSEAIWR.[E]	3xPhospho [S6(98.9); T10(98.9); S27(100)]	5	AT1G17840.1	AT1G17840.1 [1-35]	AT1G17840.1 3xPhospho [S6(98.9); T10(98.9); S27(100)]	1	3909.77	116.75	0	0	0	495.1	283.4	4.2	0	0	0	205.1	177.9	213.5	0	0	0	237	198.6	210.8	0	0	0	181.6	190	2.7
[K].MEIDDEGKQHEGESETGDKEVEVTEEEK.[K]	1xOxidation [M1]; 1xPhospho [S14(99.6)]	13	AT5G55660.1	AT5G55660.1 [55-82]	AT5G55660.1 1xPhospho [S68(99.6)]	2	3302.34	39.8	226.1	133.5	79.5	56.6	93	86.5	75.8	139.2	410.3	86.7	71.3	53.3	78.4	82	80.1	93.4	66.5	55.7	99.5	79.3	0	42.5	21.1	189.9
[-].MGTSSGSNHPHQMLPPR.[Q]	1xMet-loss [N-Term]; 1xPhospho [S4(99.5)]	31	AT5G48160.2	AT5G48160.2 [1-17]	AT5G48160.2 1xMet-loss [N-Term]; 1xPhospho [S4(99.5)]	0	1782.77	28.71	131.5	82.3	193.9	124.5	70.6	76.1	80.5	0	214.9	38	54.6	28.8	151.7	144.8	180.5	84.6	48.9	24.7	141.5	214.1	161.3	29.6	31	91.5
[R].MEECEKSPEGPIR.[M]	1xCarbamidomethyl [C4]; 1xOxidation [M1]; 1xPhospho [S7(100)]	7	AT4G05020.2	AT4G05020.2 [489-501]	AT4G05020.2 1xPhospho [S495(100)]	1	1657.66	26.68	230.9	74.2	112	48.5	59	34.8	75.6	104.3	465.3	38.4	34.3	42.8	125.5	177.3	121.3	42.1	23.7	16	136.7	165.2	79.6	21.5	43.1	127.8
[-].MEDSPQGLKR.[S]	1xAcetyl [N-Term]; 1xPhospho [S4(100)]	66	AT2G47980.1	AT2G47980.1 [1-10]	AT2G47980.1 1xAcetyl [N-Term]; 1xPhospho [S4(100)]	1	1282.55	40.02	153.1	126.5	128.7	61.9	68.8	62.1	138.1	15.7	198.8	77.7	54.9	45	180.2	139.1	203	53.8	47.7	58.9	134.5	170.2	115.4	39.7	38.7	87.5
[-].MDYDPAHAMSR.[G]	1xAcetyl [N-Term]; 1xPhospho [S10(100)]	17	AT1G15210.1	AT1G15210.1 [1-11]	AT1G15210.1 1xAcetyl [N-Term]; 1xPhospho [S10(100)]	0	1415.51	68.6	365.3	149.9	292.5	0	0	0	183.7	40	254.5	0	0	0	301.8	205.2	205.9	0	0	0	88.5	159.8	152.9	0	0	0
[K].MDVNVVDDEDEDYINEDSYGRK.[Q]	1xPhospho [S18(100)]	6	AT5G44180.3	AT5G44180.3 [1640-1661]	AT5G44180.3 1xPhospho [S1657(100)]	1	2700.07	77.32	117.9	130.2	139.5	162.3	0	0	152.6	115.6	0	68	63.5	89.7	132.9	129.3	121.3	100.4	144.9	82.5	121.4	127.6	114.3	161.7	124.2	0
[R].MDVNSQNAVLRSPQQLSHLFPGR.[S]	1xOxidation [M1]; 1xPhospho [S12(100)]	24	AT5G61960.3	AT5G61960.3 [670-692]	AT5G61960.3 1xPhospho [S681(100)]	1	2690.29	95.85	26.1	103.8	55.4	183.3	182.9	131.2	83.4	131.2	39.6	108.7	122.6	175.2	39.9	45.9	25.4	135.1	104	138.5	39	0	80.5	97.4	133.7	216.8
[R].MDVNSQNAVLRSPQQLSHLFPGR.[S]	1xPhospho [S12(100)]	32	AT5G61960.3	AT5G61960.3 [670-692]	AT5G61960.3 1xPhospho [S681(100)]	1	2674.29	98.97	34.6	86	49.5	242.2	153.7	154.1	77.3	50.6	8.6	174.8	163.5	137.9	52.9	45.9	61.4	191.3	110.7	161.2	53.1	21.8	24.9	98.2	132.6	113.2
[K].MDVDDGDDDGSGDKEESEEKEISDLEINIDSTSLASLR.[K]	1xOxidation [M1]; 2xPhospho [S/T]	9	AT5G40340.1	AT5G40340.1 [470-507]		2	4304.73	109.06	0	0	0	0	324.1	0	0	481.6	0	364.1	446.9	0	0	0	0	0	324.9	323.3	0	135.1	0	0	0	0
[K].MDVDDGDDDGSGDKEESEEKEISDLEINIDSTSLASLR.[K]	2xPhospho [S23(99.6); S/T]	5	AT5G40340.1	AT5G40340.1 [470-507]	AT5G40340.1 2xPhospho [S492(99.6); S/T]	2	4288.74	110.2	0	0	0	0	303	256.4	0	0	0	424.1	521.8	0	0	0	0	0	403	421.6	0	0	0	0	70	0
[-].MDTVNDSFSPGSSRPSPATLSR.[E]	1xAcetyl [N-Term]; 2xPhospho [S9(100); S/T]	3	AT3G58630.1	AT3G58630.1 [1-22]	AT3G58630.1 1xAcetyl [N-Term]; 2xPhospho [S9(100); S/T]	0	2511.03	91.61	0	116.6	83	97	190.7	84.3	92.9	0	0	191.2	66.2	66	181.4	112.6	129.3	59.5	154.9	172.5	121.8	104.1	112	198	65.9	0
[-].MDTVNDSFSPGSSRPSPATLSR.[E]	1xAcetyl [N-Term]; 1xPhospho [S9(100)]	40	AT3G58630.1	AT3G58630.1 [1-22]	AT3G58630.1 1xAcetyl [N-Term]; 1xPhospho [S9(100)]	0	2431.06	85.85	60.6	144.2	114.9	116	82.4	94.2	119.2	66.3	0	110.3	92	76.5	153.6	71.7	121.4	105.4	98.2	116.1	138.5	153.8	153.9	94.6	92.3	23.8
[-].MDTELNSPPHDDGGDTTTAFR.[K]	1xAcetyl [N-Term]; 1xPhospho [S7(100)]	81	AT3G56720.3	AT3G56720.3 [1-21]	AT3G56720.3 1xAcetyl [N-Term]; 1xPhospho [S7(100)]	0	2398.95	78.71	130.7	107.7	128.7	151.5	73.8	86.3	120.7	56.2	0	90.4	96.3	101.3	140.5	135.3	113.5	114.4	91	122.5	121.7	103.4	127.8	89.9	96.5	0
[K].MDTDKASAEAAPASGDSDVNMQDAK.[D]	1xOxidation [M1]; 1xPhospho [T3(100)]	1	AT1G79920.1	AT1G79920.1 [520-544]	AT1G79920.1 1xPhospho [T522(100)]	1	2621.04	40.22	0	88.1	0	0	0	0	0	0	0	350.6	383.2	416.2	0	0	0	250.6	266.7	229.1	0	0	0	214.6	200.9	0
[-].MDSVNSFKGYGK.[V]	1xAcetyl [N-Term]; 1xPhospho [S6(100)]	58	AT1G53840.1	AT1G53840.1 [1-12]	AT1G53840.1 1xAcetyl [N-Term]; 1xPhospho [S6(100)]	1	1454.6	65.19	151	106.5	132.2	57.9	37.9	64.1	127.4	40.1	159.3	48.1	43.4	74.1	147.7	135.9	193	62.1	58	118.6	156.8	154.3	161.1	67.6	69.5	33.3
[-].MDSVIESEEGLKVDSPNRADAETSNSK.[I]	1xAcetyl [N-Term]; 1xPhospho [S15(100)]	52	AT3G62150.3	AT3G62150.3 [1-27]	AT3G62150.3 1xAcetyl [N-Term]; 1xPhospho [S15(100)]	2	3030.32	86.05	39.1	104.4	90.4	156.2	102.8	147.1	96.3	64.4	0	100	122.7	120.6	88.5	79.8	116.8	124.9	150.3	178.9	80.6	81.3	101	119.5	134.3	0
[-].MDSVIESEEGLKVDSPNR.[A]	1xAcetyl [N-Term]; 1xPhospho [S15(100)]	21	AT3G62150.3	AT3G62150.3 [1-18]	AT3G62150.3 1xAcetyl [N-Term]; 1xPhospho [S15(100)]	1	2126.93	94.77	0	91.9	77.3	108.6	145.7	124.9	73.4	88.1	0	93.8	105.6	105.7	117.5	79.4	107.7	124.8	148.9	226.2	101.9	78	106.2	145	149.4	0
[-].MDSPTLPHSISASSSTPFASAAVKPHR.[N]	1xAcetyl [N-Term]; 2xPhospho [S3(100); T5(99.9)]	3	AT5G64640.1	AT5G64640.1 [1-27]	AT5G64640.1 1xAcetyl [N-Term]; 2xPhospho [S3(100); T5(99.9)]	0	2981.33	96.11	0	0	0	489.1	0	201.5	0	0	0	0	280.2	315.5	204.2	0	125.3	0	0	145.2	0	0	0	246.1	393	0
[-].MDSPTLPHSISASSSTPFASAAVKPHR.[N]	1xAcetyl [N-Term]; 1xPhospho [S3(100)]	13	AT5G64640.1	AT5G64640.1 [1-27]	AT5G64640.1 1xAcetyl [N-Term]; 1xPhospho [S3(100)]	0	2901.36	91.45	0	38.3	48.1	309.7	134.3	153.2	86.4	0	0	134.4	136.3	152.8	0	0	75.8	186.4	134	226.2	91.6	77.6	0	208.2	206.8	0
[-].MDSPQSVVSPFK.[I]	1xAcetyl [N-Term]; 1xPhospho [S3(100)]	36	AT5G55530.2	AT5G55530.2 [1-12]	AT5G55530.2 1xAcetyl [N-Term]; 1xPhospho [S3(100)]	0	1443.62	98.11	5.5	93.3	85.6	145.9	119.4	128.6	89.7	50.9	0	87.1	114	86.3	113	95.6	119.4	113.2	88.4	100.8	138.6	187.1	193.5	105.8	122.2	16.2
[-].MDSMEAPSLPFQSPSR.[S]	1xAcetyl [N-Term]; 1xOxidation [M4]; 1xPhospho [S13(99.5)]	13	AT4G37020.2	AT4G37020.2 [1-16]	AT4G37020.2 1xAcetyl [N-Term]; 1xPhospho [S13(99.5)]	0	1917.78	99.7	0	160.4	169	116.6	123.3	109.9	161	100.8	31.2	100.7	65.8	81.2	119.7	159.6	103.1	63.8	98	98.3	99.9	104.5	126.4	116.7	90	0
[-].MDSMEAPSLPFQSPSR.[S]	1xAcetyl [N-Term]; 1xPhospho [S13(99.7)]	7	AT4G37020.2	AT4G37020.2 [1-16]	AT4G37020.2 1xAcetyl [N-Term]; 1xPhospho [S13(99.7)]	0	1901.78	107.75	0	197.2	231.9	328.1	232.7	196.9	217.3	0	0	0	0	0	235.8	128.2	227.1	0	0	0	133	121.6	150.2	0	0	0
[-].MDSLVASYASSDEEEDLQPR.[R]	1xAcetyl [N-Term]; 2xPhospho [S10(100); S11(100)]	47	AT2G19270.1	AT2G19270.1 [1-20]	AT2G19270.1 1xAcetyl [N-Term]; 2xPhospho [S10(100); S11(100)]	0	2443.92	106.63	0	5.3	33.6	0	139.5	135	163.2	188.4	0	152.9	207.5	135.2	0	80.7	110.7	108.4	158.8	137.3	112.9	122.4	168.2	100.5	139.7	0
[-].MDSLSDIDGDFDGR.[N]	1xAcetyl [N-Term]; 1xPhospho [S5(100)]	3	AT3G10915.5	AT3G10915.5 [1-14]	AT3G10915.5 1xAcetyl [N-Term]; 1xPhospho [S5(100)]	0	1664.61	106.28	0	222.5	339	0	0	0	367.2	216.5	0	0	0	0	225.8	233.9	210.6	0	0	0	161.9	174.5	248.2	0	0	0
[R].MDSHVYSDYVVPPSYDSLLGK.[L]	1xOxidation [M1]; 1xPhospho [S3(100)]	8	AT5G35360.3	AT5G35360.3 [440-460]	AT5G35360.3 1xPhospho [S442(100)]	0	2468.07	100.42	0	0	0	140.1	371.1	134.4	0	139	0	184.1	334.5	118.4	98.9	204.5	100	79.2	345.8	84	0	0	0	0	65.9	0
[R].MDSHVYSDYVVPPSYDSLLGK.[L]	1xPhospho [S3(99.3)]	9	AT5G35360.3	AT5G35360.3 [440-460]	AT5G35360.3 1xPhospho [S442(99.3)]	0	2452.08	102.32	0	0	0	87	735.9	0	106.4	0	0	0	463.4	0	33.7	58.2	19	266.6	560.6	0	0	25	44.1	0	0	0
[R].MDSETSDNEEQCFSSATNAVESDESQGAEPCLQR.[N]	2xCarbamidomethyl [C12; C31]; 1xOxidation [M1]; 1xPhospho [T/S]	21	AT1G03590.1	AT1G03590.1 [366-399]		0	3904.47	82.78	0	127.6	133.7	107.8	121.4	161.2	130.1	0	0	184.4	176	128.5	0	0	0	148.4	164	146.5	122	134.6	99.4	199.2	115.5	0
[-].MDYDPAHAMSR.[G]	1xAcetyl [N-Term]; 1xOxidation [M9]; 1xPhospho [S10(100)]	26	AT1G15210.1	AT1G15210.1 [1-11]	AT1G15210.1 1xAcetyl [N-Term]; 1xPhospho [S10(100)]	0	1431.51	51.07	154.7	80.1	110.2	0	0	2.8	63.1	27.5	218.8	0	1	1.3	237.8	307.3	291.3	0	0	0	269.5	382.8	251.9	0	0	0
[-].MDYNPNLPPLGGGGVSMR.[R]	1xAcetyl [N-Term]; 1xPhospho [S16(100)]	30	AT1G59870.1	AT1G59870.1 [1-18]	AT1G59870.1 1xAcetyl [N-Term]; 1xPhospho [S16(100)]	0	1996.87	108.3	20.4	121.5	97.4	99.4	105.2	138.2	138.8	29.3	0	52.9	133.1	107.5	117.5	123.5	214.7	90.6	82.9	119.6	108	140.5	167	80.6	111.5	0
[-].MDYQQKPPQSSDPSPSPPDRPPGIR.[S]	1xAcetyl [N-Term]; 2xPhospho [S14(100); S16(100)]	57	AT3G52860.1	AT3G52860.1 [1-25]	AT3G52860.1 1xAcetyl [N-Term]; 2xPhospho [S14(100); S16(100)]	0	2979.27	73.01	0	130.2	68.4	103.5	119	171	98	48.3	0	112.7	180.3	102.7	92	26.3	64	164.7	184.2	163.2	72.5	100.4	94.3	130.1	174.2	0
[K].MEDSDPEDGIQGSSGSTDPEVLPQNLLK.[K]	1xOxidation [M1]; 1xPhospho [S4(100)]	24	AT1G44900.1	AT1G44900.1 [719-746]	AT1G44900.1 1xPhospho [S722(100)]	0	3054.31	100.96	0	115.5	135.3	0	114.6	97.4	145.8	276.6	30.2	125.4	95.2	99.9	94.5	130.8	97	90.8	110.8	85.3	123.8	119.6	103	119.1	89.2	0
[K].MEDSDPEDGIQGSSGSTDPEVLPQNLLK.[K]	1xPhospho [S4(100)]	21	AT1G44900.1	AT1G44900.1 [719-746]	AT1G44900.1 1xPhospho [S722(100)]	0	3038.32	102.3	0	132.7	116.7	100.5	141.1	134.4	126.7	102.7	0	181.7	94.2	81.1	41.7	47.4	93.7	106.1	107.6	112.7	102.6	121.4	165.6	145.3	144.1	0
[R].VAVPDTQPLSNPPRTPMK.[K]	1xPhospho [T15(100)]	62	AT4G10840.1	AT4G10840.1 [21-38]	AT4G10840.1 1xPhospho [T35(100)]	1	2028	65.75	135.2	113.5	101.6	55.8	66.1	67.5	96.7	38.7	79.3	78.4	121.3	91.8	129.4	117.6	119.6	134.3	76.2	141.5	133.5	104	103.7	97.3	130.9	66.2
[-].MEDEPGSENEADTIVASPLAK.[W]	1xAcetyl [N-Term]; 1xPhospho [S7(100)]	10	AT2G18240.1	AT2G18240.1 [1-21]	AT2G18240.1 1xAcetyl [N-Term]; 1xPhospho [S7(100)]	0	2324.98	100.71	0	223.3	213.7	50	56.2	47.6	182.7	105.2	0	39.8	24.9	0	315.1	222.1	182.6	33.5	38.9	64.4	204.6	166.1	122.8	54.1	52.1	0
[R].MEDEAGGGDSINDATTTPVSPSLSK.[M]	1xOxidation [M1]; 2xPhospho [T17(100); S20(100)]	6	AT2G28070.1	AT2G28070.1 [61-85]	AT2G28070.1 2xPhospho [T77(100); S80(100)]	0	2655.04	61.23	242.2	158.4	201.8	61.1	47.8	79.5	147.9	275.1	36.3	50.8	52.3	57.4	177	146.8	80.3	0	92.8	14.3	158.5	107.9	101.1	73.8	36.8	0
[R].MEDEAGGGDSINDATTTPVSPSLSK.[M]	2xPhospho [T17(100); S20(99.6)]	3	AT2G28070.1	AT2G28070.1 [61-85]	AT2G28070.1 2xPhospho [T77(100); S80(99.6)]	0	2639.05	66.08	182.3	106.8	163.1	90.5	0	83.4	135.1	86.7	0	66.7	53.2	112	117.6	151.8	125.8	70.8	43.7	182.1	168.8	139	52.7	166.8	101	0
[R].MEDEAGGGDSINDATTTPVSPSLSK.[M]	1xOxidation [M1]; 1xPhospho [S20(100)]	14	AT2G28070.1	AT2G28070.1 [61-85]	AT2G28070.1 1xPhospho [S80(100)]	0	2575.08	64.19	90.4	89.7	0	100	101	150.4	0	0	0	118.1	94.2	140	0	273	0	141.2	159.5	157.2	0	229.7	222.5	199	110.8	23.2
[R].MEDEAGGGDSINDATTTPVSPSLSK.[M]	1xPhospho [S20(100)]	34	AT2G28070.1	AT2G28070.1 [61-85]	AT2G28070.1 1xPhospho [S80(100)]	0	2559.08	68.21	167.1	107.6	150.6	62	55.6	63.6	147.4	88	13	58	55	69.7	162.8	151.1	146.8	72.2	81.6	87.5	159.3	156.5	185.7	97.3	61.7	0
[-].MEDDGKSSPKLPIPGK.[R]	1xAcetyl [N-Term]; 1xPhospho [S]	53	AT4G13780.1	AT4G13780.1 [1-16]	AT4G13780.1 1xAcetyl [N-Term]	2	1820.85	72.16	127.1	117.1	123.9	68.7	66.2	79.6	117.7	42.4	61.7	67.3	105.2	78.4	129.2	93.3	117.5	124.9	102	131.4	107.2	138.9	164.9	123.7	111.7	0
[-].MEDDDEIQSIPSPGDSSLSPQAPPSPPILPTNDVTVAVVK.[K]	1xAcetyl [N-Term]; 2xPhospho [S9(96.4); S25(100)]	1	AT1G54060.1	AT1G54060.1 [1-40]	AT1G54060.1 1xAcetyl [N-Term]; 2xPhospho [S9(96.4); S25(100)]	0	4344.98	0	0	0	0	0	0	0	0	0	0	0	0	0	0	0	0	0	0	0	0	0	0	0	0	0
[R-].MEAMSYEPETNAPSSPYHPAGNRTPERPR.[K]	2xOxidation [M1; M4]; 2xPhospho [S15(99.4); T24(100)]	97	AT4G38550.3	AT4G38550.3 [102-130]	AT4G38550.3 2xPhospho [S116(99.4); T125(100)]	1	3464.41	47.91	95	59.9	84	83.2	136.2	120.1	62	154.6	159.5	59.2	121.2	81.7	50.7	50.4	60.4	99.7	138.2	74.7	48.9	42.5	29.9	97.4	128	362.6
[R-].MEAMSYEPETNAPSSPYHPAGNRTPERPR.[K]	1xOxidation [M]; 2xPhospho [T24(100); S/Y/T]	203	AT4G38550.3	AT4G38550.3 [102-130]	AT4G38550.3 2xPhospho [T125(100); S/Y/T]	1	3448.41	51.73	90.4	66.5	90.7	92.8	107.9	114.7	70	62.5	112.5	75.1	129	76	72.7	76	72.2	127.5	146.2	113.5	59.9	42.6	40	82.4	145.6	333.4
[R-].MEAMSYEPETNAPSSPYHPAGNRTPERPR.[K]	2xPhospho [T24(100); S/Y/T]	132	AT4G38550.3	AT4G38550.3 [102-130]	AT4G38550.3 2xPhospho [T125(100); S/Y/T]	1	3432.42	59.4	85	60.5	76.3	116.1	85.5	168.4	63.5	20.8	3.5	65.8	166	129.6	92.4	78.5	76.1	222.1	203.1	137.5	74	57.6	59	131.8	141.3	85.7
[R-].MEAMSYEPETNAPSSPYHPAGNRTPERPR.[K]	2xOxidation [M1; M4]; 1xPhospho [T24(100)]	15	AT4G38550.3	AT4G38550.3 [102-130]	AT4G38550.3 1xPhospho [T125(100)]	1	3384.44	47.21	188.1	94.3	0	0	122.5	121.6	29.7	125.1	88.5	0	127.2	169	0	0	135.4	115.9	145	104.5	0	0	0	41	169.4	622.6
[R-].MEAMSYEPETNAPSSPYHPAGNRTPERPR.[K]	1xOxidation [M]; 1xPhospho [T24(100)]	7	AT4G38550.3	AT4G38550.3 [102-130]	AT4G38550.3 1xPhospho [T125(100)]	1	3368.45	50.71	0	53.4	35.9	30.4	109.3	137.9	0	0	0	92.6	298	121.2	0	0	44.4	147.9	210.1	209.6	18.4	45.5	0	105.9	186.5	553
[R-].MEAMSYEPETNAPSSPYHPAGNRTPERPR.[K]	1xPhospho [T24(100)]	35	AT4G38550.3	AT4G38550.3 [102-130]	AT4G38550.3 1xPhospho [T125(100)]	1	3352.45	58.3	87.9	74.6	29	150.7	117.2	116.1	19	0	0	134.2	268	120.6	61.1	29.7	43.1	184.6	177.5	197.7	55.2	0	82	114.8	192.4	144.5
[R-].MEAMSYEPETNAPSSPYHPAGNR.[T]	2xOxidation [M1; M4]; 1xPhospho [S15(100)]	70	AT4G38550.3	AT4G38550.3 [102-124]	AT4G38550.3 1xPhospho [S116(100)]	0	2648.04	48.1	114	63.7	72	42	119.2	105	57.6	141.7	140.7	81.7	115.1	112.6	61.5	74.9	73.8	92.9	90.8	71.2	69.3	67	54.9	96.8	103.9	377.8
[R-].MEAMSYEPETNAPSSPYHPAGNR.[T]	1xOxidation [M]; 1xPhospho [S15(100)]	123	AT4G38550.3	AT4G38550.3 [102-124]	AT4G38550.3 1xPhospho [S116(100)]	0	2632.05	56.45	105	70.4	91.7	104.1	129.3	108.1	66.4	47.4	149.6	78.8	108.8	130.5	75.8	86.6	82.9	140.4	79.8	99.3	73.2	76	62.1	86	110.7	237.2
[R-].MEAMSYEPETNAPSSPYHPAGNR.[T]	1xPhospho [S15(99.7)]	82	AT4G38550.3	AT4G38550.3 [102-124]	AT4G38550.3 1xPhospho [S116(99.7)]	0	2616.05	62.36	68.2	59	90.4	92.8	100.6	153.4	73.7	23.2	123.5	63.2	147.4	116	95.5	90.7	89.7	208.3	121.5	155.4	74.3	62.1	66.4	121.5	101.6	101.6
[R].MEALTSDNESASNQIK.[L]	1xOxidation [M1]; 1xPhospho [S6(100)]	44	AT1G11330.2	AT1G11330.2 [490-505]	AT1G11330.2 1xPhospho [S495(100)]	0	1833.76	39.7	126.3	84.7	124	76.3	83.9	99.3	116.6	89.5	177.4	71.7	66	55.1	120.1	121.6	127.9	58.6	76	60.7	151.7	123.8	93	59.9	48.1	187.7
[R].MEALTSDNESASNQIK.[L]	1xPhospho [S6(100)]	28	AT1G11330.2	AT1G11330.2 [490-505]	AT1G11330.2 1xPhospho [S495(100)]	0	1817.76	0	0	0	0	0	0	0	0	0	0	0	0	0	0	0	0	0	0	0	0	0	0	0	0	0
[-].MEAGSSNSSGQLSGR.[V]	1xAcetyl [N-Term]; 1xPhospho [S9(100)]	21	AT3G22942.1	AT3G22942.1 [1-15]	AT3G22942.1 1xAcetyl [N-Term]; 1xPhospho [S9(100)]	0	1589.63	41.02	123.3	98.7	150.4	69.7	74.5	68.9	151.1	26.3	282.9	68.1	42.7	44.1	149.6	123.5	155.4	63.3	47.7	70.9	136.8	132.2	117	48.5	34.3	119.8
[R].VAVPDTQPLSNPPRTPMK.[K]	1xOxidation [M17]; 1xPhospho [T15(100)]	42	AT4G10840.1	AT4G10840.1 [21-38]	AT4G10840.1 1xPhospho [T35(100)]	1	2043.99	57.67	175.9	99.5	111.1	52.4	57.5	68.9	113.1	125.2	248.7	80.3	81.6	93.8	101.8	116.9	80.9	70.5	49.7	43.2	84.1	97.3	98.4	73.2	65.3	210.4
[-].MDYNPNLPPLGGGGVSMR.[R]	1xAcetyl [N-Term]; 1xOxidation [M17]; 1xPhospho [S16(100)]	7	AT1G59870.1	AT1G59870.1 [1-18]	AT1G59870.1 1xAcetyl [N-Term]; 1xPhospho [S16(100)]	0	2012.86	103.21	24.3	163.2	123.1	106.6	55.1	94.3	125.7	136.5	0	75.2	82.9	127.3	88.3	120.8	131.4	95.6	80.8	115.1	111.5	126.5	225.1	74.1	116.6	0
[R].NAHPPEPETLDGNMDAGAGQTPQLR.[L]	1xOxidation [M14]; 1xPhospho [T21(100)]	50	AT3G26935.1	AT3G26935.1 [108-132]	AT3G26935.1 1xPhospho [T128(100)]	0	2712.17	58.57	192.8	76.3	142.6	42	44.9	70.7	109.9	193.9	284.5	57.7	30.9	59.9	100.4	150.7	133.4	37.1	64.8	51.1	138	151.6	92	48.6	36.9	89.5
[R].NALDILDKLHSEMIAEEEAIGSSPK.[S]	1xOxidation [M13]; 1xPhospho [S]	10	AT1G31440.1	AT1G31440.1 [242-266]		1	2806.32	107.32	0	5.5	115.2	198	151	232.5	39.7	64.8	0	184.5	230.7	334.5	32.5	9.7	0	131.8	32.7	198.7	0	0	5.7	156.1	268.9	7.5
[K].NPLSYDTQGRDSSVEEESEHSHK.[R]	1xPhospho [T/S/Y]	41	AT1G69010.1	AT1G69010.1 [284-306]		1	2711.12	38.19	192.2	103.4	130	102.2	115	75.2	123.2	55.2	157.4	114.6	78.3	108.3	125.2	77.5	115.6	72.5	76.5	68.8	94.1	102.2	44.6	49.4	62.8	155.9
[K].NPLSPNSGQANLKR.[N]	1xPhospho [S4(100)]	122	AT3G50370.2	AT3G50370.2 [1407-1420]	AT3G50370.2 1xPhospho [S1410(100)]	1	1575.76	38.59	114.4	81.1	102.7	105.9	85.4	79.5	82.9	45.7	165.8	98	102.3	84.5	95	106	96.4	87.2	88.9	74.6	84.9	122.7	80	78.5	82.6	255.1
[K].NPLSPNSGQANLK.[R]	1xPhospho [S4(100)]	81	AT3G50370.2	AT3G50370.2 [1407-1419]	AT3G50370.2 1xPhospho [S1410(100)]	0	1419.66	46.02	128.6	78.1	93.5	72.5	78.8	74.7	79.7	36.5	241.2	89.8	74.6	76.7	106	115.6	134.6	83.3	69	71.9	129.2	153.9	115.1	70.9	65	160.7
[K].NPINMNSMSSSLAR.[T]	2xOxidation [M5; M8]; 1xPhospho [S9(99.8)]	43	AT2G30520.1	AT2G30520.1 [7-20]	AT2G30520.1 1xPhospho [S15(99.8)]	0	1633.67	37.06	74.5	38.7	50.7	163.7	140.6	142.8	46.6	58.7	53.4	165.8	122.5	155	47.1	46.4	43.3	46.8	120	121.9	39.1	26	19.3	39.6	40.9	596.6
[K].NPINMNSMSSSLAR.[T]	1xOxidation [M]; 1xPhospho [S9(99.6)]	32	AT2G30520.1	AT2G30520.1 [7-20]	AT2G30520.1 1xPhospho [S15(99.6)]	0	1617.68	53.57	0	15.4	23.6	194.9	135.6	170.6	22.9	0	0	185.8	138.2	251.4	0	0	25.1	137.7	122.1	192.9	24.5	76.8	84.4	115.7	128.2	354
[K].NPINMNSMSSSLAR.[T]	1xPhospho [S10(99.7)]	25	AT2G30520.1	AT2G30520.1 [7-20]	AT2G30520.1 1xPhospho [S16(99.7)]	0	1601.68	72.38	15.1	12	11.6	179.7	105	201.5	13.4	0	22.6	177.8	220.5	152.3	16.7	7	13.9	174.5	178.3	388.1	26.8	20.8	53	156.6	204.3	48.5
[K].NPLLSDEKPKSTEENK.[S]	1xPhospho [S/T]	13	AT4G35450.5	AT4G35450.5 [8-23]		1	1908.9	30.14	53.9	0	34.6	186.1	216.4	169	0	0	19.6	187	142.2	128.9	32.3	37	42.5	71.4	106.4	117.1	31.2	31.5	11.2	116.9	120.2	544.6
[K].TTSLEKPSEAMAGK.[E]	1xPhospho [S3(99.3)]	15	AT4G26630.1	AT4G26630.1 [16-29]	AT4G26630.1 1xPhospho [S18(99.3)]	0	1529.69	38.68	88.2	0	0	287.7	0	29.7	0	0	0	41.7	36.9	234.2	71.2	0	0	21.7	343	259.4	0	0	0	219.8	271.7	494.8
[K].TTSLEKPSEAMAGK.[E]	1xOxidation [M11]; 1xPhospho [S3(100)]	30	AT4G26630.1	AT4G26630.1 [16-29]	AT4G26630.1 1xPhospho [S18(100)]	0	1545.69	24.78	144.2	104.6	78.3	46.9	76.2	46.2	97.2	454.1	179.3	56.4	45.7	57	104.6	113.4	130.9	39.2	41.6	28.9	126.4	163.1	89.3	42	35.8	98.7
[K].NPLSYDTQGRDSSVEEESEHSHK.[R]	2xPhospho [S12(100); S13(100)]	28	AT1G69010.1	AT1G69010.1 [284-306]	AT1G69010.1 2xPhospho [S295(100); S296(100)]	1	2791.09	39.74	127.9	83.3	102.9	99.3	112.7	106.6	145.8	52	0	159.5	150.8	119.3	91.4	25.9	87	126.7	113.2	88.6	96.2	81	58.3	90.1	81.2	200.4
[K].NPIEVSSEEDVHVIDADNLIK.[E]	2xPhospho [S6(100); S7(100)]	10	AT1G06230.3	AT1G06230.3 [204-224]	AT1G06230.3 2xPhospho [S209(100); S210(100)]	0	2496.09	102.51	0	20.8	0	0	326.5	236.3	39	151.2	0	217.4	286.4	91.1	0	23.8	45.3	148	257.8	195.1	60.5	33.5	0	116.1	116.5	34.7
[R].NPHTSTADLLSWSETPPPPHHSTPSAAR.[S]	1xPhospho [T/S]	8	AT4G39860.3	AT4G39860.3 [9-36]		0	3071.4	74.11	83.9	119.3	0	0	36.7	0	26.9	0	0	66.4	370.3	252.3	0	0	0	131.5	300.9	107.9	0	0	441.7	149.4	312.7	0
[K].NPGKVEETPSPIVVVHNHNR.[S]	2xPhospho [T8(100); S10(100)]	2	AT2G36330.1	AT2G36330.1 [73-92]	AT2G36330.1 2xPhospho [T80(100); S82(100)]	1	2383.1	50.2	322.8	300.5	176.9	53.9	0	0	375.7	227	0	38.7	47.6	26	200.5	159.1	0	42.6	47.2	48.6	162.5	0	0	64.6	39.2	66.7
[R].TTSIGDGGEEGVDDK.[A]	1xPhospho [S3(100)]	76	AT4G26130.1	AT4G26130.1 [242-256]	AT4G26130.1 1xPhospho [S244(100)]	0	1559.61	31.66	97.8	84.3	81.9	100.7	88.9	85.7	100.9	144	160.9	77.8	72.2	94	111.9	101.7	111	72.3	63.3	66.8	128.9	107.9	86.9	71.5	53.9	234.8
[R].TTSIGDGGEEGVDDKASNFINK.[F]	1xPhospho [S3(100)]	25	AT4G26130.1	AT4G26130.1 [242-263]	AT4G26130.1 1xPhospho [S244(100)]	1	2334.01	64.18	148.9	131.6	145.2	98.3	25.5	74.4	120.6	179.7	50.7	74.9	83	92.6	89	103.7	91.4	87	97.6	144.4	148.6	117.7	121.1	67.9	101.9	4.3
[K].NPLSYDTQGRDSSVEEESEHSHKR.[M]	1xPhospho [S13(99.6)]	38	AT1G69010.1	AT1G69010.1 [284-307]	AT1G69010.1 1xPhospho [S296(99.6)]	2	2867.22	35.06	174.8	83.2	69.1	133.1	88.4	113.8	76.4	43	134.6	145.7	135.4	101.2	27.9	30.9	72.5	115.5	74	104.8	69.8	60.8	98.1	84.5	66.4	296.2
[K].NPLSYDTQGRDSSVEEESEHSHKR.[M]	2xPhospho [S12(100); S13(100)]	80	AT1G69010.1	AT1G69010.1 [284-307]	AT1G69010.1 2xPhospho [S295(100); S296(100)]	2	2947.19	35.55	143.6	188.8	81.8	162.9	179.6	115.7	115.8	65.5	0	121.1	223.2	61.7	62.3	38	35.6	90.1	88.3	62.9	68.6	51.5	37.1	60.1	66.4	279.3
[K].NPIYSPGSPIK.[S]	1xPhospho [S5(100)]	64	AT1G51160.2	AT1G51160.2 [143-153]	AT1G51160.2 1xPhospho [S147(100)]	0	1252.6	64.21	132.9	82.2	94.9	84.1	83.2	107.4	88.2	57.3	178.6	78.5	79.4	103.5	80.8	95.6	83	94.6	98.4	93	86.8	110	100.9	121.5	112.8	152.2
[R].NPSMIENDYQYDLPTSDYPPIK.[C]	1xOxidation [M4]; 1xPhospho [S3(100)]	29	AT5G06560.1	AT5G06560.1 [190-211]	AT5G06560.1 1xPhospho [S192(100)]	0	2696.15	98.97	0	76.5	105	96.2	106.4	122.1	132.9	212.4	0	97.5	99	106.3	121.2	100.1	114.6	107.6	93.9	98.8	93.4	111.5	147.8	105.8	99.1	52
[R].NPSMIENDYQYDLPTSDYPPIK.[C]	1xPhospho [S3(100)]	24	AT5G06560.1	AT5G06560.1 [190-211]	AT5G06560.1 1xPhospho [S192(100)]	0	2680.15	101.75	0	115.6	80.5	156	142.4	153.5	113.3	41.2	0	144.8	176.2	73.5	134.3	109.6	70.5	150.7	120.3	188.1	91.9	36.8	62.6	114.7	123.4	0
[R].NPSLQPYLLQCQNLSPIYLPVFPIKPVNSPK.[D]	1xCarbamidomethyl [C11]; 1xPhospho [S29(100)]	31	AT3G12200.2	AT3G12200.2 [280-310]	AT3G12200.2 1xPhospho [S308(100)]	0	3644.9	120.68	0	0	0	280.7	117.6	0	0	0	0	136.8	334.3	0	17.6	0	0	279.3	148.5	293.7	0	16.4	0	286.3	345.2	143.8
[R].NPSFTQPTGDVSGGR.[H]	1xPhospho [S3(100)]	77	AT5G06560.1	AT5G06560.1 [255-269]	AT5G06560.1 1xPhospho [S257(100)]	0	1599.68	48.32	123.7	89.9	106.5	83.6	94.5	90.3	104.9	48.6	226.1	77.9	86.3	80.8	102.4	114.3	114	80.8	66.8	87.6	94.6	120.5	85.5	72	71.1	177.2
[R].TTSEPSLADMTNPFGGER.[V]	1xPhospho [S3(100)]	122	AT5G61210.2	AT5G61210.2 [45-62]	AT5G61210.2 1xPhospho [S47(100)]	0	1989.83	98.17	37.4	115.3	210.8	78.4	56.8	30.6	188.1	114.9	6.5	30.6	49.6	47.8	199.9	141.9	146.1	59.7	94.7	72.1	130.8	113.2	180.1	131	107.9	55.9
[R].TTSEPSLADMTNPFGGER.[V]	1xOxidation [M10]; 1xPhospho [S3(100)]	209	AT5G61210.2	AT5G61210.2 [45-62]	AT5G61210.2 1xPhospho [S47(100)]	0	2005.82	75.86	135.5	100.8	124.5	34.1	63.5	52	111.5	182.5	46	35.9	76.5	65	120.7	138.1	112	82.2	96.1	79.8	130.7	102.4	150.4	139.6	166.4	54.1
[R].TTSGPLGPSDR.[N]	1xPhospho [S3(100)]	40	AT4G32410.1	AT4G32410.1 [165-175]	AT4G32410.1 1xPhospho [S167(100)]	0	1167.5	29.66	134.1	94.8	102.3	110	90.2	95.3	90.1	161.5	210.3	80.2	41	92.5	85.4	106.3	93.7	38.5	41.6	58.3	115.3	163.9	99.1	63.4	36.2	195.9
[R].TTSGSSHVNSDDEDAETEAGQSEMTNDPNDLKR.[I]	1xOxidation [M24]; 2xPhospho [S10(98.2); T/S]	5	AT5G24800.1	AT5G24800.1 [91-123]	AT5G24800.1 2xPhospho [S100(98.2); T/S]	1	3713.41	41.81	203.2	0	90.8	0	0	0	223.2	298.8	435.3	0	120.6	134.2	0	207.7	307	156.9	0	0	0	0	126	0	96.3	0
[R].NPPPDAPHLVVTTPDIESLRPKSPMK.[N]	1xOxidation [M25]; 1xPhospho [S23(100)]	152	AT4G09980.1	AT4G09980.1 [846-871]	AT4G09980.1 1xPhospho [S868(100)]	1	2932.46	89.52	17.6	87.3	71.5	106.5	113.2	133.4	85.2	144.6	26.2	95.3	134.6	127.3	61.7	56.5	71.9	157.8	103	95.9	78.3	69	121	111.2	135.8	195.3
[R].NPPPDAPHLVVTTPDIESLRPKSPMK.[N]	1xPhospho [S23(100)]	109	AT4G09980.1	AT4G09980.1 [846-871]	AT4G09980.1 1xPhospho [S868(100)]	1	2916.47	93.66	20.4	91.3	55.7	199.9	95.5	110.5	91	37.8	11.1	147.9	133.8	109.5	90.3	60.5	91.3	143.3	126.7	162.7	92.4	95.4	55	137.8	162.5	77.6
[R].NPPLSPQGGK.[I]	1xPhospho [S5(100)]	54	AT1G01960.1	AT1G01960.1 [1303-1312]	AT1G01960.1 1xPhospho [S1307(100)]	0	1074.5	27.33	54.3	114.4	62.7	92.5	74.3	85.7	63.2	414.3	158.3	65.5	76.3	93.4	58.8	77	64.6	50.4	53.4	50.3	101.5	79	76.2	51.4	40.9	341.8
[K].NPNPEEVNSSTPGGDDSENR.[S]	1xPhospho [T11(99.7)]	35	AT1G49480.3	AT1G49480.3 [74-93]	AT1G49480.3 1xPhospho [T84(99.7)]	0	2194.85	30.61	86.6	87.8	118.6	120.9	122	101.5	122.1	54.2	175.4	123.6	90.8	94.5	102.2	116.8	115.1	71.8	76.3	89	71.8	62.1	57.5	88.5	90.2	160.8
[R].TTSKSHGPLTAVK.[H]	1xPhospho [S3(99.4)]	8	AT2G20850.1	AT2G20850.1 [452-464]	AT2G20850.1 1xPhospho [S454(99.4)]	1	1406.7	24.24	322.4	63.7	79.5	45.9	71.8	34.9	440.3	131.7	267.2	94.7	36.6	0	74.8	73.3	48.3	28.3	69.4	38.3	16.9	21.4	0	50.4	26.4	363.8
[R].NPNAAASPLMVPTSTSQPIQHPR.[L]	1xPhospho [S7(100)]	2	AT5G46640.1	AT5G46640.1 [26-48]	AT5G46640.1 1xPhospho [S32(100)]	0	2494.19	0	0	0	0	0	0	0	0	0	0	0	0	0	0	0	0	0	0	0	0	0	0	0	0	0
[K].NPIYSPGSPIKSELFNTALDQYVR.[S]	1xPhospho [S8(100)]	10	AT1G51160.2	AT1G51160.2 [143-166]	AT1G51160.2 1xPhospho [S150(100)]	1	2789.35	110.46	28.4	137.2	95.8	198	216	223.3	99.7	209.9	0	0	0	195.4	62.6	42.6	178.4	102.9	0	0	47.4	152.4	131.7	0	137.1	141.2
[R].NPFANASTSAR.[A]	1xPhospho [T/S]	15	AT3G22260.2	AT3G22260.2 [7-17]		0	1215.52	34.41	229.9	131.1	222.9	21.3	27	30.8	189	126.5	423.7	24.7	26.1	23.6	161	193	148.2	17.1	19.5	17.4	106.1	71.9	87	21.1	14.4	66.9
[R].TTSLGSNDFQK.[F]	1xPhospho [S3(100)]	51	AT5G43310.1	AT5G43310.1 [827-837]	AT5G43310.1 1xPhospho [S829(100)]	0	1277.54	39.11	137.1	59.5	110.1	93.7	95.8	92.7	95.5	61.2	213.4	100.3	80.9	89.4	105.5	113.5	109.8	75.5	82.5	71.9	98.5	121.4	94.5	62.3	58.9	175.8
[R].NPEMTWMPVLAGPGALGASYSPPPYAAHQAHNPGLPSSAGFSSK.[D]	1xOxidation [M4]; 1xPhospho [S/T/Y]	4	AT1G15280.2	AT1G15280.2 [496-539]		0	4544.08	110.09	0	0	280.9	0	0	0	0	0	0	0	0	0	423.8	309.7	427.5	0	0	0	238	389.8	330.2	0	0	0
[R].NNTSNASESNLGPVSGLSAGVNK.[Q]	1xPhospho [T3(100)]	55	AT4G14200.1	AT4G14200.1 [649-671]	AT4G14200.1 1xPhospho [T651(100)]	0	2297.04	74.44	133.9	98.3	104.7	99.9	83.3	134.6	122	121.1	118.2	84.4	86.2	107.2	112.1	117.4	0	93.5	104.5	141.9	105.1	0	130.2	116.3	91.1	94.2
[R].TTSLPAESEEEWR.[K]	1xPhospho [S3(100)]	33	AT1G69260.1	AT1G69260.1 [113-125]	AT1G69260.1 1xPhospho [S115(100)]	0	1614.67	63.37	100	61.9	61.4	19.4	17.9	14	110.7	49	245.6	27.8	31.7	29.4	129.1	121	136.9	39.2	35.8	0	310.9	305.2	353.5	101.5	65.5	32.5
[K].NNSSSTTSFSSNESPISQANNNNLSR.[F]	1xPhospho [S14(100)]	16	AT1G50600.2	AT1G50600.2 [130-155]	AT1G50600.2 1xPhospho [S143(100)]	0	2837.2	58.37	75.6	45.9	55.7	61.9	74.4	72.8	69.1	93.3	296.6	60.6	40.1	49.5	82.2	125	108.4	54.2	50.9	46.2	255.9	203.5	207.4	83.6	49	138.1
[R].TTSLPAESEEEWRK.[R]	1xPhospho [S3(100)]	7	AT1G69260.1	AT1G69260.1 [113-126]	AT1G69260.1 1xPhospho [S115(100)]	1	1742.76	51.87	75.8	83.6	49.4	73.5	75.5	89.7	100	40.5	248.7	0	29	0	124.4	101.8	143.3	0	10.2	48.1	310.4	362.8	306.1	74	12.2	41
[R].TTSLPVDAIDS.[-]	1xPhospho [S3(99.3)]	47	AT3G04910.1	AT3G04910.1 [690-700]	AT3G04910.1 1xPhospho [S692(99.3)]	0	1198.52	79.68	79.7	46.5	60.9	176.3	134.4	130.7	48.9	34.7	50.5	148.4	130.4	156.7	50.1	58.7	53.4	155.5	133.6	141	68.7	73.2	72.6	161.4	158.6	75.2
[R].NNSNPNTTGGGGGGGSSSSAGTANDSPPLSPADR.[I]	1xPhospho [S3(100)]	45	AT2G23760.4	AT2G23760.4 [270-303]	AT2G23760.4 1xPhospho [S272(100)]	0	3138.3	47.13	44.5	26	20.2	138.8	112	121.5	45.5	20.7	158.3	152.6	134.5	109.7	48.7	67.3	49.9	152.1	124.4	153.2	37.2	47.7	35.4	136.3	113.1	350.3
[R].NNSNNSNSPHHLLLHK.[W]	1xPhospho [S8(99.6)]	31	AT5G55210.1	AT5G55210.1 [55-70]	AT5G55210.1 1xPhospho [S62(99.6)]	0	1905.87	28.76	127.1	66.8	74.5	226.1	146.6	131.5	78.8	47.3	160.2	166.3	186.7	135.4	103.9	91.7	0	143.2	86.2	67.8	0	5.3	1.4	69.4	68.2	215.7
[R].NNSLLSGIIDGGR.[S]	1xPhospho [S3(100)]	112	AT1G24300.1	AT1G24300.1 [1259-1271]	AT1G24300.1 1xPhospho [S1261(100)]	0	1395.66	99.16	59.5	82	104.6	152.3	101.2	112.6	109.9	135.4	21.5	108.9	102.3	104.5	103.7	104	123	88	93.2	104.9	115.5	120	128.9	85.2	89.6	49.3
[K].NNSFSSAEIPDVADQPR.[D]	1xPhospho [S3(100)]	1	AT5G44280.2	AT5G44280.2 [5-21]	AT5G44280.2 1xPhospho [S7(100)]	0	1926.82	78.75	0	0	202.9	0	128.4	162.1	213.3	199.3	0	124.1	101.5	134.3	238.7	0	243.8	0	163.9	0	239.8	248.1	0	0	0	0
[R].NNSAGSGSLAGSLSGSMSNLSIANNGPAPFYPSNITQK.[N]	1xOxidation [M17]; 1xPhospho [S/Y/T]	14	AT3G58580.1	AT3G58580.1 [127-164]		0	3806.73	103.84	29.4	65.9	64.1	0	37	0	30	199.1	0	0	0	513.6	15	0	36.8	0	391.6	0	5.7	86.3	101.2	248.6	427.6	148.1
[R].NNSAGSGSLAGSLSGSMSNLSIANNGPAPFYPSNITQK.[N]	1xPhospho [S16(97.7)]	21	AT3G58580.1	AT3G58580.1 [127-164]	AT3G58580.1 1xPhospho [S142(97.7)]	0	3790.74	107.38	0	0	0	0	0	0	0	0	0	0	0	0	0	0	0	426.6	0	0	705.1	547.8	0	0	720.5	0
[R].NNSAAGLETNPDLGTNSPDNAEQTFAR.[E]	1xPhospho [S17(100)]	27	AT1G53390.1	AT1G53390.1 [796-822]	AT1G53390.1 1xPhospho [S812(100)]	0	2884.24	78.11	175.9	113.4	156.7	127.2	58.7	97.5	148.1	131.3	0	53.1	50.5	95.8	112.1	159.5	129	57.3	81.3	99.4	136.3	133.1	175.1	71.4	37.2	0
[R].TTSLSEIKFDLNLPSESEPSNQQKPTVASPYGSNGQAVTAAVDQNR.[G]	1xPhospho [T/S/Y]	18	AT1G78020.1	AT1G78020.1 [14-59]		1	4956.35	103.13	0	0	0	525.3	258.3	201.6	0	0	0	256.9	331.9	331.8	0	0	0	156.7	0	206.1	0	0	0	0	131.4	0
[R].NPSNLNLYLQDQR.[V]	1xPhospho [S3(100)]	54	AT1G62740.1	AT1G62740.1 [166-178]	AT1G62740.1 1xPhospho [S168(100)]	0	1654.76	74.54	141.1	101.7	133.3	45.5	52.3	77.7	109	100.2	114.2	50.1	71.2	68.4	133.4	108.4	154	81	62.8	74.7	149.5	157.5	170.5	72.6	101.8	69
[R].NNVDPASPQPPPPPPIENLPPPPPPLPK.[F]	1xPhospho [S7(100)]	83	AT5G25590.1	AT5G25590.1 [81-108]	AT5G25590.1 1xPhospho [S87(100)]	0	2993.52	105.95	14.9	58.7	60	147.6	138.6	149.7	60.9	84.6	6.1	187.9	119.3	186	52.1	43.9	45.8	126.3	149	150.2	41.5	49.2	38.1	201.2	159.4	129
[K].NNVEEPEVEIESDSETDVEGHQGDK.[I]	2xPhospho [S12(100); S/T]	74	AT1G20970.1	AT1G20970.1 [188-212]	AT1G20970.1 2xPhospho [S199(100); S/T]	0	2945.12	63.28	93.2	147.4	126.4	47.6	99.5	102.3	122.7	122.5	0	75.9	106.8	71.5	146.1	94.6	118.7	89.2	133.4	90.2	158.8	146.4	159	88.2	59.8	0
[R].NPDPDPVNKAETPEEEER.[T]	1xPhospho [T12(100)]	22	AT3G60110.1	AT3G60110.1 [236-253]	AT3G60110.1 1xPhospho [T247(100)]	1	2145.9	35.44	166.8	125.5	121.7	41.4	78	54.7	137.9	77.7	337.6	64.2	53.8	32.9	170.5	169.2	149.3	39.4	42.3	26.6	132.2	143.6	106.4	28.7	30.5	69.2
[R].NPDDIKDNGKVSAQASPR.[I]	2xPhospho [S12(100); S16(100)]	23	AT3G43300.1	AT3G43300.1 [1443-1460]	AT3G43300.1 2xPhospho [S1454(100); S1458(100)]	2	2071.88	29.17	91.6	67.3	53.2	122.3	118.8	145.3	112.8	101.4	215.9	139.6	96	79	71.3	104.2	67.2	96.2	60.8	64.8	85.1	85.5	41.4	60.9	89.1	230.4
[R].NPDDIKDNGKVSAQASPR.[I]	1xPhospho [S12(100)]	22	AT3G43300.1	AT3G43300.1 [1443-1460]	AT3G43300.1 1xPhospho [S1454(100)]	2	1991.92	28.39	112.6	55.3	63.8	123	98.4	84	96	93.4	331.7	132.5	68.6	85.7	99	129	133	78.7	71.5	47.5	99.4	95.4	59.3	42.3	58.1	141.9
[R].NPAATSITPPSPPIVERPPFSSSPSAISTAPAPPLPVRPPSK.[S]	2xPhospho [S11(100); S/T]	18	AT4G13730.1	AT4G13730.1 [28-69]	AT4G13730.1 2xPhospho [S38(100); S/T]	0	4373.2	109.5	0	45.8	14.9	18.5	165.4	249.7	0	112.1	0	252.4	238.8	164.8	0	0	37	161.6	179.6	170.1	22.7	136.7	143.3	143.8	142.8	0
[R].NPAATSITPPSPPIVERPPFSSSPSAISTAPAPPLPVRPPSK.[S]	1xPhospho [S11(100)]	126	AT4G13730.1	AT4G13730.1 [28-69]	AT4G13730.1 1xPhospho [S38(100)]	0	4293.23	108.22	6.6	48.6	56.9	172.3	134.5	118.9	56.2	98.2	15.4	169.7	148.7	156.3	35	39.8	84.4	135.7	118.6	135	75.9	96.3	106.6	132.2	136.8	121.4
[R].TTSLPAEMEEEWR.[K]	1xPhospho [S3(100)]	33	AT1G13740.1	AT1G13740.1 [110-122]	AT1G13740.1 1xPhospho [S112(100)]	0	1658.68	89.92	32.8	65	56.4	72.5	56	37.1	98.3	42.3	0	134.8	104	83.7	106.3	90.8	150	171	96.9	141.5	149.5	170.5	234.2	164.7	130.4	11.2
[R].TTSLPAEMEEEWR.[K]	1xOxidation [M8]; 1xPhospho [S3(100)]	11	AT1G13740.1	AT1G13740.1 [110-122]	AT1G13740.1 1xPhospho [S112(100)]	0	1674.67	63.2	63.4	0	35.3	34.9	47.3	44.9	65.7	0	195.5	88.6	87.7	110.9	111.9	109.8	113.1	150.8	128.8	104.3	181.7	185.7	220.1	169.4	113.1	37.1
[K].NNVPEHETPTVATEESPATTTEVTDR.[G]	1xPhospho [S16(100)]	74	AT1G20440.1	AT1G20440.1 [7-32]	AT1G20440.1 1xPhospho [S22(100)]	0	2905.27	56.35	177.1	142.6	150.8	39.4	37.4	45	140.3	171.3	203.9	40.3	39.2	42.9	138	128.7	172.5	55.7	53.9	33.7	151.1	171.1	123.7	54.2	42.3	44.7
[K].NNVEEPEVEIESDSETDVEGHQGDKIEAQEK.[S]	3xPhospho [S12(100); S14(100); T16(100)]	4	AT1G20970.1	AT1G20970.1 [188-218]	AT1G20970.1 3xPhospho [S199(100); S201(100); T203(100)]	1	3723.45	68.19	0	45	0	0	15.9	248.4	0	45.3	0	317.1	755.3	0	0	0	23.3	23.5	203.6	175.2	0	0	258	0	289.5	0
[K].NNVEEPEVEIESDSETDVEGHQGDKIEAQEK.[S]	2xPhospho [S12(100); S14(100)]	444	AT1G20970.1	AT1G20970.1 [188-218]	AT1G20970.1 2xPhospho [S199(100); S201(100)]	1	3643.48	66.91	0	174.3	83.5	58.9	94.5	146.7	111.9	188.2	0	99.7	139.4	147.7	88.1	65.3	76.6	123.3	180.5	139	107.2	79.1	77.2	117.4	100.2	1
[K].NNVEEPEVEIESDSETDVEGHQGDKIEAQEK.[S]	1xPhospho [S12(100)]	242	AT1G20970.1	AT1G20970.1 [188-218]	AT1G20970.1 1xPhospho [S199(100)]	1	3563.52	65.36	51.7	82.7	86.7	113	116.9	170.1	67.9	120	0	87.4	174.1	124.3	104.1	79.3	64.2	126.7	205.5	143.3	71.8	61.7	96	110.8	141.6	0
[K].NNVEEPEVEIESDSETDVEGHQGDK.[I]	1xPhospho [S12(100)]	39	AT1G20970.1	AT1G20970.1 [188-212]	AT1G20970.1 1xPhospho [S199(100)]	0	2865.16	61.83	133.8	72.1	99.7	89	111.4	84.9	111.1	112.1	53	69.9	87.8	97.1	98.4	128.3	105	128.4	148.3	87.6	139.7	125.5	107.2	90.3	74.8	44.8
[K].NNQVISHQNSWDLSK.[K]	1xPhospho [S10(100)]	16	AT1G27595.1	AT1G27595.1 [347-361]	AT1G27595.1 1xPhospho [S356(100)]	0	1849.82	53.07	95.8	50	51	35.6	47.5	40.1	120.5	45	213.6	73.7	58.3	53.9	170.7	158.1	252	95.7	83	81.6	185.4	169.7	83.6	77.5	59	98.4
[R].NPSSSSAASPASRPLPNLSAHDYPVFTPSYEDEPVSAFHHK.[N]	1xPhospho [S/Y/T]	17	AT5G12900.1	AT5G12900.1 [46-86]		0	4474.04	98.98	311.2	24.8	0	0	287.9	211.8	0	0	63.3	209.1	0	184.4	0	0	0	117.6	119.9	128.2	0	145	89.1	48	129.6	330.2
[K].NPSVDQQVNATASEESNKSDAEDSDEWQR.[I]	1xPhospho [S19(100)]	23	AT5G61330.2	AT5G61330.2 [232-260]	AT5G61330.2 1xPhospho [S250(100)]	1	3316.35	55.62	153.2	145	131.8	51.2	78.2	69.7	139.8	102.4	165.2	86.4	80	52.3	130.7	145.3	134.6	78.2	82.7	45.9	188.2	141.4	133	41.9	22.8	0
[R].NQSWSSIDLSEYK.[V]	1xPhospho [S3(100)]	16	AT5G59790.1	AT5G59790.1 [177-189]	AT5G59790.1 1xPhospho [S179(100)]	0	1636.69	85.19	18.8	19	23.7	191.7	185	216.9	23.6	0	0	148.2	206.3	132.9	58.4	15.2	12.4	184.6	188.1	150.4	0	31.5	140.8	146.7	227.5	78.4
[K].NQSTFLLPSAYDSDKVSDGK.[G]	1xPhospho [S13(100)]	50	AT4G37280.1	AT4G37280.1 [295-314]	AT4G37280.1 1xPhospho [S307(100)]	1	2252.01	80.03	58.9	126.6	134.9	88.4	99	118.8	106	148.8	0	112.2	95.1	89.1	111.2	109.7	99.4	110.8	114.8	106.9	111.4	126.7	140	94.6	96.6	0
[R].NQSHLEVDESDDEPLDLMDQHK.[T]	1xOxidation [M18]; 1xPhospho [S10(100)]	135	AT2G34357.1	AT2G34357.1 [1092-1113]	AT2G34357.1 1xPhospho [S1101(100)]	0	2690.09	64.36	145.6	130.5	114.9	56.4	55.4	84.9	113	216.1	0	75.5	85.4	94.8	84.2	112.2	104.8	103.7	135.6	96.9	128.7	127.3	138.5	99.7	95.2	0.7
[R].NQSHLEVDESDDEPLDLMDQHK.[T]	1xPhospho [S10(100)]	118	AT2G34357.1	AT2G34357.1 [1092-1113]	AT2G34357.1 1xPhospho [S1101(100)]	0	2674.1	80.97	0	176.7	88.5	148	90.2	112.5	119.7	75.3	0.3	200.2	114.5	103	117.9	57.6	45.8	132.3	183.4	163.8	73.3	73.9	67.1	154.1	98.4	3.6
[K].TTPLHTVVHSLPVTEHSTLQKPTSSQSQVELR.[E]	1xPhospho [T/S]	40	AT3G11890.4	AT3G11890.4 [149-180]		0	3617.83	85.04	45.1	0	0	248.4	179.5	336.7	0	0	0	89.7	176.3	162	0	0	0	306.3	166.2	272.9	0	51.2	6.2	108.2	143.3	108.1
[R].TTPPLPQPPR.[M]	1xPhospho [T2(99.7)]	147	AT2G43970.1	AT2G43970.1 [61-70]	AT2G43970.1 1xPhospho [T62(99.7)]	0	1183.59	58.84	100.5	61.2	81.1	115	63	69.2	69.3	35.4	248.2	93.6	97.4	82.6	84	114.9	108	117	108.2	84.8	104.3	118.7	106.9	75.6	90.3	170.9
[K].NQTASPSSATLDQYGDGHFR.[R]	1xPhospho [S5(99.7)]	38	AT3G60190.1	AT3G60190.1 [514-533]	AT3G60190.1 1xPhospho [S518(99.7)]	0	2231.94	60.95	121.4	85.9	99.5	76.9	68.3	115.7	95.3	89.3	242.3	75.8	94.6	85.7	89.4	87.5	85.7	110.5	104.1	105.6	92.8	79.2	68.7	113.5	77.1	135.3
[R].NQPRTPNSDAEVIALSPK.[T]	3xPhospho [T5(100); S8(100); S16(100)]	14	AT2G02070.1	AT2G02070.1 [56-73]	AT2G02070.1 3xPhospho [T60(100); S63(100); S71(100)]	1	2176.91	70.83	0	0	0	171.1	156.9	240.7	0	0	0	213.4	292.3	230.5	35.1	0	0	168.7	189.2	250.9	44.7	0	0	196.2	210.3	0
[R].NQPRTPNSDAEVIALSPK.[T]	2xPhospho [T5(100); S16(100)]	24	AT2G02070.1	AT2G02070.1 [56-73]	AT2G02070.1 2xPhospho [T60(100); S71(100)]	1	2096.94	65.24	31.5	21.1	0	227.9	173.6	183.8	0	0	7.9	207	256.9	219.7	0	0	0	196.7	220.5	227.2	0	0	0	228.7	197.5	0
[R].NQPGTPDPDADVIALSPTTLMATNR.[F]	1xOxidation [M21]; 2xPhospho [T5(100); S16(100)]	6	AT5G03150.1	AT5G03150.1 [57-81]	AT5G03150.1 2xPhospho [T61(100); S72(100)]	0	2771.2	102.48	0	267.3	268	49.5	46.9	0	250.8	439.5	0	45.6	0	0	172.6	154.1	263.6	0	0	0	162.3	169.3	110.6	0	0	0
[R].NQPGTPDPDADVIALSPTTLMATNR.[F]	2xPhospho [T5(100); S16(100)]	11	AT5G03150.1	AT5G03150.1 [57-81]	AT5G03150.1 2xPhospho [T61(100); S72(100)]	0	2755.2	110.49	0	207.5	314.7	0	0	0	338.5	191.9	72.8	0	58.3	0	163.3	144.2	263.3	0	0	0	169.2	198.6	277.5	0	0	0
[R].NQPGTPDPDADVIALSPTTLMATNR.[F]	1xOxidation [M21]; 1xPhospho [S16(100)]	18	AT5G03150.1	AT5G03150.1 [57-81]	AT5G03150.1 1xPhospho [S72(100)]	0	2691.23	98.57	0	158.4	198	25.4	28.1	0	198.3	392.7	0	39	26.3	47.6	172.8	182.6	175.1	0	53.5	29.3	192.6	182.2	235.4	41.9	20.8	0
[R].NQPGTPDPDADVIALSPTTLMATNR.[F]	1xPhospho [S16(100)]	22	AT5G03150.1	AT5G03150.1 [57-81]	AT5G03150.1 1xPhospho [S72(100)]	0	2675.24	106.35	0	219.3	163.2	40.4	81.2	0	179.3	124.7	0	26.5	21	0	118.9	97.4	163.1	75.9	30.8	4.3	308.7	345	400.3	0	0	0
[R].NQPGNPNPDAEVVALSPK.[T]	1xPhospho [S16(100)]	88	AT2G02080.5	AT2G02080.5 [58-75]	AT2G02080.5 1xPhospho [S73(100)]	0	1926.9	67.53	29.8	20.1	23.3	161.5	153	175.4	22.6	19.4	19.4	192.5	178.7	167.9	18.1	19.1	18.2	235.2	196.3	203.8	19.2	16.3	22.9	229.4	189.6	68.6
[R].NQPGNPNPDAEVIALSPK.[T]	1xPhospho [S16(100)]	112	AT1G14580.3	AT1G14580.3 [71-88]	AT1G14580.3 1xPhospho [S86(100)]	0	1940.91	74.18	47.1	27.4	33.7	194.5	153.2	158.1	21.6	23.6	13.2	192.4	142.4	177	20	25	27.4	170.1	215.6	222.4	20.8	16.7	21.9	227	195.7	53.3
[R].NQPGNPDPESEVIALSPK.[T]	1xPhospho [S16(100)]	59	AT3G13810.4	AT3G13810.4 [74-91]	AT3G13810.4 1xPhospho [S89(100)]	0	1971.91	77.21	108.6	84	85.3	121	99.1	131	120.2	102.4	3	97.9	116	108.3	92.2	90.2	101.6	141.4	124	111.2	92.3	92.5	105.8	117.3	126.9	27.6
[R].NQPGNPDPEAEVMALSPK.[T]	1xOxidation [M13]; 1xPhospho [S16(100)]	61	AT1G55110.2	AT1G55110.2 [67-84]	AT1G55110.2 1xPhospho [S82(100)]	0	1989.86	68.33	57.2	58.6	83.6	84.7	111.9	120	83.3	126	66.4	108.7	118.6	126.8	76.4	57.5	64.2	107.7	159	112.5	49.7	60	66.3	209.3	201.3	90.3
[R].NQTDAAGASSSQAAGPTTTPTR.[R]	1xPhospho [T/S]	30	AT1G01370.3	AT1G01370.3 [15-36]		0	2169.94	28.61	0	143.1	199.3	80.5	114.3	75.1	90.4	90.4	227.5	106.6	55.8	99.4	159.3	149.4	114	65.8	62.5	36.7	178.9	180.3	122	48.6	0	0
[R].NQTDAAGASSSQAAGPTTTPTRR.[G]	1xPhospho [T/S]	85	AT1G01370.3	AT1G01370.3 [15-37]		1	2326.04	25.9	175.3	111.9	162.2	103.6	99.2	61.3	128.6	66.6	219.5	95.4	64.6	72.6	154.8	136.8	112.5	56.8	45.9	44.8	143.5	156.1	121.6	33.9	32.6	0
[R].NQTQSLSPPDVSR.[V]	1xPhospho [S7(100)]	42	AT3G26730.1	AT3G26730.1 [424-436]	AT3G26730.1 1xPhospho [S430(100)]	0	1508.67	48.28	128.5	60.7	23.9	120.3	178.4	164.9	83.9	56.3	36.2	171.8	112.9	137.3	89.1	86.5	0	109.7	60.9	142.8	78.6	90.9	74.6	60.8	110.8	220.3
[R].NRDEIGSVDEESTKSDEEYDDLAMEDK.[S]	3xPhospho [S7(100); S12(100); S15(100)]	36	AT3G45090.1	AT3G45090.1 [587-613]	AT3G45090.1 3xPhospho [S593(100); S598(100); S601(100)]	2	3359.21	73.52	0	330.8	105.9	0	72.5	102	220.4	174	0	79.4	90.5	34.1	63.3	106.7	115.6	61	117.4	81	110.4	233.5	197.2	45.3	59	0
[K].NRDEDLEAPRNSFELQVDNFHTYHNGK.[D]	1xPhospho [S12(100)]	5	AT2G17550.1	AT2G17550.1 [25-51]	AT2G17550.1 1xPhospho [S36(100)]	2	3325.47	75.41	0	0	0	123.7	219.7	328.8	0	0	21.6	161.6	325.8	0	0	0	0	240.4	207.5	288.9	0	0	0	244.9	237.1	0
[R].NRAPSSDPVDSSAPVVVDPNQYHAILK.[S]	1xPhospho [S/Y]	80	AT3G54620.1	AT3G54620.1 [113-139]		1	2956.42	89.52	7.3	124.4	72.6	116.2	98.7	128.5	88.4	130	0	104.4	128.5	114.8	104.4	63.1	83	130.3	149.3	113.2	109.9	79.8	95.4	115	181	62
[R].NQVVEEEEEEEETDDDSLIR.[D]	1xPhospho [T13(100)]	12	AT3G16260.1	AT3G16260.1 [914-933]	AT3G16260.1 1xPhospho [T926(100)]	0	2486.99	67.15	213.7	71.1	64.9	135	114	131.5	52.9	60.3	0	127.9	146.5	143.3	68.7	48.6	57.8	148.1	153.1	176.8	69.6	44.4	75.2	137.9	158.8	0
[K].NQVQSVEFQTPTSSPGSWFHGHER.[E]	2xPhospho [T10(100); S14(100)]	42	AT5G23980.1	AT5G23980.1 [604-627]	AT5G23980.1 2xPhospho [T613(100); S617(100)]	0	2902.2	87.96	0	353.3	230.3	0	0	0	240.9	195.3	0	4.1	0	0	268.9	284.6	175.3	0	0	0	249.2	222.3	175.6	0	0	0
[K].NQVQSVEFQTPTSSPGSWFHGHER.[E]	1xPhospho [S14(99.4)]	49	AT5G23980.1	AT5G23980.1 [604-627]	AT5G23980.1 1xPhospho [S617(99.4)]	0	2822.23	85.79	83.5	339.7	89	15.2	50	36.6	123.7	103.8	78	0	23.2	83.6	168	210.4	269.4	0	0	61.2	255.1	244.1	98.7	35.5	31.3	0
[K].NQVEWGSPSYLPGEKPF.[-]	1xPhospho [S7(100)]	52	AT5G55860.1	AT5G55860.1 [633-649]	AT5G55860.1 1xPhospho [S639(100)]	0	2014.89	100.71	24.7	221.5	209.7	86.8	59.2	43.3	273.6	287.5	26.4	59.3	48.9	50	175.4	154.9	119.4	43.2	63.2	55.9	84.5	54.7	82.5	93.6	72.5	9.2
[R].NQTTPVTPVEAAFSTETTPVTAEKTPEPTQTK.[I]	2xPhospho [T7(100); T25(100)]	20	AT4G39680.1	AT4G39680.1 [84-115]	AT4G39680.1 2xPhospho [T90(100); T108(100)]	1	3561.63	97.33	0	157.3	129.2	75.1	131.7	104.7	152.6	117.6	0	103.9	92.5	110	126.5	62.6	137.2	103.9	143.2	138.8	106.6	107.9	113.8	98.1	86.8	0
[R].NQTTPVTPVEAAFSTETTPVTAEKTPEPTQTK.[I]	1xPhospho [T/S]	48	AT4G39680.1	AT4G39680.1 [84-115]		1	3481.66	92.71	8.6	109.4	83.9	138.4	138.8	114.1	98.1	121.9	0	138.6	127.3	124.7	85.3	80.1	108.7	136	122.3	111	88.5	101.4	123.4	117.6	121.8	0
[R].NQTTPVTPVEAAFSTETTPVTAEK.[T]	2xPhospho [T7(100); T/S]	9	AT4G39680.1	AT4G39680.1 [84-107]	AT4G39680.1 2xPhospho [T90(100); T/S]	0	2679.18	98.43	36.2	129	224.5	197.3	111.1	108.6	195.2	240.1	48.1	45.9	45	37.2	215.5	153.9	105.9	41.3	54.1	0	136.1	106	138.1	30.8	0	0
[R].NQTTPVTPVEAAFSTETTPVTAEK.[T]	1xPhospho [S/T]	89	AT4G39680.1	AT4G39680.1 [84-107]		0	2599.22	98.07	40.9	142.5	134.4	105.1	100.7	71	138.5	167.3	20.4	77.8	81.8	96.7	159.3	120.8	101.4	82.7	76.6	72.8	116.1	108.9	134.9	90.7	78.6	80.1
[R].NQTTNPLPVATPK.[T]	1xPhospho [T11(100)]	52	AT5G13260.1	AT5G13260.1 [155-167]	AT5G13260.1 1xPhospho [T165(100)]	0	1460.71	56.3	175.8	171.6	132.6	67.5	71.7	92.7	93.9	62.2	197.7	64.9	74.3	60.6	122.3	114.3	124.2	86.3	41	53.8	110.7	118	87.4	59.8	72.9	143.8
[K].NQTSPESIEADK.[A]	1xPhospho [S4(100)]	11	AT5G01310.1	AT5G01310.1 [11-22]	AT5G01310.1 1xPhospho [S14(100)]	0	1398.58	31.52	115.9	97.9	92.5	92.3	91.8	83.2	80	231.2	295.2	65.1	87.1	87	93.2	95.3	90.7	55.4	45.1	43.4	99.5	76.2	62.1	54.4	45.1	220.3
[R].NQTQSLSPPDVSR.[V]	2xPhospho [S5(100); S7(100)]	24	AT3G26730.1	AT3G26730.1 [424-436]	AT3G26730.1 2xPhospho [S428(100); S430(100)]	0	1588.64	50.32	116.1	72.3	95.7	85	122.8	111.1	94.5	50.6	28	172.1	96.9	162.5	91.6	93.9	100.1	126.9	112.4	120.4	110.4	131.5	102.4	113.5	89.2	0
[R].NQPGNPDPEAEVMALSPK.[T]	1xPhospho [S16(100)]	56	AT1G55110.2	AT1G55110.2 [67-84]	AT1G55110.2 1xPhospho [S82(100)]	0	1973.87	79.51	52.1	49.7	45.8	207.4	158.5	158.7	57.3	24	0.7	152.9	141.1	165.4	55.2	54.4	57.5	185.5	165.8	198.6	41.4	36.3	56.9	151.9	163.9	18.9
[K].NQNQPFRLTPTRPSLSPQPQSSNQNHFR.[L]	2xPhospho [T9(100); S16(98.2)]	6	AT3G59690.1	AT3G59690.1 [321-348]	AT3G59690.1 2xPhospho [T329(100); S336(98.2)]	1	3436.57	74.94	0	236.8	199.3	0	0	0	217	287.8	0	0	0	40	259.3	173.4	239.3	0	0	0	239	227.2	280.8	0	0	0
[K].NQAQAGLGEGSPKSER.[S]	2xPhospho [S11(100); S14(100)]	9	AT3G25840.1	AT3G25840.1 [545-560]	AT3G25840.1 2xPhospho [S555(100); S558(100)]	1	1788.73	25.33	14.1	165.8	45.3	121.1	115.3	78.7	77.9	506.5	91	58.4	91.8	74.1	66	86.8	54.2	44	49	50.3	81.4	51.5	37.9	38.4	43	357.7
[K].NQAQAGLGEGSPK.[S]	1xPhospho [S11(100)]	8	AT3G25840.1	AT3G25840.1 [545-557]	AT3G25840.1 1xPhospho [S555(100)]	0	1336.59	24.4	102.1	141.2	73.3	54.7	62.5	44.7	3	1176.5	211.6	37.7	38.8	54.5	64.9	0	4.3	20.1	29.2	29.6	0	0	0	0	26.8	224.5
[K].NQADSVVYQTEK.[Q]	1xPhospho [S5(100)]	15	AT5G49910.1; AT4G24280.1	AT5G49910.1 [608-619]; AT4G24280.1 [608-619]	AT5G49910.1 1xPhospho [S612(100)]; AT4G24280.1 1xPhospho [S612(100)]	0	1461.63	37.93	0	0	0	161.8	194.6	140.3	0	0	0	259.6	168.4	143.7	0	0	47.6	144.7	151.4	136.9	0	0	0	137.9	123.2	590
[R].NPVTNTAGLSDSSTGNDNNDR.[Q]	2xPhospho [S10(99.1); S13(100)]	23	AT1G02080.1	AT1G02080.1 [1854-1874]	AT1G02080.1 2xPhospho [S1863(99.1); S1866(100)]	0	2308.87	44.18	169	88.3	121.2	0	0	0	171.4	70.8	183.9	22.4	111.1	114.6	109.6	121.6	120.3	97.3	108.1	87.3	107.4	145.8	105.2	129.2	99	116.2
[R].NPVSYESEDNGVYQQSGR.[I]	1xPhospho [S7(100)]	85	AT3G48430.1	AT3G48430.1 [1086-1103]	AT3G48430.1 1xPhospho [S1092(100)]	0	2108.86	47.86	183.8	118.6	108.7	57.5	87.4	82.2	109.7	85.8	255.6	85.6	62.5	64.8	94.7	113.1	107.3	66.9	81.6	67	108.3	101.8	85.5	69	53.3	149.3
[K].NPVQSIISLAPNLSDEELALR.[L]	1xPhospho [S14(100)]	10	AT1G32810.2	AT1G32810.2 [703-723]	AT1G32810.2 1xPhospho [S716(100)]	0	2359.19	117.25	0	22	20.8	0	251.4	168.5	28.9	110.6	0	186.7	178.1	211.2	0	0	0	191	186.5	231.5	53.3	83.5	102.1	131.4	242.5	0
[R].TTSCTTAPELVEENER.[L]	1xCarbamidomethyl [C4]; 1xPhospho [S3(100)]	85	AT4G11660.1	AT4G11660.1 [220-235]	AT4G11660.1 1xPhospho [S222(100)]	0	1916.79	56.74	43.6	45.7	7.8	32.1	29.6	29.6	132	79.4	296.3	91.7	90	57.2	142.4	145.6	130.6	107	101.3	101.4	133.3	131	108.2	95.3	105.3	163.6
[K].NPVEDPQLEVGGSGEIR.[E]	1xPhospho [S13(100)]	81	AT1G68790.1	AT1G68790.1 [1025-1041]	AT1G68790.1 1xPhospho [S1037(100)]	0	1875.85	72.58	62.9	111.4	102.9	87.5	94.6	125.7	89.4	112	9.7	107.8	119.9	128	97.9	74.7	98.5	137.7	134.1	141.8	83.9	101.6	121.6	125.4	111.1	20.1
[R].NPTVWLEGSTGSSQNANTDTSAVSDAYAK.[M]	1xPhospho [T10(99.6)]	11	AT1G47550.2	AT1G47550.2 [482-510]	AT1G47550.2 1xPhospho [T491(99.6)]	0	3051.32	87.18	0	145	78.8	114.4	87.6	119	115.6	157.5	25.3	86.8	94.8	0	167.7	144.2	144.4	169	64.5	141.4	101.6	105	87.9	103.3	146	0
[R].NPTSTTISSSSNHSLLPSISNLANR.[S]	1xPhospho [S20(100)]	98	AT1G66880.1	AT1G66880.1 [924-948]	AT1G66880.1 1xPhospho [S943(100)]	0	2678.28	97.83	31	145.5	141	106.5	77.5	78.8	166.5	196.4	32.6	47.7	57.8	58.5	157.6	138.1	110.4	55.3	90.4	88.5	111.1	124	162.9	64.7	73.5	83.9
[R].NPTRPVVSP.[-]	1xPhospho [S8(100)]	43	AT5G20350.1	AT5G20350.1 [612-620]	AT5G20350.1 1xPhospho [S619(100)]	0	1046.5	35.78	132.9	68.3	95	82.1	71.9	110.9	81.9	71.4	234.7	79.8	27.3	53.3	98.2	120.7	209	38.3	45.3	51.7	168.4	186	105.4	64.3	51.4	152.1
[R].NPTCVTSDQTTDVSEVSLPDIESLAQLQEK.[Y]	1xCarbamidomethyl [C4]; 1xPhospho [T/S]	6	AT4G31160.1	AT4G31160.1 [480-509]		0	3384.54	113.16	0	335.5	303.2	0	0	0	333.9	766.6	0	0	162.6	0	0	0	0	0	182.3	0	0	0	59.6	256.2	0	0
[R].NQEILSPSCLDFPK.[L]	1xCarbamidomethyl [C9]; 1xPhospho [S6(100)]	15	AT3G15300.1	AT3G15300.1 [134-147]	AT3G15300.1 1xPhospho [S139(100)]	0	1727.77	99.83	0	254.5	223.1	0	28	31.8	165.2	216.3	0	0	37.4	37.2	199.5	112.2	138.8	42.4	0	0	232.3	200.1	399.9	33.7	47.7	0
[R].NPSSSSAASPASRPLPNLSAHDYPVFTPSYEDEPVSAFHHK.[N]	2xPhospho [S/Y/T]	6	AT5G12900.1	AT5G12900.1 [46-86]		0	4554.01	98.87	0	0	0	0	286.6	309.1	0	231.9	0	949.4	623	0	0	0	0	0	0	0	0	0	0	0	0	0
[R].TTSAPPNMDDQKR.[A]	1xPhospho [S3(100)]	64	AT3G60240.4	AT3G60240.4 [178-190]	AT3G60240.4 1xPhospho [S180(100)]	1	1540.65	23.36	77.5	95.2	70	77.8	67.8	39.8	93.5	51.9	105.3	70.2	67.3	65.7	154.8	73.4	148.5	66.3	50.8	58.9	150.6	164.7	186.3	50.7	57.6	355.5
[R].TTQQPEKPGSVNSQPPPWR.[A]	1xPhospho [S10(100)]	121	AT3G20410.1	AT3G20410.1 [42-60]	AT3G20410.1 1xPhospho [S51(100)]	0	2214.03	50.92	193.6	123.5	140.4	49.9	43.5	51.9	157.3	82.5	313.7	34.1	38	31.9	173	204.4	137.8	37.2	36	44.4	148.4	137.1	110.9	25.1	29.2	56
[R].NQNAETHRESTDTNKDNDITTDAK.[I]	1xPhospho [S10(99.1)]	11	AT3G17420.1	AT3G17420.1 [443-466]	AT3G17420.1 1xPhospho [S452(99.1)]	2	2798.19	22.37	181.6	92.3	104.3	50.4	42.6	51.5	125.2	57.4	225.3	55.1	45.7	59.9	88.2	92.5	143.7	54.3	41.8	39.3	148.6	192.9	320.8	51.4	43.7	91.4
[R].NQLTLLGLTGNLVNSVDGLSKR.[M]	1xPhospho [S20(100)]	20	AT5G66900.2	AT5G66900.2 [171-192]	AT5G66900.2 1xPhospho [S190(100)]	1	2392.26	115.28	0	13.9	11.2	63.7	273.1	235.3	14	19.9	0	194.9	205	290.4	9.2	8.1	18.5	180.9	182.9	313	0	0	4	153.2	196	12.8
[R].NQLTLLGLTGNLVNSVDGLSK.[R]	1xPhospho [S20(100)]	5	AT5G66900.2	AT5G66900.2 [171-191]	AT5G66900.2 1xPhospho [S190(100)]	0	2236.16	119.32	0	0	0	110	800.7	580.4	0	0	0	0	0	0	0	0	0	293.2	0	615.8	0	0	0	0	0	0
[R].NQLSSSPSQTNQDSTR.[I]	1xPhospho [S14(99.6)]	2	AT2G35910.1	AT2G35910.1 [91-106]	AT2G35910.1 1xPhospho [S104(99.6)]	0	1829.77	23.42	0	91	83	74.5	0	120.2	93.5	950.2	0	63.7	57.8	117.7	48.6	52.2	106.1	48.6	86.4	54.9	102.8	86.1	99.9	0	62.6	0
[R].NQLESIGHSPEGKK.[G]	1xPhospho [S9(100)]	11	AT5G42570.1	AT5G42570.1 [203-216]	AT5G42570.1 1xPhospho [S211(100)]	1	1603.75	27.03	199.7	117.7	90.8	202.8	175.3	74.3	132.1	54.7	303.2	0	0	15.5	84.7	122.9	95.3	0	0	0	129.4	176.1	63.8	14.6	0	347.1
[R].NQLESIGHSPEGK.[K]	1xPhospho [S9(100)]	80	AT5G42570.1	AT5G42570.1 [203-215]	AT5G42570.1 1xPhospho [S211(100)]	0	1475.65	31.9	276.2	126.1	164.7	40.8	38.2	28.2	137	70	393	41.7	17.2	19.3	144.3	147.3	148.3	15	18.1	15.8	188	156.9	136.8	16.7	11.7	48.8
[K].NQKWSPLDESELSQDEEAADQTGQEEDASTVPLTK.[K]	1xPhospho [S13(100)]	1	AT4G31880.2; AT4G31880.1	AT4G31880.2 [653-687]; AT4G31880.1 [654-688]	AT4G31880.2 1xPhospho [S665(100)]; AT4G31880.1 1xPhospho [S666(100)]	1	3955.72	0	0	0	0	0	0	0	0	0	0	0	0	0	0	0	0	0	0	0	0	0	0	0	0	0
[K].NQGKSPLETDTQPGESHVNFGESK.[I]	1xPhospho [S5(100)]	24	AT3G01460.1	AT3G01460.1 [1500-1523]	AT3G01460.1 1xPhospho [S1504(100)]	1	2666.17	49.15	165.5	75.3	165.2	102.1	105.4	94.3	131	104.1	245.6	88.4	75	63.5	127.8	128	66.3	36.2	59.7	35.7	123.8	120	100.2	0	30.1	156.8
[K].TTPVLSDPTTPVSK.[T]	1xPhospho [T10(100)]	10	AT4G22590.1	AT4G22590.1 [8-21]	AT4G22590.1 1xPhospho [T17(100)]	0	1522.74	55.65	150.6	93.2	99.6	0	42	0	0	46.7	416	0	0	41.8	215	280.2	302.5	77.5	20.5	29.9	103.1	196.9	128.7	44.3	53.9	57.8
[K].TTQEESQQHEEEVVDEVK.[E]	1xPhospho [S6(100)]	38	AT5G10010.1	AT5G10010.1 [34-51]	AT5G10010.1 1xPhospho [S39(100)]	0	2223.93	44.37	134.8	81	105.9	92.5	76.9	70.8	89.9	64.5	260.3	93.5	88.9	72.2	108.3	112.2	87.9	85.5	80.5	69.2	114	84.6	102.4	78.4	65.5	180.2
[R].NQEPVVSQSNDLR.[Q]	1xPhospho [S7(100)]	55	AT2G16365.1	AT2G16365.1 [360-372]	AT2G16365.1 1xPhospho [S366(100)]	0	1565.7	43.85	176.6	118	162.4	44.2	60.5	50	137.6	79.9	297.7	58.6	41	49.9	133.3	142.6	182.3	34.2	40.6	37.1	133.9	138.9	105	48.4	33.5	94
[R].NRDEIGSVDEESTKSDEEYDDLAMEDK.[S]	1xOxidation [M24]; 3xPhospho [S7(100); S12(100); S15(100)]	27	AT3G45090.1	AT3G45090.1 [587-613]	AT3G45090.1 3xPhospho [S593(100); S598(100); S601(100)]	2	3375.21	66.75	0	271.3	133.3	0	43.5	64.7	196.9	293.5	0	48.5	53.2	35.6	162.4	143.4	124.3	22.7	78.4	40.6	198.7	189.6	218.5	34.1	46.8	0
[R].NNDDQEEEKKSGNVDITIK.[G]	1xPhospho [S11(100)]	10	AT3G04910.1	AT3G04910.1 [376-394]	AT3G04910.1 1xPhospho [S386(100)]	2	2256	36.89	37.3	0	46.6	167.8	193.6	139.1	37	31.8	139.5	220.4	125.5	186.9	60.6	71.6	51.3	134.1	162	118.5	70.2	0	18.5	85.7	70.5	231.5
[K].NNCSAESSLTSSTVGSPVSAALMK.[K]	1xCarbamidomethyl [C3]; 1xOxidation [M23]; 1xPhospho [S16(100)]	24	AT4G13640.2	AT4G13640.2 [243-266]	AT4G13640.2 1xPhospho [S258(100)]	0	2494.08	82.38	81.4	78	67.5	114.1	103.8	133.5	65.8	118.9	50.4	124.2	128.3	121.6	46.3	59.4	46.8	119	93.6	96.8	77.6	73.7	115.8	122.8	145.6	215.1
[K].NNCSAESSLTSSTVGSPVSAALMK.[K]	1xCarbamidomethyl [C3]; 1xPhospho [S16(100)]	29	AT4G13640.2	AT4G13640.2 [243-266]	AT4G13640.2 1xPhospho [S258(100)]	0	2478.09	90.67	35	0	77.5	176.5	119.8	135	61	13.9	128.6	136.1	159.1	157.2	60.4	48.3	51.9	168.1	111.2	154.5	61.5	73	71.4	127.3	145	127.7
[R].NNATIGEVYGSMEEAYQQMQSPLIHQEPSR.[I]	2xOxidation [M12; M19]; 1xPhospho [S/Y/T]	4	AT3G06450.2	AT3G06450.2 [392-421]		0	3519.52	0	0	0	0	0	0	0	0	0	0	0	0	0	0	0	0	0	0	0	0	0	0	0	0	0
[R].NNATIGEVYGSMEEAYQQMQSPLIHQEPSR.[I]	1xOxidation [M]; 1xPhospho [S21(98.5)]	3	AT3G06450.2	AT3G06450.2 [392-421]	AT3G06450.2 1xPhospho [S412(98.5)]	0	3503.52	93.26	0	0	0	0	0	0	0	0	421.4	0	0	0	0	0	452.1	0	0	0	0	390	579.6	556.9	0	0
[R].NNATIGEVYGSMEEAYQQMQSPLIHQEPSR.[I]	1xPhospho [S21(100)]	20	AT3G06450.2	AT3G06450.2 [392-421]	AT3G06450.2 1xPhospho [S412(100)]	0	3487.53	109.34	0	57	49.5	232.6	161.4	141.2	70.4	50.4	0	203.8	0	151.2	90.1	82	115.8	142.8	104	188	77.3	125.6	110.3	121	125.5	0
[R].NNAGDTNNEITPDHNN.[-]	1xPhospho [T11(100)]	1	AT4G02600.2	AT4G02600.2 [511-526]	AT4G02600.2 1xPhospho [T521(100)]	0	1819.69	23.01	0	51.4	31.2	0	0	41.8	43.8	1532.2	83	37	0	30.7	0	0	42.6	70.9	29.5	42.1	51.1	0	73.8	70	35.7	133.4
[K].TTSSYQQTDPFAVDLSPADEIFFHGHLLPLHLLSHLPVSPR.[T]	1xPhospho [S39(100)]	3	AT5G42750.1	AT5G42750.1 [67-107]	AT5G42750.1 1xPhospho [S105(100)]	0	4663.3	123.06	0	0	0	0	158	579.5	0	0	0	114.2	350	502.7	0	0	0	122.8	0	572.9	0	0	0	0	0	0
[R].TTSQTPTTTAPDASDADAAVATGHR.[L]	1xPhospho [T1(98.9)]	41	AT4G36870.1	AT4G36870.1 [610-634]	AT4G36870.1 1xPhospho [T610(98.9)]	0	2523.1	49.57	26.8	12.7	17	191.9	154.4	137.8	10.5	0	50	192.5	120.8	163.6	29.8	34.8	35.2	198.3	126.4	166.3	30.2	25.8	18.4	151.4	122.7	382.8
[K].NNEEEEEDGDCENQTEPISPK.[F]	1xCarbamidomethyl [C11]; 1xPhospho [S19(100)]	1	AT5G10930.1	AT5G10930.1 [290-310]	AT5G10930.1 1xPhospho [S308(100)]	0	2542.94	38.21	236.5	86.5	127.3	97.3	48.3	72.5	105.9	65.8	234.2	62.9	39.3	50.1	118.9	106.6	75.1	0	0	30.2	236.3	260.8	232.4	70.5	42.7	0
[R].NNEDYRSPAIPALTK.[T]	1xPhospho [S7(100)]	22	AT2G13360.3	AT2G13360.3 [31-45]	AT2G13360.3 1xPhospho [S37(100)]	1	1768.83	64	14.3	0	0	0	144.6	33.7	0	40.8	33.3	194.2	259.8	220.2	0	0	0	228.1	241.9	227.5	0	0	0	204.1	265.2	292.4
[K].NNDSCVVSGDETIEK.[N]	1xCarbamidomethyl [C5]; 1xPhospho [S8(100)]	5	AT3G29760.2	AT3G29760.2 [251-265]	AT3G29760.2 1xPhospho [S258(100)]	0	1746.69	42.01	70	77.4	70.1	116.3	134.5	117.3	86.5	33.8	153.2	146.2	92.6	135.6	83.7	97.2	116	91.1	110.8	113.8	0	79.5	59.9	88.9	80.4	245.5
[R].TTTNDTHWESSLFSSSLSDLFSR.[K]	1xPhospho [S16(100)]	16	AT5G07290.1	AT5G07290.1 [79-101]	AT5G07290.1 1xPhospho [S94(100)]	0	2698.17	112.41	0	0	0	0	416.9	267	16.3	0	0	286.8	228.6	163.9	0	0	25.3	205.4	199.9	236.9	15.3	0	19.2	133.1	185.4	0
[R].NMGSYMSSSQGFSPPRNPR.[S]	1xOxidation [M2]; 1xPhospho [S13(100)]	38	AT1G70180.2	AT1G70180.2 [294-312]	AT1G70180.2 1xPhospho [S306(100)]	1	2195.9	54.29	112.9	71.5	54.3	105.4	72.7	104.2	80	89.3	129.7	115	110.8	119.7	73.3	80.3	82	116	129.9	112.2	98.9	106.5	82.8	77.1	86.1	189.3
[R].NMGSYMSSSQGFSPPRNPR.[S]	1xPhospho [S13(100)]	51	AT1G70180.2	AT1G70180.2 [294-312]	AT1G70180.2 1xPhospho [S306(100)]	1	2179.9	63.61	103.2	90.6	90.3	129.4	61	110.2	85.3	27.5	106.1	98.8	162.2	121.9	90.2	74.8	64	168.4	126.6	170.5	62	76.4	82.7	104.5	123	70.4
[R].NMGSYMSSSQGFSPPR.[N]	2xOxidation [M2; M6]; 1xPhospho [S13(100)]	159	AT1G70180.2	AT1G70180.2 [294-309]	AT1G70180.2 1xPhospho [S306(100)]	0	1844.7	48.36	126.2	104.7	100.5	44.1	75.8	69.7	154	121.2	166.6	88.1	69.2	63.5	122	91.8	128.7	67.7	64	57.9	112.3	128.3	103.5	55.9	69.4	214.6
[R].NMGSYMSSSQGFSPPR.[N]	1xOxidation [M]; 1xPhospho [S13(100)]	196	AT1G70180.2	AT1G70180.2 [294-309]	AT1G70180.2 1xPhospho [S306(100)]	0	1828.7	60.85	142.4	98.5	107.8	54.2	66	90.1	103.9	65.2	190	83.7	97.5	109.4	95.3	102	121.3	97.5	81.4	87.5	106.5	112.7	108.6	73.3	73.6	131.6
[R].NMGSYMSSSQGFSPPR.[N]	1xPhospho [S13(100)]	107	AT1G70180.2	AT1G70180.2 [294-309]	AT1G70180.2 1xPhospho [S306(100)]	0	1812.71	71.73	134.4	105.4	113.5	74.2	70.3	99.9	104.1	26.4	143.6	66.2	106.8	70	124.5	100.5	131.1	129.1	90.5	97.1	108.1	112.9	129.6	82.1	118.8	60.8
[R].TTTTIEEGVGGGDSVVSR.[A]	1xPhospho [S14(100)]	2	AT2G28940.2	AT2G28940.2 [13-30]	AT2G28940.2 1xPhospho [S26(100)]	0	1844.83	55.69	0	0	45.3	51.9	47	60.5	218.9	133.6	380.3	56.9	61	0	224.5	229.1	277.1	93.1	40.3	55.9	227	0	149.5	0	48.2	0
[K].NMGGDEIAEPTSPK.[V]	1xOxidation [M2]; 1xPhospho [S12(100)]	42	AT1G78110.1	AT1G78110.1 [83-96]	AT1G78110.1 1xPhospho [S94(100)]	0	1541.62	34.01	165.3	102.6	156.1	65	63.8	60.9	147	102.3	258.1	63.9	45.3	64.8	131.7	144.5	134.6	44.4	43.3	27.8	117.5	128.7	101.1	40.1	41.3	150
[K].NMGGDEIAEPTSPK.[V]	1xPhospho [S12(100)]	21	AT1G78110.1	AT1G78110.1 [83-96]	AT1G78110.1 1xPhospho [S94(100)]	0	1525.62	43.58	148.1	104.4	144.7	67.7	49	56.6	163.5	24.1	279.1	73.9	53.6	53.6	151	153.6	164.9	53.6	47	62	141.5	138.5	87.9	45.5	36.8	99.4
[R].NMFQQLAIANAVQEGLDGNSSPR.[L]	1xOxidation [M2]; 1xPhospho [S21(99.7)]	13	AT5G58160.1	AT5G58160.1 [383-405]	AT5G58160.1 1xPhospho [S403(99.7)]	0	2556.15	104.57	0	55.6	56.3	95.3	157.2	200.4	39.9	191.6	0	116.9	133.6	154.3	73.5	57.3	71.2	94.2	87.5	127.8	96	120.1	151	139.3	159.7	21.2
[R].NMFQQLAIANAVQEGLDGNSSPR.[L]	1xPhospho [S21(99.7)]	16	AT5G58160.1	AT5G58160.1 [383-405]	AT5G58160.1 1xPhospho [S403(99.7)]	0	2540.16	111.17	0	83.8	81.7	0	191.8	225	83.1	39.3	71.9	185.2	172.1	147.8	71.6	0	83.7	165.7	133.6	156.8	77.8	92.2	96.2	110.4	130.2	0
[R].NMEDIFNTSSRR.[T]	1xOxidation [M2]; 1xPhospho [S9(99.5)]	50	AT1G15210.1	AT1G15210.1 [29-40]	AT1G15210.1 1xPhospho [S37(99.5)]	1	1565.64	41.1	310.1	157.6	200.2	0	0	0	140.4	159.7	374.3	0	0	0	163.9	212.2	179.4	0	0	0	159.9	209	133.3	0	0	0
[R].NMEDIFNTSSRR.[T]	1xPhospho [T/S]	25	AT1G15210.1	AT1G15210.1 [29-40]		1	1549.65	59.48	298.4	149.2	245.7	0	0	0	155.8	54.1	479.5	0	0	0	223.8	215.1	175.9	0	0	0	136.2	123	143.3	0	0	0
[R].NMEDIFNTSSR.[R]	1xOxidation [M2]; 1xPhospho [S9(99.8)]	45	AT1G15210.1	AT1G15210.1 [29-39]	AT1G15210.1 1xPhospho [S37(99.8)]	0	1409.54	51.03	264.9	137.5	204.4	0	0	0	105.6	133.6	429.5	0	0	0	151.2	223.7	164.2	0	0	0	184.1	237.4	164	0	0	0
[R].NMEDIFNTSSR.[R]	1xPhospho [S9(99.8)]	47	AT1G15210.1	AT1G15210.1 [29-39]	AT1G15210.1 1xPhospho [S37(99.8)]	0	1393.55	70.83	247.4	151.8	202.5	4.6	0	0	156.8	53.2	153.2	0	0	0	200.8	238.1	237.7	0	0	0	218.5	291	244.3	0	0	0
[K].NMDLLDSQLSDDDGRER.[S]	1xOxidation [M2]; 1xPhospho [S10(100)]	112	AT1G29400.1	AT1G29400.1 [783-799]	AT1G29400.1 1xPhospho [S792(100)]	1	2074.84	56.42	129.9	96.4	98.1	88.7	86.8	88.8	114.3	142.9	178.4	112.9	87	82.1	94.1	108.1	100	102.1	100	80.5	94.8	91.7	75.7	101.6	100.6	44.7
[K].TTSQDVDESICK.[F]	1xCarbamidomethyl [C11]; 1xPhospho [S3(100)]	19	AT4G00100.1	AT4G00100.1 [28-39]	AT4G00100.1 1xPhospho [S30(100)]	0	1462.58	36.42	82.2	62.5	77.1	118	128.2	115.2	74.3	49	171.2	169.9	127.4	112.3	63.3	75.6	80.4	107.6	95.7	65.5	67.2	83.6	56.4	97.9	84.9	234.8
[K].NMVSPNLVSPLPR.[E]	1xOxidation [M2]; 2xPhospho [S4(100); S9(100)]	34	AT3G10980.1	AT3G10980.1 [486-498]	AT3G10980.1 2xPhospho [S489(100); S494(100)]	0	1599.7	83.4	64.5	115.1	130.1	67.3	58.3	93.1	123.3	216	0	81.3	54	66.8	155.4	130.4	173	52.8	82.7	65.4	163.3	168.8	186.6	90.5	61.3	0
[K].NMVSPNLVSPLPR.[E]	2xPhospho [S4(100); S9(100)]	15	AT3G10980.1	AT3G10980.1 [486-498]	AT3G10980.1 2xPhospho [S489(100); S494(100)]	0	1583.71	97.68	0	145.7	153.3	82.3	77.8	69.7	135.2	96.4	0	67.5	51.4	50.5	219.7	136.6	197.3	73.1	73.3	99.7	183.2	148	202.9	77.5	59	0
[K].NMVSPNLVSPLPR.[E]	1xOxidation [M2]; 1xPhospho [S4(100)]	118	AT3G10980.1	AT3G10980.1 [486-498]	AT3G10980.1 1xPhospho [S489(100)]	0	1519.73	80.58	146.5	93.1	117.5	63	65.3	91	102.7	150.4	70	87.7	57.4	72.9	105	126.4	137.5	50.3	93.9	82.2	124.8	126.2	153.6	90.2	80.5	111.8
[K].NMVSPNLVSPLPR.[E]	1xPhospho [S4(100)]	44	AT3G10980.1	AT3G10980.1 [486-498]	AT3G10980.1 1xPhospho [S489(100)]	0	1503.74	94.52	77.3	131	151.9	84.4	60.2	68.2	153.2	66.7	23.1	68.7	44.2	51.3	158.5	137.9	185.1	59.1	63.7	103.3	155.1	146.9	180.8	90.1	72.5	66.9
[R].NMTLGTTSSQSHEPSPSDPSLSLADNTNATK.[K]	1xOxidation [M2]; 1xPhospho [T6(98.7)]	19	AT1G79380.1	AT1G79380.1 [20-50]	AT1G79380.1 1xPhospho [T25(98.7)]	0	3284.43	68.24	214.3	139.9	113.7	53.6	34.1	51.3	139.2	257.5	0	41	55.2	84.3	110.8	161.1	127.5	63.8	66.3	66	145.1	115.3	150.2	34.8	54.7	120.1
[R].NMTLGTTSSQSHEPSPSDPSLSLADNTNATK.[K]	1xPhospho [T/S]	16	AT1G79380.1	AT1G79380.1 [20-50]		0	3268.43	77.58	217.8	134.8	134	257.1	0	91	89	92.9	79.2	81	201	0	0	109.9	190	55.7	0	187.5	127.4	136.9	143.5	0	0	71.2
[R].NMSSSSSAAFFSANQSPFFSPR.[S]	1xPhospho [S3(99.5)]	19	AT4G23440.1	AT4G23440.1 [20-41]	AT4G23440.1 1xPhospho [S22(99.5)]	0	2434.02	106.82	0	37.7	0	280.3	155.9	177.2	47.9	0	0	162.4	139.1	161.5	21.9	0	0	156.1	103.4	266.1	86.6	0	125.6	171.8	178.2	128.5
[R].TTTPPPNLSQDLGLSLHPFQGNNNTVVVPETNNFTTTHFDTFGR.[I]	1xPhospho [T/S]	18	AT2G31070.1	AT2G31070.1 [169-212]		0	4906.31	113	0	0	0	0	0	0	0	0	0	0	0	0	0	0	0	0	1740.9	0	0	0	0	0	0	659.1
[R].NMSCPISPVGSPIFHSHSPHISGR.[R]	1xCarbamidomethyl [C4]; 1xOxidation [M2]; 2xPhospho [S7(97.4); S11(99.9)]	4	AT1G63700.2	AT1G63700.2 [723-746]	AT1G63700.2 2xPhospho [S729(97.4); S733(99.9)]	0	2777.17	78.45	36.9	168.8	0	244.7	0	0	55.6	57.6	0	0	289.9	643.9	0	0	0	295.7	237.9	0	0	0	0	147.5	180.6	41
[K].NMQQLNQSPDIDGELSK.[E]	1xOxidation [M2]; 1xPhospho [S8(100)]	109	AT2G38770.1	AT2G38770.1 [1470-1486]	AT2G38770.1 1xPhospho [S1477(100)]	0	2012.86	58.67	202.9	84.8	176.2	55.1	55.2	68.8	109.9	219.8	314.2	74.5	55.6	71.7	83.9	113.3	74.3	56.7	84.6	65.7	69.1	67.3	77.1	94.3	66.7	58.4
[K].NMQQLNQSPDIDGELSK.[E]	1xPhospho [S8(100)]	79	AT2G38770.1	AT2G38770.1 [1470-1486]	AT2G38770.1 1xPhospho [S1477(100)]	0	1996.87	68.42	249.6	146.5	211.6	75.9	69.6	69.3	156.3	91.9	66.4	81.7	68.6	76.3	121.9	88.5	113.4	70.5	108.5	117.4	58.4	70.2	84.1	100.2	93.1	9.9
[K].NMNMPSTSLSPAGTSK.[R]	2xOxidation [M2; M4]; 1xPhospho [S10(100)]	35	AT4G28880.3	AT4G28880.3 [371-386]	AT4G28880.3 1xPhospho [S380(100)]	0	1734.71	33.99	171.4	83.6	103	89.8	54.4	108	96.6	119.3	162.5	58.4	53.9	100.6	100.7	169.3	158.4	75.8	39.2	38	123.1	129	97.2	51.7	40	176.4
[K].NMNMPSTSLSPAGTSK.[R]	1xOxidation [M]; 1xPhospho [S10(100)]	36	AT4G28880.3	AT4G28880.3 [371-386]	AT4G28880.3 1xPhospho [S380(100)]	0	1718.71	46.95	166.7	91.7	112.2	114.3	99.6	69.7	92	68.8	147.3	117.8	95.1	82.6	80.8	66.5	124.3	138.5	100.7	97.7	21.3	65.3	59.8	65	67.4	255
[K].NMNMPSTSLSPAGTSK.[R]	1xPhospho [S10(100)]	14	AT4G28880.3	AT4G28880.3 [371-386]	AT4G28880.3 1xPhospho [S380(100)]	0	1702.72	60.26	120.9	81.4	99.4	72.5	69.5	82.2	110.3	0	220.3	63.4	86.1	105.5	118	113.4	136.3	113.1	89	95.2	108.4	106.8	89.5	114.6	84.9	119.3
[K].NMNMPSSTSLSPAGTSK.[R]	2xOxidation [M2; M4]; 1xPhospho [S11(100)]	15	AT4G28860.1	AT4G28860.1 [368-384]	AT4G28860.1 1xPhospho [S378(100)]	0	1821.74	32.05	89.3	55.5	57.2	73.6	24.9	56.7	52.3	81.2	190.6	25.2	28.1	122.4	52.3	89.1	66.8	142.5	170.2	0	70.9	120.5	81.8	171.9	237.2	339.6
[K].NMNMPSSTSLSPAGTSK.[R]	1xOxidation [M]; 1xPhospho [S11(100)]	13	AT4G28860.1	AT4G28860.1 [368-384]	AT4G28860.1 1xPhospho [S378(100)]	0	1805.74	44.85	146.7	88.6	129.5	89.7	102.1	107.7	109.4	0	210.6	97.3	107.4	87	107.8	99.4	130.5	111.6	82.2	88	99.3	115.4	57	83.8	69.2	79.8
[K].TTTSFTALDK.[N]	1xPhospho [S4(100)]	14	AT1G54370.1	AT1G54370.1 [493-502]	AT1G54370.1 1xPhospho [S496(100)]	0	1164.52	52.26	263.9	110.1	146	39.1	28.2	34.5	158.5	71.4	348.8	25	20	29.2	165.9	193.8	141.2	18.7	23.9	39.1	136.8	154.7	126.8	0	31	93.4
[K].TTSNDQVNALMSPEPSYLAPVQPSEALLAVK.[H]	1xOxidation [M11]; 1xPhospho [S12(100)]	20	AT5G63370.4	AT5G63370.4 [125-155]	AT5G63370.4 1xPhospho [S136(100)]	0	3366.62	110.78	0	108.9	103	128.8	153	121.8	139.6	260.2	0	125.1	128.5	157.9	0	63.3	0	108.8	50.8	39.4	101	120	181.1	124.9	156	28.1
[R].NNNKDETISKEEAGDEIK.[L]	1xPhospho [S9(100)]	30	AT2G02160.1	AT2G02160.1 [546-563]	AT2G02160.1 1xPhospho [S554(100)]	2	2113.93	31.13	140.4	63.9	98.7	155.6	102	98.2	75.8	71.2	205.1	116.4	113.4	64.1	79.3	89.8	78.7	66.7	64.8	47.7	114.4	133.1	60.7	56.2	49.2	254.3
[K].NNNENGDDATSDGEEDLDDLRVDEAK.[V]	1xPhospho [S11(100)]	86	AT4G37120.1	AT4G37120.1 [183-208]	AT4G37120.1 1xPhospho [S193(100)]	1	2930.14	66.3	116.4	76.2	88.6	90.1	84.3	109	94.7	104	0	83.3	127.5	113.5	76.2	92.7	103	132.2	124	164.8	103.6	94.3	123.2	100.7	195.8	1.8
[K].NNNENGDDATSDGEEDLDDLR.[V]	1xPhospho [S11(100)]	23	AT4G37120.1	AT4G37120.1 [183-203]	AT4G37120.1 1xPhospho [S193(100)]	0	2387.87	58.18	102.4	62.5	82	116.4	85	164.4	74.9	93.1	157	116.2	145.1	111.9	88.4	111.3	90.9	95.5	91.6	121.3	66.6	94.7	106.3	108	114.6	0
[K].NNNEKGDDANSDGEEDEDDLRVDEAK.[V]	1xPhospho [S11(100)]	80	AT1G65660.1	AT1G65660.1 [183-208]	AT1G65660.1 1xPhospho [S193(100)]	2	2973.15	36	150.6	116.3	114.5	106.5	69.8	97.5	128.9	68.9	254.7	108.1	84.4	62	75.3	113.2	91.3	45.5	73.6	42	119.2	115.4	117.6	48.4	44.3	152
[truncated: 23,155 more rows]
