# Supplementary material for: Cross-Species Analysis of ABA-Induced Phosphosignaling Landscapes in Rice, Soybean, and Arabidopsis
Source: Proteomes. 2026 Jan 20;14(1):4. doi: 10.3390/proteomes14010004 (PMC12922155; doi:10.3390/proteomes14010004)
Supplement: Supplementary file 1 [file proteomes-14-00004-s001.zip › Data.S2.xlsx]

## Sheet: Sheet1
Supplementary Data 2. Phosphopeptide abundances in rice
Phosphopeptide abundances in 3-week-old oryza sativa (japonica). Data were obtained from three indipendent biological replicates. The phosphopeptides were identified and quantified based on the extracted ion chromatogram (XIC) peak height using Proteome Discoverer 2.5 (PD2.5). Missing values were treated as 0.
Annotated Sequence	Modifications	# PSMs	Master Protein Accessions	Positions in Master Proteins	Modifications in Master Proteins	# Missed Cleavages	Theo. MH+ [Da]	Top Apex RT [min]	Abundances (Scaled): F13: Sample, Root, 0	Abundances (Scaled): F14: Sample, Root, 0	Abundances (Scaled): F15: Sample, Root, 0	Abundances (Scaled): F16: Sample, Root, 15	Abundances (Scaled): F17: Sample, Root, 15	Abundances (Scaled): F18: Sample, Root, 15	Abundances (Scaled): F19: Sample, Root, 30	Abundances (Scaled): F20: Sample, Root, 30	Abundances (Scaled): F21: Sample, Root, 30	Abundances (Scaled): F22: Sample, Root, 90	Abundances (Scaled): F23: Sample, Root, 90	Abundances (Scaled): F24: Sample, Root, 90	Abundances (Scaled): F1: Sample, Shoot, 0	Abundances (Scaled): F2: Sample, Shoot, 0	Abundances (Scaled): F3: Sample, Shoot, 0	Abundances (Scaled): F4: Sample, Shoot, 15	Abundances (Scaled): F5: Sample, Shoot, 15	Abundances (Scaled): F6: Sample, Shoot, 15	Abundances (Scaled): F7: Sample, Shoot, 30	Abundances (Scaled): F8: Sample, Shoot, 30	Abundances (Scaled): F9: Sample, Shoot, 30	Abundances (Scaled): F10: Sample, Shoot, 90	Abundances (Scaled): F11: Sample, Shoot, 90	Abundances (Scaled): F12: Sample, Shoot, 90
[R].AAAAAAAAAAAAAVAEPSSQPEALAEDPAPSSQPLGLSSEGAGER.[M]	1xPhospho [S]	140	LOC_Os01g16090.1	LOC_Os01g16090.1 [22-66]		0	4166.95	102.66	125	108.6	21	25.7	54.4	37	42.9	61.8	56.6	38.5	9.9	53.2	122.5	203.5	160.8	160.4	113.4	127.8	72.8	98.8	221.2	209.1	81	194.1
[K].IQTPTDEVVVPYDTLSAAPEDLNETK.[K]	1xPhospho [S16(100)]	26	LOC_Os09g38030.1	LOC_Os09g38030.1 [50-75]	LOC_Os09g38030.1 1xPhospho [S65(100)]	0	2925.37	102.4	61.4	92.4	21.3	18.1	26.2	25.3	16.8	30	31	37.6	10.7	39.1	226.7	233.3	202.3	32.6	200.1	143.4	116	119.7	171.9	219.2	141.7	183.1
[K].IQTPTDEVVVPYDTLSAAPEDLNETKK.[L]	1xPhospho [T14(99.5)]	52	LOC_Os09g38030.1	LOC_Os09g38030.1 [50-76]	LOC_Os09g38030.1 1xPhospho [T63(99.5)]	1	3053.46	97.66	54.3	18.3	13.2	83.9	37.9	13.2	10.6	16.2	47	31.7	10.3	24.7	178.5	182.7	177.8	189.3	202.8	121.7	149.2	158.9	176.3	179.8	144.8	176.7
[K].IQVSESPEDIPISTTATVPITDEDSSQASPPAASPK.[K]	1xPhospho [S34(100)]	62	LOC_Os04g50790.1	LOC_Os04g50790.1 [269-304]	LOC_Os04g50790.1 1xPhospho [S302(100)]	0	3745.76	101.3	74.1	54.4	0	31.7	29.8	45.5	31.1	49.8	39.2	22.3	0	0	197.1	166.5	151	144.8	207.7	133.5	151.1	168.1	176.4	190.3	154	181.4
[K].IQVSESPEDIPISTTATVPITDEDSSQASPPAASPK.[K]	2xPhospho [S29(100); S34(100)]	15	LOC_Os04g50790.1	LOC_Os04g50790.1 [269-304]	LOC_Os04g50790.1 2xPhospho [S297(100); S302(100)]	0	3825.72	104.06	0	0	0	0	37.3	0	0	46.3	0	0	0	28.4	81.1	417.2	85	391	0	0	0	0	472.9	435.2	0	405.5
[R].LQYQGSLAGSDSELQRSPSPSPEPQK.[S]	3xPhospho [S17(100); S19(100); S21(100)]	13	LOC_Os01g07360.2	LOC_Os01g07360.2 [102-127]	LOC_Os01g07360.2 3xPhospho [S118(100); S120(100); S122(100)]	1	3026.26	69.54	179.7	151.8	282.1	191.3	258.3	170.5	100.7	237.6	0	248.4	176.8	186.8	0	0	14	0	30.7	0	27.9	21.6	121.7	0	0	0
[R].IRDVNLNSCLDAMSPPVSGANYETSNAIDDNNR.[S]	1xCarbamidomethyl [C9]; 1xOxidation [M13]; 1xPhospho [S14(100)]	2	LOC_Os09g29750.1	LOC_Os09g29750.1 [677-709]	LOC_Os09g29750.1 1xPhospho [S690(100)]	1	3718.61	83.12	76.1	75.4	84.7	0	0	90.8	86.7	118.3	60.7	0	57.9	89	0	0	0	0	0	247.9	434.7	483.2	0	0	162.4	332.3
[R].LREDGGGGGGGSSGDSSGGEGTSAAPK.[R]	1xPhospho [S17(99.5)]	11	LOC_Os01g66330.1	LOC_Os01g66330.1 [166-192]	LOC_Os01g66330.1 1xPhospho [S182(99.5)]	1	2386.97	21.75	0	0	0	0	0	0	0	0	0	0	0	0	119.9	44.9	58.3	279.2	461.1	430.7	309.4	350.7	0	0	345.7	0
[R].LRENEVGMESVQDMDIDRPER.[S]	1xPhospho [S10(100)]	62	LOC_Os02g20410.1	LOC_Os02g20410.1 [975-995]	LOC_Os02g20410.1 1xPhospho [S984(100)]	1	2598.13	66.84	85.5	86.3	165.2	106.1	92.4	96	82.9	53.9	49.9	141.4	125	109.6	168.4	230.3	174	92.3	64.4	63.8	14.1	8.1	171.5	156.4	0	62.4
[R].LQSQSMAADEFDNV.[-]	1xOxidation [M6]; 1xPhospho [S3(100)]	68	LOC_Os06g12310.1	LOC_Os06g12310.1 [285-298]	LOC_Os06g12310.1 1xPhospho [S287(100)]	0	1650.64	72.32	132	162.1	173.6	116.8	141.5	135.8	148.9	180.1	164.3	125.5	83.8	134.3	50.9	32.5	40.5	65.1	73.1	68.7	66.4	74.2	88.3	55.6	29.2	56.8
[R].LRENEVGMESVQDMDIDRPER.[S]	1xOxidation [M]; 1xPhospho [S10(100)]	43	LOC_Os02g20410.1	LOC_Os02g20410.1 [975-995]	LOC_Os02g20410.1 1xPhospho [S984(100)]	1	2614.13	56	120.6	138	120.4	106.3	129.2	127.1	146.6	131.6	138.4	77.5	118.7	156.4	172.5	139.6	183.2	42.1	2.7	38.6	2.4	2.8	170.3	120.8	1.3	13
[R].LRGEATESVHDMDIDDDNTGR.[R]	1xPhospho [T/S]	13	LOC_Os05g48855.1	LOC_Os05g48855.1 [135-155]		1	2425.99	45.29	133.4	153	348.2	186.7	150.8	165.5	177.7	118.5	100.7	216	172	142.3	44.9	77.4	45.9	0	8.9	134.3	0	0	23.7	0	0	0
[R].LRGEATESVHDMDIDDDNTGR.[R]	1xOxidation [M12]; 1xPhospho [T/S]	17	LOC_Os05g48855.1	LOC_Os05g48855.1 [135-155]		1	2441.99	33.16	47.7	94.6	52	57	80.9	81.2	73	123.8	132.4	65.5	47.9	67.9	0	13.8	0	114.7	0	320.1	437.6	0	0	0	388	201.7
[K].LRPGQPDAIQEASTSDMEDASTSSGGQK.[S]	1xPhospho [S24(99.7)]	117	LOC_Os12g24080.1	LOC_Os12g24080.1 [536-563]	LOC_Os12g24080.1 1xPhospho [S559(99.7)]	0	2943.27	57.62	90.7	67.2	137.1	104	107.2	95.5	99.8	86.4	81.4	110.6	91.5	95.7	200.8	186.9	167.4	101.9	54.9	68.6	24.8	26.9	138.9	189.5	19	53.4
[K].LRPGQPDAIQEASTSDMEDASTSSGGQK.[S]	1xOxidation [M17]; 1xPhospho [S15(100)]	89	LOC_Os12g24080.1	LOC_Os12g24080.1 [536-563]	LOC_Os12g24080.1 1xPhospho [S550(100)]	0	2959.26	44.24	73.4	110.6	101.7	100.2	133.2	120.3	153.7	164.1	199.7	146.3	71.6	159.3	71	143.6	104.7	28	16	273.2	0	9	101.9	103.4	0	15
[K].LRPGQPDAIQEASTSDMEDASTSSGGQK.[S]	2xPhospho [S24(99.5); T/S]	15	LOC_Os12g24080.1	LOC_Os12g24080.1 [536-563]	LOC_Os12g24080.1 2xPhospho [S559(99.5); T/S]	0	3023.23	60.78	140.7	119.8	233.1	119.7	132.5	126.8	175.3	117.4	142.4	229.6	124.9	212.4	0	189.6	139.7	0	0	0	0	0	0	124.5	0	71.5
[R].LRPTSPAPAAAASAPLSSSSLSPEQR.[R]	1xPhospho [S22(100)]	56	LOC_Os04g57730.1	LOC_Os04g57730.1 [24-49]	LOC_Os04g57730.1 1xPhospho [S45(100)]	0	2629.3	70.08	15.1	33.2	21.1	18.5	26.7	26.7	25.2	41.4	39	15.8	10.7	14	223.3	154.7	186	172.8	182.4	145.1	158.2	184.2	177.1	222.9	150.5	155.5
[R].LRPTSPAPAAAASAPLSSSSLSPEQR.[R]	2xPhospho [S22(100); T/S]	15	LOC_Os04g57730.1	LOC_Os04g57730.1 [24-49]	LOC_Os04g57730.1 2xPhospho [S45(100); T/S]	0	2709.26	75.03	16.6	20.5	17.8	27.5	19.6	28.4	29.6	30.1	39.3	18.5	0	20.6	225	151.8	172.1	188.4	213.4	108.7	140.5	172	180.3	250	131	198.3
[R].IRPVYQMLYAGGSFSQPR.[S]	1xOxidation [M7]; 1xPhospho [S13(100)]	73	LOC_Os06g08110.1	LOC_Os06g08110.1 [546-563]	LOC_Os06g08110.1 1xPhospho [S558(100)]	0	2166.02	79.01	48.6	68.1	55.1	40.2	71	66.9	85.6	87.3	82.1	86.9	50.4	88.1	87.9	108.1	94.5	105.3	164.7	141.7	121.6	211.9	127.7	117.1	137.6	151.7
[K].LRRSPIPDNHVVSFDAAVR.[S]	1xPhospho [S4(100)]	30	LOC_Os03g55704.1	LOC_Os03g55704.1 [679-697]	LOC_Os03g55704.1 1xPhospho [S682(100)]	2	2229.13	63.92	54.5	56.8	89.8	60.3	69.7	48.3	77.3	56	66.2	89.8	85	85.3	114	85.4	74	605.1	84.3	92.2	100	87.1	85.3	67.3	84.5	81.6
[K].IRSDGSDFDESIEK.[C]	2xPhospho [S3(100); S6(100)]	14	LOC_Os02g47170.1	LOC_Os02g47170.1 [237-250]	LOC_Os02g47170.1 2xPhospho [S239(100); S242(100)]	1	1757.67	48.63	202.9	203.7	277.7	170.9	189.8	192.1	220.6	175	204.6	225.9	137.3	186.2	0	13.4	0	0	0	0	0	0	0	0	0	0
[R].LRESQTPLLGGDNPELHPSDFSGVTPR.[K]	2xPhospho [T6(100); T25(100)]	110	LOC_Os04g28090.1	LOC_Os04g28090.1 [374-400]	LOC_Os04g28090.1 2xPhospho [T379(100); T398(100)]	1	3079.39	88.82	77.9	22.1	123.1	97.9	118.1	85.7	83.7	96.9	102.9	49	23.8	59	130	108.3	113.7	132	166	104.2	110.5	100.4	135.1	123.2	116.3	120.3
[R].LQSQSMAADEFDNV.[-]	1xPhospho [S3(100)]	52	LOC_Os06g12310.1	LOC_Os06g12310.1 [285-298]	LOC_Os06g12310.1 1xPhospho [S287(100)]	0	1634.64	85	141.3	163.3	317.6	165.7	173.2	142.1	173.3	129.3	117.3	165.4	107.5	152	38.7	32.7	39.4	41.3	49	25.9	28.8	32.5	60.9	28.6	33.7	40.6
[R].LQSPGAQQTYGTSQQVDASAGNQGMLSPYR.[S]	1xOxidation [M25]; 2xPhospho [S3(100); S27(100)]	16	LOC_Os01g68860.1	LOC_Os01g68860.1 [283-312]	LOC_Os01g68860.1 2xPhospho [S285(100); S309(100)]	0	3316.4	69.69	24.7	30.2	25.4	30.7	39.4	36.7	43.8	66.4	56.7	55.4	31.1	48.2	150.3	214.7	264.3	155.7	167.6	113.7	154.8	191.6	136	179.4	51	132.5
[R].LQSPGAQQTYGTSQQVDASAGNQGMLSPYR.[S]	2xPhospho [S3(100); S27(100)]	20	LOC_Os01g68860.1	LOC_Os01g68860.1 [283-312]	LOC_Os01g68860.1 2xPhospho [S285(100); S309(100)]	0	3300.4	81.23	0	35.3	39.7	64.2	75.1	68.7	80.8	47.3	62.4	102.6	93.1	50.2	237.7	217.7	298.6	123.7	134.4	0	110	68.9	111.8	141.7	152.3	83.9
[K].LQLVVRTPPAESLESEDEDGFPVSFSESK.[K]	2xPhospho [T7(100); S15(100)]	43	LOC_Os04g36890.1	LOC_Os04g36890.1 [217-245]	LOC_Os04g36890.1 2xPhospho [T223(100); S231(100)]	1	3352.49	108.69	257.8	45.6	60.1	25.7	22.6	41.1	27.1	36	40.1	251.3	243.1	395.7	17.8	257.7	164.2	150.4	0	3.6	0	0	104.8	86.9	0	168.8
[R].LQIWQYGDVESDEEEQAPAAR.[R]	1xPhospho [S11(100)]	3477	LOC_Os02g32350.1	LOC_Os02g32350.1 [960-980]	LOC_Os02g32350.1 1xPhospho [S970(100)]	0	2514.08	93.34	109.6	11	144.5	122.9	123.2	148.8	82	256.6	270.5	93.9	81.7	161.3	79.3	101.9	76.4	45.9	64.4	63.5	59.5	55.2	73.8	72.7	60.1	41.5
[R].LQIWQYGDVESDEEEQAPAAR.[R]	2xPhospho [Y6(100); S11(100)]	16	LOC_Os02g32350.1	LOC_Os02g32350.1 [960-980]	LOC_Os02g32350.1 2xPhospho [Y965(100); S970(100)]	0	2594.05	93.28	265.3	308.8	571	219.3	184.6	266.1	138.8	58.3	65.7	232.2	2.9	84.6	1.3	0	0	0	0	0	0	0	0	1.2	0	0
[R].LQNPPPPAAAAQAPSTPTSPTTPTSSSSQPGPLR.[S]	1xPhospho [S19(100)]	258	LOC_Os03g14260.1	LOC_Os03g14260.1 [55-88]	LOC_Os03g14260.1 1xPhospho [S73(100)]	0	3389.64	74.09	41.5	74.2	51.6	48.1	54.9	81.8	70.4	98.3	58.6	39.9	35.8	50.1	124.5	155.3	134.3	149.3	160.5	97.2	210.1	170.8	103.7	119.3	172.4	97.2
[R].LQNPPPPAAAAQAPSTPTSPTTPTSSSSQPGPLR.[S]	2xPhospho [S19(100); T22(100)]	397	LOC_Os03g14260.1	LOC_Os03g14260.1 [55-88]	LOC_Os03g14260.1 2xPhospho [S73(100); T76(100)]	0	3469.6	77.18	50	84.3	74	77.3	93.5	121.7	96.1	169.1	119.9	73.8	54.6	63.4	121.2	143.8	125.2	172.9	128.4	53.6	64.6	55.5	115.4	164.4	38.7	138.6
[R].LQNPPPPAAAAQAPSTPTSPTTPTSSSSQPGPLR.[S]	3xPhospho [S19(100); T22(100); S/T]	168	LOC_Os03g14260.1	LOC_Os03g14260.1 [55-88]	LOC_Os03g14260.1 3xPhospho [S73(100); T76(100); S/T]	0	3549.57	81.32	121.1	171.1	157.5	172.7	213.3	225.3	197.1	295.6	210	155.6	89.8	143	12.8	61.1	26.4	24.1	9.2	12	9.3	21.2	20.4	26.5	6.2	18.7
[K].IQPDQSYQVPTSAVLPSPTSLPSHLR.[E]	1xPhospho [S17(100)]	7	LOC_Os04g57610.3	LOC_Os04g57610.3 [532-557]	LOC_Os04g57610.3 1xPhospho [S548(100)]	0	2898.44	101.96	0	0	0	0	0	0	0	0	0	0	0	0	471.8	0	0	236.1	437.5	311	301	441.8	0	0	200.8	0
[R].LQQEEEEEEGASSEPETRPRPPPATPATAEEPAATAAGAEAR.[A]	1xPhospho [S/T]	17	LOC_Os01g17070.1	LOC_Os01g17070.1 [35-76]		0	4438	61.17	0	0	0	0	0	0	0	0	0	0	0	0	320.4	269.6	228.1	272.5	264.4	242.7	0	57.2	272.1	286.9	0	186.2
[K].IQRPEASESSQPSSSPPSQPQEQPEAK.[A]	1xPhospho [S15(100)]	309	LOC_Os02g43020.1	LOC_Os02g43020.1 [195-221]	LOC_Os02g43020.1 1xPhospho [S209(100)]	0	2986.34	38.41	57.7	85.8	106.4	96.4	93.7	95	95.7	103.3	101.6	76	58.8	80.5	142	135.4	139.5	80.3	65.2	145.8	51.9	34.9	122.6	139.7	218.3	73.3
[K].LQSEKFEHLSEQELCLK.[E]	1xCarbamidomethyl [C15]; 1xPhospho [S3(100)]	107	LOC_Os07g30774.1	LOC_Os07g30774.1 [698-714]	LOC_Os07g30774.1 1xPhospho [S700(100)]	1	2198.02	74.68	121.1	84.2	166.9	115.9	133.8	115.2	124.5	99.3	99.7	115.5	89.7	112.2	111.8	98.2	76.6	70.1	102.9	65.6	80.3	84.8	88	87.3	65.3	91.1
[R].LQSEYGLSFSNDGANSR.[R]	1xPhospho [S10(100)]	45	LOC_Os02g08360.1	LOC_Os02g08360.1 [864-880]	LOC_Os02g08360.1 1xPhospho [S873(100)]	0	1924.81	71.76	90.1	126	140.4	83.3	92.9	96.2	121.6	110.7	110.1	132.1	74	96.3	97.1	114	125.8	106	89.8	64.2	50.5	70.7	123.3	152.5	30.6	101.7
[R].LQSFEEEHKNALER.[A]	1xPhospho [S3(100)]	36	LOC_Os06g14490.1	LOC_Os06g14490.1 [365-378]	LOC_Os06g14490.1 1xPhospho [S367(100)]	1	1809.82	40.15	138.5	149.2	199.1	146.2	143.6	159.5	166.3	143	159.1	158.1	111.6	130.5	105.9	64.2	47.3	16.7	19.6	41.6	33.7	16.9	90	79.7	54.5	25.1
[K].LQSFTSFQKPIETAPNK.[H]	1xPhospho [S6(99.6)]	16	LOC_Os04g46894.1	LOC_Os04g46894.1 [1533-1549]	LOC_Os04g46894.1 1xPhospho [S1538(99.6)]	0	2015.98	75.63	164.5	239.6	199.9	189.7	176.8	216.4	188.1	206.1	211.3	150.1	98.8	118.2	20.8	15	24.5	21.7	32.2	0	34.7	0	22.5	23.2	23.3	22.4
[K].LQSLAGQHTDVLEALSPNVR.[K]	1xPhospho [S16(100)]	130	LOC_Os06g05660.3	LOC_Os06g05660.3 [40-59]	LOC_Os06g05660.3 1xPhospho [S55(100)]	0	2228.11	90.46	109.1	62.1	215.8	165.3	199.1	104.6	67.7	172.7	200.5	131	68.9	121.3	90.5	53.9	60.4	63.6	105.1	54.8	72.9	62.6	68.1	46.6	58.1	45.2
[K].LQSLKSNVVCGSHPELR.[R]	1xCarbamidomethyl [C10]; 1xPhospho [S6(100)]	30	LOC_Os03g47760.1	LOC_Os03g47760.1 [770-786]	LOC_Os03g47760.1 1xPhospho [S775(100)]	1	2003.97	55.55	178.1	191.2	313.5	167.6	176.8	165.8	219.7	160.1	184.7	225.4	134.9	207.5	7.3	0	9.7	0	10.5	5.2	6.9	10.4	5.2	3.8	14.9	0.7
[R].LQSPGAQQTYGTSQQVDASAGNQGMLSPYR.[S]	1xPhospho [S3(100)]	84	LOC_Os01g68860.1	LOC_Os01g68860.1 [283-312]	LOC_Os01g68860.1 1xPhospho [S285(100)]	0	3220.44	78.02	10.1	12.7	17.7	18.7	22.3	22.4	17.6	12.9	11.3	17	17.2	19.4	230.6	198.8	277.4	182.9	191.6	110.1	180.5	161	145	190.1	186.4	146.3
[R].LQSPGAQQTYGTSQQVDASAGNQGMLSPYR.[S]	1xOxidation [M25]; 1xPhospho [S3(100)]	105	LOC_Os01g68860.1	LOC_Os01g68860.1 [283-312]	LOC_Os01g68860.1 1xPhospho [S285(100)]	0	3236.43	68.04	6.5	13	11	11.2	15.6	14.6	14	21	19.2	11.1	12.1	14.7	195.7	165.5	192.6	154	185.5	147.8	248.4	265.4	163.4	186.7	148.4	182.6
[R].LRSMLPSAAPAAAAGEEEEEGER.[R]	1xPhospho [S]	8	LOC_Os05g27960.1	LOC_Os05g27960.1 [12-34]		1	2451.09	72.21	109.1	172.2	183.2	107.8	167.6	203.4	112.3	114.9	183.7	151.3	118.2	117.1	87.5	60.5	78.6	61.5	65.2	0	26	0	53.5	85.7	40.1	100.8
[R].LRSMLPSAAPAAAAGEEEEEGER.[R]	1xOxidation [M4]; 1xPhospho [S]	8	LOC_Os05g27960.1	LOC_Os05g27960.1 [12-34]		1	2467.08	60.26	59.5	166.7	0	74.7	111.2	126.7	130.5	211.8	216.3	38.7	86	32.6	138.8	69.1	112.3	84.9	96.4	105.1	51.5	123.8	81.2	148.7	22.9	110.6
[R].LRSQQSIAADDVDEMENIQV.[-]	1xPhospho [S3(99.8)]	34	LOC_Os02g51110.1	LOC_Os02g51110.1 [279-298]	LOC_Os02g51110.1 1xPhospho [S281(99.8)]	1	2341.04	96.51	605.3	235.6	299.4	485.7	220.9	93.4	120.1	61.8	79.2	95.3	45.5	57.8	0	0	0	0	0	0	0	0	0	0	0	0
[R].LRSQQSIAADDVDEMENIQV.[-]	1xOxidation [M15]; 1xPhospho [S3(99.8)]	88	LOC_Os02g51110.1	LOC_Os02g51110.1 [279-298]	LOC_Os02g51110.1 1xPhospho [S281(99.8)]	1	2357.03	77.86	231.9	306.7	217.3	111.3	163.4	209.1	162.5	341.2	326.3	101.7	86.2	98.1	3.3	2.9	2.7	3.8	7	3	5.8	5.7	5.8	2.6	0	1.7
[R].LSEADSHSDVKNETTGLITR.[Q]	1xPhospho [S/T]	3	LOC_Os03g59680.1	LOC_Os03g59680.1 [320-339]		1	2253.04	51.97	172.2	276.7	226.3	158.7	182.4	183.3	179.4	225.4	211.4	173.7	111.8	175.1	22.3	23.2	17.7	14.5	6.8	9.5	0	0	11.5	18.2	0	0
[K].LSEDSDDEFYDVDK.[V]	1xPhospho [S5(100)]	23	LOC_Os05g38950.2	LOC_Os05g38950.2 [142-155]	LOC_Os05g38950.2 1xPhospho [S146(100)]	0	1756.65	65.96	157.5	191.9	229.1	176.1	197.4	179.1	177.3	224.1	224	242	143.6	201.8	0	31.4	16.3	0	0	0	0	0	0	8.5	0	0
[K].LSEDSDDEFYDVDKVETSQEMHSSDSANTGIDNR.[G]	1xPhospho [S5(99.6)]	85	LOC_Os05g38950.2	LOC_Os05g38950.2 [142-175]	LOC_Os05g38950.2 1xPhospho [S146(99.6)]	1	3915.57	78.86	73.8	89.1	140	128.8	135	125.4	103.1	75.1	97.3	148.1	104.5	113.7	146.9	221.7	174.9	99.9	0	0	0	0	154.6	157.1	0	111.2
[K].LSEDSDDEFYDVDKVETSQEMHSSDSANTGIDNR.[G]	1xOxidation [M21]; 1xPhospho [S/Y/T]	85	LOC_Os05g38950.2	LOC_Os05g38950.2 [142-175]		1	3931.56	73.37	72.7	130.5	74.8	78.9	108.5	101.4	107.7	135.3	152.3	102.5	81.3	108.4	171.6	131.4	160.3	136.4	67.3	45.5	19.7	16.5	101.5	157.7	0	137.8
[R].LSEENHLMGASNGFSDDDSNFK.[L]	1xPhospho [S15(100)]	8	LOC_Os03g50100.1	LOC_Os03g50100.1 [807-828]	LOC_Os03g50100.1 1xPhospho [S821(100)]	0	2493.99	69.51	0	121.8	262.3	210.9	148.6	146	156.9	140.6	131.1	208.5	170.8	174.1	109	70	71.7	58.8	21	23.2	14.9	0	58.6	65.7	0	35.6
[K].ISEQSNTMASSNSSTDSTSDNESTSNDK.[S]	1xPhospho [S19(100)]	5	LOC_Os02g20490.1	LOC_Os02g20490.1 [243-270]	LOC_Os02g20490.1 1xPhospho [S261(100)]	0	3004.15	28	0	0	0	0	0	0	0	0	0	0	0	0	0	0	0	338.2	63.7	566.2	528	0	0	0	559	344.9
[K].ISEQSNTMASSNSSTDSTSDNESTSNDK.[S]	1xOxidation [M8]; 1xPhospho [S19(100)]	11	LOC_Os02g20490.1	LOC_Os02g20490.1 [243-270]	LOC_Os02g20490.1 1xPhospho [S261(100)]	0	3020.14	22.38	0	0	0	0	0	0	0	0	0	0	0	0	0	0	0	0	518.5	0	560.4	679.1	0	0	642	0
[K].LSERTISDELPQEPAKLEQDVTQTTAIGSGATPVDNGTESAAANPK.[E]	2xPhospho [S7(99.4); S/T]	7	LOC_Os02g39920.1	LOC_Os02g39920.1 [274-319]	LOC_Os02g39920.1 2xPhospho [S280(99.4); S/T]	2	4897.27		0	0	0	0	0	0	0	0	0	0	0	0	0	0	0	0	0	0	0	0	0	0	0	0
[K].LSETPGLINSSPYEDGWMIK.[V]	1xPhospho [S11(100)]	17	LOC_Os10g37180.1	LOC_Os10g37180.1 [117-136]	LOC_Os10g37180.1 1xPhospho [S127(100)]	0	2317.05	106	0	0	0	8.6	0	0	0	0	0	0	0	0	151	301	335.7	181.4	238.7	144	87.3	79.5	277.9	218.2	126.3	250.4
[K].LSETPGLINSSPYEDGWMIK.[V]	1xOxidation [M18]; 1xPhospho [S11(100)]	30	LOC_Os10g37180.1	LOC_Os10g37180.1 [117-136]	LOC_Os10g37180.1 1xPhospho [S127(100)]	0	2333.04	101.34	7.6	15.7	0	1.9	0	0	0	1.6	0	5	13.7	10.4	133.5	260.2	248.4	220	212.9	124	162.1	150.7	237.7	271.1	119	204.4
[R].LSFCDEIENGSDEDEFENQEPQKK.[H]	1xCarbamidomethyl [C4]; 1xPhospho [S11(100)]	124	LOC_Os09g36480.1	LOC_Os09g36480.1 [119-142]	LOC_Os09g36480.1 1xPhospho [S129(100)]	1	2967.19	78.48	72	90.9	122.9	83.4	100.9	103.9	105.9	84	96.3	92.1	77.1	106.6	136	173.3	149.1	105.8	75.6	35.4	77.7	66.4	139.7	158.7	51.9	94.5
[K].LSFLDASSSDPHNFMALLEEPLTSNK.[G]	1xPhospho [S8(99.6)]	31	LOC_Os01g05500.1	LOC_Os01g05500.1 [564-589]	LOC_Os01g05500.1 1xPhospho [S571(99.6)]	0	2943.35	119.8	58.4	96.4	35.3	358.4	0	401.6	0	0	0	390.9	335.1	354.5	25.1	70.6	55.3	43.7	19.9	23.2	0	0	47.5	19.9	13.9	50.1
[K].LSFLDASSSDPHNFMALLEEPLTSNK.[G]	1xOxidation [M15]; 1xPhospho [S/T]	20	LOC_Os01g05500.1	LOC_Os01g05500.1 [564-589]		0	2959.34	113.57	0	0	0	0	0	233.3	671.2	73.1	105.9	520.7	408.6	332.1	0	0	0	0	0	0	0	0	55	0	0	0
[R].LSFPVPIDPYGAYAQSLRSPSFK.[S]	1xPhospho [S19(99.1)]	28	LOC_Os08g02250.1	LOC_Os08g02250.1 [481-503]	LOC_Os08g02250.1 1xPhospho [S499(99.1)]	1	2620.28	111.87	116.4	0	25.7	0	85.1	152.1	120.8	0	4.5	130.1	198	165.5	116.6	154.8	137.8	114.2	118.4	117.9	100.6	87.4	106.7	92.6	110.2	144.8
[K].LSFQAGMAPPSPMR.[R]	1xPhospho [S11(100)]	37	LOC_Os05g03190.1	LOC_Os05g03190.1 [431-444]	LOC_Os05g03190.1 1xPhospho [S441(100)]	0	1569.7	84.63	64.5	79	103.4	93.2	99.6	131.2	80.6	73.3	62.9	89.2	81	77	170.3	174.4	150.1	116.8	130.2	60.1	61.3	55.9	121.5	131.1	89.5	103.8
[R].LSGAMDAAHTDIDSPFSPGESSQSHDTIK.[K]	1xPhospho [S17(100)]	10	LOC_Os09g07900.1	LOC_Os09g07900.1 [916-944]	LOC_Os09g07900.1 1xPhospho [S932(100)]	0	3081.31	74.92	131.8	0	245.4	179.8	143.8	183.4	240.7	0	169.2	279.1	163.4	293.5	103.2	135.3	17.1	24.6	14.5	0	14.6	0	24.1	14.3	8.6	13.5
[R].LSGAMDAAHTDIDSPFSPGESSQSHDTIK.[K]	1xOxidation [M5]; 1xPhospho [S17(100)]	11	LOC_Os09g07900.1	LOC_Os09g07900.1 [916-944]	LOC_Os09g07900.1 1xPhospho [S932(100)]	0	3097.31	66.24	77.3	174.5	125.3	84.5	115.6	131.4	155	200.8	187.4	152.2	90.7	175.7	161.1	73.4	125.9	74.2	14.3	72.4	0	0	21.1	108.2	0	79
[K].ISGDDFLTSAPSDGEEEDALIDMDI.[-]	1xOxidation [M23]; 1xPhospho [T/S]	34	LOC_Os04g56730.2	LOC_Os04g56730.2 [200-224]		0	2751.11	115.19	209	70.3	57.6	135.5	159.1	166.2	286.8	32.4	65.4	312.9	356.8	281.1	12.1	73.7	46.8	58.6	17.7	23	0	14.3	20.7	0	0	0
[R].LSDSVSGLTVVDPK.[G]	1xPhospho [T9(100)]	29	LOC_Os10g35550.1	LOC_Os10g35550.1 [349-362]	LOC_Os10g35550.1 1xPhospho [T357(100)]	0	1496.72	78.06	53.5	81	78.2	74.8	76	74.4	81.2	84.3	75	64.3	49.5	72.7	150.1	155.9	123.1	129.2	155.6	100.4	137.1	165.2	118.9	88.8	94.3	116.7
[R].LQHQYLLSQLQLQPQLPVTPQPQPQPQLSMLDK.[M]	1xOxidation [M30]; 1xPhospho [T19(100)]	3	LOC_Os07g04530.1	LOC_Os07g04530.1 [813-845]	LOC_Os07g04530.1 1xPhospho [T831(100)]	0	3931.02		0	0	0	0	0	0	0	0	0	0	0	0	0	0	0	0	0	0	0	0	0	0	0	0
[K].LSDPSSCISSATDTFPEIHHDVISASISPR.[R]	1xCarbamidomethyl [C7]; 1xPhospho [S28(99.5)]	13	LOC_Os01g45960.1	LOC_Os01g45960.1 [261-290]	LOC_Os01g45960.1 1xPhospho [S288(99.5)]	0	3306.5	98.26	405	134.5	102.1	402.4	224.9	77.1	74.1	34.7	74.3	88.7	81.7	55.3	49.5	92	69.1	74.1	68.8	0	67	56.2	56.1	54.4	58	0
[R].LRSQQSIAADDVDEMENIQV.[-]	1xOxidation [M15]; 2xPhospho [S3(100); S6(100)]	171	LOC_Os02g51110.1	LOC_Os02g51110.1 [279-298]	LOC_Os02g51110.1 2xPhospho [S281(100); S284(100)]	1	2437	84.47	183.8	260.9	168.4	130.6	222.6	241.9	156	287.8	288.8	168.5	123.3	167.6	0	0	0	0	0	0	0	0	0	0	0	0
[K].LRSSAEFPMEIISENK.[L]	1xPhospho [S]	27	LOC_Os10g38900.1	LOC_Os10g38900.1 [491-506]		1	1930.9	91.68	93.6	176.8	180.8	208.7	298.7	95.3	193.3	195.8	181.2	347.5	87.6	340.7	0	0	0	0	0	0	0	0	0	0	0	0
[R].IRSVDSLDDAAHHR.[K]	2xPhospho [S3(100); S6(100)]	9	LOC_Os06g44010.1	LOC_Os06g44010.1 [177-190]	LOC_Os06g44010.1 2xPhospho [S179(100); S182(100)]	1	1751.73	34.53	0	64.4	0	0	0	39.4	0	0	0	887.9	718.3	658.4	0	0	0	0	0	0	0	31.7	0	0	0	0
[R].LRSYNDLDAPDEEVTVLDYR.[S]	1xPhospho [S3(100)]	22	LOC_Os06g48530.1	LOC_Os06g48530.1 [702-721]	LOC_Os06g48530.1 1xPhospho [S704(100)]	1	2463.11	92.69	0	0	81	32.8	33.9	51.9	86.3	180.8	180.1	84.1	25	78.4	0	0	0	177.6	157	102.3	103.8	99.8	314.3	238.5	148.4	223.9
[K].LRSYQGTPFIEGLMGSQDDK.[S]	1xPhospho [S3(99.7)]	42	LOC_Os02g58110.1	LOC_Os02g58110.1 [50-69]	LOC_Os02g58110.1 1xPhospho [S52(99.7)]	1	2322.05	97.65	255.9	71	118.1	305.9	116.2	44	60.8	19.8	117.8	59.2	52.2	66.5	89.1	84.5	101.6	85.9	93.7	75.2	84.9	59	122.7	120.8	98.2	97.2
[K].LRSYQGTPFIEGLMGSQDDK.[S]	1xOxidation [M14]; 1xPhospho [S3(100)]	28	LOC_Os02g58110.1	LOC_Os02g58110.1 [50-69]	LOC_Os02g58110.1 1xPhospho [S52(100)]	1	2338.04	81.39	91.3	180	123.8	92.6	102.7	117.8	115.5	370.3	404.3	325	98.9	319	8.1	2.6	0	8.3	0	0	0	0	8.3	15.5	8.4	7.5
[K].LSAAAAAVVPAASPEGK.[R]	1xPhospho [S13(100)]	47	LOC_Os01g70560.1	LOC_Os01g70560.1 [24-40]	LOC_Os01g70560.1 1xPhospho [S36(100)]	0	1589.79	61.95	61.6	92.3	89.1	66.1	81.8	103.1	73.9	107.1	109.6	62.1	39.4	60.2	226.2	125.3	141.7	119.3	112.1	102.6	73.6	95.7	135.4	171.6	45.8	104.5
[K].LSADDVEAIIDELFDGNATSMTR.[R]	1xOxidation [M21]; 1xPhospho [S20(100)]	7	LOC_Os12g06840.1	LOC_Os12g06840.1 [675-697]	LOC_Os12g06840.1 1xPhospho [S694(100)]	0	2579.12	125.21	165	488.6	366	333.7	0	0	0	0	0	265.6	390.1	391	0	0	0	0	0	0	0	0	0	0	0	0
[R].ISAEDEMAGMDQTR.[H]	1xPhospho [T13(100)]	43	LOC_Os02g40730.1	LOC_Os02g40730.1 [441-454]	LOC_Os02g40730.1 1xPhospho [T453(100)]	0	1633.62	51.97	146.3	114.7	273.7	234.2	173.6	99.8	232.8	83.5	70.6	477.6	300.7	192.6	0	0	0	0	0	0	0	0	0	0	0	0
[R].ISAEDEMAGMDQTR.[H]	1xOxidation [M]; 1xPhospho [T13(100)]	57	LOC_Os02g40730.1	LOC_Os02g40730.1 [441-454]	LOC_Os02g40730.1 1xPhospho [T453(100)]	0	1649.62	36.5	151.6	170.3	183	167.8	160	89.2	253.4	164	117.7	477.2	246.5	212.4	0	0	0	0	0	0	3.7	0	0.7	0.8	0	1.7
[R].ISAEDEMAGMDQTR.[H]	2xOxidation [M7; M10]; 1xPhospho [T13(100)]	46	LOC_Os02g40730.1	LOC_Os02g40730.1 [441-454]	LOC_Os02g40730.1 1xPhospho [T453(100)]	0	1665.61	25.12	130.1	160.3	157.9	147.9	146.4	100.6	235.4	218.7	174.2	392.4	200.5	198.5	0	0	0	50.5	36.2	20.6	10.2	0	0	0	0	19.8
[R].ISAEDETSGMDLTR.[H]	1xPhospho [T13(100)]	45	LOC_Os04g43070.1	LOC_Os04g43070.1 [440-453]	LOC_Os04g43070.1 1xPhospho [T452(100)]	0	1604.65	56.58	149.3	147	244.7	234.8	194.6	98.2	377.2	89.8	83.7	344.2	211.7	218.4	1.6	1.3	1.4	0	0	0	0	0	0	2	0	0
[R].ISAEDETSGMDLTR.[H]	1xOxidation [M10]; 1xPhospho [T13(100)]	79	LOC_Os04g43070.1	LOC_Os04g43070.1 [440-453]	LOC_Os04g43070.1 1xPhospho [T452(100)]	0	1620.65	38.65	154.1	200.5	179	174.9	175	122.1	369.1	182.2	170.8	299.7	154.1	207.6	1.6	2.6	1.9	0	0	0	1.6	0	1.9	1.2	0	0
[R].LSALLSKGPNTTVEQFPLVALR.[A]	1xPhospho [S/T]	33	LOC_Os04g35890.1	LOC_Os04g35890.1 [452-473]		1	2434.31	109.91	0	0	0	0	0	0	0	0	0	0	0	0	213.5	201.3	188.9	315.9	207.7	246.7	224.9	161.2	0	161.8	291.7	186.4
[K].LSAPKDEEGSGDDEGEEEEDDHDNTLCGTCGTNDGK.[D]	2xCarbamidomethyl [C27; C30]; 1xPhospho [S10(100)]	23	LOC_Os01g66420.1	LOC_Os01g66420.1 [193-228]	LOC_Os01g66420.1 1xPhospho [S202(100)]	1	3962.46	43.1	130.1	147.6	163.2	162.1	157	48.3	371.8	35.3	96	132.7	149.2	283.1	0	58.9	0	0	0	464.5	0	0	0	0	0	0
[K].LSASDAAISPSMR.[A]	1xPhospho [S11(100)]	49	LOC_Os10g39430.1	LOC_Os10g39430.1 [308-320]	LOC_Os10g39430.1 1xPhospho [S318(100)]	0	1385.61	56.05	6.2	0	0	7.5	0	0	0	0	7.5	0	8	7.5	402.8	233.3	320.5	199.5	136.3	178.5	91.6	104.4	242.3	275.3	66.3	112.6
[K].LSASDAAISPSMR.[A]	1xOxidation [M12]; 1xPhospho [S11(100)]	31	LOC_Os10g39430.1	LOC_Os10g39430.1 [308-320]	LOC_Os10g39430.1 1xPhospho [S318(100)]	0	1401.61	44.82	24.6	0	23.3	17.4	21.2	20.5	25.1	0	0	29.5	14.9	19.5	284.8	232.1	252.3	113.6	121.7	276.7	144.3	149.2	275.9	231.9	28.5	92.9
[R].LSATQLNFGDDSLSTFTSISGSEPESPSLG.[-]	1xPhospho [S20(100)]	20	LOC_Os09g27700.1	LOC_Os09g27700.1 [566-595]	LOC_Os09g27700.1 1xPhospho [S585(100)]	0	3124.39	117.8	111.6	0	0	244	147.8	393	506	56	65.5	348.2	325.8	201.8	0	0	0	0	0	0	0	0	0	0	0	0
[K].ISDFGLSALPQHLGNDGLLHTTCGSPNYIAPEVLQNK.[G]	1xCarbamidomethyl [C23]; 1xPhospho [S7(97.7)]	9	LOC_Os05g04550.1	LOC_Os05g04550.1 [152-188]	LOC_Os05g04550.1 1xPhospho [S158(97.7)]	0	4056.95	109.44	0	0	0	0	0	0	0	0	0	0	0	0	928.1	1471.9	0	0	0	0	0	0	0	0	0	0
[K].ISDFGLSALPQHLGNDGLLHTTCGSPNYIAPEVLQNR.[G]	1xCarbamidomethyl [C23]; 1xPhospho [S25(98.8)]	35	LOC_Os01g18800.1	LOC_Os01g18800.1 [158-194]	LOC_Os01g18800.1 1xPhospho [S182(98.8)]	0	4084.96	109.75	225.4	0	0	0	0	0	0	0	0	0	0	0	207.6	280.9	253.5	253.6	156.8	0	194.6	171	181.7	129.4	201.8	143.7
[K].ISDFGLSAWPAQGGALLRTTCGTPNYVAPEVLSHK.[G]	1xCarbamidomethyl [C21]; 1xPhospho [T19(99.4)]	24	LOC_Os01g35184.2	LOC_Os01g35184.2 [152-186]	LOC_Os01g35184.2 1xPhospho [T170(99.4)]	1	3793.84	108.38	0	0	0	0	0	0	0	0	0	0	0	74	194.8	258	229.6	215.2	234.2	220.3	201	127.2	152.8	150.2	192.6	150.3
[R].LQHQYLLSQLQLQPQLPVTPQPQPQPQLSMLDK.[M]	1xPhospho [T19(100)]	8	LOC_Os07g04530.1	LOC_Os07g04530.1 [813-845]	LOC_Os07g04530.1 1xPhospho [T831(100)]	0	3915.02		0	0	0	0	0	0	0	0	0	0	0	0	0	0	0	0	0	0	0	0	0	0	0	0
[R].LQHADSIEGSVIDRDGEEVDDAAQDSDIPNKR.[S]	2xPhospho [S6(100); S10(100)]	33	LOC_Os03g57160.1	LOC_Os03g57160.1 [492-523]	LOC_Os03g57160.1 2xPhospho [S497(100); S501(100)]	2	3654.56	77.28	152.1	151.7	190.2	176.2	173.2	149.2	250.9	156.2	178.6	205.8	107.1	139.8	0	52.3	81.7	10	24.6	59.5	0	0	54.1	53.1	6.8	26.8
[R].LQHADSIEGSVIDRDGEEVDDAAQDSDIPNKR.[S]	1xPhospho [S6(100)]	86	LOC_Os03g57160.1	LOC_Os03g57160.1 [492-523]	LOC_Os03g57160.1 1xPhospho [S497(100)]	2	3574.59	72.94	74	74	92.5	116.1	120.5	111.7	144	125.7	126.7	164.8	100	142.9	106.4	94.9	100.9	109.9	73.8	60.5	51.8	58.2	121.5	109.2	21.1	98.8
[K].LPLDLDNGSDKSAAVSGAGAAASDADSSGADSGAAAAAAAK.[K]	1xPhospho [S9(100)]	10	LOC_Os07g39620.1	LOC_Os07g39620.1 [384-424]	LOC_Os07g39620.1 1xPhospho [S392(100)]	1	3654.64	81.17	0	0	0	63	0	139	0	0	0	0	0	0	360.1	510.2	207.2	0	0	0	0	0	372.7	365.6	0	382.2
[K].LPLDVENSSPSTENNTDSITAEKPSPSK.[G]	1xPhospho [S25(100)]	38	LOC_Os03g09840.2	LOC_Os03g09840.2 [363-390]	LOC_Os03g09840.2 1xPhospho [S387(100)]	0	3037.39	71.48	70.1	136.4	132.4	125.7	115.3	135.4	163.7	280.9	245.2	177.3	158.7	177.8	49.6	47	39.3	31.9	39.8	22.9	44.5	48.6	41.5	54.4	42	19.7
[R].LPLPPLSICNNSTFLPNNSTPTSPISHSPGR.[V]	1xCarbamidomethyl [C9]; 2xPhospho [S/T]	9	LOC_Os02g44642.1	LOC_Os02g44642.1 [368-398]		0	3475.61	112.28	186.1	0	50.3	168.2	185.3	279	384.5	34.4	0	293.7	387.4	282.8	9.6	44.3	12.9	26.5	0	0	0	0	0	31.7	0	23.3
[R].LPLPPLSICNNSTFLPNNSTPTSPISHSPGR.[V]	1xCarbamidomethyl [C9]; 3xPhospho [S19(99.3); S23(100); S28(99.3)]	21	LOC_Os02g44642.1	LOC_Os02g44642.1 [368-398]	LOC_Os02g44642.1 3xPhospho [S386(99.3); S390(100); S395(99.3)]	0	3555.58	116.59	194.7	30.7	27.3	135.7	190.4	344.9	352.6	24.3	29.9	365.7	357.3	322.4	0	5.2	6.9	3.3	0	0	0	0	0	1.9	0	7
[K].LPLPPLSISHSSFHPNNSTPTSPISVPR.[S]	2xPhospho [S18(99.4); T/S]	69	LOC_Os04g47240.1	LOC_Os04g47240.1 [367-394]	LOC_Os04g47240.1 2xPhospho [S384(99.4); T/S]	0	3139.5	103.7	358.8	165.7	56	83	130.6	98.7	68.7	79.3	96.8	91.8	31.2	134.4	54.4	92.1	110.7	109.7	83.4	73	51.9	19.4	145.6	101.8	53.7	109.3
[R].LPISSSPDAAEDNDNFR.[I]	1xPhospho [S6(100)]	18	ChrSy.fgenesh.mRNA.49	ChrSy.fgenesh.mRNA.49 [759-775]	ChrSy.fgenesh.mRNA.49 1xPhospho [S764(100)]	0	1927.81	66.31	95.7	116.8	152.2	105.9	113.9	97.2	155.9	148	142.7	179.2	97.6	134.9	155.1	125.5	105.3	95.2	293.2	85.8	0	0	0	0	0	0
[K].LPNEADSVQSPPCTEQEESIESSYVEVR.[S]	1xCarbamidomethyl [C13]; 1xPhospho [S10(100)]	131	LOC_Os02g03840.2	LOC_Os02g03840.2 [2708-2735]	LOC_Os02g03840.2 1xPhospho [S2717(100)]	0	3259.4	88.56	95.9	35.5	110.3	92.6	109.2	103.1	81.6	147.9	134.4	107.6	102.9	104.2	118.3	82.3	91.9	97.1	124.8	83.2	99	103.9	84.3	110.7	103	76.1
[R].LPPELMPPSPPKASPTPPPQPQPHPQLQPPPPPAPLPPPSR.[R]	2xPhospho [S9(99.4); S/T]	50	LOC_Os08g12680.1	LOC_Os08g12680.1 [52-92]	LOC_Os08g12680.1 2xPhospho [S60(99.4); S/T]	1	4464.24	103.71	153.1	59.7	35	34.4	39.1	21.5	23.3	19.8	21.5	25.2	12.4	14.1	152.4	73.4	310	136.2	333	163.9	0	0	315.7	323.1	77.8	55.6
[R].LPPLMPINNVDSGGSPDGPCVDLVR.[D]	1xCarbamidomethyl [C20]; 1xPhospho [S15(100)]	23	LOC_Os04g31140.1	LOC_Os04g31140.1 [233-257]	LOC_Os04g31140.1 1xPhospho [S247(100)]	0	2699.26	111	270.3	0	95.4	151.6	171.4	305.3	266.6	91.5	0	286.7	409.9	264.7	0	17	19.6	12.1	0	0	0	0	20.1	0	0	18
[R].LPPLMPINNVDSGGSPDGPCVDLVR.[D]	1xCarbamidomethyl [C20]; 1xOxidation [M5]; 1xPhospho [S15(100)]	12	LOC_Os04g31140.1	LOC_Os04g31140.1 [233-257]	LOC_Os04g31140.1 1xPhospho [S247(100)]	0	2715.25	103.96	386	251.2	0	233.5	296.6	32.7	38.1	108.9	179.4	73.4	0	142.8	101.1	127.3	117.8	87.7	0	0	0	0	0	102.1	0	121.5
[R].LPPLPGISIPTDISVASESLGSPR.[S]	1xPhospho [S22(100)]	50	LOC_Os05g31920.1	LOC_Os05g31920.1 [944-967]	LOC_Os05g31920.1 1xPhospho [S965(100)]	0	2483.28	118.33	139.3	34.2	18.2	120.6	114.6	294	237.8	13.4	20	189.7	198.5	203	49.9	125.4	96.4	90.7	42.3	68.4	33.3	28.9	101.8	41.4	33.6	104.6
[R].LPPNSLPSSHSSYQVGLHGFSGGAGSPDQDYGSLQSNINAAK.[V]	1xPhospho [S26(100)]	16	LOC_Os08g24420.1	LOC_Os08g24420.1 [126-167]	LOC_Os08g24420.1 1xPhospho [S151(100)]	0	4321.98	93.51	0	0	0	0	0	0	0	0	0	0	0	0	298.3	272.4	263.8	264.4	107.2	206.9	254.3	0	0	196	293.6	243.1
[R].IPPPAFFQFLPSGAHSSPHHQSPLR.[S]	1xPhospho [S22(100)]	40	LOC_Os05g34670.1	LOC_Os05g34670.1 [5-29]	LOC_Os05g34670.1 1xPhospho [S26(100)]	0	2832.38	98.69	196.1	77.7	20.7	194.7	38.8	20.9	37.7	58.8	167.4	75.6	34.1	15.5	101.2	101.3	125.1	117.5	163.4	102.3	151.1	131.2	104.9	127.6	148.7	87.7
[R].IPPPAFFQFLPSGAHSSPHHQSPLR.[S]	2xPhospho [S22(100); S]	49	LOC_Os05g34670.1	LOC_Os05g34670.1 [5-29]	LOC_Os05g34670.1 2xPhospho [S26(100); S]	0	2912.34	102.99	230.1	122.7	54.9	118.9	114.6	88.6	58.3	77.2	129.6	89.2	89.8	173.1	82.2	67.6	96.2	81.1	85	89.7	68.2	51.4	164.3	72.4	87.8	107.1
[K].LPPPPPSPVSPTDSGIAASPFK.[A]	1xPhospho [S10(100)]	156	LOC_Os01g42830.1	LOC_Os01g42830.1 [215-236]	LOC_Os01g42830.1 1xPhospho [S224(100)]	0	2239.1	99.07	131.8	63.2	38.1	52.9	51.4	39	38.2	58.4	59.4	85.4	37.1	33.1	175.2	158	143.8	131.8	179.3	102.4	136.7	149.7	118.1	143.5	132.3	141.2
[R].IPLDKDDESGSCNGETDQPSRK.[S]	1xCarbamidomethyl [C12]; 1xPhospho [S11(99.6)]	36	LOC_Os03g21270.1	LOC_Os03g21270.1 [342-363]	LOC_Os03g21270.1 1xPhospho [S352(99.6)]	2	2528.06	29.38	70	75.3	116.4	64.5	78.5	73.3	79.6	71.6	78	75.9	51.9	73.9	0	48	0	197.9	139.3	267.5	326.2	70	0	5.4	226.1	210.7
[K].LPPPPPSPVSPTDSGIAASPFK.[A]	2xPhospho [S7(100); S10(100)]	95	LOC_Os01g42830.1	LOC_Os01g42830.1 [215-236]	LOC_Os01g42830.1 2xPhospho [S221(100); S224(100)]	0	2319.07	99.36	166.1	99.9	108.3	80.5	61.2	54.9	44.6	103.2	110.6	237.1	42.6	48.9	98.6	169.6	169	100.6	78.7	34.9	79.2	37.3	154.3	167.1	40.6	112
[R].IPLDKDDESGSCNGETDQPSR.[K]	1xCarbamidomethyl [C12]; 1xPhospho [S11(100)]	44	LOC_Os03g21270.1	LOC_Os03g21270.1 [342-362]	LOC_Os03g21270.1 1xPhospho [S352(100)]	1	2399.97	34.86	68.3	83.8	107.9	75.2	77.6	74.9	60	75.5	79.7	77.9	57.1	64.8	66.5	131.2	35	30.2	0	399.4	364.2	0	58.8	18.8	296.1	97.2
[R].LPKPSSGEDELVLTPAPR.[F]	2xPhospho [S5(100); S6(100)]	12	LOC_Os12g04930.1	LOC_Os12g04930.1 [142-159]	LOC_Os12g04930.1 2xPhospho [S146(100); S147(100)]	0	2065.96	88.05	254.9	105.8	262.6	165.9	210.9	200.5	209.9	245.5	238.5	137.4	42.7	131.5	13.5	23.4	26.4	0	0	14.9	10.1	38.2	13	13.2	0	41.2
[R].IPDHLTALSPAPVSLLPSSPPPPSSSR.[L]	2xPhospho [S9(100); S19(99.5)]	50	LOC_Os12g42260.2	LOC_Os12g42260.2 [62-88]	LOC_Os12g42260.2 2xPhospho [S70(100); S80(99.5)]	0	2880.39	107.27	101.2	176.3	34.9	57	37	55.1	26.9	99.8	64.2	31.8	13.9	39.7	140.3	122.4	148.7	154.8	179.1	136.6	129.9	88.2	166.6	163.9	107.7	124
[K].IPDLNLQDGPVVLSPPR.[K]	1xPhospho [S14(100)]	20	LOC_Os05g32600.1	LOC_Os05g32600.1 [325-341]	LOC_Os05g32600.1 1xPhospho [S338(100)]	0	1909.98	105.68	131.4	82	27.8	55.3	41.6	49.1	24.7	51.7	70.9	66.7	0	64.6	185.1	136.9	149.8	176.4	208.3	132.7	98.3	116.7	130.8	152.2	89	158.1
[K].IPDLNLQDGPVVLSPPRK.[L]	1xPhospho [S14(100)]	29	LOC_Os05g32600.1	LOC_Os05g32600.1 [325-342]	LOC_Os05g32600.1 1xPhospho [S338(100)]	1	2038.07	97.97	85.1	21.4	6.7	93	42.4	13	10.2	6.3	26.4	22.4	8.1	13.6	232.7	184.5	161.6	142.6	182.9	147.3	194	169.4	140.9	145.8	199.5	150.4
[K].LPDSSDELLPSSSSEGDVSNSSSEFVPK.[E]	1xPhospho [S14(100)]	9	LOC_Os01g65210.1	LOC_Os01g65210.1 [269-296]	LOC_Os01g65210.1 1xPhospho [S282(100)]	0	2976.29	96.06	0	0	17.4	23	0	0	0	0	0	0	36.1	53.7	147.3	301.3	283.7	247.2	154.1	0	106.9	101.5	345.3	288.1	81.8	212.4
[K].LPEGDAVQSPPVSQDR.[K]	1xPhospho [S9(100)]	13	LOC_Os11g43250.1	LOC_Os11g43250.1 [148-163]	LOC_Os11g43250.1 1xPhospho [S156(100)]	0	1774.8	50.46	32	58.7	51.9	52.8	49	56.2	27.9	60.2	36	64.8	40.2	18.3	210.5	141.9	152.7	135.8	160.1	275.6	96	162.9	205.8	179.2	35	96.6
[R].LPEGNLNNDAALSSEK.[T]	1xPhospho [S13(100)]	32	LOC_Os02g48810.1	LOC_Os02g48810.1 [350-365]	LOC_Os02g48810.1 1xPhospho [S362(100)]	0	1751.78	54.31	110.1	142.6	115.5	104.2	111.2	114.9	119.9	121.3	128.4	89	57.9	92.2	182.9	157.7	153.3	73.5	49.9	71.8	9.8	28.2	170.9	146.9	10.5	37.5
[R].LPEGSPPPPPPPALLPAPPMPPHR.[G]	1xPhospho [S5(100)]	52	LOC_Os09g24820.1	LOC_Os09g24820.1 [92-115]	LOC_Os09g24820.1 1xPhospho [S96(100)]	0	2539.29	101.47	0	0	0	0	0	0	0	0	0	0	0	0	180.8	136.5	174.9	147.3	253.5	210.9	185.6	219.2	254	182	222.3	232.9
[R].LPEGSPPPPPPPALLPAPPMPPHRGEETPEVR.[L]	1xPhospho [S5(100)]	7	LOC_Os09g24820.1	LOC_Os09g24820.1 [92-123]	LOC_Os09g24820.1 1xPhospho [S96(100)]	1	3436.71	97.08	0	0	0	0	0	0	0	0	0	0	0	0	160.5	203.4	308.7	214.5	162.9	130.9	253.3	274.1	147.4	263.3	103.8	177.3
[K].IPELHGQSNSPPLEQLFTLDEHTGK.[I]	1xPhospho [S/T]	6	LOC_Os08g44010.1	LOC_Os08g44010.1 [99-123]		0	2867.36	103.54	715.9	292	119.5	99.6	118.6	51.5	39.6	94.7	152.6	209.2	0	235.9	18.1	0	43.9	43.7	0	0	0	0	0	142	0	23.3
[R].IPELSRPSPEECEISDMPELAFPLK.[G]	1xCarbamidomethyl [C12]; 1xPhospho [S8(100)]	28	LOC_Os12g08800.1	LOC_Os12g08800.1 [543-567]	LOC_Os12g08800.1 1xPhospho [S550(100)]	0	2964.38	110.55	29.7	6.2	42.8	47.3	48	106.3	75.4	16.9	5.9	89.9	256.1	159.1	123.7	187.2	127.4	138.2	96.6	153.3	90.2	60.7	154.3	113.1	89.5	182.3
[R].IPELSRPSPEECEISDMPELAFPLK.[G]	1xCarbamidomethyl [C12]; 1xOxidation [M17]; 1xPhospho [S8(100)]	6	LOC_Os12g08800.1	LOC_Os12g08800.1 [543-567]	LOC_Os12g08800.1 1xPhospho [S550(100)]	0	2980.37	104.78	139.6	41.9	0	10.9	27	9.1	13.4	23.9	50.2	25.5	6.9	53.6	81.2	0	98.1	114.7	288.9	232.4	316.3	121.8	141.6	159.1	148	295.9
[R].IPESEYFSGSLVETK.[K]	1xPhospho [S8(99.7)]	22	LOC_Os08g44760.1	LOC_Os08g44760.1 [431-445]	LOC_Os08g44760.1 1xPhospho [S438(99.7)]	0	1765.79	85.35	108.3	124.4	140.6	99.6	0	0	133.8	122.3	111.6	168.9	89.6	170.5	0	141.6	138.3	0	165.2	0	58.6	120.6	142.8	147.1	96.6	119.8
[R].LPGLSDDVGAGFIAGHGSQSASGPEVDVER.[L]	1xPhospho [S]	46	LOC_Os01g15600.1	LOC_Os01g15600.1 [186-215]		0	3004.37	98.52	101.5	36.9	15.6	133.9	26.2	18.9	17	34.2	77.3	33.2	8.5	9	176.2	185.2	144.5	158.3	196.5	122.2	161.7	159.3	143.7	131.4	168.3	140.6
[R].IPGNVDGSFVGADTDTDGGEEGDNYSGNQDMK.[S]	1xOxidation [M31]; 1xPhospho [T16(100)]	1	LOC_Os01g53890.1	LOC_Os01g53890.1 [448-479]	LOC_Os01g53890.1 1xPhospho [T463(100)]	0	3357.3	70.81	0	0	0	0	0	0	0	0	0	0	0	0	287.7	412.2	247.9	0	0	0	0	0	388.6	787.4	0	276.2
[R].IPGNVDGSFVGADTDTDGGEEGDNYSGNQDMK.[S]	1xOxidation [M31]; 2xPhospho [T14(100); T16(100)]	16	LOC_Os01g53890.1	LOC_Os01g53890.1 [448-479]	LOC_Os01g53890.1 2xPhospho [T461(100); T463(100)]	0	3437.27	76.58	194.6	204.8	213.5	133.3	200.1	174.6	183.3	305.8	264.2	215.3	103.3	207.1	0	0	0	0	0	0	0	0	0	0	0	0
[R].LPGSYAVSDSGDTDFDDDDDDDPFADAISGAGGER.[R]	2xPhospho [S8(100); T13(100)]	15	LOC_Os03g61040.1	LOC_Os03g61040.1 [24-58]	LOC_Os03g61040.1 2xPhospho [S31(100); T36(100)]	0	3724.36	109.49	90.7	62.7	57.6	174.9	51.2	283	392.4	196.1	21.9	343.1	272.3	290.8	12.2	36.1	34.3	0	13	15.9	12.5	0	10.7	13.4	15.2	0
[R].LPGSYAVSDSGDTDFDDDDDDDPFADAISGAGGER.[R]	3xPhospho [S8(100); T13(100); S29(100)]	9	LOC_Os03g61040.1	LOC_Os03g61040.1 [24-58]	LOC_Os03g61040.1 3xPhospho [S31(100); T36(100); S52(100)]	0	3804.33	109.98	0	0	0	0	349.8	446.7	627.5	45	0	440.7	0	490.2	0	0	0	0	0	0	0	0	0	0	0	0
[K].LPHQSQHNDGYGDVLTQGEMDRSPANYR.[A]	1xPhospho [S23(100)]	25	LOC_Os02g47170.1	LOC_Os02g47170.1 [267-294]	LOC_Os02g47170.1 1xPhospho [S289(100)]	1	3265.41	59.67	109.1	72.1	176	99.9	98.1	78.2	44.1	67.1	68.9	76.6	75.9	60.4	176.9	138.5	172.8	111.1	145.8	70.2	48.6	92.6	108.6	126.1	80.5	102
[R].LPKPSSGDDELVLTPAPR.[F]	1xPhospho [S/T]	88	LOC_Os11g04890.1	LOC_Os11g04890.1 [143-160]		0	1971.98	75.96	95.4	119.7	150.9	94.4	100.2	115.7	119.6	128.2	132.6	100.4	56.7	86.3	125.8	111.4	119.8	85.2	101.4	52.8	81.8	87.7	92.4	97.8	61.5	82.4
[R].LPKPSSGDDELVLTPAPR.[F]	2xPhospho [S6(99.4); T14(100)]	3	LOC_Os11g04890.1	LOC_Os11g04890.1 [143-160]	LOC_Os11g04890.1 2xPhospho [S148(99.4); T156(100)]	0	2051.95	78.68	150.6	143.4	195.3	195.3	227.1	209.8	232.5	323	310.2	176.5	102.7	133.6	0	0	0	0	0	0	0	0	0	0	0	0
[R].LPKPSSGEDELVLTPAPR.[F]	1xPhospho [S/T]	33	LOC_Os12g04930.1	LOC_Os12g04930.1 [142-159]		0	1985.99	77.46	86.9	122	128.1	86.9	102.1	115.6	120.1	123.4	116	99.5	78.6	117.1	83.9	126.8	82.9	150.5	104.1	69.4	71.3	58.3	87	84.5	70.1	114.8
[K].LSHSVSNNGLESNSDDAPNEVICADSEFFDFNQLR.[H]	1xCarbamidomethyl [C23]; 1xPhospho [S]	3	LOC_Os06g34440.1	LOC_Os06g34440.1 [459-493]		0	4007.7		0	0	0	0	0	0	0	0	0	0	0	0	0	0	0	0	0	0	0	0	0	0	0	0
[R].IPPPSPLQYSPSPVHSSPHPLSSLR.[Y]	1xPhospho [S/Y]	40	LOC_Os01g66300.1	LOC_Os01g66300.1 [5-29]		0	2757.38	85.54	90.4	162	105	140.4	156.9	157.5	146.4	217.6	181.7	156.4	103.4	135.4	62.3	73.3	57.8	40.1	57.6	18.4	69.6	65.8	46.2	37.4	69.8	48.7
[R].LPPQVMSPAAAAAPPPGGGGGGMPR.[K]	1xPhospho [S7(100)]	43	LOC_Os09g24820.1	LOC_Os09g24820.1 [183-207]	LOC_Os09g24820.1 1xPhospho [S189(100)]	0	2321.09	81.1	0	0	0	0	0	0	0	0	0	0	0	0	347.7	191.7	269.1	227.5	267.6	98.8	163.9	107.8	192	182.9	186.9	164.1
[R].IPTQSSSSSGPASSAVVDGEESSAKR.[R]	1xPhospho [S22(99.6)]	9	LOC_Os08g43160.1	LOC_Os08g43160.1 [148-173]	LOC_Os08g43160.1 1xPhospho [S169(99.6)]	1	2601.17	44.23	80.9	104.4	71	81.7	86.2	105	95.3	108.2	95.4	0	60.3	49.4	220.9	246.6	182.9	69.5	53.4	169.7	16.3	36.3	208.9	135.5	60	62.2
[K].IPTYPPPPSAYPAAPPPPVMGQPVPPPPAQLHDPTAPPSPIAK.[A]	1xPhospho [S39(100)]	38	LOC_Os03g53070.1	LOC_Os03g53070.1 [36-78]	LOC_Os03g53070.1 1xPhospho [S74(100)]	0	4433.24	106.56	201.3	362.9	22	74.3	46.9	49.5	44.4	66.4	112.1	119.3	52	130.8	164.5	143.7	121.3	119.2	198.3	4.5	81.3	47.2	23.7	117.1	97.1	0
[K].IPTYPPPPSAYPAAPPPPVMGQPVPPPPAQLHDPTAPPSPIAK.[A]	1xOxidation [M20]; 1xPhospho [S39(100)]	38	LOC_Os03g53070.1	LOC_Os03g53070.1 [36-78]	LOC_Os03g53070.1 1xPhospho [S74(100)]	0	4449.24	103.23	136.2	183.1	17.9	0	38.8	28.2	79.2	110.3	91.1	64.7	30.5	71.2	106.2	110.8	79.1	117	173.3	135.5	166.1	183.2	92.8	128.8	118.3	137.7
[K].IPVPVPPSPSGKDDEILTEPQELSK.[Q]	1xPhospho [S8(99.6)]	100	LOC_Os03g51000.1	LOC_Os03g51000.1 [385-409]	LOC_Os03g51000.1 1xPhospho [S392(99.6)]	1	2752.37	99.09	108.5	33.9	28.4	101.2	37.1	21.9	27.2	24.2	46.8	106.9	21.5	24.7	153.8	138.3	143.2	132.4	191.6	154.5	175.1	167.8	125.2	126.8	163.7	145.2
[R].LPVSSEGDNATDVNGR.[S]	1xPhospho [S5(100)]	28	LOC_Os03g51520.2	LOC_Os03g51520.2 [612-627]	LOC_Os03g51520.2 1xPhospho [S616(100)]	0	1710.73	43.66	136.4	184.6	171.5	111.1	135.3	163.3	113.6	166	160.7	164.8	102.1	176.8	81.9	120.7	90.9	0	0	130.9	0	0	71.9	72.8	44.7	0
[R].LPYISYGSDDDVSPNDIEECFLR.[R]	1xCarbamidomethyl [C20]; 1xPhospho [S/Y]	24	LOC_Os07g22580.1	LOC_Os07g22580.1 [379-401]		0	2784.17	113.77	123.6	11.5	23	95.3	122.5	307.4	359.9	44.1	69.6	302.1	462.9	318.7	3.1	54.4	25.6	27.7	0	0	0	0	10.9	5.4	0	32.4
[K].LPYVGDKEPLSTLAAEFQSGSPILQEK.[I]	1xPhospho [S21(100)]	26	LOC_Os08g42540.1	LOC_Os08g42540.1 [25-51]	LOC_Os08g42540.1 1xPhospho [S45(100)]	1	2997.49	111.6	0	0	221.8	0	0	0	0	58	0	0	0	0	145.2	187.7	191.3	211.3	130.2	245.4	188.1	106.8	211.1	154	140.3	208.7
[K].IQEEDSESKVESPSPLYTSLR.[G]	1xPhospho [S14(100)]	34	LOC_Os02g58110.1	LOC_Os02g58110.1 [496-516]	LOC_Os02g58110.1 1xPhospho [S509(100)]	1	2474.13	72.41	11.6	107	91.7	91.4	114.9	140.9	126.4	135.5	119.4	74.6	73.2	93.3	113.9	96.6	90.2	121.1	125.6	82.8	96.3	105.8	127.2	98.1	75.1	87.4
[R].IQELEEQLANQYIQGHVISGSK.[D]	1xPhospho [S/Y]	18	LOC_Os02g08350.1	LOC_Os02g08350.1 [677-698]		0	2564.24	95.3	54	112.8	108.4	184.7	95.9	33.1	86.4	37.7	100.9	205.8	20.2	40.1	109.7	116.1	91.5	75.7	97	111.8	116.3	103.6	138.9	85.7	130.7	143
[R].IQEIIDSMEAAEEAPAAEAESSSMQEEDKGTDAAPMDI.[-]	1xPhospho [S/T]	38	LOC_Os02g04100.1	LOC_Os02g04100.1 [233-270]		1	4089.7	107.19	242.4	315.4	113.3	166.9	79.3	154.7	149.5	0	17.4	180.9	144.5	185.5	120.4	236.3	100	32.4	31.3	0	0	0	0	30.5	0	99.5
[R].LQGSAVTDGAETPPEK.[V]	1xPhospho [T12(100)]	134	LOC_Os05g03190.1	LOC_Os05g03190.1 [405-420]	LOC_Os05g03190.1 1xPhospho [T416(100)]	0	1679.75	38.09	100.4	162.7	140.8	104.2	116.7	119.4	120.5	142.5	138.8	106.9	87	94.8	141.2	117.5	117	38.1	17.5	126.9	44.5	13.7	106.7	88	113.7	40.3
[K].LQGSISLSNNINDR.[K]	1xPhospho [S6(100)]	71	LOC_Os06g06160.5	LOC_Os06g06160.5 [252-265]	LOC_Os06g06160.5 1xPhospho [S257(100)]	0	1610.75	63.48	73.4	132.5	102	74	94.8	105.2	99.9	81.9	117.1	68.8	96.6	72.7	160.9	103.5	132.8	87.3	78.3	83.8	78.6	79.4	102.8	154.6	70.9	148.3
[R].LQGVGISAADGSTSAGDASASK.[Q]	1xPhospho [S14(99.3)]	20	LOC_Os01g09890.1	LOC_Os01g09890.1 [67-88]	LOC_Os01g09890.1 1xPhospho [S80(99.3)]	0	2029.91	54.56	169.2	160.8	225.6	190.3	196	238	172.2	239.2	254	186	118.1	173.3	16.8	10.3	14.3	0	0	0	19	16.8	0	0	0	0
[R].LQGVGISAADGSTSAGDASASKQEEVK.[R]	1xPhospho [S/T]	11	LOC_Os01g09890.1	LOC_Os01g09890.1 [67-93]		1	2643.21	54.02	41.2	46.8	61.6	67.6	72.9	79.5	50.4	61	97.3	69.8	35.9	55	260.5	283.2	195.8	141.8	110.8	113.2	0	0	196	276.8	0	82.8
[R].LQHADSIEGSVIDR.[D]	1xPhospho [S6(100)]	12	LOC_Os03g57160.1	LOC_Os03g57160.1 [492-505]	LOC_Os03g57160.1 1xPhospho [S497(100)]	0	1619.74	55.88	106.1	128.5	178	176.7	176	173.7	224.2	198.2	230.5	217.4	141	158.3	94.3	79.8	77.8	0	0	0	0	23.5	0	0	0	16
[R].IPTQSSSSSGPASSAVVDGEESSAK.[R]	1xPhospho [S/T]	61	LOC_Os08g43160.1	LOC_Os08g43160.1 [148-172]		0	2445.07	53.05	58.6	89.8	161.3	74.9	80.9	128.8	85.8	147.9	152.1	75.1	55.7	54.4	150.5	100.9	143.2	119.3	106.5	131.9	90.5	76.2	101.7	100.3	48.9	64.8
[R].IPPPSPLQYSPSPVHSSPHPLSSLR.[Y]	2xPhospho [S5(100); S10(99.3)]	140	LOC_Os01g66300.1	LOC_Os01g66300.1 [5-29]	LOC_Os01g66300.1 2xPhospho [S9(100); S14(99.3)]	0	2837.34	88.23	48.3	70.2	88.7	125.7	131.7	111.5	45.4	172.1	158.7	81.7	42.4	82.5	93	122	104.3	113.7	153.7	78.2	100.9	70.8	111.7	120.2	101.9	70.8
[K].LPTPPAAPVLAPAPVAALLPSAEDREPATSSTAASSDGMTNR.[V]	2xPhospho [S/T]	4	LOC_Os03g55540.1	LOC_Os03g55540.1 [123-164]		1	4258.01	119.1	1255.6	0	191.1	0	0	302	555.9	0	0	0	0	0	0	95.4	0	0	0	0	0	0	0	0	0	0
[R].LPPQVMSPAAAAAPPPGGGGGGMPR.[K]	1xOxidation [M]; 1xPhospho [S7(100)]	48	LOC_Os09g24820.1	LOC_Os09g24820.1 [183-207]	LOC_Os09g24820.1 1xPhospho [S189(100)]	0	2337.09	70.22	0	0	0	0	0	0	0	0	0	0	0	0	276.7	180.6	207.6	226.2	221.4	130.5	207.8	204.6	192.7	221.8	159.7	170.3
[K].LPPSFSHAPDSESEFEMDSR.[V]	1xPhospho [S11(100)]	131	LOC_Os12g34350.1	LOC_Os12g34350.1 [226-245]	LOC_Os12g34350.1 1xPhospho [S236(100)]	0	2344.94	76.75	23.4	36.5	61.2	34	22.3	35.2	29.4	27.3	34.8	40.7	33.1	47	281	225.4	351.3	105.3	167	76.4	103.5	64.9	131.4	174.5	102.6	191.9
[K].LPPSFSHAPDSESEFEMDSR.[V]	1xOxidation [M17]; 1xPhospho [S11(99.5)]	126	LOC_Os12g34350.1	LOC_Os12g34350.1 [226-245]	LOC_Os12g34350.1 1xPhospho [S236(99.5)]	0	2360.94	67.65	39.3	39.2	43.5	25.9	44.5	42.7	39.2	57	48.3	36.1	37.3	38.8	157.5	134.9	199.6	163.5	120.2	158.7	159.7	121.9	230.3	256.1	73	132.9
[R].IPQDDFTEEYTSDEGWQEAVPK.[G]	1xPhospho [S12(100)]	81	LOC_Os02g15660.1	LOC_Os02g15660.1 [253-274]	LOC_Os02g15660.1 1xPhospho [S264(100)]	0	2664.1	96.96	0	0	0	0	0	0	0	0	0	0	0	0	216.1	355.5	351.3	198.1	140	72.2	88.5	71.2	369.9	222.6	78.2	236.4
[R].IPSDVLQDVTSVEELSFQNIIAPNSLESAQK.[I]	1xPhospho [S3(100)]	26	LOC_Os04g18010.2	LOC_Os04g18010.2 [235-265]	LOC_Os04g18010.2 1xPhospho [S237(100)]	0	3451.69	123.25	147.5	203.1	73	185.1	179.3	295.6	313.4	1.8	1.6	290.7	148.1	487.2	0	0.1	0	0	0	12.3	0	0.4	28.3	1	0.2	31.2
[R].IPSGNTESAQPVYTVDSPPSSSQPQGNLNDR.[Q]	1xPhospho [S17(100)]	167	LOC_Os09g35710.1	LOC_Os09g35710.1 [302-332]	LOC_Os09g35710.1 1xPhospho [S318(100)]	0	3322.49	69.23	41.9	80.4	72.5	73	78.7	68	63.6	90.2	91.2	50.5	48.4	55.2	161.8	128.9	130	144.4	144.7	95.8	119	138	123.3	177.5	82.9	140.1
[K].LPSLSPSAEVDALFTDLVTACVPASPVDVAK.[L]	1xCarbamidomethyl [C21]; 1xPhospho [S3(99.6)]	42	LOC_Os03g19427.1; LOC_Os03g19420.2	LOC_Os03g19427.1 [25-55]; LOC_Os03g19420.2 [25-55]	LOC_Os03g19427.1 1xPhospho [S27(99.6)]; LOC_Os03g19420.2 1xPhospho [S27(99.6)]	0	3249.6	125.51	0	150.9	310.6	0	0	337.8	426.1	0	0	257.4	405.3	498.2	0	0	0	0	0	0	0	6.4	7.3	0	0	0
[R].LPSMSSANFEAELVAGVNEGVGHGLR.[R]	1xPhospho [S3(100)]	30	LOC_Os01g08170.1	LOC_Os01g08170.1 [1062-1087]	LOC_Os01g08170.1 1xPhospho [S1064(100)]	0	2721.27	111.19	177	30.7	162.5	150.8	63.5	175.7	205.5	90.5	15.5	176.1	827.1	247.3	14.8	0	0	4	0	0	14.4	0	21.6	5.7	0	17.3
[R].LPSMSSANFEAELVAGVNEGVGHGLR.[R]	1xOxidation [M4]; 1xPhospho [S3(100)]	63	LOC_Os01g08170.1	LOC_Os01g08170.1 [1062-1087]	LOC_Os01g08170.1 1xPhospho [S1064(100)]	0	2737.27	106.05	357.1	196.9	44.2	148.1	117.2	238.5	220.8	76.7	163.2	293.3	40.3	277.8	12.2	1.4	15.3	12.8	10.4	20.6	4.4	12.7	44.6	33.2	2.5	56
[R].LPSNVNRDDPDLEPTPENEDENENEK.[A]	1xPhospho [S3(100)]	26	LOC_Os01g40200.1	LOC_Os01g40200.1 [295-320]	LOC_Os01g40200.1 1xPhospho [S297(100)]	1	3089.29	58.8	137.4	129.3	219.1	160.5	129	167.4	177.2	128.2	145.4	197.6	94.9	147	110	90	64.7	37.1	28.6	65.2	0	21.5	59.2	52.8	0	37.8
[R].IPSPDEAAAAAAASSNSGSVR.[C]	1xPhospho [S17(99.7)]	35	LOC_Os02g32430.1	LOC_Os02g32430.1 [126-146]	LOC_Os02g32430.1 1xPhospho [S142(99.7)]	0	2008.9	63.68	64.1	99.6	88.3	60.2	72.9	82.8	79.5	90.7	94.8	80.8	48.3	62.6	150.6	113.8	122	113.4	103.2	120.1	116.1	137	164.1	134.1	75.6	125.5
[K].LPSQSGLEEPQTSNR.[S]	1xPhospho [S13(99.6)]	42	LOC_Os10g08570.1	LOC_Os10g08570.1 [552-566]	LOC_Os10g08570.1 1xPhospho [S564(99.6)]	0	1722.77	47.63	35.7	41.6	44.1	31.7	35.1	40.9	42	41.4	48	40.4	25.7	37	204.1	170.7	191.7	148.5	155.4	211.7	144.9	147.5	177.6	184	84.5	115.7
[K].LPSSMQSTSTILTEGTEISSPHGSNK.[S]	1xPhospho [S20(100)]	22	LOC_Os05g45830.1	LOC_Os05g45830.1 [518-543]	LOC_Os05g45830.1 1xPhospho [S537(100)]	0	2769.26	83.68	52.5	48.4	90	92.8	74.3	87.1	104.8	107.2	95.6	123.1	62.6	96.4	162.3	113.1	126.5	122	137.1	64.2	74.6	106.3	149.1	107.7	115.7	86.6
[K].LPSSMQSTSTILTEGTEISSPHGSNK.[S]	1xOxidation [M5]; 1xPhospho [S/T]	9	LOC_Os05g45830.1	LOC_Os05g45830.1 [518-543]		0	2785.26	72.06	38.6	75.2	0	47.8	69.4	73.9	90.4	131.1	117.3	100.7	49.6	40.6	64	92.2	142.8	57.2	202.9	54.8	192.2	173.1	170.5	181.8	96.7	137.3
[K].LPSSNSNHELSSLSSPTEHVIADGSK.[S]	1xPhospho [S/T]	92	LOC_Os09g10960.1	LOC_Os09g10960.1 [763-788]		0	2773.27	69.9	61.5	65.8	95.3	82.5	82.2	85	119.1	148.2	109.2	136.5	83.6	130.2	88.5	70	77.2	133.7	139.8	80.5	115.3	109.4	86.5	119.8	100.7	79.7
[R].LPSTAPALPSAPANPSGR.[H]	1xPhospho [S3(100)]	167	LOC_Os10g42439.1	LOC_Os10g42439.1 [2609-2626]	LOC_Os10g42439.1 1xPhospho [S2611(100)]	0	1783.87	72.98	83.7	129.8	110.9	92.5	114.7	129.6	95.1	119	115.4	92.9	69.1	83.2	123.3	67.1	93.3	84.4	101.1	73.1	115.2	108.4	89.6	102.8	99.5	106.3
[K].LPSYNNESINLESK.[L]	1xPhospho [S3(100)]	11	LOC_Os11g10710.1	LOC_Os11g10710.1 [318-331]	LOC_Os11g10710.1 1xPhospho [S320(100)]	0	1687.76	71.26	132	160.3	175.4	173.2	177.1	197	321	185.5	171.3	197.8	126.9	190.7	0	55.8	0	63	72.9	0	0	0	0	0	0	0
[R].LPTADGAGAGAEGPGPVPASPSSAGYELFAGGVESLDYEVIENYAYR.[E]	1xPhospho [S20(99.5)]	8	LOC_Os03g48940.1	LOC_Os03g48940.1 [9-55]	LOC_Os03g48940.1 1xPhospho [S28(99.5)]	0	4752.17		0	0	0	0	0	0	0	0	0	0	0	0	0	0	0	0	0	0	0	0	0	0	0	0
[R].LPTAQILPQAVPINSSPSGSSGNRVPVDDVVEK.[V]	1xPhospho [S/T]	50	LOC_Os01g07520.1	LOC_Os01g07520.1 [498-530]		1	3451.75	102.42	32.1	26.4	30.6	0	15.2	17	0	0	0	0	0	0	106.9	84.8	323.9	86.1	99.7	109.6	506.6	501.2	116.6	110.2	143.4	89.9
[K].LPTASTSSCDGKDQCTDKPMK.[G]	2xCarbamidomethyl [C9; C15]; 1xOxidation [M20]; 1xPhospho [S7(99.5)]	34	LOC_Os02g16600.1	LOC_Os02g16600.1 [293-313]	LOC_Os02g16600.1 1xPhospho [S299(99.5)]	1	2422.99	23.81	47.3	42.9	57.8	30.9	54.4	40.3	50.4	64.3	60.1	47	26.5	40.9	52.7	46.7	60.1	163.7	244.2	189.1	316	244.6	0	71.8	238	210.3
[R].IPDHLTALSPAPVSLLPSSPPPPSSSR.[L]	1xPhospho [S19(100)]	37	LOC_Os12g42260.2	LOC_Os12g42260.2 [62-88]	LOC_Os12g42260.2 1xPhospho [S80(100)]	0	2800.43	104.53	50.8	43.9	0	11.6	10.4	5.3	0	13.2	17.7	0	2.8	11.2	242.7	176.8	170.6	147.6	221.5	178.3	182.2	232.1	165.8	158.6	196.8	160
[K].LSKLEDSETEGGTTQAPSKK.[H]	1xPhospho [S7(100)]	39	LOC_Os02g28980.1	LOC_Os02g28980.1 [604-623]	LOC_Os02g28980.1 1xPhospho [S610(100)]	2	2186.02	27.41	76	61.9	109	68	76.9	67.5	72.3	73.9	59.6	87	70.5	91.3	1.5	17.9	0	223.8	245.9	200.9	232.5	196.3	0	52.2	193.7	121.5
[R].LTVADIASHIQHEIQYGGDNASASPR.[S]	1xPhospho [S24(100)]	67	LOC_Os09g19640.1	LOC_Os09g19640.1 [72-97]	LOC_Os09g19640.1 1xPhospho [S95(100)]	0	2830.32	106.91	204.2	96.3	37.2	69.3	43.3	60.6	23.2	44.3	113.7	86.9	38.9	59.1	118.2	193.7	208.8	170.7	88.9	87.8	91.7	49.8	172.6	122.3	85.5	133.2
[R].LTVGDLAVEGIEQLESSREMSDDESTDK.[L]	1xOxidation [M20]; 1xPhospho [S/T]	60	LOC_Os04g58620.1	LOC_Os04g58620.1 [371-398]		1	3149.37	111.35	81.4	25	76.1	10.2	87.4	142.6	122.1	48.9	29.5	96.4	205.2	117.9	67.4	199.7	97.4	116.2	72.1	106.6	67.6	75.6	172.5	109.6	73.3	199.2
[R].LTVGDLAVEGIEQLESSREMSDDESTDKLLVEPQK.[E]	1xOxidation [M20]; 1xPhospho [S/T]	12	LOC_Os04g58620.1	LOC_Os04g58620.1 [371-405]		2	3956.86	113	0	0	0	0	0	0	0	0	0	0	0	0	28.3	236.6	269.6	311	71.1	182.3	28.6	0	420.6	171.4	35.9	644.7
[R].LTVSDIASHIQHEIEYGGDNALTSPR.[S]	1xPhospho [S24(99.4)]	8	LOC_Os08g30730.1	LOC_Os08g30730.1 [73-98]	LOC_Os08g30730.1 1xPhospho [S96(99.4)]	0	2903.36	110.83	0	113.4	25.7	0	19.2	0	124.5	26.4	38.8	0	97.4	42.6	61.3	243.1	117.8	122.3	162.5	185.6	132.2	265.8	128	96	170.5	226.9
[K].IVADSDEDDEEDAEDDNDEEVNVEGGDEGDNDVGK.[A]	1xPhospho [S5(100)]	104	LOC_Os11g34190.1	LOC_Os11g34190.1 [423-457]	LOC_Os11g34190.1 1xPhospho [S427(100)]	0	3833.39	61.2	223.1	75.8	193.9	111.5	166.3	243.1	199.2	220.6	248.5	221	126.2	280.4	6.1	62.3	5.5	0	0	0	5	0	5.6	5.8	0	0
[K].IVASIETGTPQPPLHYHGSVSEPGSK.[R]	1xPhospho [T9(100)]	44	LOC_Os02g57420.1	LOC_Os02g57420.1 [368-393]	LOC_Os02g57420.1 1xPhospho [T376(100)]	0	2768.33	70.59	125.6	175.5	139.7	122.1	143.9	136.4	171.2	157.3	157.2	197.2	122.1	187.1	46.7	39.3	57.8	54.9	45.7	27.6	35.5	51.6	44.6	51.7	70.6	38.7
[R].IVASTSGASVSPGEYVR.[D]	1xPhospho [S11(100)]	64	LOC_Os12g38730.1	LOC_Os12g38730.1 [55-71]	LOC_Os12g38730.1 1xPhospho [S65(100)]	0	1759.83	68.71	29.4	45.4	45.3	33.2	35.3	39.1	35.8	44.1	39.5	42.8	30.5	32.9	192.1	196.5	146.5	164.7	184.9	139.7	202.2	165.3	166.4	145	106.6	137.1
[K].IVCVQSYDSEDEEVPENYWPMSIGPLLR.[R]	1xCarbamidomethyl [C3]; 1xPhospho [S9(100)]	22	LOC_Os02g56840.1	LOC_Os02g56840.1 [197-224]	LOC_Os02g56840.1 1xPhospho [S205(100)]	0	3405.51	119.43	321.5	0	0	531.8	197.7	396.5	0	0	0	0	7.1	713.1	0	123.8	0	46.1	0	0	0	0	0	13.2	0	49.2
[K].IVCVQSYDSEDEEVPENYWPMSIGPLLR.[R]	1xCarbamidomethyl [C3]; 1xOxidation [M21]; 1xPhospho [S9(100)]	62	LOC_Os02g56840.1	LOC_Os02g56840.1 [197-224]	LOC_Os02g56840.1 1xPhospho [S205(100)]	0	3421.5	114.4	179.2	7	32.4	76.8	60.1	144.8	224.1	9.1	2.8	279.9	659.7	341.7	25.5	68.1	55.8	60	11.1	22.5	0	0	44.1	18.2	0	77.3
[K].IVDKEEVKLDSDDGAK.[S]	1xPhospho [S11(100)]	53	LOC_Os07g07040.1	LOC_Os07g07040.1 [56-71]	LOC_Os07g07040.1 1xPhospho [S66(100)]	2	1840.86	34.63	49.6	78.5	53.1	55	63.2	59.4	78.7	44.3	68.4	69.5	44.3	62.1	32.7	44.5	8.4	32.5	19.6	862.6	181.8	15.7	36.2	0	401.5	38.5
[K].LVDPLCSQEKDNNSEDLGMANISDVNCK.[G]	2xCarbamidomethyl [C6; C27]; 1xOxidation [M19]; 1xPhospho [S14(99.6)]	12	LOC_Os01g43330.1	LOC_Os01g43330.1 [401-428]	LOC_Os01g43330.1 1xPhospho [S414(99.6)]	1	3261.37	81.49	0	0	0	0	0	0	0	0	0	0	0	0	136.3	188.2	155.5	245.7	225.3	122.7	248.8	245.3	213.8	229.5	158.7	230.2
[K].IVDSDKEGQVLTQFTTTDTSGVPIEDPLGILNSR.[T]	1xPhospho [S33(100)]	18	LOC_Os02g08350.1	LOC_Os02g08350.1 [789-822]	LOC_Os02g08350.1 1xPhospho [S821(100)]	1	3725.82	114.48	0	0	0	0	0	0	0	0	0	458.1	1941.9	0	0	0	0	0	0	0	0	0	0	0	0	0
[K].IVDSTDLGTPEHPLISK.[S]	1xPhospho [T9(100)]	39	LOC_Os10g30600.1	LOC_Os10g30600.1 [400-416]	LOC_Os10g30600.1 1xPhospho [T408(100)]	0	1901.93	68.79	80	112.2	101.1	91.1	92.2	131.3	136.8	165.6	119.6	149.6	94.2	154.3	128.1	92.2	81.8	76	89.3	61.7	92.9	66.7	73.4	81.5	63.2	65.4
[R].LVEAAPPAETEVEEPGVADGGGEGEGEVEDSAPSGEEEEEEEPAR.[A]	1xPhospho [S34(100)]	25	LOC_Os11g38020.1	LOC_Os11g38020.1 [55-99]	LOC_Os11g38020.1 1xPhospho [S88(100)]	0	4644.93	81.21	0	0	0	0	0	18.2	0	0	16	0	0	0	219.5	278	299.9	197.6	249	42.8	87.5	45.4	230.7	261.4	98.6	355.4
[K].LVEDGKISPVTEITPPPIPEDLK.[T]	1xPhospho [S8(100)]	39	LOC_Os01g19450.1	LOC_Os01g19450.1 [317-339]	LOC_Os01g19450.1 1xPhospho [S324(100)]	1	2567.33	103.36	285.8	168.7	52.8	70	94.1	92.6	62.7	75.9	96.4	120.4	38.2	143.4	112.8	118.5	76.1	107.5	121.3	106.7	0	67.8	115	91.3	90.5	91.2
[K].IVEDKELAEETTEGETTAEVQVAETTSTEK.[I]	1xPhospho [S27(99.7)]	10	LOC_Os05g38810.1	LOC_Os05g38810.1 [946-975]	LOC_Os05g38810.1 1xPhospho [S972(99.7)]	1	3347.51	77.87	0	0	0	0	0	0	0	0	0	0	0	0	231.7	205	206.7	186.2	204.1	81.3	226	230.4	199.1	244.1	186.9	198.6
[R].LVEPNVHPQVMASPSQGYPSENPEADNAVQVFR.[I]	1xPhospho [S13(100)]	18	LOC_Os06g10430.3	LOC_Os06g10430.3 [542-574]	LOC_Os06g10430.3 1xPhospho [S554(100)]	0	3686.69	97.36	0	82.8	0	116.6	0	73.4	0	0	0	0	0	0	574.1	294.3	0	515.6	0	0	0	0	247.5	0	0	495.8
[R].LVEPNVHPQVMASPSQGYPSENPEADNAVQVFR.[I]	1xOxidation [M11]; 1xPhospho [S13(100)]	17	LOC_Os06g10430.3	LOC_Os06g10430.3 [542-574]	LOC_Os06g10430.3 1xPhospho [S554(100)]	0	3702.69	93.28	0	0	0	0	31.4	0	0	132.4	162.3	72.2	45.9	84.9	175.1	127.8	147.2	87.6	174.3	0	282.4	231.5	120.4	160.3	204.6	159.7
[R].LVEPNVHPQVMASPSQVNLPGYPSENPEADNAVQVFR.[I]	1xPhospho [S13(99.5)]	11	LOC_Os06g10430.1	LOC_Os06g10430.1 [549-585]	LOC_Os06g10430.1 1xPhospho [S561(99.5)]	0	4109.94	105.08	55.1	0	7.9	21.8	8.3	0	0	5.4	0	18.6	0	12.7	359.1	101.4	304.1	199.8	296.2	225.9	0	0	235.5	201.7	168.9	177.5
[K].LVDPLCSQEKDNNSEDLGMANISDVNCK.[G]	2xCarbamidomethyl [C6; C27]; 1xPhospho [S14(99.6)]	13	LOC_Os01g43330.1	LOC_Os01g43330.1 [401-428]	LOC_Os01g43330.1 1xPhospho [S414(99.6)]	1	3245.38	93.18	0	0	0	0	0	0	0	0	0	0	14.1	0	247.8	204.7	222.6	217.6	220.9	121.7	152.6	129.8	185.6	240.5	218.7	223.7
[R].ITTNTNTADDSNDEAISNHATVNSSPGKK.[G]	1xPhospho [S/T]	60	LOC_Os09g16330.2	LOC_Os09g16330.2 [810-838]		1	3082.36	37.27	103	92.7	115.5	112.2	107.4	48.4	74.7	82.7	116.3	67.7	48.7	28.8	130.3	187	103.4	78	0	216.3	169.6	0	91.5	113.5	254.2	58.2
[R].ITTNTNTADDSNDEAISNHATVNSSPGK.[K]	1xPhospho [S11(100)]	25	LOC_Os09g16330.2	LOC_Os09g16330.2 [810-837]	LOC_Os09g16330.2 1xPhospho [S820(100)]	0	2954.26	44.03	205.7	70.1	140.8	202.5	225.9	108.1	311.2	268.9	227.5	221.2	52.7	69.8	79.6	144.3	71.8	0	0	0	0	0	0	0	0	0
[R].LTPEEPELPQGTPPRPQLPPAFAGAGAVLAGSGSGGGGGLEMASDDER.[S]	2xPhospho [T12(100); S44(100)]	16	LOC_Os01g49250.1	LOC_Os01g49250.1 [6-53]	LOC_Os01g49250.1 2xPhospho [T17(100); S49(100)]	0	4801.19	114.09	0	0	0	0	240	381.2	298.8	0	0	0	0	0	0	402.6	311.6	196.1	0	34.2	25.8	19.5	140.9	128	0	221.3
[R].LTPEEPELPQGTPPRPQLPPAFAGAGAVLAGSGSGGGGGLEMASDDER.[S]	1xOxidation [M42]; 2xPhospho [T2(98.9); S44(100)]	8	LOC_Os01g49250.1	LOC_Os01g49250.1 [6-53]	LOC_Os01g49250.1 2xPhospho [T7(98.9); S49(100)]	0	4817.18	114.9	258.9	0	0	60	78.4	185.9	289.8	44.2	51	184.4	344.2	171.8	36.6	271.3	30.8	30.3	34.2	0	43.6	84	95.7	28.7	35.1	41
[R].LTPEEPELPQGTPPRPQLPPAFAGAGAVLAGSGSGGGGGLEMASDDER.[S]	3xPhospho [T12(100); S34(100); S44(100)]	3	LOC_Os01g49250.1	LOC_Os01g49250.1 [6-53]	LOC_Os01g49250.1 3xPhospho [T17(100); S39(100); S49(100)]	0	4881.15		0	0	0	0	0	0	0	0	0	0	0	0	0	0	0	0	0	0	0	0	0	0	0	0
[R].LTPELSLDGPASPLFAGLDEDPAPK.[E]	1xPhospho [S12(100)]	22	LOC_Os02g53520.1	LOC_Os02g53520.1 [57-81]	LOC_Os02g53520.1 1xPhospho [S68(100)]	0	2630.26	115.77	165.8	50.7	42.1	75.3	141.3	100.5	237.1	25.3	43.3	197.9	323.3	246.2	58.2	67.9	85.6	57.6	42.3	66.2	45.2	25.3	107.1	59.6	26	110.3
[R].LTPELSLDGPASPLFAGLDEDPAPK.[E]	2xPhospho [S6(100); S12(100)]	10	LOC_Os02g53520.1	LOC_Os02g53520.1 [57-81]	LOC_Os02g53520.1 2xPhospho [S62(100); S68(100)]	0	2710.23	118.61	195.9	0	0	286.3	338.1	600.4	0	25.1	0	302.6	358.3	293.3	0	0	0	0	0	0	0	0	0	0	0	0
[K].LTQDATSSVHVGSPSGQHVEALGSTSPLHSK.[A]	1xPhospho [S/T]	63	LOC_Os03g47760.1	LOC_Os03g47760.1 [211-241]		0	3194.51	61.28	111.7	150.1	155.5	120.2	153	149.2	181.2	158.3	139.7	130.5	116	140.3	70.3	55.9	61.6	60.7	64.9	48	52.5	65.2	48.6	63	43.3	60.3
[K].LTQDATSSVHVGSPSGQHVEALGSTSPLHSK.[A]	2xPhospho [S13(98.4); T/S]	65	LOC_Os03g47760.1	LOC_Os03g47760.1 [211-241]	LOC_Os03g47760.1 2xPhospho [S223(98.4); T/S]	0	3274.48	65.94	114.8	130.3	170.3	122.1	152	147.2	173.8	144.6	165.7	142.3	80.5	136.8	50.5	58.4	72	70.8	70.1	43.1	62.7	41.4	70.9	67.8	53.8	58
[K].LTSESPTYVAAATAEAAESSQYVSR.[G]	1xPhospho [S/T/Y]	56	LOC_Os06g11430.1	LOC_Os06g11430.1 [69-93]		0	2669.2	99.11	199.1	84.2	43.5	179.3	89.5	73.6	83.5	79.8	310.6	251	49.7	63.3	306.7	12.7	0	2.9	0	0	0	323.8	3.9	235.6	7.1	0
[R].LTSGQQISGEIPDASPDR.[H]	1xPhospho [S8(100)]	202	LOC_Os05g08370.1	LOC_Os05g08370.1 [152-169]	LOC_Os05g08370.1 1xPhospho [S159(100)]	0	1950.88	63.26	104.2	140	155	106.1	109.9	118.1	120.8	150	144.1	143.3	104.6	120.5	83.3	75.2	67.5	84.1	74.7	65.6	62.9	63.8	81.5	105.4	43.6	75.7
[R].LTSGQQISGEIPDASPDR.[H]	2xPhospho [S8(100); S15(100)]	131	LOC_Os05g08370.1	LOC_Os05g08370.1 [152-169]	LOC_Os05g08370.1 2xPhospho [S159(100); S166(100)]	0	2030.85	66.79	144	159.4	217.4	154.1	144.5	131	151	188.1	197.4	173.5	116.9	132.3	32.2	75.7	59.1	39.6	42.3	27.2	30.3	29.2	58.4	62.2	3.4	30.6
[R].LTSGQQISGEIPDASPDR.[H]	3xPhospho [S3(100); S8(100); S15(100)]	34	LOC_Os05g08370.1	LOC_Os05g08370.1 [152-169]	LOC_Os05g08370.1 3xPhospho [S154(100); S159(100); S166(100)]	0	2110.81	73.6	176.8	187.6	271.8	218.3	191.6	153.4	189.3	251.1	233.9	215.5	115.8	139.7	0	0	0	0	0	0	0	0	0	18.3	36.9	0
[R].LTSGQQISGEIPDASPDRHSIR.[S]	1xPhospho [S20(100)]	99	LOC_Os05g08370.1	LOC_Os05g08370.1 [152-173]	LOC_Os05g08370.1 1xPhospho [S171(100)]	1	2444.16	58.62	117.3	106.8	150.6	114	126	126.5	118	136.8	138.2	158.9	116.7	155.6	85.3	84.6	87.8	91.3	65.8	93.6	38.1	60.6	72.2	74	25.6	55.6
[R].LTSGQQISGEIPDASPDRHSIR.[S]	2xPhospho [S15(100); S20(100)]	73	LOC_Os05g08370.1	LOC_Os05g08370.1 [152-173]	LOC_Os05g08370.1 2xPhospho [S166(100); S171(100)]	1	2524.12	62.17	126.5	89.2	228.4	181	138.8	156.1	150.7	221.3	221.9	206	146.7	149.4	50.6	56.9	60.8	38.7	16.6	26	0.5	2.8	50.2	64.9	0.9	15
[R].LTSGQQISGEIPDASPDRHSIR.[S]	3xPhospho [S8(100); S15(100); S20(100)]	28	LOC_Os05g08370.1	LOC_Os05g08370.1 [152-173]	LOC_Os05g08370.1 3xPhospho [S159(100); S166(100); S171(100)]	1	2604.09	65.64	176.6	209.9	301.4	194	203.5	178.9	211.8	221.6	259.1	183.8	118.2	141.2	0	0	0	0	0	0	0	0	0	0	0	0
[R].LTSGQQISGEIPDASPDRHSIRSGTSSYVDPSVPVPVR.[I]	2xPhospho [S23(95.8); S/T/Y]	27	LOC_Os05g08370.1	LOC_Os05g08370.1 [152-189]	LOC_Os05g08370.1 2xPhospho [S174(95.8); S/T/Y]	2	4151.94	92.44	83	75.8	190	78.6	63.4	79.7	157.8	386	405.3	99.1	58.9	180.3	0	58.4	66	65.2	29.8	0	27.5	0	98.3	79.2	15.5	102.2
[R].LTSGQQISGEIPDASPDRHSIRSGTSSYVDPSVPVPVR.[I]	3xPhospho [S8(100); S15(100); Y28(96.9)]	44	LOC_Os05g08370.1	LOC_Os05g08370.1 [152-189]	LOC_Os05g08370.1 3xPhospho [S159(100); S166(100); Y179(96.9)]	2	4231.91	96.45	418.9	98.6	309.8	367.2	238.8	69.8	100.4	49.9	127.2	167.7	45.2	83.8	0	82.7	34.6	38.1	1.8	0	0	0	51.1	49.4	0	65.2
[K].LTSIASNFISDLDR.[I]	1xPhospho [S6(100)]	44	LOC_Os03g63710.1	LOC_Os03g63710.1 [397-410]	LOC_Os03g63710.1 1xPhospho [S402(100)]	0	1631.77	109.77	245.5	54.3	52.9	150.7	284	110	131.7	32.8	18.9	179.6	251.8	125.3	81.3	59.1	80.9	63.1	65	58.8	61.1	45	47.6	59.3	68.7	72.5
[K].LTSLASNIMSDLQDR.[I]	1xPhospho [S6(100)]	58	LOC_Os10g42420.1	LOC_Os10g42420.1 [391-405]	LOC_Os10g42420.1 1xPhospho [S396(100)]	0	1743.8	107.93	238.2	274	89.9	71	38.6	52.9	18.8	37.3	35.1	46.3	17.6	53.6	186.1	131	144.7	100.9	117.1	96.4	115.7	83.6	91.8	120.1	120.8	118.4
[K].LTSLASNIMSDLQDR.[I]	1xOxidation [M9]; 1xPhospho [S6(100)]	65	LOC_Os10g42420.1	LOC_Os10g42420.1 [391-405]	LOC_Os10g42420.1 1xPhospho [S396(100)]	0	1759.79	93.32	46.6	58.1	39.8	21.2	22.1	71.7	46.2	91.8	113.7	55.3	37.4	62.7	122	59.4	120.1	100	147.7	124.5	236	231	88.9	167	181.5	155.5
[R].LTSLHPEIEELLYSEVDNNEHK.[F-]	1xPhospho [S3(99.5)]	28	LOC_Os03g28330.4	LOC_Os03g28330.4 [546-567]	LOC_Os03g28330.4 1xPhospho [S548(99.5)]	0	2689.24	105.69	123.1	39.6	18.5	26	29.4	22.8	15.5	18.7	34.9	57.7	0	53.2	206.1	195	245.9	185.2	242.5	149.8	163.2	73.6	197	114.2	98	90
[R].LTSPPLDESSIATIVEMGFSR.[A]	1xPhospho [S3(100)]	24	LOC_Os09g07900.1	LOC_Os09g07900.1 [1209-1229]	LOC_Os09g07900.1 1xPhospho [S1211(100)]	0	2330.1	121	199.5	186.5	37.5	187.3	142.7	243.6	275.5	0	0	361	0	351.8	26	94.6	0	49.9	28.1	29.4	18.1	0	56.5	35.4	0	76.7
[R].LTSPPLDESSIATIVEMGFSR.[A]	1xOxidation [M17]; 1xPhospho [S3(99.6)]	24	LOC_Os09g07900.1	LOC_Os09g07900.1 [1209-1229]	LOC_Os09g07900.1 1xPhospho [S1211(99.6)]	0	2346.09	118.24	166.2	28.8	22.7	95.5	106.8	199	295.8	24.7	25.7	266	193.9	326.4	33.2	62.4	49.2	51	54.4	89.6	41	53	65.3	30.5	50.1	68.7
[K].ITTAATEEVEVTTPATEEVEVTTPSTK.[E]	1xPhospho [T13(100)]	67	LOC_Os06g34710.1	LOC_Os06g34710.1 [904-930]	LOC_Os06g34710.1 1xPhospho [T916(100)]	0	2914.37	83.89	28.7	40.2	41.8	36	43.6	29.3	47	47.4	54.1	21.8	43.4	33.6	249.7	216.6	238.1	208.4	151.2	66.7	95.2	125.3	114.8	174.7	129.8	162.5
[K].ITTAATEEVEVTTPATEEVEVTTPSTK.[E]	2xPhospho [T13(100); T23(100)]	125	LOC_Os06g34710.1	LOC_Os06g34710.1 [904-930]	LOC_Os06g34710.1 2xPhospho [T916(100); T926(100)]	0	2994.34	84.14	55.1	15.8	72.4	55	80.6	84.3	41.5	108.3	98.4	42.4	33.2	53.4	187.4	224.9	251	197.8	115.3	39.5	50.9	31.9	161	177.5	54.2	167.9
[R].LTTATTAVPKSPVSSKDELAAIK.[I]	1xPhospho [S11(100)]	52	LOC_Os01g61720.10	LOC_Os01g61720.10 [125-147]	LOC_Os01g61720.10 1xPhospho [S135(100)]	2	2408.27	69.19	26	48.3	23.1	42.1	50.8	53.8	43.9	78.4	64.7	36.6	21.5	32.9	204.5	147.3	131.6	154.7	191.8	127.1	185.6	165.4	110.2	157.5	147.3	155
[K].LVEPSLSFTNSSPQSPPQYK.[E]	1xPhospho [S15(100)]	38	LOC_Os03g12160.1	LOC_Os03g12160.1 [578-597]	LOC_Os03g12160.1 1xPhospho [S592(100)]	0	2286.07	90.69	44.3	37.1	50.8	33.4	61.4	18.2	23.8	147.1	109.4	28.1	15.1	48.3	145.7	120.6	144.1	137	178.1	126.4	187.4	227.9	110.6	123.9	157.7	123.7
[R].LVEVHVPSPAPSPSSSSAPAPASPR.[S]	1xPhospho [S23(100)]	13	LOC_Os01g56000.1	LOC_Os01g56000.1 [14-38]	LOC_Os01g56000.1 1xPhospho [S36(100)]	0	2504.22	73.21	0	90.2	0	50.9	95.3	92.8	85	139.3	95.4	77.4	0	47.4	191.7	123.3	134.4	125.3	150.6	85.6	130.9	132.4	141.3	127.1	147.2	136.5
[R].LVQMHHHQQQQQQQQQQQMAAAAAGVAAAPPTAVESPRPAAASK.[K]	1xOxidation [M]; 1xPhospho [S36(99.3)]	22	LOC_Os08g39310.1	LOC_Os08g39310.1 [157-200]	LOC_Os08g39310.1 1xPhospho [S192(99.3)]	0	4721.26	59.39	0	0	0	30	55.4	0	12.8	0	56.7	0	0	0	202.9	140.9	194.1	225.7	175.7	223.6	182.8	262.5	223.3	191.8	110.5	111.2
[R].LVQMHHHQQQQQQQQQQQMAAAAAGVAAAPPTAVESPRPAAASK.[K]	2xOxidation [M4; M19]; 1xPhospho [T/S]	7	LOC_Os08g39310.1	LOC_Os08g39310.1 [157-200]		0	4737.25	49.14	0	0	0	0	0	0	61.5	221	205.1	0	0	0	74.3	0	0	0	518	243.2	102.7	633.6	340.6	0	0	0
[R].IVQNSQSEPQEPSSP.[-]	1xPhospho [S14(100)]	133	LOC_Os06g50050.1	LOC_Os06g50050.1 [379-393]	LOC_Os06g50050.1 1xPhospho [S392(100)]	0	1706.73	35.51	62.1	98.5	79.5	87.7	102	104.2	90	109.2	97.8	70.5	44.4	69.5	93.9	121.2	63.9	78.2	12.3	279.9	248.9	11.8	112.8	66.5	249.4	46
[R].IVQVPLDIDASEADSQSNITEDDNCPTPR.[T]	1xCarbamidomethyl [C25]; 1xPhospho [T27(100)]	13	LOC_Os06g50920.1	LOC_Os06g50920.1 [100-128]	LOC_Os06g50920.1 1xPhospho [T126(100)]	0	3279.44	97.71	197.8	48.9	0	558.9	93.9	70.7	62.7	52.9	99	111.7	0	0	169.7	86.8	97.4	95.5	141.2	0	127.3	83.4	68.8	37.4	90.9	105.1
[K].IVSALHTVLSEQADEDSDLEK.[C]	1xPhospho [S17(100)]	11	LOC_Os04g54420.1	LOC_Os04g54420.1 [174-194]	LOC_Os04g54420.1 1xPhospho [S190(100)]	0	2379.1	82.94	162	254.6	210.3	193.9	206.4	231.3	200	169.7	194.4	143.2	153.2	185.2	0	48.6	26.6	0	0	0	0	0	20.6	0	0	0
[K].IVSAPSDTPSDAAETAESPTENNASK.[K]	1xPhospho [S18(100)]	32	LOC_Os06g50310.1	LOC_Os06g50310.1 [72-97]	LOC_Os06g50310.1 1xPhospho [S89(100)]	0	2669.15	52.19	95.4	149	175	163.5	170.8	152.6	142.3	176.2	201.8	173	127.5	159.2	85.9	117.9	87	30	0	32.7	0	0	82.1	78.2	0	0
[R].IVSDEEEEVTTDR.[N]	1xPhospho [S3(100)]	368	LOC_Os11g12810.1	LOC_Os11g12810.1 [194-206]	LOC_Os11g12810.1 1xPhospho [S196(100)]	0	1601.66	48.08	20.4	31.3	26.1	22	32.4	41.8	28.6	45	45.2	33.1	20.7	28.7	205.1	285.4	208.5	114.9	113.5	336.3	44.6	133.1	207.2	208.3	15.9	152.3
[R].LVTPSHQESQSPPVPQEIWVNSSTP.[-]	1xPhospho [T24(100)]	45	LOC_Os03g06410.1	LOC_Os03g06410.1 [993-1017]	LOC_Os03g06410.1 1xPhospho [T1016(100)]	0	2824.32	95.75	134.5	41.8	50	187.8	95.1	39.7	33.7	36.7	47.3	42.3	29	39.5	159	137.3	166.7	141.5	158.3	109.2	122.8	105.5	143.4	138.2	121.8	118.8
[R].LVVFDLDHTIWPLYCDCCSIGDSPR.[L]	3xCarbamidomethyl [C15; C17; C18]; 1xPhospho [S23(100)]	8	LOC_Os03g52720.1	LOC_Os03g52720.1 [23-47]	LOC_Os03g52720.1 1xPhospho [S45(100)]	0	3118.35	118.05	20.2	0	17.1	368.8	59.4	211.7	66.2	0	5.5	63.6	970.4	553.4	0	0	0	0	2.7	9.6	5.6	0	31.5	10.7	0	3.5
[R].LVQMHHHQQQQQQQQQQQMAAAAAGVAAAPPTAVESPRPAAASK.[K]	1xPhospho [S36(98.8)]	19	LOC_Os08g39310.1	LOC_Os08g39310.1 [157-200]	LOC_Os08g39310.1 1xPhospho [S192(98.8)]	0	4705.26	62.58	0	0	0	37.7	0	51	11.7	0	0	17.3	14.8	0	262.4	265.1	197.3	196.1	228.4	168.7	132.2	139.2	208.3	160.4	156	153.5
[R].LTPEEPELPQGTPPRPQLPPAFAGAGAVLAGSGSGGGGGLEMASDDER.[S]	1xOxidation [M42]; 1xPhospho [S44(100)]	35	LOC_Os01g49250.1	LOC_Os01g49250.1 [6-53]	LOC_Os01g49250.1 1xPhospho [S49(100)]	0	4737.21	108.83	115.2	310.5	34.5	35.6	36.1	29.7	36.7	90.3	58.6	143.5	193.1	260.8	44.6	146.8	134.9	129.4	19.8	27.1	16.5	10.3	169.5	125.9	15.5	215
[R].IVGDSPQQQVVELHHHHQR.[S]	1xPhospho [S5(100)]	9	LOC_Os03g01170.1	LOC_Os03g01170.1 [497-515]	LOC_Os03g01170.1 1xPhospho [S501(100)]	0	2324.1	34.46	29	46.4	48.7	46.1	48.1	39.9	68.2	46.7	44.2	64.4	26.4	42.1	101.5	93	196.4	206.8	73.1	228.8	276	83.3	140.7	133.7	316.5	0
[R].LVGNVVPDEAESGEEAEASSK.[V]	1xPhospho [S12(100)]	34	LOC_Os02g42730.1	LOC_Os02g42730.1 [19-39]	LOC_Os02g42730.1 1xPhospho [S30(100)]	0	2196.95	61.5	139.7	162.8	195.4	135.7	152	146.3	241.8	199.4	200.2	204.4	112.2	149	53.7	80.8	46.3	30.5	0	17.4	0	8.3	55.4	54.1	0	14.5
[R].LVKGSSDSDADDHGYDER.[S]	3xPhospho [S5(100); S6(100); S8(100)]	42	LOC_Os09g30350.1	LOC_Os09g30350.1 [308-325]	LOC_Os09g30350.1 3xPhospho [S312(100); S313(100); S315(100)]	1	2205.74	29.02	196.7	154.5	187.9	141.3	178.2	231.3	212.8	188.1	125.2	222.1	141.5	231.4	0	0	0	39.7	4.4	49.1	43.2	0	0	0	6.2	46.5
[R].LVLLSPSSPAAVAADVAPASPPVASQR.[E]	1xPhospho [S20(100)]	17	LOC_Os06g35770.1	LOC_Os06g35770.1 [28-54]	LOC_Os06g35770.1 1xPhospho [S47(100)]	0	2651.38	106.26	88.8	229.9	8.8	46.7	44.3	33.9	30.5	0	85.2	0	0	0	124.9	181.4	134.9	158.1	206.7	100.1	154.6	173.6	145.6	137.4	126.1	188.6
[R].LVNESPDSGAAGGNILGQLAAAMPQALTVTPEER.[E]	1xPhospho [S5(99.7)]	60	LOC_Os06g15360.1	LOC_Os06g15360.1 [335-368]	LOC_Os06g15360.1 1xPhospho [S339(99.7)]	0	3457.67	121.05	0	11.4	0	286.9	10.6	0	155.1	0	0	17	8.3	10.6	150.5	317.2	229.8	203.5	83.2	104.8	81.2	52.1	229.1	109.7	102.7	236.5
[R].LVNESPDSGAAGGNILGQLAAAMPQALTVTPEER.[E]	1xOxidation [M23]; 1xPhospho [S5(100)]	49	LOC_Os06g15360.1	LOC_Os06g15360.1 [335-368]	LOC_Os06g15360.1 1xPhospho [S339(100)]	0	3473.66	112.47	91.3	20.8	0	52.9	109.2	223.1	197.8	37.3	71.4	132.9	0	185.1	79.6	100.7	102.7	92.5	113	121.7	124.8	87.7	127.8	83.1	107.7	137.2
[R].LVNESPDSGAAGGNILGQLAAAMPQALTVTPEER.[E]	2xPhospho [S5(100); S8(100)]	3	LOC_Os06g15360.1	LOC_Os06g15360.1 [335-368]	LOC_Os06g15360.1 2xPhospho [S339(100); S342(100)]	0	3537.63		0	0	0	0	0	0	0	0	0	0	0	0	0	0	0	0	0	0	0	0	0	0	0	0
[R].LVNILGEGQQNISPR.[L]	1xPhospho [S13(100)]	38	LOC_Os01g49760.1	LOC_Os01g49760.1 [322-336]	LOC_Os01g49760.1 1xPhospho [S334(100)]	0	1717.86	82.71	58.7	42.5	76.8	27.1	76.2	76.7	66.2	80.1	82.2	78	27.5	82.6	101.3	128	155.3	128.5	189.2	100.8	111.1	144.3	126.4	131.5	155.9	153
[K].IVNSDIASTQCPTPQSHVDNHAR.[K]	1xCarbamidomethyl [C11]; 1xPhospho [T13(100)]	7	LOC_Os04g55230.1	LOC_Os04g55230.1 [534-556]	LOC_Os04g55230.1 1xPhospho [T546(100)]	0	2627.17	41.72	0	0	0	0	0	0	0	0	0	0	0	0	108.8	113.4	79.2	511.9	382.7	245.4	186.6	160.3	152.7	134.6	75.7	248.6
[K].LVNSSFADLQKPQMELDGK.[A]	1xPhospho [S5(100)]	117	LOC_Os05g38150.1	LOC_Os05g38150.1 [75-93]	LOC_Os05g38150.1 1xPhospho [S79(100)]	0	2200.04	84.87	5.8	4.7	11.1	11.1	12.1	11.6	14.3	13.3	10.8	22.5	16.5	16.9	144.3	121.5	129.7	219.3	305.5	138.8	213.2	126	236.5	242.8	185.3	186.4
[K].LVNSSFADLQKPQMELDGK.[A]	1xOxidation [M14]; 1xPhospho [S5(100)]	171	LOC_Os05g38150.1	LOC_Os05g38150.1 [75-93]	LOC_Os05g38150.1 1xPhospho [S79(100)]	0	2216.03	76.14	36	44.8	41.6	49.4	58	62.6	82.5	102.9	95.8	98.1	57.5	94.5	50.1	61.8	56.4	147.7	129.5	109.5	180.3	188.1	154.9	187.6	118.2	192.2
[K].LVPFSNSPPSSANASAAESSQK.[V]	1xPhospho [S7(99.4)]	37	LOC_Os09g04990.1	LOC_Os09g04990.1 [256-277]	LOC_Os09g04990.1 1xPhospho [S262(99.4)]	0	2256.02	68.72	21.6	20.8	30.3	23	31.3	29.8	20.5	42	33.3	31.8	19.4	21.7	350.2	235.3	0	0	342.6	215.9	353.9	0	319.9	256.7	0	0
[R].IVPVFPQYLSDSVDGFDAMDGLEDDSGVHKDEKPASDAR.[N]	2xPhospho [Y8(99.5); S]	11	LOC_Os12g40010.2	LOC_Os12g40010.2 [405-443]	LOC_Os12g40010.2 2xPhospho [Y412(99.5); S]	1	4381.89	108.91	213	427.5	30.5	0	25.1	70.5	107.2	47.4	11.4	337.9	284.3	845.2	0	0	0	0	0	0	0	0	0	0	0	0
[R].IVQEAQTVPKPDKPVSGYGWGTDDDDDDQQPAEEEDEEDDYDR.[T]	1xPhospho [T22(99.4)]	38	LOC_Os04g59450.1	LOC_Os04g59450.1 [309-351]	LOC_Os04g59450.1 1xPhospho [T330(99.4)]	0	4976.03	75.32	153.1	172.5	169	168.7	191	202.2	153.7	195.2	190.2	179.2	142.7	129.9	12.1	196.4	18.6	9.8	0	0	0	0	48.4	63.1	0	4.1
[R].LTPEEPELPQGTPPRPQLPPAFAGAGAVLAGSGSGGGGGLEMASDDER.[S]	1xPhospho [S44(100)]	35	LOC_Os01g49250.1	LOC_Os01g49250.1 [6-53]	LOC_Os01g49250.1 1xPhospho [S49(100)]	0	4721.22	110.28	76.6	0	0	79.8	101	205	152.2	2.6	0	108	0	131.3	110.8	235.5	194.6	166	82.2	106.8	66.8	0	170.7	134.7	33.6	241.7
[R].LTNRPNATIEDIGSPER.[L]	1xPhospho [S14(100)]	55	LOC_Os01g59090.1	LOC_Os01g59090.1 [169-185]	LOC_Os01g59090.1 1xPhospho [S182(100)]	0	1962.93	53.54	0	0	0	0	0	0	0	0	0	0	0	0	377.2	263.4	242.5	187.4	112.3	239.3	98.7	170	340.4	223.4	21.1	124.4
[R].ISPVTATAISTVQSMPLSGFGGSGSSFASDDPFSSK.[E]	1xPhospho [T11(99)]	58	LOC_Os01g46510.1	LOC_Os01g46510.1 [621-656]	LOC_Os01g46510.1 1xPhospho [T631(99)]	0	3600.65	117.82	166.7	0	11.8	237.6	193.5	260.5	361.2	0	16.4	280.2	207.3	161	51.1	91.4	102.2	70.4	62.6	0	0	0	26.3	44.8	35.2	19.9
[K].ISQENSASCEIESPHDHPSAETLAEK.[E]	1xCarbamidomethyl [C9]; 1xPhospho [T22(100)]	3	LOC_Os02g40100.1	LOC_Os02g40100.1 [605-630]	LOC_Os02g40100.1 1xPhospho [T626(100)]	0	2946.25	50.92	66.5	81.2	0	0	0	0	69.3	81.8	108.6	102.9	75.5	80.4	202.4	413.3	322	87.1	0	197.4	0	0	238.5	238.9	0	34.3
[K].ISQENSASCEIESPHDHPSAETLAEKEEK.[H]	1xCarbamidomethyl [C9]; 1xPhospho [S13(100)]	33	LOC_Os02g40100.1	LOC_Os02g40100.1 [605-633]	LOC_Os02g40100.1 1xPhospho [S617(100)]	1	3332.43	49.84	78.3	86.8	102.9	101	92.7	96.6	69	113.3	115.7	97.8	105	92.6	178.9	223.3	176.7	65.8	0	194.6	3.5	31.1	169.8	191.1	13.5	0
[R].LSQPQPYVMQQDQQQQQLPSLQPQSPLWDYHYGQD.[-]	1xOxidation [M9]; 1xPhospho [S25(100)]	10	LOC_Os07g47500.3	LOC_Os07g47500.3 [494-528]	LOC_Os07g47500.3 1xPhospho [S518(100)]	0	4294.92	105.67	0	0	0	0	0	84.6	0	0	0	0	0	0	0	0	501.3	0	0	0	488.9	0	230.7	465.5	0	629
[R].ISSAPSSPVLSGTSTSSSSPLSQIK.[H]	2xPhospho [S3(99.4); S6(99.4)]	12	LOC_Os03g05200.1	LOC_Os03g05200.1 [146-170]	LOC_Os03g05200.1 2xPhospho [S148(99.4); S151(99.4)]	0	2565.17	94.64	0	203.6	65.5	395.5	162	94.6	82.1	271.8	237.2	239.1	68.9	227.8	0	0	0	52.1	45.3	33.6	44.4	24.2	31.9	50.7	22.2	47.5
[R].LSSDEGASGSGSTPTKDDQIAAAR.[R]	1xPhospho [T13(100)]	11	LOC_Os02g58030.1	LOC_Os02g58030.1 [333-356]	LOC_Os02g58030.1 1xPhospho [T345(100)]	1	2401.05	37.13	0	0	0	0	0	0	0	0	0	0	0	0	297.8	299.4	222.3	231.6	0	0	354.2	0	222.1	232	364.2	176.4
[K].ISSDNVLAASPQSNK.[M]	1xPhospho [S10(100)]	32	LOC_Os03g57430.1	LOC_Os03g57430.1 [237-251]	LOC_Os03g57430.1 1xPhospho [S246(100)]	0	1610.74	44.48	97.5	122	144.7	114.8	123.4	109.9	133.2	166.8	146.2	147.9	101.3	113.1	135.8	124.8	122.7	56.8	41	73.7	43	41.9	76.4	96	33	34.3
[R].ISSLLDSESPQNNAGNILDSIR.[N]	1xPhospho [S9(100)]	35	LOC_Os03g14250.1	LOC_Os03g14250.1 [554-575]	LOC_Os03g14250.1 1xPhospho [S562(100)]	0	2423.14	107.03	336.4	413.8	77.6	102.7	76.3	83.8	36.6	132.2	195.2	165.2	43.5	121.8	40.8	28.2	22.1	22.5	59.3	42	88	61.4	79.6	55	65.8	50.2
[R].ISSLLGSHSPQNNVGK.[V]	1xPhospho [S9(99.7)]	37	LOC_Os10g07480.1	LOC_Os10g07480.1 [416-431]	LOC_Os10g07480.1 1xPhospho [S424(99.7)]	0	1717.83	48.48	167	177.4	193.1	156.4	162.1	160.2	160	195.4	147.1	169.4	131.6	138.4	75.8	60.2	29.8	32	37	37.7	31.3	27.5	23.3	31	23.3	32.8
[R].LSSPSAPSSPSSAK.[A]	1xPhospho [S9(99.7)]	99	LOC_Os09g32820.1	LOC_Os09g32820.1 [28-41]	LOC_Os09g32820.1 1xPhospho [S36(99.7)]	0	1382.62	30.54	61.4	84.2	50.6	56.4	86.1	118.1	66	78.9	73.3	51	47.2	59.1	136.2	100	86.7	70.4	71.9	251.9	230.2	67.2	105.1	91.6	216.2	140.2
[K].LSSSACQALSDEKGSPR.[S]	1xCarbamidomethyl [C6]; 1xPhospho [S15(100)]	32	LOC_Os11g42800.1	LOC_Os11g42800.1 [212-228]	LOC_Os11g42800.1 1xPhospho [S226(100)]	1	1872.82	35.26	177.1	227.5	243.2	177.4	179.2	195.1	194	173	201.8	217.7	131.9	204.8	0	3.4	7.7	15.4	3.6	6.8	0	2.9	12.1	4.3	21.1	0
[K].LSSSGSINSLEESHFLQASLDLSDNASLER.[R]	1xPhospho [S]	30	LOC_Os05g48620.1	LOC_Os05g48620.1 [874-903]		0	3286.51	107.66	91.8	145.9	45.1	69.7	39.1	49.7	23.2	61.1	48.3	42.7	17.3	43.1	141.5	131.7	154.6	144.3	149.1	155.6	145.7	125.5	173.5	127.2	130.6	143.8
[R].LSSSLQDLPTFSR.[I]	1xPhospho [S4(100)]	152	LOC_Os10g21000.1	LOC_Os10g21000.1 [3-15]	LOC_Os10g21000.1 1xPhospho [S6(100)]	0	1530.72	86.55	83.6	26.7	118.9	103	112.3	102.8	128.4	141.3	106.6	118.9	52.9	113.9	112.6	102.7	114.8	128.5	103.6	65.3	82.2	57.9	95.9	129.4	67.2	130.5
[R].LSSSPHGIPTGSSPVGSVPK.[S]	1xPhospho [S17(100)]	101	LOC_Os01g16110.1; LOC_Os01g16110.2	LOC_Os01g16110.1 [719-738]; LOC_Os01g16110.2 [717-736]	LOC_Os01g16110.1 1xPhospho [S735(100)]; LOC_Os01g16110.2 1xPhospho [S733(100)]	0	1970.96	61.13	39.9	67.5	62.6	56.7	68.2	63.1	65.8	97.8	77.6	46	35.1	45.5	188.9	138.7	145.9	152.8	168.9	112.6	129.4	141.4	122.4	140.2	125.4	107.7
[R].LSSSPHGIPTGSSPVGSVPK.[S]	2xPhospho [S3(99.6); S17(100)]	138	LOC_Os01g16110.1; LOC_Os01g16110.2	LOC_Os01g16110.1 [719-738]; LOC_Os01g16110.2 [717-736]	LOC_Os01g16110.1 2xPhospho [S721(99.6); S735(100)]; LOC_Os01g16110.2 2xPhospho [S719(99.6); S733(100)]	0	2050.92	68.36	62.5	112	115.5	69.4	82.1	87.9	90.5	117.4	111.4	65.4	41.1	70.7	135.7	105.8	143.5	148.8	124.3	96.6	100	96.7	134.2	139	63	86.5
[R].LSSSPHGIPTGSSPVGSVPK.[S]	3xPhospho [S3(99.3); S13(100); S17(100)]	144	LOC_Os01g16110.1; LOC_Os01g16110.2	LOC_Os01g16110.1 [719-738]; LOC_Os01g16110.2 [717-736]	LOC_Os01g16110.1 3xPhospho [S721(99.3); S731(100); S735(100)]; LOC_Os01g16110.2 3xPhospho [S719(99.3); S729(100); S733(100)]	0	2130.89	71.3	139.7	168.9	232.1	164.9	140.2	167.4	157.2	173.3	183.8	125.7	66.7	113.2	64.3	71.9	93.1	61.3	20.5	24.1	22.8	24.9	79.3	69.8	5.7	29
[R].LSSSSGSVLPAQAASPEAVEEQK.[C]	1xPhospho [S15(100)]	24	LOC_Os06g46410.1	LOC_Os06g46410.1 [3-25]	LOC_Os06g46410.1 1xPhospho [S17(100)]	0	2352.1	69.59	0	0	0	0	0	0	0	0	0	0	0	0	295.7	164	226.8	244.1	224.1	184.9	180.2	152.3	190.6	239.1	116.4	181.8
[R].LSSVGEEIDNLSNLSDIDDLASTFAK.[L]	1xPhospho [S15(100)]	37	LOC_Os02g31220.2	LOC_Os02g31220.2 [73-98]	LOC_Os02g31220.2 1xPhospho [S87(100)]	0	2833.3	121.08	103.4	218.1	0	367.2	236.5	397.1	380.5	0	0	13.9	7.4	588.3	0	11.3	12.7	14.5	0.2	0	0.5	0.4	19.6	0	10.1	18.4
[R].LSSVGEEIDNLSNLSDIDDLASTFAK.[L]	2xPhospho [S12(100); S15(100)]	30	LOC_Os02g31220.2	LOC_Os02g31220.2 [73-98]	LOC_Os02g31220.2 2xPhospho [S84(100); S87(100)]	0	2913.27	120.87	44.6	162.4	76.3	174.6	398.4	350.8	314.6	16.1	10.7	155	408.9	234.4	4.3	6.6	5.9	5.9	0	11.5	0	0	9.1	4.2	5.7	0
[R].LSSVGEEIDNLSNLSDIDDLASTFAK.[L]	3xPhospho [S12(100); S15(100); S/T]	23	LOC_Os02g31220.2	LOC_Os02g31220.2 [73-98]	LOC_Os02g31220.2 3xPhospho [S84(100); S87(100); S/T]	0	2993.24	124.49	0	66.6	164.5	57.4	281.8	302.9	157.7	42.9	33.1	203.7	696.2	393	0	0	0	0	0	0	0	0	0	0	0	0
[R].LSSVGEEIDNLSNLSEIDDLASTFAK.[L]	1xPhospho [S3(99.5)]	22	LOC_Os01g56300.1	LOC_Os01g56300.1 [67-92]	LOC_Os01g56300.1 1xPhospho [S69(99.5)]	0	2847.32	121.58	0	0	0	417.4	178.9	616.6	319.9	0	7.2	0	439.3	401.8	0	9.8	0	0	0	0	0	0	0	0	0	9
[R].LSSVGEEIDNLSNLSEIDDLASTFAK.[L]	2xPhospho [S12(100); S15(100)]	15	LOC_Os01g56300.1	LOC_Os01g56300.1 [67-92]	LOC_Os01g56300.1 2xPhospho [S78(100); S81(100)]	0	2927.28	122.74	0	242.4	0	394	661.5	606.1	448.5	0	0	0	0	0	0	0	0	0	0	0	0	0	47.4	0	0	0
[K].LSSVGSSFMASSGSGGTSSGFDDGVYPEGQILEAPNLR.[T]	1xPhospho [S/T/Y]	35	LOC_Os02g02600.1	LOC_Os02g02600.1 [43-80]		0	3843.71	110.72	212.4	0	394.9	552	0	0	216.2	34.5	0	0	0	0	0	0	132.8	0	177.9	0	113.5	115.5	0	143.3	175.6	131.3
[K].LSSVHSATSDAIGTPESISSSTVSSPSSR.[S]	1xPhospho [S25(99.6)]	36	LOC_Os06g04880.1	LOC_Os06g04880.1 [178-206]	LOC_Os06g04880.1 1xPhospho [S202(99.6)]	0	2914.33	65.53	31.3	36	75.7	73.6	83.9	89.5	100.5	105.3	115.6	117.8	46.3	103.8	169.3	150.8	157.7	111.2	143.5	85.4	111.2	100.5	105.9	95.6	95.3	94.4
[R].LSPVAVAVSSEVEEEEGGAESEGEFAEDLK.[V]	1xPhospho [S21(100)]	6	LOC_Os07g43810.1	LOC_Os07g43810.1 [52-81]	LOC_Os07g43810.1 1xPhospho [S72(100)]	0	3173.39	105.98	0	0	0	0	0	25.4	0	0	40.8	0	0	0	104.6	330.6	300.5	333.2	0	0	0	0	434.9	381.5	0	448.5
[K].LSSVHSATSDAIGTPESISSSTVSSPSSR.[S]	2xPhospho [S21(98.9); S25(99.4)]	18	LOC_Os06g04880.1	LOC_Os06g04880.1 [178-206]	LOC_Os06g04880.1 2xPhospho [S198(98.9); S202(99.4)]	0	2994.3	69.17	93.4	145.3	143.2	97	101.5	77.7	112.9	96.3	95.4	111.3	76.7	112.9	144.3	206.8	181.6	118.9	28.2	26.2	31.3	0	127.5	151.7	0	119.7
[R].LSPTQAPPPPPPPPPPPPAVAADSPR.[L]	1xPhospho [S24(100)]	82	LOC_Os12g41660.1	LOC_Os12g41660.1 [231-256]	LOC_Os12g41660.1 1xPhospho [S254(100)]	0	2628.32	85.03	10.2	36	20.2	20.6	25.6	12	18.9	50.2	17	25.1	20.2	24.3	277.9	198.7	240.8	195.6	162.5	68.9	134.6	176.3	177.2	220.1	108.1	159.1
[R].ISPSTFHTDSLPQVDEDTISSPR.[I]	1xPhospho [S21(99.7)]	19	LOC_Os02g42200.1	LOC_Os02g42200.1 [980-1002]	LOC_Os02g42200.1 1xPhospho [S1000(99.7)]	0	2609.18	84.89	105.3	92.2	156.3	166.2	169.7	169.9	182.8	168.1	184.6	166.4	141.8	169	74.3	72.3	83	63.8	75.8	0	0	0	49.5	49.8	0	59.5
[R].LSKSDDSLNSQFLILQSQSGVAK.[E]	1xPhospho [S]	208	LOC_Os07g25680.1	LOC_Os07g25680.1 [581-603]		1	2545.25	95.74	63.2	163	211.9	247.9	177.2	52.1	222.7	69.3	184.5	108.9	48.5	74	53.3	84.4	83.7	62.8	61.2	28.9	39.4	57.3	71	98.6	48.5	87.6
[R].LSKSDDSLNSQFLILQSQSGVAK.[E]	2xPhospho [S17(100); S]	37	LOC_Os07g25680.1	LOC_Os07g25680.1 [581-603]	LOC_Os07g25680.1 2xPhospho [S597(100); S]	1	2625.22	98.71	629.3	141.9	162	475.2	194	107.2	91.6	151.4	133.6	92.4	78.3	76.9	2.5	7	6.5	0	0	4.4	0	15.7	3.3	10.1	7.7	8.9
[K].LSKSQADYISVPVEGPYKPAHYR.[Y]	1xPhospho [S4(100)]	20	LOC_Os11g26850.2	LOC_Os11g26850.2 [427-449]	LOC_Os11g26850.2 1xPhospho [S430(100)]	1	2685.31	71.44	0	0	0	0	0	0	0	0	0	0	8.8	0	209.5	231.8	237.2	164.4	196.1	170.5	192	177.2	208.6	257.8	149.8	196.3
[R].LSLDSFEDLDDAGAATTPDGSPPRR.[D]	1xPhospho [S21(100)]	12	LOC_Os08g41820.1	LOC_Os08g41820.1 [129-153]	LOC_Os08g41820.1 1xPhospho [S149(100)]	1	2683.19	96.64	492.5	159.4	140.5	482.1	296.3	118.3	140.2	88.1	124.5	96.5	58.1	86.9	0	116.6	0	0	0	0	0	0	0	0	0	0
[R].LSLDSFEDLDDAGAATTPDGSPPRR.[D]	2xPhospho [S21(100); T/S]	12	LOC_Os08g41820.1	LOC_Os08g41820.1 [129-153]	LOC_Os08g41820.1 2xPhospho [S149(100); T/S]	1	2763.15	99.87	691.6	205.1	136	109.8	188.8	118.1	134	178.4	183.8	163.7	85.2	110.5	0	94.9	0	0	0	0	0	0	0	0	0	0
[K].LSLQSSHLTAIPAPPSPPAGFGCACLGR.[R]	2xCarbamidomethyl [C23; C25]; 1xPhospho [S16(100)]	35	LOC_Os03g45420.1	LOC_Os03g45420.1 [633-660]	LOC_Os03g45420.1 1xPhospho [S648(100)]	0	2942.41	103.83	274.1	164.6	41.4	39.3	52	25.8	33	55.1	47.6	84	23.9	119.1	139.8	112.1	101.8	83.2	111.7	122.8	131.4	173.4	122.3	52	161.6	128
[K].LSMQDFGLEDGESDEEDR.[A]	1xPhospho [S13(100)]	109	LOC_Os01g01510.1	LOC_Os01g01510.1 [161-178]	LOC_Os01g01510.1 1xPhospho [S173(100)]	0	2151.81	91.56	140.7	105.8	228.2	229.8	150.1	83.5	135.9	157.4	166.8	116.7	74.1	143.1	77.6	116.9	91.9	63.3	46.8	13.9	22.6	11.7	77.6	67.5	24.7	53.5
[K].LSMQDFGLEDGESDEEDR.[A]	1xOxidation [M3]; 1xPhospho [S13(100)]	178	LOC_Os01g01510.1	LOC_Os01g01510.1 [161-178]	LOC_Os01g01510.1 1xPhospho [S173(100)]	0	2167.8	91.97	131.7	168.9	140	92.6	143.3	166.8	131.9	368.5	339.8	210.4	81.1	189.6	16	24	21.4	20.4	28.2	23.2	12.4	15.4	19.5	25.4	0	29.6
[R].ISNSLVGESASVDLFSIGHGEFATDSLHGEETPLASR.[K]	1xPhospho [S2(100)]	31	LOC_Os02g53520.1	LOC_Os02g53520.1 [612-648]	LOC_Os02g53520.1 1xPhospho [S613(100)]	0	3909.82	109.53	133.8	36.2	45.5	182.6	65	136.9	166	76.1	15.4	102.4	278	0	70.2	69	157.3	121	87.1	83.5	53.7	67.5	100	72.3	145.1	135.4
[K].LSNSNEDVVHPSQSDEEPLHR.[Q]	1xPhospho [S14(99.7)]	32	LOC_Os04g59400.1	LOC_Os04g59400.1 [163-183]	LOC_Os04g59400.1 1xPhospho [S176(99.7)]	0	2469.07	47.36	111	148.8	175.5	116.5	124.5	152.2	142.3	152.1	154.5	162	111	145.1	106.4	103.9	107.3	30.9	15.7	115.5	0	15	83.5	121.8	0	4.5
[R].ISNSTPLPSYMQFTESAR.[A]	1xPhospho [S2(99)]	40	LOC_Os04g56740.1	LOC_Os04g56740.1 [807-824]	LOC_Os04g56740.1 1xPhospho [S808(99)]	0	2108.94	99.4	370.2	77.8	114.5	171	80.5	43.8	55.3	39.7	72.8	274.8	40.8	47.1	68.5	64.5	45.6	69.9	124.1	106.7	102.3	60.5	85.1	114.5	99.8	70.3
[K].LSPDQGGNEGDSDIDLDDYSDIEQDEDEEEYDQLPPFKPLTK.[S]	1xPhospho [S12(100)]	135	LOC_Os05g05950.1	LOC_Os05g05950.1 [921-962]	LOC_Os05g05950.1 1xPhospho [S932(100)]	0	4851.04	107.21	136.2	215	46.7	45.9	45.7	49.1	37.9	50.3	80	65.3	29.2	65.7	11.1	370.5	226.1	219.9	0	1.7	0	0	184.4	149.1	0	370.2
[K].LSPDQGGNEGDSDIDLDDYSDIEQDEDEEEYDQLPPFKPLTK.[S]	2xPhospho [S12(100); S20(100)]	73	LOC_Os05g05950.1	LOC_Os05g05950.1 [921-962]	LOC_Os05g05950.1 2xPhospho [S932(100); S940(100)]	0	4931	109.34	162.7	42.4	62.5	182.3	72.9	310.8	411.9	130.6	27.8	352.4	341.8	291.5	0	7.1	0	0	0	0	0	0	1	0	0	2.2
[R].LSPEDVAPPPPPVVSPPVSANPYVVSAPSAQPPAK.[S]	1xPhospho [S2(100)]	68	LOC_Os07g42890.1	LOC_Os07g42890.1 [29-63]	LOC_Os07g42890.1 1xPhospho [S30(100)]	0	3538.79	105.15	247.2	195.5	27.1	66.3	56.5	63.6	34.3	139.1	154.3	67.5	54.9	87.2	148.6	130.4	135.2	122.4	16.2	24.9	95.4	51.4	120.8	133.4	113	115
[K].ISPEMLSGAEYLEGDGSPGSLR.[I]	1xPhospho [S17(100)]	18	LOC_Os08g28670.1	LOC_Os08g28670.1 [30-51]	LOC_Os08g28670.1 1xPhospho [S46(100)]	0	2345.04	101.08	566.1	319.4	131.7	121.5	180.3	87.5	40.7	161	199.8	149.1	82.9	62.6	0	0	0	0	51	37	16.3	30.6	47.1	68.1	0	47.2
[R].ISPGSSEPAASLPSPVTTK.[V]	1xPhospho [S2(100)]	199	LOC_Os07g37140.1	LOC_Os07g37140.1 [376-394]	LOC_Os07g37140.1 1xPhospho [S377(100)]	0	1905.92	77.7	124.7	185.5	172.2	126.8	141.6	160.6	176.5	178.5	167.4	154	89.7	118.6	31	37.5	41.2	52.7	66.1	36.1	53.7	60	56.9	45.1	78.2	45.6
[R].LSPLQNSYPQSLASQDDYETGTQTASSLSSPVHIHK.[L]	1xPhospho [T/S/Y]	14	LOC_Os09g38970.1	LOC_Os09g38970.1 [470-505]		0	3966.84	91	0	0	0	0	0	0	0	182.4	176.3	43.2	0	0	320.9	190.2	337.6	433.9	479.4	0	0	0	236.2	0	0	0
[K].LSPLSDEDMIAGVSELCISPESNK.[I]	1xCarbamidomethyl [C17]; 1xPhospho [S19(99.7)]	27	LOC_Os02g31150.1	LOC_Os02g31150.1 [442-465]	LOC_Os02g31150.1 1xPhospho [S460(99.7)]	0	2671.19	108.39	117	139.9	59.1	60.8	28.3	28	201.1	67.7	20.5	233.9	186.2	194.5	92.9	144.6	130.7	100.4	75.6	76.6	58.4	23.7	116.1	102	54.5	87.4
[K].LSPLSDEDMIAGVSELCISPESNK.[I]	1xCarbamidomethyl [C17]; 1xOxidation [M9]; 1xPhospho [S19(100)]	16	LOC_Os02g31150.1	LOC_Os02g31150.1 [442-465]	LOC_Os02g31150.1 1xPhospho [S460(100)]	0	2687.18	101.05	71.3	157.6	32.5	23.5	84.5	71.3	32.9	109.4	190.6	243.2	81.2	167.8	95.7	118.9	62.9	59.4	70.4	96.4	42.7	141.5	75.1	210.7	99.7	61
[R].LSPQNLTPSPGVSPSTSPSSGSLVAR.[Y]	1xPhospho [S17(100)]	30	LOC_Os05g33610.1	LOC_Os05g33610.1 [267-292]	LOC_Os05g33610.1 1xPhospho [S283(100)]	0	2603.27	87.89	107.4	18.1	156.5	178.8	114.3	60.1	53.8	262.5	240.7	238.4	35.4	186.7	63.2	43.9	43.1	55.6	65.1	50.9	64.1	70.7	64.1	61.8	89.6	75.3
[R].LSPQNLTPSPGVSPSTSPSSGSLVAR.[Y]	2xPhospho [S9(100); S17(99.4)]	30	LOC_Os05g33610.1	LOC_Os05g33610.1 [267-292]	LOC_Os05g33610.1 2xPhospho [S275(100); S283(99.4)]	0	2683.24	94.82	119.9	164.6	220.3	265.5	149.5	57.7	190.8	162.1	263	259.4	31.4	60.5	44.7	50.1	54.9	40.3	37	23.3	38.2	26.9	37.6	34.4	24.3	43.5
[R].LSPQNLTPSPGVSPSTSPSSGSLVAR.[Y]	3xPhospho [S9(100); S13(100); S17(99.3)]	19	LOC_Os05g33610.1	LOC_Os05g33610.1 [267-292]	LOC_Os05g33610.1 3xPhospho [S275(100); S279(100); S283(99.3)]	0	2763.2	98.17	651.2	175.7	131.7	496.1	276.1	103.4	108.3	94.9	128.3	96.6	76.1	61.8	0	0	0	0	0	0	0	0	0	0	0	0
[R].LSPQSVLDSFLGDGISPSHK.[T]	1xPhospho [S16(99.6)]	13	LOC_Os04g47180.1	LOC_Os04g47180.1 [649-668]	LOC_Os04g47180.1 1xPhospho [S664(99.6)]	0	2164.03	112.7	215.1	46	83.8	139.3	126.3	288.7	303.2	63.9	87.7	235.7	566.6	242	0	0	0	0	1.8	0	0	0	0	0	0	0
[K].LSPTLSNLLQQVEDVHELISPK.[N]	1xPhospho [S20(100)]	2	LOC_Os06g40590.1	LOC_Os06g40590.1 [224-245]	LOC_Os06g40590.1 1xPhospho [S243(100)]	0	2540.3		0	0	0	0	0	0	0	0	0	0	0	0	0	0	0	0	0	0	0	0	0	0	0	0
[R].ITDETRDDEFDESPSR.[L]	1xPhospho [S13(100)]	39	LOC_Os12g35030.1	LOC_Os12g35030.1 [118-133]	LOC_Os12g35030.1 1xPhospho [S130(100)]	1	1991.79	36.6	112.8	141.1	138.2	109.8	118.3	119.3	131.4	127.1	149.8	152.5	101.8	147.5	3.7	106.1	15.6	19.1	0	289.3	179	1.3	25.2	1.2	191.9	17.8
[R].ITDETRDDEFDESPSRLDPLK.[F]	1xPhospho [S13(100)]	103	LOC_Os12g35030.1	LOC_Os12g35030.1 [118-138]	LOC_Os12g35030.1 1xPhospho [S130(100)]	2	2558.13	76.53	109.8	122	172.6	102.1	123	105.8	136.5	119	124.1	163.1	88.4	158.2	83.7	80.1	82.5	94.6	73.3	52.5	58.5	52.9	64.2	86.2	44.9	102
[R].LTENTEEGELSIDSQEYRSPELDNR.[K]	1xPhospho [S19(100)]	99	LOC_Os11g05850.2	LOC_Os11g05850.2 [221-245]	LOC_Os11g05850.2 1xPhospho [S239(100)]	1	3004.31	73.57	51.9	78.4	88.5	68.9	74.7	86.1	73.3	99.9	102.6	73.3	64.1	85.6	151.7	114.6	157.4	151.8	120.5	105.6	95.2	80.4	146.1	133.1	51.6	144.6
[R].LTENTEEGELSIDSQEYRSPELDNRK.[R]	1xPhospho [S19(100)]	38	LOC_Os11g05850.2	LOC_Os11g05850.2 [221-246]	LOC_Os11g05850.2 1xPhospho [S239(100)]	2	3132.4	66.73	22	51.8	55.8	39.3	52.6	49.5	59.2	25.8	48.5	43.8	42.1	47.3	184.5	180.8	201.7	161.8	164.9	164.3	77.5	139.4	182.4	198	52	154.9
[K].ITEPKTPYHPMVDDDGSLSPTRPFDK.[C]	2xPhospho [T6(100); S/T/Y]	87	LOC_Os05g23610.1	LOC_Os05g23610.1 [26-51]	LOC_Os05g23610.1 2xPhospho [T31(100); S/T/Y]	1	3103.35	78.25	103.7	119.9	239.6	132.4	135.3	134.6	146.7	75.9	86.1	86	128.4	120.9	72.1	126.4	80.1	87.8	92.7	27.7	70.1	41.5	93.9	86.8	49.9	61.5
[K].ITFADSDSSDDEEEDHSGEVTDDTNNADKGETTPSEQQK.[E]	3xPhospho [S6(100); S8(99.1); S9(99.1)]	60	LOC_Os11g36060.1	LOC_Os11g36060.1 [95-133]	LOC_Os11g36060.1 3xPhospho [S100(100); S102(99.1); S103(99.1)]	1	4483.63	58.33	189.4	124.7	306.2	166.5	201.1	183.5	194.4	229.6	146.9	285.6	132.5	239.6	0	0	0	0	0	0	0	0	0	0	0	0
[K].LTGTDVGYPGGLWFDPLGWGTGSPEK.[I]	1xPhospho [T21(99.7)]	19	LOC_Os07g38960.1	LOC_Os07g38960.1 [182-207]	LOC_Os07g38960.1 1xPhospho [T202(99.7)]	0	2787.27	120.26	0	0	0	0	0	0	0	0	0	0	0	0	159.4	358.2	225.3	178.8	145	304.7	153.4	65.4	316.1	114.6	134.5	244.8
[K].ITGVIASLLSSQSPEQCFLLSPK.[S]	1xCarbamidomethyl [C17]; 1xPhospho [S21(100)]	54	LOC_Os08g42530.1	LOC_Os08g42530.1 [423-445]	LOC_Os08g42530.1 1xPhospho [S443(100)]	0	2555.28	118.41	114.4	26.3	31.3	175.5	66.4	315.4	401.5	9.7	12	280.9	217.5	322.1	28.7	62.6	52.8	45.6	25.9	34.8	22.5	25.4	43.1	17.7	24.7	43.5
[K].ITGVIASLLSSQSPEQCFLLSPK.[S]	1xCarbamidomethyl [C17]; 2xPhospho [S13(100); S21(100)]	21	LOC_Os08g42530.1	LOC_Os08g42530.1 [423-445]	LOC_Os08g42530.1 2xPhospho [S435(100); S443(100)]	0	2635.25	120.79	184.8	396.5	46.8	36.5	299.8	59	522.5	0	0	439.7	301.6	91.7	0	0	21.1	0	0	0	0	0	0	0	0	0
[K].ITGVIASLLSSQSPER.[R]	1xPhospho [S13(100)]	24	LOC_Os09g33600.1	LOC_Os09g33600.1 [422-437]	LOC_Os09g33600.1 1xPhospho [S434(100)]	0	1737.88	102.36	200.3	162.4	57.8	55.4	51.6	41.7	68.1	81.7	63.3	96.4	33.8	55.7	165.8	124.5	133.8	127.3	118.4	47	107.8	120.3	146.9	111.8	104.4	123.8
[K].ITGVIASLLSSQSPERR.[L]	1xPhospho [S13(99.7)]	43	LOC_Os09g33600.1	LOC_Os09g33600.1 [422-438]	LOC_Os09g33600.1 1xPhospho [S434(99.7)]	1	1893.98	94.53	7.5	15.9	21.1	9.2	44.4	9.9	17.4	35.4	41.6	46.5	23	50.3	175.5	138.9	216.2	143.6	160.8	203.7	185.9	185.5	177.5	164.8	178.5	146.8
[K].ITHSIFHINCPVNGGSPAHDQK.[Q]	1xCarbamidomethyl [C10]; 1xPhospho [S16(100)]	27	LOC_Os04g57300.1	LOC_Os04g57300.1 [236-257]	LOC_Os04g57300.1 1xPhospho [S251(100)]	0	2509.14	55.53	48.8	66.3	70	65.8	65.3	57.6	92.7	82	62.2	59.5	34.2	62.7	175.9	166.4	166	172	141.7	127.9	74	150.6	134.7	158.1	58.2	107.3
[K].ITIEVPIADPVAAPSISDIVDEGHSPNLVQR.[S]	1xPhospho [S25(99.5)]	10	LOC_Os06g17280.1	LOC_Os06g17280.1 [186-216]	LOC_Os06g17280.1 1xPhospho [S210(99.5)]	0	3332.68	115.62	0	0	0	0	0	0	0	0	0	0	0	0	185.9	324.2	412.9	278.4	0	161.7	0	0	370.1	108.4	257.2	301.3
[R].LTIGRPTTATSDDPSPTISSSSR.[-]	1xPhospho [T2(100)]	13	LOC_Os02g58520.1	LOC_Os02g58520.1 [523-545]	LOC_Os02g58520.1 1xPhospho [T524(100)]	0	2427.14	64.38	186	332.5	268.9	184	173.3	156.2	248.8	207.2	179.6	166	121.4	176.1	0	0	0	0	0	0	0	0	0	0	0	0
[R].ITAPPPPSSPPSSPPPLR.[H]	1xPhospho [S/T]	10	LOC_Os04g51900.1	LOC_Os04g51900.1 [4-21]		0	1874.94	74.86	150.5	254.3	187.3	138.1	158.4	235.2	216.8	310.3	263	132.7	145.6	207.9	0	0	0	0	0	0	0	0	0	0	0	0
[K].LSTQLAGVATQDSDEVEPK.[A]	1xPhospho [T10(100)]	93	LOC_Os05g22614.1	LOC_Os05g22614.1 [417-435]	LOC_Os05g22614.1 1xPhospho [T426(100)]	0	2067.95	68.6	0	0	0	0	0	0	0	0	0	0	0	0	76.2	116.8	91.3	203.9	142.5	170.7	270.8	236	276.7	420.5	183.4	211.2
[K].LSTSCSEPNIANAFWR.[R]	1xCarbamidomethyl [C5]; 1xPhospho [S6(100)]	62	LOC_Os01g48330.1	LOC_Os01g48330.1 [325-340]	LOC_Os01g48330.1 1xPhospho [S330(100)]	0	1932.83	99.36	161.6	37.3	50.2	199.1	57.1	30.8	52.7	39.5	139	331.6	56.7	61.6	72.5	59.8	57.1	98.2	142.1	101.3	108.5	128.3	108.3	114.2	100.8	91.6
[K].ISVCSIDNPVEASFFESYEGAHSLR.[D]	1xCarbamidomethyl [C4]; 1xPhospho [S17(100)]	9	LOC_Os12g08280.1	LOC_Os12g08280.1 [218-242]	LOC_Os12g08280.1 1xPhospho [S234(100)]	0	2894.27	105.26	0	0	0	0	0	0	0	0	22.1	0	0	0	285.1	222.5	258.7	209.6	259.5	185.5	120.3	106.4	225	128.3	156.4	220.8
[R].ISVDAASPDLSAGDSAAAILDALR.[R]	1xPhospho [S2(100)]	37	LOC_Os11g12810.1	LOC_Os11g12810.1 [780-803]	LOC_Os11g12810.1 1xPhospho [S781(100)]	0	2379.14	118.18	0	0	0	0	0	94.8	0	0	0	0	0	0	157.3	607.2	387.4	206.7	54.8	114.2	37.5	51.1	238.4	73	80.8	296.7
[R].LSVDSAASAGGASGGGGGGGPLSR.[A]	1xPhospho [S23(100)]	10	LOC_Os09g21000.1	LOC_Os09g21000.1 [66-89]	LOC_Os09g21000.1 1xPhospho [S88(100)]	0	2024.9	58.24	155.4	168.5	150.1	181.5	252.3	233.3	187.4	290.6	332.2	227.3	83.1	138.3	0	0	0	0	0	0	0	0	0	0	0	0
[R].LSVEGSDGGDADDEDDGYLRGEEEEEEEDGDEVR.[S]	1xPhospho [S6(100)]	3	LOC_Os01g18220.1	LOC_Os01g18220.1 [54-87]	LOC_Os01g18220.1 1xPhospho [S59(100)]	1	3796.43	71.76	194.9	0	271.9	0	0	0	0	0	159.2	675.7	465.6	632.7	0	0	0	0	0	0	0	0	0	0	0	0
[R].LSVSEISDDHGGGVVSPQR.[K]	1xPhospho [S16(100)]	41	LOC_Os06g41440.2	LOC_Os06g41440.2 [308-326]	LOC_Os06g41440.2 1xPhospho [S323(100)]	0	2018.92	62.58	58.9	80.9	77.5	77.2	81.6	80.4	79.9	99.2	109.3	80.3	59.2	67.2	144.8	110.4	123.9	132.7	143	101.9	95.1	129.6	134.1	151.5	68.9	112.5
[R].LSVSEISDDHGGGVVSPQRK.[L]	1xPhospho [S16(100)]	99	LOC_Os06g41440.2	LOC_Os06g41440.2 [308-327]	LOC_Os06g41440.2 1xPhospho [S323(100)]	1	2147.01	54.87	85.4	118	142	109.4	112.3	102.8	103.1	144.2	143.6	135.8	103.1	118.1	82	85.4	94.6	98.5	92.7	75.1	69.8	83.6	82.3	95.3	34.6	88.1
[R].LSVSEISDDHGGGVVSPQRK.[L]	3xPhospho [S4(100); S7(100); S16(100)]	31	LOC_Os06g41440.2	LOC_Os06g41440.2 [308-327]	LOC_Os06g41440.2 3xPhospho [S311(100); S314(100); S323(100)]	1	2306.95	64.16	197.5	197.3	270.6	166.6	169.8	166.4	200.2	203.9	216	221.8	152.8	220.5	0	11.9	0	0	0	0	0	0	0	4.6	0	0
[R].ISYNSKPQSVQSSANLQEEEK.[V]	1xPhospho [S12(100)]	13	LOC_Os05g06280.1	LOC_Os05g06280.1 [614-634]	LOC_Os05g06280.1 1xPhospho [S625(100)]	0	2446.11	48.83	0	77.9	115.2	129.8	127.2	100.6	178.3	168.3	125.6	193.7	146.3	150	35.9	49.4	63	122.4	121.2	104.3	33.4	99.2	85.1	98.2	26.3	48.6
[R].LTAADIMSHIQHELDYGGNDPHVSPR.[V]	1xPhospho [S24(100)]	38	LOC_Os01g40690.1	LOC_Os01g40690.1 [71-96]	LOC_Os01g40690.1 1xPhospho [S94(100)]	0	2953.33	106.08	391.6	145	73.2	202.6	131.8	126.7	41.7	85.7	126	157	105.8	179	35.8	120	63.1	65	37.2	34.6	27.2	15	101.4	34.8	40.2	59.7
[K].ITACTTDVPNDIILYDSDVDDATTVGDDR.[V]	1xCarbamidomethyl [C4]; 1xPhospho [S17(100)]	2	LOC_Os09g03210.1	LOC_Os09g03210.1 [260-288]	LOC_Os09g03210.1 1xPhospho [S276(100)]	0	3250.4		0	0	0	0	0	0	0	0	0	0	0	0	0	0	0	0	0	0	0	0	0	0	0	0
[K].LTADNDDTSSLEDGDVSK.[K]	2xPhospho [S9(100); S10(100)]	27	LOC_Os05g50910.1	LOC_Os05g50910.1 [495-512]	LOC_Os05g50910.1 2xPhospho [S503(100); S504(100)]	0	2041.75	50.45	176	193.9	254.8	185.7	177.9	176.3	190.5	214.3	198.9	271.1	129.3	220.5	0	0	0	0	0	0	0	0	0	0	0	10.7
[R].LTAEQVLEHPWLHDSK.[K]	1xPhospho [S15(100)]	40	LOC_Os03g59390.1	LOC_Os03g59390.1 [311-326]	LOC_Os03g59390.1 1xPhospho [S325(100)]	0	1982.94	89.6	70.8	7.3	94.4	86.8	101.2	96.4	68.7	82.2	81	67	28.7	49.2	108.8	238.1	104.2	95.9	110	323.7	78.2	62.9	130.1	128.6	93.4	92.4
[R].LTAGGSDETQEAISPK.[S]	1xPhospho [S14(100)]	204	LOC_Os02g34570.1	LOC_Os02g34570.1 [360-375]	LOC_Os02g34570.1 1xPhospho [S373(100)]	0	1683.75	40.32	91.6	120.5	126.3	101.7	108.1	103.2	123.3	126.4	124.3	125.9	72.7	102.2	137.5	123.5	110.3	28	32.6	226.8	93.5	21.4	112	78.6	93.6	16.1
[R].LTAGGSDETQEAISPK.[S]	2xPhospho [S6(100); S14(100)]	19	LOC_Os02g34570.1	LOC_Os02g34570.1 [360-375]	LOC_Os02g34570.1 2xPhospho [S365(100); S373(100)]	0	1763.71	47.63	142.7	189.6	222.4	142.5	188.1	181.9	206.9	242.6	236.8	190.5	127.1	163.3	0	17	0	0	0	148.7	0	0	0	0	0	0
[R].ITAPPPPSSPPSSPPPLR.[H]	2xPhospho [S9(100); S13(99.2)]	173	LOC_Os04g51900.1	LOC_Os04g51900.1 [4-21]	LOC_Os04g51900.1 2xPhospho [S12(100); S16(99.2)]	0	1954.91	75.16	92.2	130.6	141.1	108.9	120.3	155.4	120.7	201.1	169.4	96.1	78.3	88.9	73.2	77.9	67.6	109.2	77.7	43.3	65.3	61.2	88.6	100.8	49.1	82.9
[R].LPDDLDLGGGGAGAFDEIGSEDDLFSTFMDIEK.[I]	1xOxidation [M29]; 1xPhospho [S20(100)]	18	LOC_Os03g21800.1	LOC_Os03g21800.1 [28-60]	LOC_Os03g21800.1 1xPhospho [S47(100)]	0	3542.51	121.46	148.8	0	0	356.9	0	127.7	473.3	0	42.8	308.5	0	639.6	0	54.1	0	20.6	0	0	0	0	49.1	0	0	178.4
[R].LHSTRVLGTFGYHAPEYAMTGQLSSK.[S]	2xPhospho [S3(100); T4(100)]	23	LOC_Os05g04520.1	LOC_Os05g04520.1 [230-255]	LOC_Os05g04520.1 2xPhospho [S232(100); T233(100)]	1	3011.35	88.67	88.6	19.2	162.1	188.5	159.1	135.9	144.7	101.5	106.1	86.2	37.8	117.4	51.2	152.4	135.9	127	113.1	20.9	0	0	265.3	67.5	47.4	72.2
[R].LHSTRVLGTFGYHAPEYAMTGQLTQK.[S]	2xPhospho [S3(100); T4(100)]	14	LOC_Os01g67340.1; LOC_Os03g62700.1	LOC_Os01g67340.1 [236-261]; LOC_Os03g62700.1 [232-257]	LOC_Os01g67340.1 2xPhospho [S238(100); T239(100)]; LOC_Os03g62700.1 2xPhospho [S234(100); T235(100)]	1	3066.39	90.96	30.6	0	118.6	83.5	59.5	26.4	110.4	21.1	54	0	0	0	36.4	291.5	140.3	262.5	145.3	61.8	48.4	0	288.7	286.6	41.5	292.9
[K].IHTVSPETDIFLEKPLNK.[Y]	1xPhospho [S5(100)]	52	LOC_Os05g41910.1	LOC_Os05g41910.1 [470-487]	LOC_Os05g41910.1 1xPhospho [S474(100)]	0	2161.09	84.54	91.6	113.7	126.2	91.1	102.6	97.8	91.2	110.9	114.3	149.2	90.9	128	117.2	82.2	104.6	90.5	110.7	77.7	82.7	93.9	72	89.5	94	77.5
[R].IHYSGPLMPPGVNMEEILR.[E]	1xPhospho [S4(100)]	63	LOC_Os08g02050.1	LOC_Os08g02050.1 [689-707]	LOC_Os08g02050.1 1xPhospho [S692(100)]	0	2233.05	109.44	210.6	98.1	83.2	53.3	38.4	110.8	264.2	61.4	15.5	112.1	249.6	105	88.5	114.5	112.6	108.4	66.9	82.1	50.9	26.3	98.3	63.9	83.3	102.1
[R].IHYSGPLMPPGVNMEEILR.[E]	1xOxidation [M]; 1xPhospho [S4(100)]	88	LOC_Os08g02050.1	LOC_Os08g02050.1 [689-707]	LOC_Os08g02050.1 1xPhospho [S692(100)]	0	2249.05	105.01	181.8	88.9	17.7	98.6	40	63	130.6	53.8	101.6	135.8	155.4	118.8	76.7	65.9	83.9	88.2	120	135.5	116.6	101.7	105.4	89.5	115	115.8
[R].IHYSGPLMPPGVNMEEILR.[E]	2xOxidation [M8; M14]; 1xPhospho [S4(100)]	39	LOC_Os08g02050.1	LOC_Os08g02050.1 [689-707]	LOC_Os08g02050.1 1xPhospho [S692(100)]	0	2265.04	92.44	23.8	44.9	36.2	31.7	15.2	198	199.1	116.4	144.7	251.6	285.6	256.7	44.5	46.4	30.3	68	62.4	73.9	113.7	130.7	66.1	55.9	49.7	54.4
[K].LKDFVATLQSDSNIQSEIAK.[L]	1xPhospho [S12(100)]	13	LOC_Os03g52840.1	LOC_Os03g52840.1 [468-487]	LOC_Os03g52840.1 1xPhospho [S479(100)]	1	2287.12	93.17	0	0	0	0	0	0	0	0	0	0	0	0	190.5	153.2	222.7	293.9	212.4	146.6	177.2	184.3	298.9	178.3	130.1	211.9
[R].LKDSSDSSSTDQDSGTDTEECELVSK.[G]	1xCarbamidomethyl [C21]; 1xPhospho [S/T]	10	LOC_Os12g42570.1	LOC_Os12g42570.1 [640-665]		1	2900.15	43.05	212.1	237.8	252.7	201.3	204.1	194.1	242.9	180.3	136.1	190.2	135.9	212.6	0	0	0	0	0	0	0	0	0	0	0	0
[K].IHSETDEDEVDEWPDDDDDAEEVVGTEGNR.[T]	2xPhospho [S3(100); T5(100)]	58	LOC_Os05g43520.1	LOC_Os05g43520.1 [373-402]	LOC_Os05g43520.1 2xPhospho [S375(100); T377(100)]	0	3577.3	85.46	155	134.9	207.5	122	209.8	226.1	243.5	203.9	132	256.9	258.4	249.9	0	0	0	0	0	0	0	0	0	0	0	0
[K].LKGLDIDTIQQNYTV.[-]	1xPhospho [T14(100)]	29	LOC_Os04g56160.1	LOC_Os04g56160.1 [937-951]	LOC_Os04g56160.1 1xPhospho [T950(100)]	1	1800.88	95.7	252.9	89	60	327.4	200.3	84.1	137	18	85	31.6	74.5	68.2	78.5	80.6	129.3	105.4	66.4	70.5	79.4	45.4	123.1	73.9	45.7	73.8
[K].LKLEPPPPAAAPISPATTPK.[E]	1xPhospho [S14(99.7)]	74	LOC_Os03g26630.2	LOC_Os03g26630.2 [600-619]	LOC_Os03g26630.2 1xPhospho [S613(99.7)]	1	2076.11	79.68	11	18.2	13.5	14.1	11.8	16.5	15.9	15.2	22.7	12.1	13.4	14.5	275.1	163.5	186	179.2	207	148.5	188.8	191.2	157.7	171.8	165.6	186.6
[K].LKLEPPPPAAAPISPATTPKEPPFQQAQANQNMPR.[Q]	2xPhospho [S14(99.6); T]	45	LOC_Os03g26630.2	LOC_Os03g26630.2 [600-634]	LOC_Os03g26630.2 2xPhospho [S613(99.6); T]	2	3892.89	95.59	79.3	53.3	24.4	222.1	77.8	28.5	39.2	16.8	57	19.9	15.9	20.6	192.3	166.4	169.8	136.7	165	127.8	120.6	101.8	168.2	157.1	120.4	119.2
[K].LKLEPPPPAAAPISPATTPKEPPFQQAQANQNMPR.[Q]	1xOxidation [M33]; 2xPhospho [S14(100); T]	49	LOC_Os03g26630.2	LOC_Os03g26630.2 [600-634]	LOC_Os03g26630.2 2xPhospho [S613(100); T]	2	3908.88	92.53	18.9	26.5	0	0	5.8	54.2	0	272	214.3	0	9.3	15.8	121.3	109.4	141.2	142.4	190.1	148.5	158	173.1	147.5	176.5	120.8	154.4
[K].IKNEQDHKTSDNEDSVINSERPHK.[K]	1xPhospho [S10(99.7)]	92	LOC_Os12g34854.1	LOC_Os12g34854.1 [202-225]	LOC_Os12g34854.1 1xPhospho [S211(99.7)]	2	2900.32	24.58	73.6	80.3	0	44.1	67.4	68.1	80.3	108.7	126.2	64.7	54.4	57.2	23.9	55.3	31.6	188.2	261.1	170.8	176.1	131.1	26.1	210.8	164.1	135.8
[R].LKPSASDHPSSNEYINASLIETDDQGQSHTK.[F]	1xPhospho [S/Y/T]	60	LOC_Os11g07850.1	LOC_Os11g07850.1 [110-140]		0	3449.55	64.62	141.6	179.9	132.6	141.4	146.6	137.1	129.1	123.6	97.4	89.6	82.7	162.8	102.1	66	91.7	72.1	60.8	81.5	57.2	69.2	76.5	71.9	21.6	65
[K].IKQDFLELFPDMIVYDPPDSLSDVDDEFKF.[-]	1xOxidation [M12]; 1xPhospho [S/Y]	4	LOC_Os03g18620.1	LOC_Os03g18620.1 [218-247]		2	3673.66		0	0	0	0	0	0	0	0	0	0	0	0	0	0	0	0	0	0	0	0	0	0	0	0
[K].IHSETDEDEVDEWPDDDDDAEEVVGTEGNR.[T]	1xPhospho [T5(99.7)]	60	LOC_Os05g43520.1	LOC_Os05g43520.1 [373-402]	LOC_Os05g43520.1 1xPhospho [T377(99.7)]	0	3497.33	78.59	162.2	152.4	272.8	188.9	186.7	162.4	179.8	185.9	198.1	193.1	187.7	214.6	0	74.2	20.4	0	0	0	0	0	12.9	7.9	0	0
[R].LHSDSDNSAAATAEAAEAAAAAAFDDGDDEGNATPPPR.[S]	3xPhospho [S3(100); S5(100); S8(100)]	51	LOC_Os08g36450.1	LOC_Os08g36450.1 [97-134]	LOC_Os08g36450.1 3xPhospho [S99(100); S101(100); S104(100)]	0	3909.48	109.13	106	109.6	43.3	105.2	149.7	372.9	478.8	58	12	359.1	282.5	311.4	0	11.6	0	0	0	0	0	0	0	0	0	0
[R].LHSDSDNSAAATAEAAEAAAAAAFDDGDDEGNATPPPR.[S]	1xPhospho [T34(100)]	22	LOC_Os08g36450.1	LOC_Os08g36450.1 [97-134]	LOC_Os08g36450.1 1xPhospho [T130(100)]	0	3749.55	101.6	167.7	93.5	121.8	29.7	69.4	32.2	35.1	57.3	110.2	93.6	0	53.6	274.6	89.1	249.1	258.8	0	0	0	0	388.9	275.4	0	0
[K].LHGDSSSSSSDSDDDKKGSSSSSAAAAMK.[A]	2xPhospho [S8(98.1); S12(99)]	30	LOC_Os01g53520.1	LOC_Os01g53520.1 [18-46]	LOC_Os01g53520.1 2xPhospho [S25(98.1); S29(99)]	2	2962.13	22.26	175.3	114.2	183	137.1	178	0	136.4	76.1	93.9	212.2	97.8	130.9	0	0	0	149.4	134.5	96.4	81.1	39	0	169.1	65.5	129.8
[K].LHGDSSSSSSDSDDDKKGSSSSSAAAAMK.[A]	1xOxidation [M28]; 2xPhospho [S12(100); S]	19	LOC_Os01g53520.1	LOC_Os01g53520.1 [18-46]	LOC_Os01g53520.1 2xPhospho [S29(100); S]	2	2978.12	18.62	0	0	0	0	0	0	0	0	1.9	0	2.8	0	169.7	0	317.5	271.2	268.4	194.6	289.1	194.9	0	213.4	201.2	275.4
[K].LHGFQVDADFPEGSLGSR.[E]	2xPhospho [S14(100); S17(100)]	25	LOC_Os03g43800.1	LOC_Os03g43800.1 [366-383]	LOC_Os03g43800.1 2xPhospho [S379(100); S382(100)]	0	2091.86	95.81	355.6	120.8	244.8	401.1	222.1	66.7	82.1	31	199.4	328.1	80	65.9	0	89.1	10.2	7.5	11.8	0	25.8	42.8	0	15.3	0	0
[K].LHGFQVDADFPEGSLGSREAETGDYPK.[Y]	2xPhospho [S14(100); S17(100)]	23	LOC_Os03g43800.1	LOC_Os03g43800.1 [366-392]	LOC_Os03g43800.1 2xPhospho [S379(100); S382(100)]	1	3082.29	93.88	76.3	198.7	117.4	148.4	80.5	108.2	73.3	122.5	167	216.2	151	217	0	268.2	59	95	0	0	0	0	112	100.6	0	88.7
[K].LHGIFEAASPGQMCIDPYAWSHDGSLR.[T]	1xCarbamidomethyl [C14]; 1xPhospho [Y18(100)]	1	LOC_Os05g07220.1	LOC_Os05g07220.1 [84-110]	LOC_Os05g07220.1 1xPhospho [Y101(100)]	0	3095.35		0	0	0	0	0	0	0	0	0	0	0	0	0	0	0	0	0	0	0	0	0	0	0	0
[K].IHGLSNGDPSIIYASSPNHNR.[K]	1xPhospho [S/Y]	18	LOC_Os04g31190.1	LOC_Os04g31190.1 [747-767]		0	2329.07	59.22	0	0	0	22.7	0	0	0	0	0	0	0	0	342.9	280.7	224.4	175.3	167.2	154.4	187.6	174.9	195.5	215.2	143	116.2
[K].IHGQASDTEISSELTTAASQDTPNHATK.[E]	1xPhospho [S6(100)]	107	LOC_Os06g49800.1	LOC_Os06g49800.1 [426-453]	LOC_Os06g49800.1 1xPhospho [S431(100)]	0	2990.34	65.63	119.9	148.1	155.5	112.9	132	123.4	145.1	178.7	169.3	147	97.4	138.7	75.9	91.1	60	68.2	69.6	41.8	47	40.2	63.5	68	45.5	61
[K].IHGQASDTEISSELTTAASQDTPNHATK.[E]	2xPhospho [S6(99.5); S11(99.5)]	15	LOC_Os06g49800.1	LOC_Os06g49800.1 [426-453]	LOC_Os06g49800.1 2xPhospho [S431(99.5); S436(99.5)]	0	3070.3	65.01	114.2	155.5	182.9	106.2	101.4	104	133.7	170.2	193.4	126.8	114.9	126.5	80	94.9	103.8	70.3	0	36.3	31.4	27.7	113.8	140.1	0	72.2
[R].LHGSETGEDDDDDDAVNVWNLR.[K]	1xPhospho [S4(100)]	93	LOC_Os04g59494.1; LOC_Os04g59494.4	LOC_Os04g59494.1 [368-389]; LOC_Os04g59494.4 [347-368]	LOC_Os04g59494.1 1xPhospho [S371(100)]; LOC_Os04g59494.4 1xPhospho [S350(100)]	0	2552.02	81.42	156.4	143.7	264.5	172.7	169	152.4	143.5	156.2	159.1	211.1	131.8	163	43.3	65.7	39.4	50.6	34.7	6.1	13.5	6.6	35.3	38.4	11.7	31.2
[K].LHKEQEDATAAAAAAAAPGTPVKK.[S]	1xPhospho [T20(100)]	11	LOC_Os08g15420.1	LOC_Os08g15420.1 [662-685]	LOC_Os08g15420.1 1xPhospho [T681(100)]	2	2426.21	38.25	108	200	213.5	178.3	203.1	265.1	227.6	211.5	236.1	216.4	128.5	211.9	0	0	0	0	0	0	0	0	0	0	0	0
[K].LHIGGDGSSSDSDADER.[K]	1xPhospho [S10(99.8)]	141	LOC_Os01g12650.1	LOC_Os01g12650.1 [25-41]	LOC_Os01g12650.1 1xPhospho [S34(99.8)]	0	1797.69	29.85	137.4	161.8	155.2	138	154	136.7	147.4	204.3	207.9	139.2	96.7	116.7	11.4	25.6	12.2	39.7	19	91.3	150.1	7.1	18	5.8	121.4	103.3
[K].LHIGGDGSSSDSDADER.[K]	2xPhospho [S10(100); S12(100)]	83	LOC_Os01g12650.1	LOC_Os01g12650.1 [25-41]	LOC_Os01g12650.1 2xPhospho [S34(100); S36(100)]	0	1877.66	35.18	207.1	217.7	186.6	161.6	208	201.2	192	259.4	200.2	193.1	117	161.8	3.3	1.7	2.4	0	0	34.6	32	0	0	1.7	15.7	2.8
[K].LHIGGDGSSSDSDADER.[K]	3xPhospho [S8(100); S9(99.6); S10(99.6)]	93	LOC_Os01g12650.1	LOC_Os01g12650.1 [25-41]	LOC_Os01g12650.1 3xPhospho [S32(100); S33(99.6); S34(99.6)]	0	1957.62	43.53	197.2	177.2	198.2	161.1	212.6	238.1	266.9	243.5	93.4	236.4	145.9	229.6	0	0	0	0	0	0	0	0	0	0	0	0
[R].LHNFGEDSLHSSEPGTTTASDDDEHEQALIPR.[D]	1xPhospho [S20(99.7)]	128	LOC_Os06g43210.1	LOC_Os06g43210.1 [1033-1064]	LOC_Os06g43210.1 1xPhospho [S1052(99.7)]	0	3585.54	69.85	100.1	119.5	158.9	124.9	145.9	145.6	155.8	187.6	174.8	176.6	101.7	183.9	80.5	75	90.4	63.6	48.3	25.2	16.7	28.2	55.3	80.2	15.7	45.5
[K].LHNNTSPDDVVICQALLDYIK.[S]	1xCarbamidomethyl [C13]; 1xPhospho [T/S/Y]	2	LOC_Os06g30310.1	LOC_Os06g30310.1 [594-614]		0	2508.18	112.21	94	0	76.5	0	0	0	174.6	15.9	13.2	129.1	374.7	0	124.7	167.6	186	165.3	104	140.2	0	0	188.4	121.5	118.1	206.1
[R].LHNSGGDGGSSVLTDGDSPDK.[I]	1xPhospho [S18(100)]	2	LOC_Os12g06850.1	LOC_Os12g06850.1 [179-199]	LOC_Os12g06850.1 1xPhospho [S196(100)]	0	2094.86	33.7	233.2	0	0	0	0	0	382.8	115.1	0	143.3	0	0	0	0	231.5	129.2	90.1	246.2	328.7	62.5	75.6	0	223	138.6
[R].LHNSGGDGGSSVLTDGDSPDK.[I]	2xPhospho [T14(100); S18(100)]	11	LOC_Os12g06850.1	LOC_Os12g06850.1 [179-199]	LOC_Os12g06850.1 2xPhospho [T192(100); S196(100)]	0	2174.83	37.84	223.5	278.7	299.9	257.9	224.4	154.3	273.8	72.8	245.5	6.8	135.5	170.8	0	0	0	0	0	0	0	0	0	0	56.1	0
[R].LHNSGGDGGSSVLTDGDSPDKIQGR.[S]	1xPhospho [S18(100)]	78	LOC_Os12g06850.1	LOC_Os12g06850.1 [179-203]	LOC_Os12g06850.1 1xPhospho [S196(100)]	1	2549.13	44.58	93	138.6	161.4	141.8	154.2	143.1	156.6	164.6	160.5	130.3	118.4	144.1	68.4	108.1	74.8	39.8	25.2	191.4	5.4	18.9	68.2	83	0.8	9.6
[R].LHNSGGDGGSSVLTDGDSPDKIQGR.[S]	2xPhospho [T14(100); S18(100)]	33	LOC_Os12g06850.1	LOC_Os12g06850.1 [179-203]	LOC_Os12g06850.1 2xPhospho [T192(100); S196(100)]	1	2629.09	48.18	181.5	213	258	178.2	216.9	200.3	221.3	201.6	191.5	187.5	132.1	166.8	2.2	39.4	0	0	0	2.1	0.8	1	1.9	3	0.7	0
[R].LHNSSGDASNSIITDGNSPEK.[I]	1xPhospho [S18(100)]	43	LOC_Os11g06650.1	LOC_Os11g06650.1 [178-198]	LOC_Os11g06650.1 1xPhospho [S195(100)]	0	2222.96	36.79	124.4	130.3	134	134.6	125.3	122.6	95.9	144.6	139.7	129.7	70.9	113.4	103.5	81.4	81	82.6	13.9	125	132	13.3	63.8	42.5	138.9	56.7
[R].LHPADSIEGTVIDRDGDEVDDGAQDSDIR.[S]	1xPhospho [S6(100)]	193	LOC_Os07g05610.2	LOC_Os07g05610.2 [503-531]	LOC_Os07g05610.2 1xPhospho [S508(100)]	1	3190.38	75.63	123.1	133	163.6	127	147.5	127.4	118.5	124.6	134.1	141.8	107.7	176.3	75.6	152.3	106.4	86.7	59.2	4.9	25.9	18.5	97.3	76.3	14.2	58.2
[R].LHPADSIEGTVIDRDGDEVDDGAQDSDIR.[S]	3xPhospho [S6(100); T10(100); S26(100)]	27	LOC_Os07g05610.2	LOC_Os07g05610.2 [503-531]	LOC_Os07g05610.2 3xPhospho [S508(100); T512(100); S528(100)]	1	3350.31	78.2	180.6	189.6	311	181.2	216.4	181.4	191.9	173.2	207.7	214.2	162.9	189.9	0	0	0	0	0	0	0	0	0	0	0	0
[R].LHPYQESEDDQESSEEQPAQDR.[R]	2xPhospho [S7(100); S13(100)]	8	LOC_Os09g33980.1	LOC_Os09g33980.1 [152-173]	LOC_Os09g33980.1 2xPhospho [S158(100); S164(100)]	0	2777.02	37.5	401.6	351.9	401.2	388.3	354.7	0	0	0	474.9	0	27.2	0	0	0	0	0	0	0	0	0	0	0	0	0
[R].LHPYQESEDDQESSEEQPAQDR.[R]	3xPhospho [S7(100); S13(100); S14(100)]	30	LOC_Os09g33980.1	LOC_Os09g33980.1 [152-173]	LOC_Os09g33980.1 3xPhospho [S158(100); S164(100); S165(100)]	0	2856.99	41.64	251.1	200.1	293.9	178	195.7	205.4	224.8	240.8	124.3	201.6	103.8	151.7	0	0	0	0	0	0	10.5	4.2	2.9	0	11.2	0
[K].LKRPFVEDKSDDSEDDHKPIGLR.[R]	2xPhospho [S10(100); S13(100)]	132	LOC_Os08g05840.1	LOC_Os08g05840.1 [106-128]	LOC_Os08g05840.1 2xPhospho [S115(100); S118(100)]	2	2856.3	49.08	192.9	89.2	252	133	148.5	176.6	200	110.6	131.4	203.3	157.2	242.6	31.5	130.1	67.8	10.6	0	5.1	0	0	48.7	61.9	0	7
[R].IKSLTIAPPLLSGQSAASSEAESSLTDILVR.[K]	1xPhospho [S3(99.6)]	68	LOC_Os03g51700.1	LOC_Os03g51700.1 [43-73]	LOC_Os03g51700.1 1xPhospho [S45(99.6)]	1	3234.69	116.74	157.9	0	43.7	0	0	263.3	127.3	21.5	33.1	160.5	170.5	224.2	118.3	118.8	164.7	88.8	4.1	118.5	77.4	8.4	154.1	76.1	129.2	139.8
[K].IKSNEEKELFDSQVQER.[G]	1xPhospho [S3(100)]	9	LOC_Os02g03840.2	LOC_Os02g03840.2 [2920-2936]	LOC_Os02g03840.2 1xPhospho [S2922(100)]	2	2159	51.52	187.6	217.7	231.2	185.5	188.6	166.5	180.7	232.3	175.6	220.3	174.8	179.8	0	0	0	26.1	0	0	0	33.2	0	0	0	0
[K].LKTQHSFALPAPAPAVEEEQIR.[Q]	1xPhospho [T/S]	16	LOC_Os03g23960.1	LOC_Os03g23960.1 [41-62]		1	2512.26	82.21	0	0	0	0	0	0	0	0	0	0	0	0	239.5	201.3	213.3	189.4	180.3	180.8	226.2	155.2	120.5	200.8	293.3	199.2
[K].LLDFIAEPHAMADSGHSDDQGSNSR.[K]	1xOxidation [M11]; 1xPhospho [S17(100)]	624	LOC_Os03g40010.1	LOC_Os03g40010.1 [433-457]	LOC_Os03g40010.1 1xPhospho [S449(100)]	0	2766.15	71.38	118.4	56.4	95.2	50.6	78.5	135.7	125.9	165.3	162.4	97.4	56.6	131.4	101.9	89.4	77.6	97.2	87.8	91.1	100.3	109.7	82.1	107.3	101.4	80.3
[K].LLDFIAEPHAMADSGHSDDQGSNSR.[K]	2xPhospho [S22(99.1); S]	66	LOC_Os03g40010.1	LOC_Os03g40010.1 [433-457]	LOC_Os03g40010.1 2xPhospho [S454(99.1); S]	0	2830.12	89.29	235.5	16.2	268.8	112.5	158.9	186.7	146.8	132.7	143.5	143	43.5	193.5	42.4	99.9	49.9	70.7	36.1	6.7	14.5	12.3	103.3	98	16.1	68.8
[K].LLDFIAEPHAMADSGHSDDQGSNSR.[K]	1xOxidation [M11]; 2xPhospho [S14(100); S17(100)]	35	LOC_Os03g40010.1	LOC_Os03g40010.1 [433-457]	LOC_Os03g40010.1 2xPhospho [S446(100); S449(100)]	0	2846.11	79.01	167.3	72.4	126.3	64.5	134.2	221.2	250.5	246	252.9	120.5	69.4	141.5	69.5	140.5	75.5	35.2	0	0	0	0	74.4	65.9	3.7	68.4
[K].ILDHFLAMDQETGGASPGLGEDAQMLASPSLMPITMVAK.[L]	2xPhospho [S16(100); S28(100)]	14	LOC_Os08g03650.1	LOC_Os08g03650.1 [367-405]	LOC_Os08g03650.1 2xPhospho [S382(100); S394(100)]	0	4202.9	121.17	79.5	159.4	0	429.3	118.5	208.6	240.7	0	0	193.9	659.4	281.9	0	0	12.1	0	0	0	0	0	0	0	0	16.5
[K].ILDHFLAMDQETGGASPGLGEDAQMLASPSLMPITMVAK.[L]	1xOxidation [M]; 2xPhospho [S16(100); S28(100)]	39	LOC_Os08g03650.1	LOC_Os08g03650.1 [367-405]	LOC_Os08g03650.1 2xPhospho [S382(100); S394(100)]	0	4218.89	120.63	128.8	22.9	14.7	282.1	175.4	376.1	341.9	0	0	257.1	330	391.8	7.5	34.3	6.6	16.2	0	0	0	0	0	0	14.6	0
[K].ILDHFLAMDQETGGASPGLGEDAQMLASPSLMPITMVAK.[L]	2xOxidation [M]; 2xPhospho [S16(100); S28(100)]	51	LOC_Os08g03650.1	LOC_Os08g03650.1 [367-405]	LOC_Os08g03650.1 2xPhospho [S382(100); S394(100)]	0	4234.89	118.76	91.7	61.6	18.9	137.5	58.5	433.5	528.4	1.8	9.6	344.9	254.7	432.8	0	5.5	0	4.7	0	0	0	0	0	8.4	0	7.5
[K].LLDLSPDTFFSVHADAEDGSPR.[K]	1xPhospho [S20(100)]	2203	LOC_Os04g55960.1	LOC_Os04g55960.1 [350-371]	LOC_Os04g55960.1 1xPhospho [S369(100)]	0	2469.1	108.59	192.2	178.1	69.5	71.6	41.5	51.3	65.3	29	34	195.3	735.9	468.9	14.5	36.8	29.1	33.6	11.8	20.8	11.6	7.4	36.4	16.5	15.6	33.5
[R].LLDIVACTASFGPPPPPPPPPSPK.[D]	1xCarbamidomethyl [C7]; 1xPhospho [S22(100)]	33	LOC_Os07g23990.1	LOC_Os07g23990.1 [111-134]	LOC_Os07g23990.1 1xPhospho [S132(100)]	0	2532.26	109.04	0	0	0	0	0	0	0	0	0	0	0	0	212.2	214.8	203.7	198.5	211.5	211.4	172.7	181.6	225.6	177.1	188.1	202.9
[K].LIDTDTDACLDRNDPNYDSDEEPYELVEAPVSTPVEDYKK.[S]	1xCarbamidomethyl [C9]; 1xPhospho [S19(99.3)]	14	LOC_Os08g02690.1	LOC_Os08g02690.1 [100-139]	LOC_Os08g02690.1 1xPhospho [S118(99.3)]	2	4711.04	100.42	243	59.1	116.1	0	127	70.6	59.8	58	89.8	144.7	69.5	90.6	0	263.9	324.2	265.4	0	0	0	0	0	96.6	0	321.4
[K].ILEADSASGPLIIPERPLPVVANLAEIER.[S]	1xPhospho [S]	39	LOC_Os01g28730.1	LOC_Os01g28730.1 [578-606]		0	3162.68	117.56	78.8	4.2	38.4	31.4	0	295.1	416.5	0	40.1	289.9	300.5	344.8	31	52.5	47.8	48.4	31.7	60.7	32.6	27.3	81.3	29.5	44.9	72.6
[R].LLEAQNIINQADSIEHSSNR.[V]	1xPhospho [S]	17	LOC_Os07g49320.1	LOC_Os07g49320.1 [300-319]		0	2332.09	89.12	31.6	0	53.2	29.3	52.5	48.7	35.5	38.8	31.8	26.2	0	39.4	177.9	168.7	170.4	178.4	177.9	83.7	165.4	132.5	232.4	167.6	190.9	167.3
[R].LLEAQNIINQADSIEHSSNRVESLPLETTSTDNSNKR.[N]	1xPhospho [S23(98.8)]	11	LOC_Os07g49320.1	LOC_Os07g49320.1 [300-336]	LOC_Os07g49320.1 1xPhospho [S322(98.8)]	2	4204.02	98.76	0	0	0	0	0	0	0	0	0	0	0	0	0	537.3	0	356.1	536.9	0	0	0	0	345.5	624.2	0
[R].LLEDGSLDENVESFLSQDDMDPR.[D]	1xOxidation [M20]; 1xPhospho [S6(100)]	23	LOC_Os01g42260.1	LOC_Os01g42260.1 [543-565]	LOC_Os01g42260.1 1xPhospho [S548(100)]	0	2720.13	109.27	87.6	57.2	43.9	123.2	0	0	290.6	49.5	0	176.5	217.7	0	111.9	137.2	108.5	206	0	0	0	0	280.4	221	0	288.8
[K].ILEEELADNVGSDRDKDSMSSDIWSTK.[D]	1xPhospho [S12(98.4)]	27	LOC_Os03g06950.1	LOC_Os03g06950.1 [445-471]	LOC_Os03g06950.1 1xPhospho [S456(98.4)]	2	3120.37	87.12	159.9	0	260.8	191.5	184.2	176.3	165.8	54.1	41.4	204.9	94.1	225.2	110.5	106	105.2	44.8	0	0	0	0	66.2	83.4	29.1	96.7
[R].IIEGHFDDVEKPSPLQFK.[S]	1xPhospho [S13(100)]	49	LOC_Os11g04200.1	LOC_Os11g04200.1 [367-384]	LOC_Os11g04200.1 1xPhospho [S379(100)]	0	2179.05	79.47	86.2	99.8	141	94.9	103.1	116.2	129	101.3	108.6	143.3	98.2	153.8	107.8	80	110.5	77.4	112.8	58.1	57	74.5	68.1	98.9	96.9	82.6
[K].ILFDSQESQALLEWEQR.[F]	1xPhospho [S8(100)]	17	LOC_Os06g37750.1	LOC_Os06g37750.1 [596-612]	LOC_Os06g37750.1 1xPhospho [S603(100)]	0	2172	108.42	482	379.9	0	145	60.7	69.1	0	0	72.4	90.4	328.7	543.6	0	32	0	39.5	0	73.4	18.9	0	0	0	29.5	35
[K].LIFFGPMAAAPPFDLEDLLRASAEVLGK.[G]	1xOxidation [M7]; 1xPhospho [S22(100)]	10	LOC_Os03g12250.1	LOC_Os03g12250.1 [365-392]	LOC_Os03g12250.1 1xPhospho [S386(100)]	1	3084.55	122.89	0	0	0	0	0	0	0	0	0	0	2400	0	0	0	0	0	0	0	0	0	0	0	0	0
[K].LLDFIAEPHAMADSGHSDDQGSNSR.[K]	1xPhospho [S17(100)]	532	LOC_Os03g40010.1	LOC_Os03g40010.1 [433-457]	LOC_Os03g40010.1 1xPhospho [S449(100)]	0	2750.15	80.7	161.2	48.6	146.5	81.5	108.2	131.3	126.1	97.5	111.9	115.3	81.9	158	97	127	115.4	73.2	131.8	58.5	55.3	59.7	75.5	84.5	68.1	86
[K].LHGDSSSSSSDSDDDKKGSSSSSAAAAMK.[A]	1xOxidation [M28]; 1xPhospho [S12(100)]	36	LOC_Os01g53520.1	LOC_Os01g53520.1 [18-46]	LOC_Os01g53520.1 1xPhospho [S29(100)]	2	2898.16	17.92	25.8	21.9	0.2	31.4	17.4	25	27.5	0	19.1	10.8	34.8	19.6	141.9	11.7	150.1	146.5	199.4	190.9	343.1	346.6	5.6	184.9	253.1	192.7
[R].LLDETDVSHGGSEDEGLEEDFVIMANR.[A]	1xOxidation [M24]; 1xPhospho [S/T]	29	LOC_Os03g25620.1	LOC_Os03g25620.1 [176-202]		0	3073.3	98.4	188.4	27.1	0	51.5	66.5	0	31.2	0	32.5	37.5	39.7	41.8	105.7	110.1	202.9	187.9	143.7	114.4	67.2	66.7	285.9	190.9	139.2	269.3
[K].IKTSDDKTVGGILLPTSVQSKPQGGQVVAVGEGR.[S]	1xPhospho [T/S]	10	LOC_Os09g26730.1	LOC_Os09g26730.1 [66-99]		2	3501.83	82.56	0	0	0	0	0	0	0	0	0	0	0	0	96.7	0	140.3	183.9	231	156.1	453.4	390.8	46.9	190	393	117.8
[K].IKVEESAEEVEGEK.[S]	1xPhospho [S6(100)]	23	LOC_Os07g44190.1	LOC_Os07g44190.1 [502-515]	LOC_Os07g44190.1 1xPhospho [S507(100)]	1	1655.74	38.92	9.7	0	4.4	4.3	4.7	10.9	0	0	0	9.6	3.2	10.9	197.8	277.9	183	15.3	0	465	258	9.3	219	116.7	582.9	17.5
[K].IKVEESAEEVEGEKSEK.[K]	1xPhospho [S15(100)]	29	LOC_Os07g44190.1	LOC_Os07g44190.1 [502-518]	LOC_Os07g44190.1 1xPhospho [S516(100)]	2	1999.91	33.69	5.6	0	2.3	2.3	3.7	4.4	3.2	3.5	3.2	3.5	0	5.1	7.2	145.5	9.3	136.4	19.8	491.7	608.7	28.8	67.1	17.4	552.5	278.8
[R].ILAAAAAAPTSPTPPAAAVAAQVVLDAAQAAVAGVLHK.[W]	1xPhospho [T/S]	23	LOC_Os12g18770.1	LOC_Os12g18770.1 [25-62]		0	3553.91	128.68	0	0	0	0	0	2400	0	0	0	0	0	0	0	0	0	0	0	0	0	0	0	0	0	0
[R].LLAASSKPATAAAASLPR.[R]	1xPhospho [T10(98.9)]	4	LOC_Os12g32940.1	LOC_Os12g32940.1 [9-26]	LOC_Os12g32940.1 1xPhospho [T18(98.9)]	0	1775.94	66.63	0	0	0	0	0	0	0	0	0	0	0	0	246.2	161.7	162.8	138.9	205.3	101.5	200.5	264.8	286.3	262.8	184.2	185
[K].ILACAGGGSDPSAGSDGDADDHVDENK.[A]	1xCarbamidomethyl [C4]; 1xPhospho [S15(100)]	215	LOC_Os04g56740.1	LOC_Os04g56740.1 [11-37]	LOC_Os04g56740.1 1xPhospho [S25(100)]	0	2710.06	41.86	154.5	199.3	253	161.4	151.4	152.7	174.2	203.7	198.2	183.4	110	154.1	28.5	39.2	24	2.5	0.5	116.6	0.6	0.4	30.2	23.8	37.4	0.5
[K].ILACAGGGSDPSAGSDGDADDHVDENK.[A]	1xCarbamidomethyl [C4]; 2xPhospho [S12(100); S15(100)]	44	LOC_Os04g56740.1	LOC_Os04g56740.1 [11-37]	LOC_Os04g56740.1 2xPhospho [S22(100); S25(100)]	0	2790.02	45.22	179.4	218.1	282.1	185.3	171.1	164.3	180.8	214	221.8	216.7	149.3	171	0	0	0	0	0	46.2	0	0	0	0	0	0
[K].ILACAGGGSDPSAGSDGDADDHVDENK.[A]	1xCarbamidomethyl [C4]; 3xPhospho [S9(100); S12(100); S15(100)]	24	LOC_Os04g56740.1	LOC_Os04g56740.1 [11-37]	LOC_Os04g56740.1 3xPhospho [S19(100); S22(100); S25(100)]	0	2869.99	49.16	194.9	194.3	307.5	168.9	174.2	188.6	227.3	224.6	150.6	247.8	154.7	166.5	0	0	0	0	0	0	0	0	0	0	0	0
[K].LLAEIDDTSPPTEEAEPVEEVPAPDADDALGK.[K]	1xPhospho [T/S]	58	LOC_Os05g51500.1	LOC_Os05g51500.1 [133-164]		0	3413.54	102.45	168.6	0	4.8	1.9	13.2	11.1	4.5	10.1	10.9	14.8	0	38.7	152.8	337.9	250	205.9	51.2	19.7	33	0	379	298.7	9.3	383.9
[K].LLAEIDDTSPPTEEAEPVEEVPAPDADDALGKK.[S]	1xPhospho [S9(99.6)]	78	LOC_Os05g51500.1	LOC_Os05g51500.1 [133-165]	LOC_Os05g51500.1 1xPhospho [S141(99.6)]	1	3541.64	97.88	120.5	0.9	4	18.3	7.6	8.5	3	4.5	7.1	8	4.5	11.7	181.3	358.3	271.1	225.3	44.3	27.9	41.9	8.4	361.3	312.3	12.2	356.9
[K].LLAEIDDTSPPTEEAEPVEEVPAPDADDALGKK.[S]	2xPhospho [S9(99.5); T12(100)]	18	LOC_Os05g51500.1	LOC_Os05g51500.1 [133-165]	LOC_Os05g51500.1 2xPhospho [S141(99.5); T144(100)]	1	3621.6	100	669.9	130.1	100.4	31	0	0	60.2	0	0	0	0	28.5	0	631.7	109.1	155.5	0	0	0	0	188.1	115.7	0	179.8
[K].LLAHLGFNPPQEQTSSSTDELNR.[T]	1xPhospho [S/T]	40	LOC_Os07g46370.1	LOC_Os07g46370.1 [465-487]		0	2634.22	83.86	39.7	55.9	66	41.9	58.9	72.3	61.2	53.4	54.2	67.5	56.2	63.8	168.9	103.8	157.1	158	186.7	88.2	107.7	147.6	153.5	176.1	138.2	123
[K].LLATPTPLGTPLYAIPEENR.[G]	1xPhospho [T10(100)]	28	LOC_Os02g05310.3	LOC_Os02g05310.3 [409-428]	LOC_Os02g05310.3 1xPhospho [T418(100)]	0	2246.15	108.54	394.5	544.4	105.7	131.6	86.3	64.9	55.7	138.3	178	109.6	30.4	182.2	30.1	50.5	28.5	30.9	38.5	36.1	22.4	35	24.8	31.6	26.8	23.2
[K].LLATPTPLGTPLYAIPEENR.[G]	2xPhospho [T4(100); T10(100)]	78	LOC_Os02g05310.3	LOC_Os02g05310.3 [409-428]	LOC_Os02g05310.3 2xPhospho [T412(100); T418(100)]	0	2326.11	112.05	268.8	54.4	132	183	221.8	217.3	410.8	41.1	33.1	225.9	257.1	251.4	5.4	16	13	16.6	2.6	7.2	1.8	0.3	13.2	6.1	1.4	19.5
[K].LLATPTPLGTPLYAIPEENR.[G]	3xPhospho [T4(100); T6(100); T10(100)]	77	LOC_Os02g05310.3	LOC_Os02g05310.3 [409-428]	LOC_Os02g05310.3 3xPhospho [T412(100); T414(100); T418(100)]	0	2406.08	112.22	213.2	42.8	48.1	146.5	280	365	344	45.1	42.5	238.7	348.8	233.4	2.5	5.7	4.7	5.6	3.3	5.2	1.8	4.8	6.3	4	0.3	7.8
[R].LLDEQFDLLALEEYGDSDDDDDDPGVR.[N]	1xPhospho [S17(100)]	6	LOC_Os03g25620.1	LOC_Os03g25620.1 [247-273]	LOC_Os03g25620.1 1xPhospho [S263(100)]	0	3149.3	116.06	114.1	0	174.5	0	0	0	47.5	0	0	225.5	1295.1	446.8	0	96.6	0	0	0	0	0	0	0	0	0	0
[R].LLDETDVSHGGSEDEGLEEDFVIMANR.[A]	1xPhospho [S12(99.6)]	51	LOC_Os03g25620.1	LOC_Os03g25620.1 [176-202]	LOC_Os03g25620.1 1xPhospho [S187(99.6)]	0	3057.3	105.53	251.3	61.8	37.7	41.6	6.5	22	6.1	11.7	7	83.3	23	83.9	195.5	211.5	305	185.1	155.2	74.1	54.2	0	191	167.3	61.6	163.6
[R].LLDETDVSHGGSEDEGLEEDFVIMANR.[A]	2xPhospho [T/S]	23	LOC_Os03g25620.1	LOC_Os03g25620.1 [176-202]		0	3137.27	109.77	399.4	0	0	102.4	124.1	92.3	248.5	26.1	12.1	179.5	413.9	189.6	0	156.6	137.6	155.7	0	0	0	0	0	62.6	0	99.5
[K].LHGDSSSSSSDSDDDKKGSSSSSAAAAMK.[A]	1xPhospho [S12(99.5)]	42	LOC_Os01g53520.1	LOC_Os01g53520.1 [18-46]	LOC_Os01g53520.1 1xPhospho [S29(99.5)]	2	2882.16	19.34	148.3	107.2	262.4	166.1	126.7	132.9	151.4	138.7	96.4	62.6	164.5	133.7	32	0.6	33.3	88.2	90.5	55.8	85.1	63.6	0.4	117.8	87.7	54
[R].IHEYENKDTVAPAADEHVASSTKSDTENVDVAPVQQPELR.[T]	2xPhospho [S/T/Y]	56	LOC_Os05g50480.1	LOC_Os05g50480.1 [465-504]		2	4550.04	70.33	63.4	77.3	126.7	104.7	85.7	80	74.3	58.2	93.9	79	59.9	64.5	128.3	168.2	252	182.7	108.2	56.1	8.9	24.5	189.6	197	0	117
[K].LGEQDSDDSDDDGMDVDMDPNSSK.[G]	2xOxidation [M14; M18]; 2xPhospho [S6(100); S9(100)]	22	LOC_Os07g46620.1	LOC_Os07g46620.1 [306-329]	LOC_Os07g46620.1 2xPhospho [S311(100); S314(100)]	0	2778.88	38.36	151.8	214.6	225.1	146.7	152.2	178.6	204.2	314.8	283.6	211.1	116	201.3	0	0	0	0	0	0	0	0	0	0	0	0
[R].IGFMLMPHGFFNCSPAVDVPPGSSDADIKEAESPK.[A]	1xCarbamidomethyl [C13]; 1xPhospho [S33(100)]	30	LOC_Os04g40040.1	LOC_Os04g40040.1 [794-828]	LOC_Os04g40040.1 1xPhospho [S826(100)]	1	3827.72	109.06	101.2	130.5	93.1	147.4	52.6	191.9	87.1	4.5	4.3	357.2	335.9	422.6	45.7	70.6	109.6	34.8	14.8	35.4	13.3	0	54.1	30	31.7	31.9
[R].IGFMLMPHGFFNCSPAVDVPPGSSDADIKEAESPK.[A]	1xCarbamidomethyl [C13]; 1xOxidation [M]; 1xPhospho [S33(100)]	33	LOC_Os04g40040.1	LOC_Os04g40040.1 [794-828]	LOC_Os04g40040.1 1xPhospho [S826(100)]	1	3843.71	106.07	325.4	181.8	56.8	19.2	44.7	31.3	70.5	19.1	23.8	242.1	118.1	336.4	107.3	192	55.4	237.9	0	0	0	0	109.8	97.5	0	130.8
[R].LGFPQGTSMDWQGAPPSPSSHVVK.[K]	1xOxidation [M9]; 1xPhospho [S17(98.3)]	9	LOC_Os03g60110.1	LOC_Os03g60110.1 [110-133]	LOC_Os03g60110.1 1xPhospho [S126(98.3)]	0	2606.17	80.93	33.3	51.4	37.1	41.9	85.8	61.7	87.7	143.6	79.7	68	55	82.6	171.1	84.6	88.4	122.6	151.9	117.1	180	176.4	139.7	125.3	90.1	124.7
[K].LGGAAVGVVITASHNPVR.[D]	1xPhospho [S13(99.7)]	82	LOC_Os07g09720.1	LOC_Os07g09720.1 [62-79]	LOC_Os07g09720.1 1xPhospho [S74(99.7)]	0	1797.94	75.95	68.3	82.5	74.6	75.8	93	91.6	94.1	100.2	98.6	110.5	54.4	94.8	109.6	119.3	115	139.4	135.6	88.5	107.6	138.4	123.7	81.6	98.4	104.5
[K].LGGGTIGSQSYLSR.[L]	1xPhospho [S10(100)]	79	LOC_Os07g06130.1	LOC_Os07g06130.1 [949-962]	LOC_Os07g06130.1 1xPhospho [S958(100)]	0	1475.69	60.33	72.8	121.4	130.9	97.2	94.3	93	104.7	113	115.5	93.5	66.7	72.4	106.3	76.5	81	118.5	134	110.1	107.2	110.4	118.4	135.8	54	72.2
[K].LGIPAAAAAAGASSAASADGASPR.[G]	1xPhospho [S22(100)]	20	LOC_Os03g25720.1	LOC_Os03g25720.1 [43-66]	LOC_Os03g25720.1 1xPhospho [S64(100)]	0	2090.99	76.6	106.4	243.7	175.1	203.6	221.8	244.7	252.4	285.1	297.2	125.6	122.3	115.3	0	0	0	0	0	6.6	0	0	0	0	0	0
[R].LGLPEAEEDMFADSPKDK.[T]	1xPhospho [S14(100)]	94	LOC_Os09g20590.1	LOC_Os09g20590.1 [263-280]	LOC_Os09g20590.1 1xPhospho [S276(100)]	1	2071.89	85.2	124.8	135	216.3	172.3	151.8	146.1	188.8	125.2	128.7	211.6	135.4	188.1	64.9	74.4	59.2	47.9	36.4	15.1	25.6	14	37.8	45.5	17.2	37.7
[R].LGLPEAEEDMFADSPKDK.[T]	1xOxidation [M10]; 1xPhospho [S14(100)]	53	LOC_Os09g20590.1	LOC_Os09g20590.1 [263-280]	LOC_Os09g20590.1 1xPhospho [S276(100)]	1	2087.89	70.03	20.3	32.5	35	28.8	33.4	42.1	56.4	60.9	67.7	64.3	36.9	67.7	219.4	182.9	249.7	184.2	141.2	130.2	78.6	109.3	192.2	207	7.2	152.3
[K].LGIQDQQVPVFEDSGSQNSQEFVPDKDICVDTVVNDR.[S]	1xCarbamidomethyl [C29]; 2xPhospho [S16(100); S19(100)]	4	LOC_Os11g40080.1	LOC_Os11g40080.1 [644-680]	LOC_Os11g40080.1 2xPhospho [S659(100); S662(100)]	1	4337.89		0	0	0	0	0	0	0	0	0	0	0	0	0	0	0	0	0	0	0	0	0	0	0	0
[K].LGLSIDEDESAEADADMPPLEDDAGESK.[M]	1xPhospho [S]	1	LOC_Os09g30412.1; LOC_Os09g30418.1	LOC_Os09g30412.1 [667-694]; LOC_Os09g30418.1 [667-694]		0	2999.22	100.5	0	0	0	0	128.5	0	0	0	0	0	0	0	100.9	537.5	379.3	302.2	0	0	0	0	237.6	349.6	0	364.5
[K].LGEQDSDDSDDDGMDVDMDPNSSK.[G]	1xOxidation [M]; 2xPhospho [S6(100); S9(100)]	47	LOC_Os07g46620.1	LOC_Os07g46620.1 [306-329]	LOC_Os07g46620.1 2xPhospho [S311(100); S314(100)]	0	2762.88	53.5	169.7	207.2	287.7	174.3	196.4	184	189.7	251.3	213.9	226.3	113.7	185.8	0	0	0	0	0	0	0	0	0	0	0	0
[K].LGLSIDEDESAEADADMPPLEDDAGESK.[M]	1xOxidation [M17]; 1xPhospho [S]	15	LOC_Os09g30412.1; LOC_Os09g30418.1	LOC_Os09g30412.1 [667-694]; LOC_Os09g30418.1 [667-694]		0	3015.22	92.75	0	157.2	138	89.6	160.4	62	46.1	190.2	230.1	168.2	91.1	245.8	0	233.1	106.7	87.6	0	0	0	0	134.5	107.8	0	151.7
[K].LGEQDSDDSDDDGMDVDMDPNSSK.[G]	2xPhospho [S6(100); S9(100)]	24	LOC_Os07g46620.1	LOC_Os07g46620.1 [306-329]	LOC_Os07g46620.1 2xPhospho [S311(100); S314(100)]	0	2746.89	70.99	160.9	136.8	369.7	224.2	193.1	232	198.7	129.4	111.7	281	147.8	214.5	0	0	0	0	0	0	0	0	0	0	0	0
[R].IGELITTGAGYSSDNSVHGASNLSQLAPIR.[E]	2xPhospho [S13(99.4); S16(100)]	603	LOC_Os08g36480.1	LOC_Os08g36480.1 [612-641]	LOC_Os08g36480.1 2xPhospho [S624(99.4); S627(100)]	0	3188.47	104.56	239.7	100.4	29	63.3	56.6	48.9	39.5	55.4	56.1	91.7	48.4	163	21.6	92.8	86.7	155.5	45.8	41.6	53.3	37.7	261.1	242.3	55	314.8
[K].LGAAEEKTVGGILLPSTAQSKPQGGEVVAVGEGR.[T]	1xPhospho [T8(100)]	35	LOC_Os06g09679.1	LOC_Os06g09679.1 [72-105]	LOC_Os06g09679.1 1xPhospho [T79(100)]	1	3385.74	88.77	0	0	0	0	0	0	0	0	0	0	0	0	93.2	61.5	109.2	158	233.8	176.3	357.6	404.8	65.2	231	363.1	146.3
[K].LGAPMAGGPCAFDGAAAAGLHMSSSPR.[G]	1xCarbamidomethyl [C10]; 1xPhospho [S]	8	LOC_Os02g47060.1	LOC_Os02g47060.1 [177-203]		0	2637.14	94.81	89.2	137.8	396.2	670	241.6	79.8	195.7	0	159.8	333.5	41	55.4	0	0	0	0	0	0	0	0	0	0	0	0
[R].LGAVAGAAASPGAAEQMFAALVGGK.[A]	1xPhospho [S10(100)]	5	LOC_Os01g56630.1	LOC_Os01g56630.1 [10-34]	LOC_Os01g56630.1 1xPhospho [S19(100)]	0	2295.12	120.03	0	164.3	25.5	310.4	0	244.9	396.9	0	0	548.4	657.9	0	0	0	0	0	51.7	0	0	0	0	0	0	0
[R].LGDGTQTFITEGNTPVLPTSSISEEDPSLEYELESLR.[E]	1xPhospho [T14(99.5)]	12	LOC_Os09g21000.1	LOC_Os09g21000.1 [777-813]	LOC_Os09g21000.1 1xPhospho [T790(99.5)]	0	4104.91	117.87	343	0	0	0	0	654	720	0	0	0	0	533.2	149.8	0	0	0	0	0	0	0	0	0	0	0
[R].LGDNSLATLDLSRPTMSPERPER.[E]	1xPhospho [S17(100)]	111	LOC_Os05g19970.1	LOC_Os05g19970.1 [801-823]	LOC_Os05g19970.1 1xPhospho [S817(100)]	0	2635.25	81.69	43.6	55.9	65.6	61.4	53.3	65.5	50	34.3	37	54.1	47.8	55.5	190.5	148.6	192.4	144.2	183.4	107.2	135.3	128.3	136.7	126.7	159	123.6
[R].LGDNSLATLDLSRPTMSPERPER.[E]	1xOxidation [M16]; 1xPhospho [S17(99.5)]	164	LOC_Os05g19970.1	LOC_Os05g19970.1 [801-823]	LOC_Os05g19970.1 1xPhospho [S817(99.5)]	0	2651.25	72.89	56	95.1	73.9	61.3	86.7	88.7	84.4	125.8	113.3	77.2	55.6	83.5	90.4	87.9	87.1	101.9	125.3	114.6	169.8	176	99.2	101.8	110.7	133.7
[R].IGDSGHKPEEQAHQQAVANAMAPTDAAK.[Q]	1xPhospho [S4(100)]	10	LOC_Os08g14850.1	LOC_Os08g14850.1 [140-167]	LOC_Os08g14850.1 1xPhospho [S143(100)]	0	2952.33	42.17	292.1	152.4	447.2	192.9	106.3	168.6	377.5	0	118.3	301.1	108.6	134.9	0	0	0	0	0	0	0	0	0	0	0	0
[K].LGDTDDSNIGSASDSQVQPSSGSSTR.[N]	1xPhospho [S13(100)]	67	LOC_Os02g01170.1	LOC_Os02g01170.1 [62-87]	LOC_Os02g01170.1 1xPhospho [S74(100)]	0	2648.1	46.65	161.3	195.9	238.6	152.3	178	150.2	173.3	181.5	167.2	191.9	110	184.1	37.7	81.7	30.8	0	0	100.5	0	0	41.6	23.2	0	0
[R].IGEDELEETNPLAIVPDSNPIPSPR.[R]	1xPhospho [S23(100)]	50	LOC_Os07g38170.1	LOC_Os07g38170.1 [151-175]	LOC_Os07g38170.1 1xPhospho [S173(100)]	0	2782.32	109.75	27.7	3.9	0	26.6	59.6	77.2	67.4	31	5	65.9	86.6	67.8	172.6	244.9	227.3	154.7	115.5	153.9	122.3	39.2	181.9	176.3	83.2	209.6
[K].IGEHMQQGGGGGSGGGSSSSSGGDQTPEAEYQDAAK.[E]	1xPhospho [S21(99)]	54	LOC_Os09g31486.1	LOC_Os09g31486.1 [645-680]	LOC_Os09g31486.1 1xPhospho [S665(99)]	0	3461.38	45.61	80.8	102.3	189.3	134.3	116.1	131	121.5	101	109.1	132.3	105.5	117.7	149	136.5	122.7	37.8	10.6	146.5	23.8	0	187.2	145	0	0
[K].IGEHMQQGGGGGSGGGSSSSSGGDQTPEAEYQDAAK.[E]	1xOxidation [M5]; 1xPhospho [S21(100)]	78	LOC_Os09g31486.1	LOC_Os09g31486.1 [645-680]	LOC_Os09g31486.1 1xPhospho [S665(100)]	0	3477.38	39.06	68.3	91.7	65.9	68.8	84	82.3	77.3	140.6	157.6	76.7	51	92.4	142.1	119.4	148.8	14.1	0	284.2	66.7	0	165.2	128.2	266.3	8.2
[R].IGELITTGAGYSSDNSVHGASNLSQLAPIR.[E]	1xPhospho [S16(100)]	551	LOC_Os08g36480.1	LOC_Os08g36480.1 [612-641]	LOC_Os08g36480.1 1xPhospho [S627(100)]	0	3108.5	100.49	70.9	38	52.6	19.3	26.5	21	18.3	24.2	28.5	93.5	13.2	20.4	101	81.1	92.1	172.5	223.1	193.7	193.8	222.6	217.5	151.8	167.1	157.1
[R].ILFKEDDTPSGTPTLQNTPQEAILDDK.[Q]	2xPhospho [T8(100); S/T]	8	LOC_Os04g47180.1	LOC_Os04g47180.1 [682-708]	LOC_Os04g47180.1 2xPhospho [T689(100); S/T]	1	3146.42	101.2	1662.2	737.8	0	0	0	0	0	0	0	0	0	0	0	0	0	0	0	0	0	0	0	0	0	0
[K].LGITAGQAAGCAIDAAVAGMQMSSPR.[S]	1xCarbamidomethyl [C11]; 1xPhospho [S24(100)]	12	LOC_Os04g50920.1	LOC_Os04g50920.1 [204-229]	LOC_Os04g50920.1 1xPhospho [S227(100)]	0	2584.17	108.01	439.5	381.9	270.3	453.4	138.7	92.6	39.7	133.7	69.7	161.8	91.7	126.9	0	0	0	0	0	0	0	0	0	0	0	0
[K].LGITAGQAAGCAIDAAVAGMQMSSPR.[S]	1xCarbamidomethyl [C11]; 2xOxidation [M20; M22]; 1xPhospho [S24(99.3)]	2	LOC_Os04g50920.1	LOC_Os04g50920.1 [204-229]	LOC_Os04g50920.1 1xPhospho [S227(99.3)]	0	2616.16	94.7	0	275.1	0	243.7	243.3	127.6	298.7	252.7	595.3	363.7	0	0	0	0	0	0	0	0	0	0	0	0	0	0
[R].LGSPIGYVGLNDDSGSLLSSMSR.[N]	1xOxidation [M21]; 1xPhospho [S3(100)]	61	LOC_Os07g39560.3	LOC_Os07g39560.3 [290-312]	LOC_Os07g39560.3 1xPhospho [S292(100)]	0	2421.1	102.79	251.6	123.6	27.5	103.9	145.2	115.9	135.5	49.4	60.7	171.7	31.4	189.8	60.3	63.4	59.8	89.2	105.7	85.7	73.7	114.4	104.1	67.5	61	108.9
[K].LGSQIDILAPIKY.[-]	1xPhospho [S3(100)]	25	LOC_Os07g01870.1	LOC_Os07g01870.1 [194-206]	LOC_Os07g01870.1 1xPhospho [S196(100)]	1	1510.79	111.87	136.8	28.2	88.8	96.9	92.2	131.7	169.7	35.1	54.6	162	299.4	139.7	74	76.4	84.9	75	87.7	86.1	80.6	80.6	88.1	69.4	76	86
[K].LGSSEGEVTTINNTINNSDDNDGSSPDSSPMSPR.[E]	1xPhospho [S32(100)]	14	LOC_Os09g32050.1	LOC_Os09g32050.1 [317-350]	LOC_Os09g32050.1 1xPhospho [S348(100)]	0	3574.48	76.75	94.8	0	162.8	183.5	174.5	182.7	109.3	99.8	116.1	115.1	82.4	115.6	137.9	136	146.1	122.4	77.2	0	0	0	131	127.7	0	84.9
[K].LGSSEGEVTTINNTINNSDDNDGSSPDSSPMSPR.[E]	1xOxidation [M31]; 1xPhospho [S32(100)]	7	LOC_Os09g32050.1	LOC_Os09g32050.1 [317-350]	LOC_Os09g32050.1 1xPhospho [S348(100)]	0	3590.47	68.86	97.8	209.5	0	114.2	172.3	181.1	160	267.6	277.1	0	0	177.4	0	89.9	0	170.8	0	0	0	0	143	143.9	0	195.4
[R].IGSTDAIEAWASQHK.[D]	1xPhospho [S3(100)]	135	LOC_Os08g20660.1	LOC_Os08g20660.1 [168-182]	LOC_Os08g20660.1 1xPhospho [S170(100)]	0	1693.76	77.25	28.9	39	39.4	33.2	35.1	29.7	29.2	26.4	25.4	27.3	17.7	22.9	203.6	179.4	169.7	162.2	213.7	118.5	170.4	210.7	161.5	158.7	134.8	162.8
[R].IGSTDAIEAWASQHKDK.[K]	1xPhospho [S3(100)]	36	LOC_Os08g20660.1	LOC_Os08g20660.1 [168-184]	LOC_Os08g20660.1 1xPhospho [S170(100)]	1	1936.88	67.27	20.2	17.6	36.5	39.8	30.2	30.5	31.9	42.6	39.7	47.9	40.2	43.8	171.1	149.9	214.1	244.9	190.5	174.7	109.7	130	164.8	160.7	158.2	110.5
[K].LGTHSPQNSGGQMELSPGK.[Y]	1xOxidation [M13]; 1xPhospho [S16(100)]	21	LOC_Os05g37500.1	LOC_Os05g37500.1 [1280-1298]	LOC_Os05g37500.1 1xPhospho [S1295(100)]	0	2020.88	29.31	0	31.6	37.1	24.3	0	25.4	40.1	43.7	41.6	44.7	33.3	33.8	84.8	114.8	88.7	196.9	125.4	247.8	373	131.1	78	102.2	231.1	270.7
[R].IGYAVDDVDGEGDSDDEEEEGDDDDGVDGR.[D]	1xPhospho [S14(100)]	18	LOC_Os01g07340.1	LOC_Os01g07340.1 [272-301]	LOC_Os01g07340.1 1xPhospho [S285(100)]	0	3239.15	68.82	179.4	191.8	258.6	166	207.4	232.2	220.5	245.9	209.1	224.8	99.3	165.1	0	0	0	0	0	0	0	0	0	0	0	0
[R].IGYGSNSQLSDDGCPETQDNYGGGPSYSYHQNQNQNGK.[A]	1xCarbamidomethyl [C14]; 1xPhospho [S10(99.2)]	12	LOC_Os05g01090.1	LOC_Os05g01090.1 [362-399]	LOC_Os05g01090.1 1xPhospho [S371(99.2)]	0	4216.68	61.74	0	175.4	192	122.4	51.6	0	0	0	0	303.9	238.4	241	86.3	167.9	148.2	105.2	0	75.4	0	0	200.1	223.1	0	69.1
[R].LHAAIGYIAPELASPSLR.[Y]	1xPhospho [S14(99.7)]	24	LOC_Os03g03570.2	LOC_Os03g03570.2 [775-792]	LOC_Os03g03570.2 1xPhospho [S788(99.7)]	0	1959.01	98.91	245.5	41.4	32	270.8	44.1	21	20.8	91.7	43.4	70.6	44.7	22.6	129.2	118.7	108.9	134.4	83	127.2	135.1	116.5	114.9	109.8	142.7	130.9
[R].LHADSSCSEQVLSPEFACEVQSQPK.[I]	2xCarbamidomethyl [C7; C18]; 2xPhospho [S]	3	LOC_Os01g66120.1	LOC_Os01g66120.1 [227-251]		0	2993.21	87.34	0	73.9	0	0	0	0	0	0	0	109.2	0	0	246.4	413	385.7	204.6	0	0	0	0	234.8	482.7	0	249.8
[R].LHDETAIDDSDGLSSK.[Q]	1xPhospho [S10(100)]	9	LOC_Os05g43280.1	LOC_Os05g43280.1 [482-497]	LOC_Os05g43280.1 1xPhospho [S491(100)]	0	1782.74	41.6	197.8	170.8	196.4	143.8	177.2	220.8	201.5	204.2	166.1	189	140.4	204.7	0	51.5	0	0	0	136	0	0	0	0	0	0
[K].LHDGSFSPVDFALSSEKEPK.[T]	1xPhospho [S]	54	LOC_Os07g38160.1	LOC_Os07g38160.1 [527-546]		1	2270.04	84.91	51.5	64.6	80	63.5	85.3	73.5	76.3	87.3	89.7	106.7	71	115.2	151.7	162.8	150.1	129.9	161.9	74.2	91.3	76.1	108	132.4	80.2	116.9
[R].IHDNMDGDSDDDGDNPAAAAAEEEER.[D]	1xPhospho [S9(100)]	3	LOC_Os05g35240.1	LOC_Os05g35240.1 [113-138]	LOC_Os05g35240.1 1xPhospho [S121(100)]	0	2839.03	53.62	335.7	0	510.4	334.6	262.4	227.7	0	0	297.2	186.6	0	162.5	26.2	28.9	0	0	0	0	0	0	0	27.8	0	0
[K].LHEAHPGSSESIVEIQGIPDQVK.[A]	1xPhospho [S]	38	LOC_Os10g35220.1	LOC_Os10g35220.1 [711-733]		0	2550.22	79.16	99.4	105.8	108.7	99.3	124	103.1	107.9	97	95.7	95.3	66.3	101.5	90.6	89	109.9	134.2	85.6	91.6	82.6	123.3	65.9	102.2	137.8	83.2
[R].IHEDSGSDDLELTLGSSR.[T]	2xPhospho [S5(100); S7(100)]	31	LOC_Os01g10610.1	LOC_Os01g10610.1 [343-360]	LOC_Os01g10610.1 2xPhospho [S347(100); S349(100)]	0	2090.83	75.16	161	203.1	189.3	149.8	199.9	226.8	208.8	232.2	237.8	158	177	183.2	0	0	0	0	0	0	0	0	24.8	0	0	48.2
[R].IHEYENKDTVAPAADEHVASSTKSDTENVDVAPVQQPELR.[T]	1xPhospho [S/T/Y]	128	LOC_Os05g50480.1	LOC_Os05g50480.1 [465-504]		2	4470.07	67.27	41.6	53.5	65	59.1	68.1	74.9	73.9	64.5	68.4	58.5	51.6	72.9	157.4	142.2	167.2	140.4	145.5	131.8	82.9	110	148.2	190.2	90.8	141.6
[R].LGSPIGYVGLNDDSGSLLSSMSR.[N]	1xPhospho [S3(100)]	42	LOC_Os07g39560.3	LOC_Os07g39560.3 [290-312]	LOC_Os07g39560.3 1xPhospho [S292(100)]	0	2405.11	110.62	84.8	32.8	100.2	100.5	105.4	164.9	119.2	33.9	15.1	157.8	528.2	207.1	83.3	108.4	68.8	100.4	52.4	64.9	44.1	29.8	59.6	44.1	52.5	41.5
[K].LGITAGQAAGCAIDAAVAGMQMSSPR.[S]	1xCarbamidomethyl [C11]; 1xOxidation [M]; 1xPhospho [S24(99.6)]	21	LOC_Os04g50920.1	LOC_Os04g50920.1 [204-229]	LOC_Os04g50920.1 1xPhospho [S227(99.6)]	0	2600.17	104.61	339.9	182.2	45.9	93.9	193.3	94	80.3	101.6	183.7	163.8	34.2	132.5	129	83	120.6	0	107.2	91	0	73.1	0	57	93.8	0
[K].LGSPEVTFPTSYGDNYNIHVGGSEK.[G]	1xPhospho [S3(100)]	81	LOC_Os12g09089.2	LOC_Os12g09089.2 [267-291]	LOC_Os12g09089.2 1xPhospho [S269(100)]	0	2748.22	93.79	26	102.9	37.8	26	46.4	102.7	35	98.3	109.2	78.1	79.4	97.3	164.5	162.2	105.6	156.7	148.2	108.2	111.5	119.4	127.4	130.6	101.1	125.5
[R].IGITGESLGGMHAWFAAVVDTR.[Y]	1xOxidation [M11]; 1xPhospho [S7(100)]	10	LOC_Os06g06770.1	LOC_Os06g06770.1 [266-287]	LOC_Os06g06770.1 1xPhospho [S272(100)]	0	2384.11	107.2	0	0	0	0	0	0	0	0	0	0	0	0	214	218.5	279.7	230.1	137	177.6	194.4	106.9	261.8	133.4	186.3	260.3
[K].LGMGGPDDDLEDDDEDDTADSANKDDEDIKAEGSGEQEAAGEAKP.[-]	1xPhospho [S21(99.1)]	22	LOC_Os03g26460.1	LOC_Os03g26460.1 [216-260]	LOC_Os03g26460.1 1xPhospho [S236(99.1)]	2	4716.85	68.95	77.4	79.5	166.5	99.3	114.4	98.2	105.4	66.4	86.5	124.8	99.1	117.2	148.4	311.7	157.1	119.2	0	0	0	0	133.6	190.7	0	104.6
[K].LGMGGPDDDLEDDDEDDTADSANKDDEDIKAEGSGEQEAAGEAKP.[-]	1xOxidation [M3]; 1xPhospho [T/S]	30	LOC_Os03g26460.1	LOC_Os03g26460.1 [216-260]		2	4732.85	61.74	73.7	127.5	104.8	88.8	124.6	125.7	178.5	188.1	206.8	119.4	98.4	108.5	76.8	298	229.3	0	0	0	0	0	92.2	158.8	0	0
[R].LGNTLMQDPGMSSMLESLTSPSHK.[E]	1xPhospho [S20(100)]	25	LOC_Os09g33810.1	LOC_Os09g33810.1 [129-152]	LOC_Os09g33810.1 1xPhospho [S148(100)]	0	2641.17	107.21	159.4	190.3	98.9	144.8	100.6	108.5	39.7	29.2	43.2	60.7	33.4	51.8	198.1	171.4	151.9	121.2	90.2	88.9	83.2	42.3	129.7	95.5	99.1	67.9
[R].LGNTLMQDPGMSSMLESLTSPSHK.[E]	1xOxidation [M]; 1xPhospho [S20(99.1)]	45	LOC_Os09g33810.1	LOC_Os09g33810.1 [129-152]	LOC_Os09g33810.1 1xPhospho [S148(99.1)]	0	2657.17	97.23	147.4	114.6	50.7	254.8	155.9	147.7	49.4	69.4	137.9	38	33.2	41.2	136.8	107.1	116.3	107.7	81.8	54.8	138.7	89.8	133.5	82.8	98.1	12.5
[R].LGNTLMQDPGMSSMLESLTSPSHK.[E]	2xOxidation [M11; M]; 1xPhospho [S20(99.6)]	46	LOC_Os09g33810.1	LOC_Os09g33810.1 [129-152]	LOC_Os09g33810.1 1xPhospho [S148(99.6)]	0	2673.16	87.3	46.8	99.4	52	164	195.9	188.9	134.6	280.1	279.2	55.8	44.9	113.9	28.7	25	26.5	31.8	105.6	47.8	106.6	95	54.2	101.9	55.4	66.4
[R].LGPAAFPFTPTGSLPASPSATSK.[C]	1xPhospho [S17(99.3)]	35	LOC_Os03g21160.2	LOC_Os03g21160.2 [283-305]	LOC_Os03g21160.2 1xPhospho [S299(99.3)]	0	2282.11	105.32	0	0	0	0	0	0	0	0	0	6.5	0	0	203.5	202.7	237.3	214.7	259.8	257.5	164.5	198.7	191.7	170.4	139.8	152.9
[R].LGPAAFPFTPTGSLPASPSATSK.[C]	2xPhospho [S13(100); S17(100)]	40	LOC_Os03g21160.2	LOC_Os03g21160.2 [283-305]	LOC_Os03g21160.2 2xPhospho [S295(100); S299(100)]	0	2362.08	109.01	138.1	60.1	21.8	164.3	206.2	218	135.3	47.3	22.5	158.3	160.3	128.3	54.2	131.8	100.8	110.7	54.3	76	32.8	13.1	112.2	124.9	24.9	103.8
[R].LGPAAFPYSPTGSLPGSPSAATK.[C]	1xPhospho [S17(100)]	28	LOC_Os03g21140.1	LOC_Os03g21140.1 [291-313]	LOC_Os03g21140.1 1xPhospho [S307(100)]	0	2254.08	98.1	147.6	24	15.9	168	34.7	20.4	17.8	49.4	116.8	48.7	14.5	22.5	108.4	130.8	112.6	113.7	198.2	188.8	162.1	228.7	130.2	110.9	141.7	93.5
[K].LGPVPLDINVPPPSTPDAEDPVAVATR.[D]	1xPhospho [T15(100)]	74	LOC_Os02g09910.1	LOC_Os02g09910.1 [205-231]	LOC_Os02g09910.1 1xPhospho [T219(100)]	0	2817.41	111.75	142.2	20.9	26.3	98.9	175.7	161.9	190.2	28.8	30.8	176.8	238	205.4	72	84.2	75.5	67	84.1	87.4	77.1	61.3	78.3	67.5	67.5	82.2
[R].IGQLSDIEPADAPGDNNDQLSNK.[R]	1xPhospho [S5(100)]	5	LOC_Os01g34330.1	LOC_Os01g34330.1 [306-328]	LOC_Os01g34330.1 1xPhospho [S310(100)]	0	2491.1	80.98	163.4	243.2	243.8	157.3	208.5	233.1	166.9	218.4	238.4	172.2	126	175.6	0	0	0	31.4	0	21.9	0	0	0	0	0	0
[R].LGQRSPATAQAQQAAKPPAEVPIPEHGGGGGAAAGEVER.[E]	1xPhospho [S5(100)]	12	LOC_Os10g36710.1	LOC_Os10g36710.1 [124-162]	LOC_Os10g36710.1 1xPhospho [S128(100)]	1	3840.88	62.89	0	0	0	0	0	0	0	0	0	0	0	0	224.8	140.3	213	241	277	268	0	249.6	142.2	193.7	218.7	231.8
[R].LGQSFYGNPTYQGPGSFGLDNSIER.[G]	1xPhospho [S16(100)]	22	LOC_Os02g48790.1	LOC_Os02g48790.1 [627-651]	LOC_Os02g48790.1 1xPhospho [S642(100)]	0	2784.23	101.22	380.5	180.8	79.9	107	166.1	335.7	57.6	93.2	70.4	69.5	0	60.2	25.3	44.8	66.4	56.9	84.3	62	74.8	97.3	98.9	68.1	48.1	72.3
[K].IGQWGGYGGSAQDITVTPIK.[L]	1xPhospho [S10(100)]	19	LOC_Os06g12180.1	LOC_Os06g12180.1 [7-26]	LOC_Os06g12180.1 1xPhospho [S16(100)]	0	2128.01	96.92	781.4	121.9	128.4	757	180.2	0	77.7	0	102.4	185.8	65.2	0	0	0	0	0	0	0	0	0	0	0	0	0
[R].IGRPASPAAAEMDTVTTMEAINAK.[I]	1xPhospho [S6(100)]	26	LOC_Os04g30430.1	LOC_Os04g30430.1 [52-75]	LOC_Os04g30430.1 1xPhospho [S57(100)]	0	2525.18	93.29	28.4	61.5	63.1	81.5	98	53.5	67.4	63.3	42.5	87.2	31.8	71.4	210.9	140.5	145.9	109.8	183.7	103.4	112.2	82.2	122.7	136.6	217.6	84.8
[R].LGSAAYSWDTASSHR.[S]	1xPhospho [S3(100)]	57	LOC_Os03g59360.1	LOC_Os03g59360.1 [65-79]	LOC_Os03g59360.1 1xPhospho [S67(100)]	0	1688.71	58.49	130.2	140	171.5	145	144.5	187.5	104.8	134.7	167	225	150.4	136.1	63	46.8	61	43.8	41.2	48.4	38.3	46.1	52.4	48.9	26.9	46.6
[R].LGSEVTVVEFAPDIVPSMDGEVR.[K]	1xPhospho [S17(100)]	8	LOC_Os01g22520.1	LOC_Os01g22520.1 [232-254]	LOC_Os01g22520.1 1xPhospho [S248(100)]	0	2526.18	112.71	0	24.8	66.1	108.8	0	0	0	0	0	0	1613	104.6	0	123	99.9	68	0	53.5	0	0	0	37.5	0	100.8
[R].LGSEVTVVEFAPDIVPSMDGEVR.[K]	1xOxidation [M18]; 1xPhospho [S17(100)]	16	LOC_Os01g22520.1	LOC_Os01g22520.1 [232-254]	LOC_Os01g22520.1 1xPhospho [S248(100)]	0	2542.18	107.98	139.2	208	30.2	0	27	0	85.5	0	0	294.2	269.1	230.9	56.3	141.8	94.6	93.8	56.6	115.2	71.2	39.4	163.4	88.6	82.1	113
[K].LGSFFSEVATESAHR.[F]	1xPhospho [S3(100)]	31	LOC_Os12g01200.1; LOC_Os11g01200.1	LOC_Os12g01200.1 [571-585]; LOC_Os11g01200.1 [574-588]	LOC_Os12g01200.1 1xPhospho [S573(100)]; LOC_Os11g01200.1 1xPhospho [S576(100)]	0	1717.76	89.09	32.6	11.5	54.5	34.9	43.1	36.3	45.4	33.8	38.5	26	8.6	32.3	211.1	143.3	207	132.3	197.3	156.7	143.5	134.5	205.9	163.5	146.4	161
[R].LGSIGNGVSELDLDSGGDDDHCEGADGEDTVAEEEEGLGLGEEAAR.[A]	1xCarbamidomethyl [C22]; 1xPhospho [S15(100)]	10	LOC_Os01g38490.1	LOC_Os01g38490.1 [53-98]	LOC_Os01g38490.1 1xPhospho [S67(100)]	0	4725.94	102.86	737.7	380.8	201	88	162.8	0	88.8	82	144.7	195.7	69.7	248.9	0	0	0	0	0	0	0	0	0	0	0	0
[R].LPDDLDLGGGGAGAFDEIGSEDDLFSTFMDIEK.[I]	1xPhospho [S20(100)]	1	LOC_Os03g21800.1	LOC_Os03g21800.1 [28-60]	LOC_Os03g21800.1 1xPhospho [S47(100)]	0	3526.51		0	0	0	0	0	0	0	0	0	0	0	0	0	0	0	0	0	0	0	0	0	0	0	0
[R].LLFPFEDLKPTVSSGTGGGGASGGGAGVDGGHQFDHGK.[E]	1xPhospho [T11(100)]	27	LOC_Os04g47990.1	LOC_Os04g47990.1 [309-346]	LOC_Os04g47990.1 1xPhospho [T319(100)]	0	3693.7	98.95	198.9	141.8	43.8	268.1	74.3	55	46.7	72.9	37.6	39.2	45.6	29	156.5	133.8	130.1	117.5	165.6	118.5	0	0	118.5	99.8	162	144.9
[K].IMNLGDGQGATGGVTAVLRDTDDDAVDPHLER.[I]	1xPhospho [T21(99.5)]	38	LOC_Os01g08970.1	LOC_Os01g08970.1 [439-470]	LOC_Os01g08970.1 1xPhospho [T459(99.5)]	1	3388.55	95.96	282.9	69.1	0	185.9	54	42.3	0	13.7	30.8	52.2	57.8	93.3	93.5	415.9	274.7	170.2	24.1	0	14.5	0	231.1	172.9	0	121.1
[K].IMNLGDGQGATGGVTAVLRDTDDDAVDPHLER.[I]	1xOxidation [M2]; 1xPhospho [T21(100)]	23	LOC_Os01g08970.1	LOC_Os01g08970.1 [439-470]	LOC_Os01g08970.1 1xPhospho [T459(100)]	1	3404.54	88.06	110.1	27.9	98.8	77.2	171.5	120.1	133.5	172.7	151.2	72.7	44.7	142.2	99.1	223.2	134.7	70.6	33.2	0	40.3	0	136	144	21.5	174.7
[R].LMNPIDTHLSTFVNGEFGDLGYVAPEYAR.[T]	1xOxidation [M2]; 1xPhospho [T7(100)]	11	LOC_Os11g14420.1; LOC_Os05g34270.1	LOC_Os11g14420.1 [445-473]; LOC_Os05g34270.1 [446-474]	LOC_Os11g14420.1 1xPhospho [T451(100)]; LOC_Os05g34270.1 1xPhospho [T452(100)]	0	3322.51	116.13	0	0	0	0	0	0	0	0	0	480.4	1919.6	0	0	0	0	0	0	0	0	0	0	0	0	0
[R].LMNPIDTHLSTFVNGEFGDLGYVAPEYAR.[T]	1xOxidation [M2]; 2xPhospho [T7(99.4); S10(99.4)]	13	LOC_Os11g14420.1; LOC_Os05g34270.1	LOC_Os11g14420.1 [445-473]; LOC_Os05g34270.1 [446-474]	LOC_Os11g14420.1 2xPhospho [T451(99.4); S454(99.4)]; LOC_Os05g34270.1 2xPhospho [T452(99.4); S455(99.4)]	0	3402.48		0	0	0	0	0	0	0	0	0	0	0	0	0	0	0	0	0	0	0	0	0	0	0	0
[R].LMNPIDTHLSTFVNGEFGDLGYVAPEYAR.[T]	1xOxidation [M2]; 3xPhospho [T7(100); S10(100); T11(100)]	9	LOC_Os11g14420.1; LOC_Os05g34270.1	LOC_Os11g14420.1 [445-473]; LOC_Os05g34270.1 [446-474]	LOC_Os11g14420.1 3xPhospho [T451(100); S454(100); T455(100)]; LOC_Os05g34270.1 3xPhospho [T452(100); S455(100); T456(100)]	0	3482.45	121.68	0	204.4	0	0	482.3	511.5	466	26.2	0	0	291.2	418.3	0	0	0	0	0	0	0	0	0	0	0	0
[K].IMPEGDLIQLETPQTYSGR.[A]	1xPhospho [S17(100)]	41	LOC_Os05g40270.5	LOC_Os05g40270.5 [890-908]	LOC_Os05g40270.5 1xPhospho [S906(100)]	0	2228.03	98.85	280.7	56.7	223.9	82	78.5	56.4	53.4	63.3	64.3	97.7	36.6	39.6	105	89.4	90.6	87.3	93.2	125.6	102.2	101.6	105.3	124	117.4	125.1
[K].IMPEGDLIQLETPQTYSGR.[A]	1xOxidation [M2]; 1xPhospho [S17(100)]	30	LOC_Os05g40270.5	LOC_Os05g40270.5 [890-908]	LOC_Os05g40270.5 1xPhospho [S906(100)]	0	2244.03	95.07	0	0	0	0	0	0	0	0	0	0	0	6.1	161.2	124.5	176.3	185.2	194.4	256.3	258.5	310.1	159.3	193.9	201.3	173
[R].LMPEPTAIALLYAQQQQQLLHDNMGSGIEK.[I]	1xPhospho [S26(100)]	8	LOC_Os03g11910.2	LOC_Os03g11910.2 [202-231]	LOC_Os03g11910.2 1xPhospho [S227(100)]	0	3417.66	115.55	0	0	0	163.1	0	0	377	0	0	0	1338.1	521.8	0	0	0	0	0	0	0	0	0	0	0	0
[R].IMSSGASTAASSLLSVGASLVNSIASHDEDGSR.[D]	1xOxidation [M2]; 1xPhospho [S/T]	9	LOC_Os01g57720.2	LOC_Os01g57720.2 [28-60]		0	3273.49		0	0	0	0	0	0	0	0	0	0	0	0	0	0	0	0	0	0	0	0	0	0	0	0
[R].LMVLPPPPASPPSPASAVISPSESGTAAPAFPAK.[K]	1xPhospho [S/T]	37	LOC_Os05g44400.1	LOC_Os05g44400.1 [191-224]		0	3319.67	111.41	162.7	0	0	173.3	172.9	128	142.3	0	0	116.6	132.1	0	193.9	154.3	141.1	131	162.7	118.2	0	0	123.9	128.3	113.9	104.9
[R].LMVLPPPPASPPSPASAVISPSESGTAAPAFPAK.[K]	1xOxidation [M2]; 1xPhospho [S10(100)]	9	LOC_Os05g44400.1	LOC_Os05g44400.1 [191-224]	LOC_Os05g44400.1 1xPhospho [S200(100)]	0	3335.66	108.26	0	0	0	0	0	0	0	0	0	0	0	0	486.8	0	398.1	413.7	601.6	0	0	499.8	0	0	0	0
[R].LMVLPPPPASPPSPASAVISPSESGTAAPAFPAK.[K]	2xPhospho [S10(100); S13(99.3)]	29	LOC_Os05g44400.1	LOC_Os05g44400.1 [191-224]	LOC_Os05g44400.1 2xPhospho [S200(100); S203(99.3)]	0	3399.63	114.55	227.2	80	48.4	248.1	371.3	230.9	257.6	0	47	195.4	135.6	139.4	0	73.4	88.7	71.3	0	0	0	0	0	69.5	0	116.2
[R].LMVLPPPPASPPSPASAVISPSESGTAAPAFPAK.[K]	1xOxidation [M2]; 2xPhospho [S10(100); S13(99.4)]	21	LOC_Os05g44400.1	LOC_Os05g44400.1 [191-224]	LOC_Os05g44400.1 2xPhospho [S200(100); S203(99.4)]	0	3415.63	110.98	89.3	0	0	245.1	378.1	344.8	382.6	33.7	40.6	55.8	70.5	226.8	0	85.1	58.2	81.9	0	0	0	0	83.4	98.6	0	125.5
[R].LNALNSSAGADDDDEEEDDE.[-]	1xPhospho [S6(100)]	106	LOC_Os01g67134.1	LOC_Os01g67134.1 [282-301]	LOC_Os01g67134.1 1xPhospho [S287(100)]	0	2203.77	51.19	146.8	250.3	234.4	172.1	206.8	212.4	199.4	281.5	251.2	151.6	129.2	146.5	0	9.1	1.1	0	0	2.6	0	0	4.2	1	0	0
[R].LNALNSSAGADDDDEEEDDE.[-]	2xPhospho [S6(100); S7(100)]	23	LOC_Os01g67134.1	LOC_Os01g67134.1 [282-301]	LOC_Os01g67134.1 2xPhospho [S287(100); S288(100)]	0	2283.73	55.72	211.1	249.9	245.9	199.5	214.6	175.8	223.9	271.9	171.8	149.8	143.3	142.6	0	0	0	0	0	0	0	0	0	0	0	0
[K].LMLNSDGELEEEQETHAER.[H]	1xOxidation [M2]; 1xPhospho [S5(100)]	198	LOC_Os01g32130.1	LOC_Os01g32130.1 [191-209]	LOC_Os01g32130.1 1xPhospho [S195(100)]	0	2325.95	57.38	109.1	126.7	134.5	94.7	110.7	140.3	134.6	160.8	324.6	232.4	83.5	257.7	57.3	84	65.7	35.6	14.6	26.9	3	10.2	77.1	79.6	2.5	33.8
[R].LLVLPPPPASPPSPASMAISPAESGVSAHAFPIK.[K]	1xPhospho [S10(100)]	1	LOC_Os01g54210.1	LOC_Os01g54210.1 [189-222]	LOC_Os01g54210.1 1xPhospho [S198(100)]	0	3413.76	113.19	0	0	0	0	0	0	0	0	0	0	0	0	1762.6	637.4	0	0	0	0	0	0	0	0	0	0
[R].LLVLPPPPASPPSPASMAISPAESGVSAHAFPIK.[K]	2xPhospho [S10(100); S13(99.2)]	16	LOC_Os01g54210.1	LOC_Os01g54210.1 [189-222]	LOC_Os01g54210.1 2xPhospho [S198(100); S201(99.2)]	0	3493.72	116.49	234.1	24.2	54.1	268.4	159.3	476.7	308.8	0	80.9	246	129.7	156.4	28	146.5	75.2	0	11.8	0	0	0	0	0	0	0
[R].IIVSDDENEDAEAPFLQK.[L]	1xPhospho [S4(100)]	61	LOC_Os05g51620.1	LOC_Os05g51620.1 [821-838]	LOC_Os05g51620.1 1xPhospho [S824(100)]	0	2112.94	90.01	64.6	42.5	76.5	37.2	31.3	53.1	73.7	131.8	125.3	91.3	25.3	94.5	149	170.7	138.5	133.9	167.6	30.7	111.6	100.6	185.2	134.2	79.9	150.9
[R].LLVSDVAAHLGSSCGSSG.[-]	1xCarbamidomethyl [C14]; 1xPhospho [S16(99.7)]	75	LOC_Os01g13540.1	LOC_Os01g13540.1 [921-938]	LOC_Os01g13540.1 1xPhospho [S936(99.7)]	0	1796.79	87.76	129.7	48	164.3	153.2	185.2	178.8	158.1	151.2	138.7	81.3	59.1	81.8	63	22.8	61.5	87	140.9	44.7	57.4	125.7	110.3	41.5	80.9	35.1
[K].LIYVPPWEGFSPNSAR.[L]	1xPhospho [S11(100)]	26	LOC_Os06g22550.1	LOC_Os06g22550.1 [763-778]	LOC_Os06g22550.1 1xPhospho [S773(100)]	0	1912.9	108.33	351.8	234.2	104.2	131.2	90	30.5	61.7	140.6	125	175.6	367.2	587.9	0	0	0	0	0	0	0	0	0	0	0	0
[K].LMDADSVLEDAPTFPSNILSDDEEGSNASINSEK.[S]	1xPhospho [S20(100)]	50	LOC_Os01g19760.1	LOC_Os01g19760.1 [305-338]	LOC_Os01g19760.1 1xPhospho [S324(100)]	0	3690.59	112.81	194.5	47.9	83.1	95.2	107.6	149.3	207.7	36.2	46.1	255	486.5	295.8	30.5	58.8	63.8	56.8	8	14.8	6.2	0	48.7	28.2	6	73
[K].LMDADSVLEDAPTFPSNILSDDEEGSNASINSEK.[S]	1xOxidation [M2]; 1xPhospho [S20(100)]	42	LOC_Os01g19760.1	LOC_Os01g19760.1 [305-338]	LOC_Os01g19760.1 1xPhospho [S324(100)]	0	3706.58	108.6	151	209	40.5	104.2	61.8	46.5	265.4	128.5	41.3	403.1	187.6	390.2	20.8	53.4	52.2	58	0	0	0	0	63.6	51.3	0	71.6
[R].LMETEAAGEVGEAAAEEEEEEHEAETEGEEEAAAEEQVPAK.[V]	1xPhospho [T26(100)]	35	LOC_Os05g02400.1	LOC_Os05g02400.1 [92-132]	LOC_Os05g02400.1 1xPhospho [T117(100)]	0	4437.81	92.75	65	65.9	232.8	60.7	139.6	78.3	78.6	90.5	162.3	103.2	54.6	125.8	181.5	241.8	160.8	133.7	75.1	0	0	0	141.8	103.2	0	104.9
[R].LMETEAAGEVGEAAAEEEEEEHEAETEGEEEAAAEEQVPAK.[V]	1xOxidation [M2]; 1xPhospho [T26(100)]	52	LOC_Os05g02400.1	LOC_Os05g02400.1 [92-132]	LOC_Os05g02400.1 1xPhospho [T117(100)]	0	4453.8	88.05	110.6	136.7	108.1	85.7	142.5	145.8	138.5	174.7	215.1	136.7	116.4	172.9	60.8	114.1	126	30	55.2	0	0	0	103.1	109	0	117.8
[R].LMGLDSLPSFGANNQHR.[Y]	1xPhospho [S9(100)]	14	LOC_Os03g17210.1	LOC_Os03g17210.1 [119-135]	LOC_Os03g17210.1 1xPhospho [S127(100)]	0	1936.87	97.93	209.3	52.1	70	292.3	105.8	32.9	22	16.5	73.8	49.2	31.4	48.7	174.8	104.8	169.4	105	144.7	93.4	149.5	60.7	72.8	103.8	129.8	87.3
[K].LMLNSDGELEEEQETHAER.[H]	1xPhospho [S5(100)]	121	LOC_Os01g32130.1	LOC_Os01g32130.1 [191-209]	LOC_Os01g32130.1 1xPhospho [S195(100)]	0	2309.96	63.68	143.5	140.6	243.3	150.7	159.7	155.7	182.9	100.9	126.5	180.2	131.9	170.6	60	106	67.3	44.9	23.8	25	5.7	5	70.8	66.7	1.9	36.5
[R].LNDIVGSAYYVAPEVLHR.[SC]	1xPhospho [S7(100)]	8	LOC_Os10g36710.1; LOC_Os07g44710.1; LOC_Os03g25070.1; LOC_Os06g50030.1	LOC_Os10g36710.1 [340-357]; LOC_Os07g44710.1 [303-320]; LOC_Os03g25070.1 [309-326]; LOC_Os06g50030.1 [334-351]	LOC_Os10g36710.1 1xPhospho [S346(100)]; LOC_Os07g44710.1 1xPhospho [S309(100)]; LOC_Os03g25070.1 1xPhospho [S315(100)]; LOC_Os06g50030.1 1xPhospho [S340(100)]	0	2096.02	98.54	259	18.7	55	309.2	65.8	22.5	59.1	20.5	13.1	12.6	38.2	14	94.5	395.5	68.9	113.9	158.9	143.2	104.8	106.4	82.6	92.2	38.5	112.8
[R].LNEASTLINDKDSEILELDVLNHK.[Q]	1xPhospho [S13(99.4)]	9	LOC_Os09g30350.1	LOC_Os09g30350.1 [407-430]	LOC_Os09g30350.1 1xPhospho [S419(99.4)]	1	2803.38	102.36	1246.5	259.9	0	0	0	0	196	0	197.6	0	227.4	272.6	0	0	0	0	0	0	0	0	0	0	0	0
[R].LNEEPEVHADHTMDPDYESPEEQEQDTGR.[S]	1xPhospho [S19(100)]	48	LOC_Os09g36090.1	LOC_Os09g36090.1 [1075-1103]	LOC_Os09g36090.1 1xPhospho [S1093(100)]	0	3477.37	56.25	84.3	106.7	154.2	102.9	98.7	99.9	102.8	99.2	93.5	126.3	103.5	111.8	247.3	295.1	246.7	39.5	0	0	0	0	141.9	145.7	0	0
[R].LNEEPEVHADHTMDPDYESPEEQEQDTGR.[S]	1xOxidation [M13]; 1xPhospho [S19(100)]	27	LOC_Os09g36090.1	LOC_Os09g36090.1 [1075-1103]	LOC_Os09g36090.1 1xPhospho [S1093(100)]	0	3493.36	48.22	71.6	164.3	89.6	80.9	107.1	126.2	142.6	202.5	198.8	120.2	89.3	139.3	87.2	280.2	114.1	0	0	195.5	0	0	106.5	84.1	0	0
[R].INPYMSSPCHVELILSEKEEAVK.[K]	1xCarbamidomethyl [C9]; 1xPhospho [S/Y]	23	LOC_Os08g41810.1	LOC_Os08g41810.1 [149-171]		1	2753.29	94.61	10.3	29.4	54.8	20.6	17.1	53.8	15.8	41.3	39.9	21.8	30.1	52.8	289.5	165.5	354.6	44.6	50.6	173.9	48.2	45.5	187	179.9	290.3	182.5
[R].LNQLSQQPDIILDSPVFEPR.[C]	1xPhospho [S14(100)]	3	LOC_Os06g08740.1	LOC_Os06g08740.1 [269-288]	LOC_Os06g08740.1 1xPhospho [S282(100)]	0	2389.18	106.28	452.8	0	0	0	171.3	92	83.3	102.4	0	370.2	0	274	0	173	146.5	0	130.8	82.2	0	0	0	97.7	125.6	98.3
[K].INQSPNVLNQAMHSER.[T]	1xPhospho [S4(100)]	30	LOC_Os03g08820.1	LOC_Os03g08820.1 [715-730]	LOC_Os03g08820.1 1xPhospho [S718(100)]	0	1917.86	60.45	113	145.1	252.4	109.5	129.1	133.1	132.5	121.8	125.1	194.1	151.6	180	32.4	32.7	81.3	44.5	37.8	35.9	96.1	29.1	39.7	54.5	79.1	49.5
[K].LNRDDSDDDDDKNDDEYMLLAEAR.[Q]	1xPhospho [S6(100)]	103	LOC_Os10g32980.1	LOC_Os10g32980.1 [172-195]	LOC_Os10g32980.1 1xPhospho [S177(100)]	2	2923.16	73.42	157.5	145.2	296.2	191.5	190.3	181	207.6	169.9	155.3	204.3	168.2	200.2	9.8	44.7	14	8.5	2	0.8	0.7	1.9	15.4	23	2	10
[K].LNRDDSDDDDDKNDDEYMLLAEAR.[Q]	1xOxidation [M18]; 1xPhospho [S6(100)]	105	LOC_Os10g32980.1	LOC_Os10g32980.1 [172-195]	LOC_Os10g32980.1 1xPhospho [S177(100)]	2	2939.15	64.35	119.2	173.4	150	130.4	181.2	174.3	185.9	283.1	296.6	191.2	131.6	167.1	14.9	65	40.3	15.6	2	11.7	0	0.5	25.7	25.6	3.3	11.4
[R].INSDPRIVSDEEEEVTTDR.[N]	2xPhospho [S3(100); S9(100)]	9	LOC_Os11g12810.1	LOC_Os11g12810.1 [188-206]	LOC_Os11g12810.1 2xPhospho [S190(100); S196(100)]	1	2363.96	66.81	0	0	0	41.6	0	36.5	0	45.3	0	126.3	0	98.5	161.9	332.2	283.7	0	0	0	109.7	126.1	411	389.3	33.1	204.9
[R].LNSDSIYDMSSMTEQLPAK.[K]	1xPhospho [S3(100)]	3	LOC_Os05g44900.1	LOC_Os05g44900.1 [72-90]	LOC_Os05g44900.1 1xPhospho [S74(100)]	0	2209.94	98.61	306.2	0	121	751.2	96.3	0	67.8	0	68.1	442.2	397.8	149.4	0	0	0	0	0	0	0	0	0	0	0	0
[R].LNSEEPAQVDPKPAYVR.[R]	1xPhospho [S3(100)]	83	LOC_Os04g56140.1	LOC_Os04g56140.1 [546-562]	LOC_Os04g56140.1 1xPhospho [S548(100)]	0	1992.94	53.42	88	92.4	142.3	111.4	85.6	106.6	108.8	102	99	95.4	72.6	98.5	172.2	115.7	141.5	97	84.6	134.3	39.3	73.4	145.9	117.5	27.1	49
[R].INSGGISQQLISPLGNK.[A]	1xPhospho [S12(100)]	42	LOC_Os03g44900.1	LOC_Os03g44900.1 [446-462]	LOC_Os03g44900.1 1xPhospho [S457(100)]	0	1805.92	85.87	65.5	89.8	94.6	182.2	199.5	252.8	233.3	288.4	250.8	93.2	75.3	93.1	34.7	33.2	41.7	58.1	75.6	20.8	14.5	84.2	26	49.3	33.2	10.1
[R].LNSNFSTPSYADNNQFYQPATIHGYQLASYLK.[Q]	1xPhospho [T21(100)]	37	LOC_Os07g06130.1	LOC_Os07g06130.1 [806-837]	LOC_Os07g06130.1 1xPhospho [T826(100)]	0	3732.7	105.47	0	0	0	0	0	0	0	21.3	0	0	0	0	178.5	276.7	228.4	198.6	322.6	224.6	242.7	178.8	142.8	79.3	197.2	108.6
[R].LNSPSTSAISLELLGHR.[L]	1xPhospho [S3(100)]	20	LOC_Os02g57330.1	LOC_Os02g57330.1 [6-22]	LOC_Os02g57330.1 1xPhospho [S8(100)]	0	1874.94	95.64	41.3	155.1	160.4	205.8	122.4	25.8	189.9	30.7	59.1	52.5	39.3	25.8	133.8	117.1	127.3	102.6	123.2	74.8	110.8	104.8	66.9	117.2	123.7	89.4
[R].LNSPTPAPPPPAPPPPAPK.[S]	1xPhospho [S/T]	23	LOC_Os03g01130.2	LOC_Os03g01130.2 [23-41]		0	1922.98	64.09	103.5	131.2	130	92.4	105.8	83.3	111.8	124.2	117.8	139.8	70.1	91.2	109.6	94.7	70.5	114.7	66.9	73.5	121.4	112.3	91.7	94.1	54.3	95.4
[K].LNTSPVNNATYPSPLSESERETLDHLSFK.[R]	2xPhospho [S13(100); S/T/Y]	20	LOC_Os06g50220.1	LOC_Os06g50220.1 [497-525]	LOC_Os06g50220.1 2xPhospho [S509(100); S/T/Y]	1	3406.52	101.26	1099.3	170.6	152.6	129.3	200.5	168.5	25.3	80.5	56.4	0	49.2	160.6	0	0	0	18.2	0	0	0	0	37.3	30.1	21.5	0
[K].LNTSPVNNATYPSPLSESERETLDHLSFK.[R]	3xPhospho [S4(99.2); S13(100); S/T/Y]	21	LOC_Os06g50220.1	LOC_Os06g50220.1 [497-525]	LOC_Os06g50220.1 3xPhospho [S500(99.2); S509(100); S/T/Y]	1	3486.49	103.81	856.9	344.2	0	167.6	283.8	102.2	0	128.9	142.4	170.4	0	188.8	0	0	0	0	0	0	0	0	0	14.9	0	0
[K].LNYDPLSYALNFDEGHGGACSPEGDYAGYR.[D]	1xCarbamidomethyl [C20]; 1xPhospho [S21(100)]	15	LOC_Os06g12660.1	LOC_Os06g12660.1 [117-146]	LOC_Os06g12660.1 1xPhospho [S137(100)]	0	3388.39	108.19	0	0	0	0	0	0	0	0	0	0	0	129.3	560.6	0	753.2	0	0	0	0	337.7	0	619.1	0	0
[R].INYQQYDYSDTDTEGGK.[E]	2xPhospho [S9(100); T11(100)]	13	LOC_Os07g09580.1	LOC_Os07g09580.1 [637-653]	LOC_Os07g09580.1 2xPhospho [S645(100); T647(100)]	0	2156.77	54.63	179.4	181	306	191.6	165.1	169	223.2	242.4	216.1	229.9	116.9	179.3	0	0	0	0	0	0	0	0	0	0	0	0
[R].LPACLSPTPNLPSSPLGPIQTSLPQPS.[-]	1xCarbamidomethyl [C4]; 1xPhospho [S6(100)]	79	LOC_Os12g05420.1	LOC_Os12g05420.1 [451-477]	LOC_Os12g05420.1 1xPhospho [S456(100)]	0	2849.42	118.08	96.4	19.7	13.3	220.4	270.7	430.4	313.1	26.4	35.2	195.9	187.4	227.5	27.6	31.4	21.1	34.9	36.4	32.1	35.1	33.5	35.8	21.2	26.7	27.9
[R].LPACLSPTPNLPSSPLGPIQTSLPQPS.[-]	1xCarbamidomethyl [C4]; 2xPhospho [S6(100); S/T]	19	LOC_Os12g05420.1	LOC_Os12g05420.1 [451-477]	LOC_Os12g05420.1 2xPhospho [S456(100); S/T]	0	2929.38	118.32	64.5	88.2	15	302.8	432.5	559.9	383.8	48.7	55	47.5	25.1	114.2	15.2	44.4	37.3	26.7	0	19.9	0	0	53.1	36.5	0	29.6
[R].LPAPPYHHSPSAAAAAAVEEVATPPRK.[S]	2xPhospho [S9(99.5); T23(100)]	11	LOC_Os02g19990.1	LOC_Os02g19990.1 [22-48]	LOC_Os02g19990.1 2xPhospho [S30(99.5); T44(100)]	1	2895.36	74.58	24.3	31.7	36.5	30.4	38.6	48.5	34.4	33	39.8	21	10	27.3	166.4	102.5	174.5	158.6	201.3	149.9	192.4	170.6	193	219.4	138.3	157.8
[R].LPASPMSFSSNNISGSSVIDGPIVQQSPPQEQMQK.[R]	1xPhospho [S4(100)]	9	LOC_Os06g03600.3	LOC_Os06g03600.3 [65-99]	LOC_Os06g03600.3 1xPhospho [S68(100)]	0	3765.75	104.61	0	0	0	0	0	0	0	0	0	0	0	0	1010.4	0	736.7	653	0	0	0	0	0	0	0	0
[R].INPPDIRPLPQGSDYLGLSPGSYNPASAHLVPPYK.[F]	1xPhospho [S19(100)]	60	LOC_Os09g12730.1	LOC_Os09g12730.1 [655-689]	LOC_Os09g12730.1 1xPhospho [S673(100)]	0	3810.89	106.18	196.5	89.8	43.3	40.9	48	64.9	24.7	48.3	102.4	68.9	25.1	61.7	122	170.2	166.2	147.7	130.1	134.2	122.6	114	106.3	113.5	138.7	119.7
[K].LNPMAEEFVPPSLAAASPTAYAYYPTPTPSHVFPAVDGLAGPRPR.[K]	1xOxidation [M4]; 1xPhospho [S17(100)]	6	LOC_Os08g02330.1	LOC_Os08g02330.1 [35-79]	LOC_Os08g02330.1 1xPhospho [S51(100)]	0	4819.33		0	0	0	0	0	0	0	0	0	0	0	0	0	0	0	0	0	0	0	0	0	0	0	0
[K].LNFDESPKLPLPSPSGGLSR.[S]	1xPhospho [S6(100)]	47	LOC_Os08g43090.1	LOC_Os08g43090.1 [257-276]	LOC_Os08g43090.1 1xPhospho [S262(100)]	1	2191.08	99.71	136.3	19.7	15.1	10.9	11.6	6.2	8.4	15.1	76.4	38.2	18	17.3	244.7	234.5	197.2	161.1	177.8	106.2	93.9	102.9	142.8	220.8	144.8	200.2
[K].LNFDESPKLPLPSPSGGLSR.[S]	2xPhospho [S6(100); S15(99.5)]	37	LOC_Os08g43090.1	LOC_Os08g43090.1 [257-276]	LOC_Os08g43090.1 2xPhospho [S262(100); S271(99.5)]	1	2271.05	103.72	410.6	185.2	33.2	32.4	53.4	12	18.5	54.1	77.5	196.3	35.6	234.8	61.5	147.6	113.8	80.1	31.2	29.3	36.1	7	142.8	186.5	29.8	190.7
[R].INFIIDESASESNMDDHASTSGQCDQQDKDR.[S]	1xCarbamidomethyl [C24]; 1xPhospho [S19(99.5)]	31	LOC_Os04g46894.1	LOC_Os04g46894.1 [1874-1904]	LOC_Os04g46894.1 1xPhospho [S1892(99.5)]	1	3593.44	73.18	71.8	75.7	129.8	65.4	55.5	49.3	76.3	26.7	54.3	169.1	143.9	95.9	83.5	152	166.2	85.9	149.3	74.3	99.7	128.5	104.2	79.2	193.7	69.8
[K].LNFPLAASALQDSSTTGSSPLHPTVAAK.[G]	1xPhospho [S/T]	70	LOC_Os08g01900.1	LOC_Os08g01900.1 [312-339]		0	2861.41	102.33	181.5	147.1	40.6	61.3	73.4	56.4	51.1	85	83.4	34.7	21.8	41.1	135.5	107.8	106.6	93	171.7	104.3	126.5	169.9	99.4	133.9	156	117.9
[K].LNFPLAASALQDSSTTGSSPLHPTVAAK.[G]	2xPhospho [S/T]	25	LOC_Os08g01900.1	LOC_Os08g01900.1 [312-339]		0	2941.37	106.05	164.1	157.1	0	54.5	83.9	104.7	22.8	43.5	77.5	39.8	0	0	103.3	249.6	281	258.5	0	0	0	0	284.6	251.7	0	223.3
[R].LNHFTAAADAAAAMDDSGDEHQQR.[T]	1xOxidation [M14]; 1xPhospho [S17(100)]	12	LOC_Os01g08780.1	LOC_Os01g08780.1 [246-269]	LOC_Os01g08780.1 1xPhospho [S262(100)]	0	2638.06	41.02	114.2	214	76.2	93.3	157.4	157.6	183.8	297.8	278.9	295.9	155.2	210.2	0	0	0	0	0	0	0	0	0	0	165.5	0
[K].LNLDRSSGDESMEEDVMEIK.[Q]	1xPhospho [S]	65	LOC_Os03g26630.2	LOC_Os03g26630.2 [370-389]		1	2376.99	86.67	76.2	23.1	160.2	109.6	93.7	91.3	86.1	80.2	59.8	81	98	86.6	196.2	123.7	175.9	108.2	138.1	43.4	95.2	38.8	148.5	104.1	68.3	113.7
[K].LNLDRSSGDESMEEDVMEIK.[Q]	1xOxidation [M]; 1xPhospho [S7(99.6)]	40	LOC_Os03g26630.2	LOC_Os03g26630.2 [370-389]	LOC_Os03g26630.2 1xPhospho [S376(99.6)]	1	2392.99	76.09	55.7	102.2	80.3	99.9	90.7	79.2	81	92.5	120.8	84.4	67.7	77.7	112.9	125.8	143.7	116.7	104.6	78.9	128.1	95.6	131.8	155.1	68.7	105.9
[K].LNLDRSSGDESMEEDVMEIK.[Q]	3xPhospho [S6(100); S7(100); S11(100)]	24	LOC_Os03g26630.2	LOC_Os03g26630.2 [370-389]	LOC_Os03g26630.2 3xPhospho [S375(100); S376(100); S380(100)]	1	2536.93	100.14	706.1	139.1	262.8	100.3	248.5	104.9	99.1	133.7	163.7	250.9	92.2	98.8	0	0	0	0	0	0	0	0	0	0	0	0
[K].LNLDRSSGDESMEEDVMEIK.[Q]	1xOxidation [M]; 3xPhospho [S6(100); S7(100); S11(100)]	58	LOC_Os03g26630.2	LOC_Os03g26630.2 [370-389]	LOC_Os03g26630.2 3xPhospho [S375(100); S376(100); S380(100)]	1	2552.92	88.98	218.6	55.6	260.1	210.5	191.5	264.1	201	336.8	290	142.3	59.2	170.2	0	0	0	0	0	0	0	0	0	0	0	0
[R].LNLLEIDSDEDETEEEEDEDQSESTSTSQR.[T]	1xPhospho [S8(100)]	32	LOC_Os01g63354.1	LOC_Os01g63354.1 [363-392]	LOC_Os01g63354.1 1xPhospho [S370(100)]	0	3552.4	92.97	87.4	75	72.2	80.9	107.9	262.6	108.4	374.5	320.1	176.4	127.9	197.4	40.4	61.7	29	33.9	44	38.7	44.4	0	35.8	43.6	0	37.7
[K].LNLPVLPTTTIGSFPQTVELR.[R]	1xPhospho [S13(100)]	20	LOC_Os12g42876.1; LOC_Os12g42884.2	LOC_Os12g42876.1 [428-448]; LOC_Os12g42884.2 [428-448]	LOC_Os12g42876.1 1xPhospho [S440(100)]; LOC_Os12g42884.2 1xPhospho [S440(100)]	0	2376.26	118.26	127.6	106.8	23.8	148.8	306.8	516.7	375.1	66.5	65	148.3	286.7	220.9	0	0	0	0	0	0	6.9	0	0	0	0	0
[K].LNPLVSSLSLYDIAGTPGVAADVSHINSPALVK.[G]	1xPhospho [S28(100)]	43	LOC_Os05g49880.1	LOC_Os05g49880.1 [48-80]	LOC_Os05g49880.1 1xPhospho [S75(100)]	0	3398.76	117.8	0	0	0	280.4	0	0	61.8	0	0	0	732.4	551.3	0	306	136	0	0	0	196.1	0	0	0	0	136
[K].LNPMAEEFVPPSLAAASPTAYAYYPTPTPSHVFPAVDGLAGPRPR.[K]	1xPhospho [S17(99.1)]	35	LOC_Os08g02330.1	LOC_Os08g02330.1 [35-79]	LOC_Os08g02330.1 1xPhospho [S51(99.1)]	0	4803.33		0	0	0	0	0	0	0	0	0	0	0	0	0	0	0	0	0	0	0	0	0	0	0	0
[R].INPNGAYNENGLFSSSVSDIFDKK.[L]	1xPhospho [S/Y]	24	LOC_Os02g31290.1	LOC_Os02g31290.1 [133-156]		1	2696.22	101.08	180.6	135.1	111.7	29.8	46.8	41.3	0	57.6	47.8	0	13.9	16.6	0	288.7	219.4	212.1	268.4	0	110.1	93.5	272.2	15.3	76	163.1
[K].IIVACSTGGTLKPTQNFPDGK.[Q]	1xCarbamidomethyl [C5]; 1xPhospho [S/T]	24	LOC_Os09g36040.1	LOC_Os09g36040.1 [168-188]		0	2284.1	73.33	0	0	0	0	0	0	0	0	0	0	0	0	170.7	167.1	60.2	49.1	301.1	203	279.3	403.8	47.4	233.9	275.1	209.3
[K].ILTSDDLASSVVGTPSYMCPELLADIPYGTK.[S]	1xCarbamidomethyl [C19]; 1xOxidation [M18]; 2xPhospho [T3(100); S4(100)]	9	LOC_Os12g41180.1	LOC_Os12g41180.1 [153-183]	LOC_Os12g41180.1 2xPhospho [T155(100); S156(100)]	0	3489.55	120.08	0	0	0	632.9	516.2	495	475.3	0	0	0	0	0	0	135	86.4	0	0	0	0	0	0	59.2	0	0
[K].ILTSDDLASSVVGTPSYMCPELLADIPYGTK.[S]	1xCarbamidomethyl [C19]; 2xPhospho [T3(99.4); S4(99.4)]	13	LOC_Os12g41180.1	LOC_Os12g41180.1 [153-183]	LOC_Os12g41180.1 2xPhospho [T155(99.4); S156(99.4)]	0	3473.55	121.76	161.5	134.9	72.3	457.9	632.3	276.2	611.9	0	27.6	0	0	0	0	0	0	0	0	0	0	0	0	0	0	25.4
[R].IILAAAAAAANSTAGESSPVAGPQENEK.[V]	1xPhospho [S18(100)]	383	LOC_Os08g31470.2	LOC_Os08g31470.2 [462-489]	LOC_Os08g31470.2 1xPhospho [S479(100)]	0	2718.3	80.53	70.1	81.5	123.7	75.5	95.8	88.5	96.1	82.5	74.8	89.9	61.2	106.5	125.7	143.8	141	110.7	132	73.7	104.4	100.4	93.8	112.3	112.4	103.7
[R].IILAAAAAAANSTAGESSPVAGPQENEK.[V]	2xPhospho [S18(100); S/T]	209	LOC_Os08g31470.2	LOC_Os08g31470.2 [462-489]	LOC_Os08g31470.2 2xPhospho [S479(100); S/T]	0	2798.26	80.44	67.2	61.8	96.2	82.9	103.8	114.1	82.8	151.1	150.1	105.7	31.9	77.2	103.9	170.9	167.3	131.2	81	35.5	58.4	59.2	131.7	160.7	45.5	129.8
[R].IILAAAAAAANSTAGESSPVAGPQENEKVDK.[I]	1xPhospho [S18(100)]	175	LOC_Os08g31470.2	LOC_Os08g31470.2 [462-492]	LOC_Os08g31470.2 1xPhospho [S479(100)]	1	3060.49	76.82	45.4	72.5	75.6	61.8	89.6	93.4	120.1	84.7	89.5	51.5	41.9	55.6	125.6	121.2	107.3	112.7	149.7	109.6	162.8	125.2	118.5	127.7	108.7	149.3
[R].IILAAAAAAANSTAGESSPVAGPQENEKVDK.[I]	2xPhospho [S/T]	42	LOC_Os08g31470.2	LOC_Os08g31470.2 [462-492]		1	3140.45	77.88	49.4	91.2	58.9	72.1	86.1	106.4	94	100.2	86.2	43.1	37.8	49.8	125.4	196	212.1	188.2	134.1	18.3	75.4	31.4	179.6	187	21	156.5
[K].ILLDIANGNKPASGNSGANSNHHNSFADLK.[D]	1xPhospho [S]	45	LOC_Os07g45064.1	LOC_Os07g45064.1 [145-174]		0	3156.49	72.03	92.1	119.6	149.3	81.5	94.5	104.9	88.5	100.9	83	158.6	89.1	155.3	118.8	70.1	100.2	90.6	96.7	67	83.7	105.1	89.1	100	77.9	83.6
[K].LLLEPDATLPDLNFITNSASVSSVHDASR.[A]	1xPhospho [S23(99.4)]	10	LOC_Os04g04800.1	LOC_Os04g04800.1 [300-328]	LOC_Os04g04800.1 1xPhospho [S322(99.4)]	0	3162.54	115.55	0	0	0	0	0	0	971.8	0	323.3	0	1104.9	0	0	0	0	0	0	0	0	0	0	0	0	0
[R].LLLPPASPSPPSSPSSSSTTTATSSSSSAPSPSSSYR.[S]	2xPhospho [S9(99.3); S/T/Y]	49	LOC_Os10g24070.1	LOC_Os10g24070.1 [40-76]	LOC_Os10g24070.1 2xPhospho [S48(99.3); S/T/Y]	0	3710.64	94.53	211.9	171.9	189.2	459	42.6	21.2	153.4	94.3	122.6	10.1	0	17.4	52.1	43.6	34.7	10.3	37.9	110.6	95.5	129.3	112.6	71.2	99.6	108.9
[R].LLLPPASPSPPSSPSSSSTTTATSSSSSAPSPSSSYR.[S]	3xPhospho [S/T]	76	LOC_Os10g24070.1	LOC_Os10g24070.1 [40-76]	LOC_Os10g24070.1 3xPhospho [S/T]	0	3790.6	97.41	377.6	152.1	185.4	541.1	192.4	106.5	121.7	130.5	159.3	170.1	55.1	90.1	0	66	15.5	9.8	0	0	0	0	0	11.6	0	15.2
[R].LLISPSLSSPTFSTSSPSR.[S]	1xPhospho [T11(100)]	69	LOC_Os11g32470.1	LOC_Os11g32470.1 [13-31]	LOC_Os11g32470.1 1xPhospho [T23(100)]	0	2044	99.45	522.2	111.4	149.5	107.6	123.4	101.2	76.8	117.6	141.7	308.5	39.9	63.4	48.3	50.1	33.6	34.8	43.4	56	68.6	34.1	32.6	54	42.6	38.7
[R].LLISPSLSSPTFSTSSPSRSPAPHHDR.[R]	1xPhospho [S/T]	8	LOC_Os11g32470.1	LOC_Os11g32470.1 [13-39]		1	2941.42	78.51	15.1	0	103.1	0	91.9	78.7	122.3	128.9	88.3	84.3	78.6	77.4	98	122.4	98.5	182.6	191.4	119.8	154.9	114.7	124.9	98.7	133.7	92
[R].LLISPSLSSPTFSTSSPSRSPAPHHDR.[R]	2xPhospho [T11(97.2); S/T]	39	LOC_Os11g32470.1	LOC_Os11g32470.1 [13-39]	LOC_Os11g32470.1 2xPhospho [T23(97.2); S/T]	1	3021.39	83.99	71.2	96.2	119.1	174.3	229	190.8	184.9	196.7	210	98.1	100.7	77.4	44.7	49.8	43.3	67.7	67	34.7	32.3	145.5	51.2	42.2	34	39.2
[K].LLMEDLASTIVGTPNYMCPEILADIPYGYK.[S]	1xCarbamidomethyl [C18]; 1xPhospho [S8(99.6)]	4	LOC_Os02g37830.1	LOC_Os02g37830.1 [153-182]	LOC_Os02g37830.1 1xPhospho [S160(99.6)]	0	3467.62		0	0	0	0	0	0	0	0	0	0	0	0	0	0	0	0	0	0	0	0	0	0	0	0
[K].LLMEDLASTIVGTPNYMCPEILADIPYGYK.[S]	1xCarbamidomethyl [C18]; 1xOxidation [M]; 1xPhospho [S8(99.5)]	10	LOC_Os02g37830.1	LOC_Os02g37830.1 [153-182]	LOC_Os02g37830.1 1xPhospho [S160(99.5)]	0	3483.62	119.93	505.1	0	0	0	0	0	0	0	0	0	1012.4	882.4	0	0	0	0	0	0	0	0	0	0	0	0
[K].LLMEDLASTIVGTPNYMCPEILADIPYGYK.[S]	1xCarbamidomethyl [C18]; 2xOxidation [M3; M17]; 1xPhospho [S/T/Y]	4	LOC_Os02g37830.1	LOC_Os02g37830.1 [153-182]		0	3499.61		0	0	0	0	0	0	0	0	0	0	0	0	0	0	0	0	0	0	0	0	0	0	0	0
[R].IINEDPEVHVDPCMSPDYESAEELDVK.[K]	1xCarbamidomethyl [C13]; 1xPhospho [S20(100)]	6	LOC_Os10g36810.1	LOC_Os10g36810.1 [738-764]	LOC_Os10g36810.1 1xPhospho [S757(100)]	0	3210.35	92.06	0	0	0	0	0	0	0	0	0	0	0	0	321.6	428.2	294.1	295.4	193.5	0	0	0	297.6	314.2	0	255.5
[R].IINEDPEVHVDPCMSPDYESAEELDVKK.[A]	1xCarbamidomethyl [C13]; 1xPhospho [S20(100)]	33	LOC_Os10g36810.1	LOC_Os10g36810.1 [738-765]	LOC_Os10g36810.1 1xPhospho [S757(100)]	1	3338.45	83.66	44.8	42.6	154.1	76.5	14.1	90.4	55.2	36.7	38.8	64.8	51.8	68.8	238.2	226.5	201.8	161.3	225.5	0	14.1	19.5	159.7	150.2	108.8	155.9
[R].IINEDPEVHVDPCMSPDYESAEELDVKK.[A]	1xCarbamidomethyl [C13]; 1xOxidation [M14]; 1xPhospho [S20(100)]	8	LOC_Os10g36810.1	LOC_Os10g36810.1 [738-765]	LOC_Os10g36810.1 1xPhospho [S757(100)]	1	3354.44	76.73	46.7	97.9	68.1	45.5	53.1	91.6	94.5	90.9	99.7	84.8	61	134.4	116.8	133.3	134.4	210	170.3	36.3	69.8	133.9	0	209.9	47.2	169.7
[K].IIGDIDGAITPLAR.[T]	1xPhospho [T10(100)]	21	LOC_Os03g14260.1	LOC_Os03g14260.1 [268-281]	LOC_Os03g14260.1 1xPhospho [T277(100)]	0	1504.78	94.98	136.3	59	70.5	203.9	129.9	35.5	44.6	24.4	110.4	60.5	30.5	28.7	91.4	85.2	91.1	147.4	190.4	174.5	138.4	48.5	160.9	107.3	99.1	131.5
[K].LIHPLPPAITSPETSPEHHIEDTWMQELNANRPPTPTR.[G]	1xPhospho [S/T]	250	LOC_Os12g42310.1; LOC_Os03g44500.1	LOC_Os12g42310.1 [956-993]; LOC_Os03g44500.1 [950-987]		0	4403.13	103.25	261.3	121.6	90.7	72.5	34.5	75.1	55.5	56.5	32.9	114.5	69.7	97.9	55.1	56.3	39.8	125.1	158.7	137.2	94.1	76.5	167.7	148.5	129.2	129.2
[K].LIHPLPPAITSPETSPEHHIEDTWMQELNANRPPTPTR.[G]	1xOxidation [M25]; 1xPhospho [S11(98.2)]	120	LOC_Os12g42310.1; LOC_Os03g44500.1	LOC_Os12g42310.1 [956-993]; LOC_Os03g44500.1 [950-987]	LOC_Os12g42310.1 1xPhospho [S966(98.2)]; LOC_Os03g44500.1 1xPhospho [S960(98.2)]	0	4419.12	99.81	221	78.7	38.8	163.9	58.6	33.3	33.8	60.8	94.9	73.8	27.5	33.2	118.1	116.5	90.3	158.3	128.8	134.6	116.7	118.4	101.9	117.3	134.8	146
[K].LIHPLPPAITSPETSPEHHIEDTWMQELNANRPPTPTR.[G]	2xPhospho [S11(98.8); T/S]	404	LOC_Os12g42310.1; LOC_Os03g44500.1	LOC_Os12g42310.1 [956-993]; LOC_Os03g44500.1 [950-987]	LOC_Os12g42310.1 2xPhospho [S966(98.8); T/S]; LOC_Os03g44500.1 2xPhospho [S960(98.8); T/S]	0	4483.09	108.57	196.4	99.5	64.1	53.3	30	21.1	47	25.3	29.7	103.8	59	79.7	113.1	218.4	217	143.7	116.8	101.4	74.1	36.2	140.3	161	101	167.9
[K].LIHPLPPAITSPETSPEHHIEDTWMQELNANRPPTPTR.[G]	1xOxidation [M25]; 2xPhospho [S11(98.8); T/S]	212	LOC_Os12g42310.1; LOC_Os03g44500.1	LOC_Os12g42310.1 [956-993]; LOC_Os03g44500.1 [950-987]	LOC_Os12g42310.1 2xPhospho [S966(98.8); T/S]; LOC_Os03g44500.1 2xPhospho [S960(98.8); T/S]	0	4499.09	102.56	375.4	173	33.5	42	45.9	127.9	42.5	101.9	74.2	88.3	5.3	108.3	28.1	111.2	99.7	141	67.3	61.1	82.6	57.8	157.3	157.7	42.1	175.9
[K].LIHPLPPPVNSPESSPER.[A]	1xPhospho [S]	63	LOC_Os05g05240.1	LOC_Os05g05240.1 [839-856]		0	2046.01	68.82	101.6	134.8	143	122.4	132.7	165.3	170.4	199.1	164.3	192.2	82.1	147.3	66.9	48.7	59.9	60	62.2	42.7	61.9	50.4	53.1	49.2	42.7	47
[K].LIHPLPPPVNSPESSPER.[A]	2xPhospho [S11(100); S15(100)]	185	LOC_Os05g05240.1	LOC_Os05g05240.1 [839-856]	LOC_Os05g05240.1 2xPhospho [S849(100); S853(100)]	0	2125.97	74.17	89.4	116.3	119.5	69.7	103.7	109.1	102.8	112.2	122	124.6	63.3	114.5	126.1	120.3	129.5	107.2	67.3	45.4	93.5	76.7	132.3	112.3	54.2	88.2
[K].LIHPLPPPVNSPESSPER.[A]	3xPhospho [S11(100); S14(100); S15(100)]	63	LOC_Os05g05240.1	LOC_Os05g05240.1 [839-856]	LOC_Os05g05240.1 3xPhospho [S849(100); S852(100); S853(100)]	0	2205.94	86.88	125	137.3	190.8	142.4	223.9	225.5	218.9	254.3	121.5	253.6	173.8	227.8	4.7	35.6	17	7.8	5.5	0	5.7	0	8.5	4.9	11	4.7
[R].LLSATASAPSPAAASPPPPPPSAAAAAAAGADR.[V]	1xPhospho [S3(100)]	13	LOC_Os02g30460.1	LOC_Os02g30460.1 [21-53]	LOC_Os02g30460.1 1xPhospho [S23(100)]	0	2960.45	95.42	0	0	0	0	0	0	0	0	0	0	0	0	242.4	173.2	250.8	201.3	287.7	189.9	190.6	202.9	0	230.9	227.3	203
[R].ILSETVAASDDESKLDDCGVSSVPEEGALVSAR.[D]	1xCarbamidomethyl [C18]; 1xPhospho [S/T]	28	LOC_Os12g13660.1	LOC_Os12g13660.1 [1002-1034]		1	3486.58	92.79	0	0	187	14.9	54.3	29.9	46.5	98.9	186.4	0	76.1	201.4	204.8	288.8	204.2	0	0	0	49.9	61.2	240.3	198.4	30.2	226.8
[R].ILSGFDHRFSSITADLFPSPLPSSGAGPTPPPPPPPR.[G]	1xPhospho [S/T]	4	LOC_Os04g31330.1	LOC_Os04g31330.1 [57-93]		1	3889.93	113.34	0	0	144.2	0	0	0	0	0	0	0	0	0	0	0	802	123.2	0	0	469.6	0	0	0	440.9	420.1
[R].ILSGFDHRFSSITADLFPSPLPSSGAGPTPPPPPPPR.[G]	2xPhospho [S3(99.4); S10(99.4)]	10	LOC_Os04g31330.1	LOC_Os04g31330.1 [57-93]	LOC_Os04g31330.1 2xPhospho [S59(99.4); S66(99.4)]	1	3969.9	119.31	0	0	124.5	467.8	227.7	585.7	745	0	0	0	0	218.3	0	0	0	0	0	0	0	0	31	0	0	0
[R].IISLAGLTGDGAALISPTSR.[I]	1xPhospho [S/T]	15	LOC_Os10g39910.1	LOC_Os10g39910.1 [596-615]		0	1993.04	109.36	234.9	0	0	70	197.2	0	127.4	45.7	12	135.7	170.5	124.7	105	129.2	85.1	114	84.9	142	71.3	94.8	153.8	83.5	120.3	97.8
[R].LLSLASSPSLGLSPPAGASNAAAAEDVGGSGVK.[Q]	1xPhospho [S]	41	LOC_Os11g10420.1	LOC_Os11g10420.1 [188-220]		0	3031.5	105.94	217.5	393.4	51.4	69	49.2	80.6	24.6	28.2	51.6	59.4	11.8	45	130.3	85.4	117.8	110.8	124.2	98.6	94.8	90.6	95.3	92.4	138.8	139.4
[K].LLSIERSPPIEEVIQSGVVPR.[F]	1xPhospho [S7(99.4)]	3	LOC_Os01g14950.1	LOC_Os01g14950.1 [99-119]	LOC_Os01g14950.1 1xPhospho [S105(99.4)]	1	2398.27	106.51	198.3	185.4	0	89.8	0	0	0	38	0	0	307.3	0	147.5	283.9	150.5	114	100.3	110.8	82.7	45.8	186.8	105.8	94.5	158.6
[K].LISISNLSPDAQPTPCSPK.[D]	1xCarbamidomethyl [C16]; 1xPhospho [S17(100)]	12	LOC_Os04g49954.1	LOC_Os04g49954.1 [60-78]	LOC_Os04g49954.1 1xPhospho [S76(100)]	0	2105	89.9	0	0	0	0	0	0	0	0	0	0	0	0	346.6	177.3	227.3	174.1	220.8	165.3	196.4	244.3	190.4	112.7	196.9	147.8
[R].ILSMGGASTNLTEDGFAFPNYMPSTPPNFNFGDDR.[A]	1xPhospho [T25(100)]	12	LOC_Os02g35470.1	LOC_Os02g35470.1 [579-613]	LOC_Os02g35470.1 1xPhospho [T603(100)]	0	3860.66	120.04	0	0	0	196.2	0	491	383.6	0	0	281.7	0	249.5	249.6	103	0	97	0	190.5	0	0	0	0	0	157.9
[R].ILSMGGASTNLTEDGFAFPNYMPSTPPNFNFGDDR.[A]	1xOxidation [M]; 1xPhospho [T25(100)]	18	LOC_Os02g35470.1	LOC_Os02g35470.1 [579-613]	LOC_Os02g35470.1 1xPhospho [T603(100)]	0	3876.66	116.06	0	0	0	0	0	0	0	0	0	0	0	157.9	70.5	415.5	330.9	405	87	150.3	0	0	76.8	216	75.5	414.5
[R].ILSMGGASTNLTEDGFAFPNYMPSTPPNFNFGDDR.[A]	2xOxidation [M4; M22]; 1xPhospho [T25(100)]	6	LOC_Os02g35470.1	LOC_Os02g35470.1 [579-613]	LOC_Os02g35470.1 1xPhospho [T603(100)]	0	3892.65	112.36	0	0	0	0	0	0	0	47.3	82.3	0	0	187	144.4	0	174.2	103.4	64.2	457.9	283.1	247.1	0	171.2	279.7	158.3
[R].LLSNSKPELQTDTPPSQIK.[Q]	1xPhospho [T13(100)]	66	LOC_Os10g31856.1	LOC_Os10g31856.1 [705-723]	LOC_Os10g31856.1 1xPhospho [T717(100)]	0	2176.09	60.55	89.6	112.9	138.4	82.2	97.1	108.8	132.3	134.7	136.9	137.6	102.5	136.2	105.1	85.2	108.1	96.9	83.3	52.9	55	69.1	102.2	93.3	65.5	74.4
[R].IISPERHDPFAAGEATPDPSVR.[T]	1xPhospho [S3(100)]	29	LOC_Os02g05310.3	LOC_Os02g05310.3 [124-145]	LOC_Os02g05310.3 1xPhospho [S126(100)]	1	2442.14	69.54	79.5	112.4	128	81	104.1	112	122.1	155.1	149.5	45	88.3	154	121.3	74.5	92.3	104.4	99.3	91.2	86.9	91.5	53.3	79.9	84.3	90.3
[R].IISPERHDPFAAGEATPDPSVR.[T]	2xPhospho [S3(100); T16(100)]	62	LOC_Os02g05310.3	LOC_Os02g05310.3 [124-145]	LOC_Os02g05310.3 2xPhospho [S126(100); T139(100)]	1	2522.11	72.06	97.3	151.1	148.2	127	127.3	153.4	151.1	157.5	141.2	114.3	102.2	117.9	92.1	93.6	83.4	119.2	56.3	53.2	17.1	22	93	118.3	0	63.3
[R].IISPPHALPDPLLSLPSMDPQEVPDLLPPRPPER.[D]	1xPhospho [S3(100)]	2	LOC_Os09g39570.1	LOC_Os09g39570.1 [55-88]	LOC_Os09g39570.1 1xPhospho [S57(100)]	0	3813.96	119.19	0	0	0	0	0	0	0	0	0	0	0	0	771.9	331.1	866.3	430.7	0	0	0	0	0	0	0	0
[R].LLSSGHLHGDLGNNIENSPAR.[T]	1xPhospho [S3(100)]	33	LOC_Os02g38050.1	LOC_Os02g38050.1 [402-422]	LOC_Os02g38050.1 1xPhospho [S404(100)]	0	2281.07	63.3	93.9	98.9	183.7	102.7	107.8	85.5	102.5	99.1	109.4	118.6	122.1	137.5	126.6	78.7	82.1	82.5	76.4	67.9	60	81.7	84.5	109.4	83.5	105.2
[K].LLSSSGAAAAVASQGQLPDCFVFPADR.[R]	1xCarbamidomethyl [C20]; 1xPhospho [S]	44	LOC_Os07g07410.1	LOC_Os07g07410.1 [4-30]		0	2815.31	112.68	148.1	38	45	114.6	149.4	171.3	296.2	12.6	18.4	160.3	227.5	156.7	91.5	72.5	95.2	55.9	70.6	78	63.2	56.2	73.5	62.9	75.7	66.7
[R].LLTGESAEPVAPQSPESIVHNIYFWTNGFTVNDGPLR.[S]	1xPhospho [S/T/Y]	9	LOC_Os06g42810.1	LOC_Os06g42810.1 [242-278]		0	4135.98		0	0	0	0	0	0	0	0	0	0	0	0	0	0	0	0	0	0	0	0	0	0	0	0
[R].LLTPTSDDGEYVEYSFDSLSDMPYTEEDEDR.[M]	1xPhospho [T/S/Y]	32	LOC_Os03g24450.1	LOC_Os03g24450.1 [384-414]		0	3698.48	114.44	331.4	0	68.6	125.1	222.4	354	0	0	0	395	622.7	280.8	0	0	0	0	0	0	0	0	0	0	0	0
[R].LLTPTSDDGEYVEYSFDSLSDMPYTEEDEDR.[M]	1xOxidation [M22]; 1xPhospho [T/S/Y]	38	LOC_Os03g24450.1	LOC_Os03g24450.1 [384-414]		0	3714.47	110.21	49	0	0	260.3	0	577.2	587.7	280.9	0	419.3	0	0	0	68.3	47.4	0	0	0	0	0	45.1	0	0	64.9
[R].LLTPTSDDGEYVEYSFDSLSDMPYTEEDEDR.[M]	2xPhospho [T3(100); T/S/Y]	8	LOC_Os03g24450.1	LOC_Os03g24450.1 [384-414]	LOC_Os03g24450.1 2xPhospho [T386(100); T/S/Y]	0	3778.44		0	0	0	0	0	0	0	0	0	0	0	0	0	0	0	0	0	0	0	0	0	0	0	0
[R].LLTPTSDDGEYVEYSFDSLSDMPYTEEDEDR.[M]	1xOxidation [M22]; 2xPhospho [T3(100); T5(99.5)]	6	LOC_Os03g24450.1	LOC_Os03g24450.1 [384-414]	LOC_Os03g24450.1 2xPhospho [T386(100); T388(99.5)]	0	3794.44		0	0	0	0	0	0	0	0	0	0	0	0	0	0	0	0	0	0	0	0	0	0	0	0
[K].ILTSDDLASSVVGTPSYMCPELLADIPYGTK.[S]	1xCarbamidomethyl [C19]; 1xPhospho [S/T/Y]	35	LOC_Os12g41180.1	LOC_Os12g41180.1 [153-183]		0	3393.59	118.86	0	0	0	0	0	0	610	0	0	375.1	290.7	331.1	0	263.7	224.3	0	44.2	0	0	0	0	60.9	36.1	163.9
[K].ILTSDDLASSVVGTPSYMCPELLADIPYGTK.[S]	1xCarbamidomethyl [C19]; 1xOxidation [M18]; 1xPhospho [S10(100)]	16	LOC_Os12g41180.1	LOC_Os12g41180.1 [153-183]	LOC_Os12g41180.1 1xPhospho [S162(100)]	0	3409.58	113.47	0	0	0	0	0	0	0	0	0	0	477.4	0	0	263.6	188.5	165.1	0	202.4	184	0	124.5	196.4	162.4	435.7
[R].LLRPTDDGEAGQTASATSP.[-]	1xPhospho [S18(100)]	162	LOC_Os10g34350.1	LOC_Os10g34350.1 [394-412]	LOC_Os10g34350.1 1xPhospho [S411(100)]	0	1966.88	47.78	65.8	76.5	84.1	80.5	86.6	86.1	80.9	88.3	95	80.1	53.7	72	176.4	145.2	172	85.8	89	256.7	16.7	50.4	229.2	185.9	8.2	35
[R].LLRPLPAESPPPAALANLELTGSPVKPAVEDR.[G]	2xPhospho [S9(100); S23(100)]	37	LOC_Os07g39920.1	LOC_Os07g39920.1 [289-320]	LOC_Os07g39920.1 2xPhospho [S297(100); S311(100)]	0	3478.77	106.63	262	221.6	38.5	40.1	47.8	43.1	24.2	0	97.5	43.6	15.2	27.2	13.3	448.4	160.1	151.4	21.2	0	92	15.5	236.4	187.1	15.6	198.3
[K].ILQTLSIQGAGSTGSSDLSSSGVSR.[A]	1xPhospho [S21(100)]	12	LOC_Os11g05880.1	LOC_Os11g05880.1 [526-550]	LOC_Os11g05880.1 1xPhospho [S546(100)]	0	2488.19	85.72	150.4	220.1	187.5	190.1	212.2	167.3	210.1	214	219.6	226.4	158.4	243.9	0	0	0	0	0	0	0	0	0	0	0	0
[K].LLNSDSSYINTR.[V]	1xPhospho [T11(100)]	42	LOC_Os01g47470.1	LOC_Os01g47470.1 [333-344]	LOC_Os01g47470.1 1xPhospho [T343(100)]	0	1462.66	52.37	142.2	185.8	226.8	144.1	163.2	164.8	225.6	207.3	225.5	209.8	138	174.1	18.8	31.3	29.5	4	6.1	26.4	7.3	9.3	29.1	23.2	0	7.6
[R].IINSESDPALNAEHR.[N]	1xPhospho [S6(100)]	35	LOC_Os11g01170.1	LOC_Os11g01170.1 [210-224]	LOC_Os11g01170.1 1xPhospho [S215(100)]	0	1745.79	42.07	50.5	82.7	81.4	151.1	119	108.8	217	318.2	248.5	314.9	219.5	247.2	24.4	15	20.3	24.4	0	46.1	0	0	51.6	59.4	0	0
[R].LIPLIALVDNSSSNR.[R]	1xPhospho [S11(99.7)]	23	LOC_Os06g47530.1	LOC_Os06g47530.1 [127-141]	LOC_Os06g47530.1 1xPhospho [S137(99.7)]	0	1691.87	113.1	263.9	67.1	75	98.5	167.7	213.8	397.2	31.9	106.2	323.5	355.8	293.4	0	0	0	0	0	0	0	6.1	0	0	0	0
[K].LLPLPELLSSIASIK.[S]	1xPhospho [S13(100)]	10	LOC_Os02g51430.1	LOC_Os02g51430.1 [19-33]	LOC_Os02g51430.1 1xPhospho [S31(100)]	0	1673.95	123.41	190.9	319.7	329.2	180.5	159.3	304.3	213.4	0	0	211.4	235.5	204.4	0	0	11.1	3.6	0	0	0	4.8	15.5	0	7	9.3
[R].ILPPGSPIPEAPPNLDYSIALEYDGPPVAYDLPR.[V]	1xPhospho [S6(100)]	20	LOC_Os11g10050.1	LOC_Os11g10050.1 [17-50]	LOC_Os11g10050.1 1xPhospho [S22(100)]	0	3726.83	119.62	271.1	248.1	15.9	104.9	135	238.2	229.3	0	0	261.5	477.2	378.2	17.7	0	23	0	0	0	0	0	0	0	0	0
[K].LLPSASSSSSSSAAAAASTSSSSSFWK.[K]	1xPhospho [S/T]	56	LOC_Os01g51640.1	LOC_Os01g51640.1 [76-102]		0	2629.17	87.42	47.7	40.8	91.9	63.2	54.8	61.9	45.2	42	61.1	58.8	22.2	45.6	312.9	117.9	163.8	156	222.9	115.3	80	75.1	92.9	87.3	149.2	191.1
[R].IIPSDPCQLDGLFEAFSHCAELNPDPNAESDEENGWAHR.[D]	2xCarbamidomethyl [C7; C19]; 1xPhospho [S30(100)]	36	LOC_Os10g08879.1	LOC_Os10g08879.1 [127-165]	LOC_Os10g08879.1 1xPhospho [S156(100)]	0	4517.91	116.93	261.4	24.2	104.4	126.6	0	214.8	157	1	0	222.5	560.4	438.9	18.7	66.4	42	38.8	4.8	5.7	0	0	34.8	18.1	8.5	51.1
[R].LIPTLLSNMSYSDDDESLADAEEDESFPDRDQDLKPR.[F]	1xPhospho [S/T/Y]	32	LOC_Os04g59494.4	LOC_Os04g59494.4 [305-341]		1	4306.89	104.67	452	207	66.6	127.2	77.2	38.4	22	54.3	75.2	106.4	37	141.7	0	244.9	144.6	136.7	0	0	0	0	148.9	120.4	0	199.6
[R].LIPTLLSNMSYSDDDESLADAEEDESFPDRDQDLKPR.[F]	1xOxidation [M9]; 1xPhospho [S12(100)]	14	LOC_Os04g59494.4	LOC_Os04g59494.4 [305-341]	LOC_Os04g59494.4 1xPhospho [S316(100)]	1	4322.88	102.6	343.6	181.2	83.3	80.2	73.5	96.5	80.4	156.9	180.2	91.6	73.9	125.2	0	104.5	111.4	140.4	0	12.9	17.5	38.1	114.3	172.3	17.2	104.9
[K].ILPWGDEAYAGGSANAPR.[G]	1xPhospho [S13(100)]	52	LOC_Os03g21040.2	LOC_Os03g21040.2 [176-193]	LOC_Os03g21040.2 1xPhospho [S188(100)]	0	1924.86	84.51	76.2	56.8	138.6	173.6	167.5	153.5	162.8	108.6	107	141.3	77.3	113.1	138.5	61.3	91.7	90.5	117.1	60.3	50.4	72	73.6	68.8	51	48.5
[K].ILPWGPEAHSSSPGAATACTIGGVPVHTVR.[V]	1xCarbamidomethyl [C19]; 1xPhospho [S/T]	76	LOC_Os07g48490.2	LOC_Os07g48490.2 [167-196]		0	3105.5	93.34	26.8	31.7	25.7	25.9	37.7	31.2	45.2	75.1	59.2	21.2	65.8	85.2	239	165.2	151.8	155.4	219.1	120.7	145.7	130.6	126.8	124.8	178.6	111.5
[K].LLQPFALEANLPSSPLR.[G]	1xPhospho [S14(99.6)]	13	LOC_Os06g45080.1	LOC_Os06g45080.1 [414-430]	LOC_Os06g45080.1 1xPhospho [S427(99.6)]	0	1946.01	112.07	256.8	0	0	23.6	194.1	0	437.5	44.4	0	356.2	687.1	355.9	0	0	0	9.6	5.8	0	0	0	0	0	18.5	10.5
[K].ILQQEKSDEKILQQDEPAEK.[I]	1xPhospho [S7(100)]	34	LOC_Os04g56740.1	LOC_Os04g56740.1 [104-123]	LOC_Os04g56740.1 1xPhospho [S110(100)]	2	2449.19	52.65	132.7	136.5	192.9	146.7	153.9	168.8	191.6	172.3	215.6	220	160.9	174.9	57.7	61.8	56.2	19.4	0	20.4	0	0	54.4	63.2	0	0
[R].LLRPLPAESPPPAALANLELTGSPVKPAVEDR.[G]	1xPhospho [S23(100)]	56	LOC_Os07g39920.1	LOC_Os07g39920.1 [289-320]	LOC_Os07g39920.1 1xPhospho [S311(100)]	0	3398.81	103.78	111.1	89.4	9.6	11.6	35.4	44.5	8.2	24	29.7	12.5	3.2	32.6	124.2	182.5	154.5	154.9	176.2	165.9	188.1	176.7	213.1	133.9	158.7	159.8
[R].LFSTFSSSDDEAPRTDEPIIDVVDLPTPLDAYASSK.[N]	3xPhospho [S/T/Y]	46	LOC_Os07g38160.1	LOC_Os07g38160.1 [1007-1042]		1	4138.77	123.8	0	38.9	61.2	50.2	307	288.3	249.8	27.4	0	199.6	609.4	568.2	0	0	0	0	0	0	0	0	0	0	0	0
[R].NASSVSSLQLKEESG.[-]	1xPhospho [S14(100)]	19	LOC_Os03g33012.1	LOC_Os03g33012.1 [463-477]	LOC_Os03g33012.1 1xPhospho [S476(100)]	1	1615.72	51.07	144.5	147.9	175.9	129	145.1	128.2	148.1	143.4	142.8	146.6	67	120.6	115.4	123.4	123.3	42.2	27.1	97	0	0	95.3	118.1	0	18.9
[R].NASTSSDMSSLASQGPPNNPASLR.[R]	1xPhospho [S3(100)]	37	LOC_Os01g12660.1	LOC_Os01g12660.1 [214-237]	LOC_Os01g12660.1 1xPhospho [S216(100)]	0	2469.07	75.67	75.3	69.8	102.9	83.2	94.8	110	83.3	99.7	73.3	78.9	61.3	96.1	129.3	121.1	68	113.7	158.7	105.3	114.9	80.3	103.9	112.5	166.3	97.3
[R].NASTSSDMSSLASQGPPNNPASLR.[R]	1xOxidation [M8]; 1xPhospho [S3(99.8)]	42	LOC_Os01g12660.1	LOC_Os01g12660.1 [214-237]	LOC_Os01g12660.1 1xPhospho [S216(99.8)]	0	2485.07	61.21	52.3	71.2	43.6	54.3	77.7	86.3	93.2	138.9	123.6	67.6	34.6	74.7	103	94.8	115.1	119.9	123.1	99	147.1	186.4	127.1	156.5	90.6	119.5
[K].NATPPVLSVPPTAAAVLGVK.[R]	1xPhospho [T3(100)]	23	LOC_Os05g51850.1	LOC_Os05g51850.1 [287-306]	LOC_Os05g51850.1 1xPhospho [T289(100)]	0	1982.07	113.08	111.5	42.8	38.7	74.9	143.4	224.4	191.6	16.5	34.3	136.8	122.9	102.5	92.9	83.6	111	85.2	98.7	129.5	70	102	85.5	85.6	93.4	122.3
[R].NATSDDFMNAVSFR.[T]	1xPhospho [S12(100)]	33	LOC_Os04g38600.1	LOC_Os04g38600.1 [35-48]	LOC_Os04g38600.1 1xPhospho [S46(100)]	0	1654.66	87.59	0	0	0	8	0	0	0	0	0	0	0	0	173.5	104.1	143.3	333	325.9	174.7	154.7	121.5	253.8	224.8	148.4	234.4
[R].NAVESIASLDVSTSSEK.[V]	1xPhospho [S8(100)]	19	LOC_Os09g03620.1	LOC_Os09g03620.1 [183-199]	LOC_Os09g03620.1 1xPhospho [S190(100)]	0	1816.82	75.78	131.3	142.8	160.7	113.1	110.1	114.9	140.7	103.5	127.9	137.7	92.1	112.7	100.8	51.4	83.1	66.2	100.7	49	72.7	83.7	83.1	94.8	47.8	78.9
[R].NAVNHAASTDFASAPPPAAVPVGGATPK.[G]	1xPhospho [T26(100)]	23	LOC_Os06g44970.1	LOC_Os06g44970.1 [373-400]	LOC_Os06g44970.1 1xPhospho [T398(100)]	0	2695.29	74.53	173.7	253.7	249.9	134	165	216.6	238.6	207.4	258	129.8	126	180.1	10.5	11.2	6.5	0	0	5	14.9	10.1	0	0	9	0
[K].NAYCLLNFGDSITTDHISPAGSIHKDSPAAK.[Y]	1xCarbamidomethyl [C4]; 1xPhospho [S22(100)]	23	LOC_Os08g09200.1	LOC_Os08g09200.1 [761-791]	LOC_Os08g09200.1 1xPhospho [S782(100)]	1	3380.56	95.54	0	0	0	0	0	0	0	0	199.5	262.3	0	131.4	204.2	145.5	180	181.5	182.9	0	164	158.4	0	162	260.3	168.1
[K].NAYYDAGEQSGDDEDDYEEAR.[R]	1xPhospho [S10(100)]	57	LOC_Os01g01510.1	LOC_Os01g01510.1 [131-151]	LOC_Os01g01510.1 1xPhospho [S140(100)]	0	2491.87	49.92	181.1	181.9	257.2	174.8	183.7	183.4	200.8	201.6	224	196.9	123.7	218.9	8.3	38.3	8.7	0	0	5	0	0	8	3.6	0	0
[K].NAYYDAGEQSGDDEDDYEEARR.[I]	1xPhospho [S10(100)]	65	LOC_Os01g01510.1	LOC_Os01g01510.1 [131-152]	LOC_Os01g01510.1 1xPhospho [S140(100)]	1	2647.97	43.64	152.9	158.2	213.3	165.2	175.6	165.7	195.4	158	154.6	244.3	124.3	232.3	14.1	59	25.3	0	0	126.8	0	0	25.7	9.4	0	0
[R].NASSVSLADAAYVK.[I]	1xPhospho [S3(100)]	149	LOC_Os05g44922.1	LOC_Os05g44922.1 [69-82]	LOC_Os05g44922.1 1xPhospho [S71(100)]	0	1475.68	69.84	99.4	128.6	148.1	98.2	118.6	100.9	120.1	163.3	157.1	209.8	141.5	157.8	56.8	45.3	52.9	71.4	77.4	54.9	68.7	63.3	73.8	81.3	50.6	60.1
[K].NCGNPSSPSPTAAAAHAAVEEGDGKR.[L]	1xCarbamidomethyl [C2]; 1xPhospho [S9(100)]	49	LOC_Os08g41400.1	LOC_Os08g41400.1 [58-83]	LOC_Os08g41400.1 1xPhospho [S66(100)]	1	2631.13	46.19	0	0	0	0	0	0	0	0	0	0	0	0	265.7	177.8	171.8	186.8	210.6	254.7	175.2	199.4	244.1	231.1	118.6	164.3
[K].NDADAFVLSSAQSAEK.[A]	1xPhospho [S13(100)]	43	LOC_Os12g34330.1	LOC_Os12g34330.1 [342-357]	LOC_Os12g34330.1 1xPhospho [S354(100)]	0	1732.74	68.65	87.3	88.2	123.8	79.6	86.6	101.8	104.7	111.8	126.1	113.5	72.2	111.4	133.3	115.9	121.1	98.3	95.4	85.7	60	70.4	110.3	161.4	37	104
[R].NDAEHSDGDECKTEFNAK.[H]	1xCarbamidomethyl [C11]; 1xPhospho [S6(100)]	8	LOC_Os03g02720.1	LOC_Os03g02720.1 [210-227]	LOC_Os03g02720.1 1xPhospho [S215(100)]	1	2146.8	23.74	0	0	0	0	0	0	0	0	0	0	0	0	0	0	0	248.5	417	311.7	388.3	356.1	0	135.6	285	257.7
[K].NDANHIATGSPDTTAEMIIENQTPIPPAK.[K]	1xPhospho [T/S]	1	LOC_Os01g04600.1	LOC_Os01g04600.1 [97-125]		0	3126.44	99.98	236	0	40.7	53.2	0	0	0	0	0	0	0	0	185.7	187.2	280.5	189.9	327.4	0	0	0	246	263.6	194.4	195.3
[K].NDANHIATGSPDTTAEMTIENQTPISPAK.[K]	1xPhospho [S10(99.6)]	33	LOC_Os06g13640.1	LOC_Os06g13640.1 [97-125]	LOC_Os06g13640.1 1xPhospho [S106(99.6)]	0	3104.39	76.16	162.4	243.5	0	0	0	148.1	0	287	311.3	80.8	0	80.7	134.9	87.1	0	86.6	0	0	109.8	425.2	63	100.8	0	78.8
[K].NDDDEEDDAKGNQSDKEIVWEDDNYIKPIR.[D]	1xPhospho [S14(100)]	17	LOC_Os05g34470.1	LOC_Os05g34470.1 [168-197]	LOC_Os05g34470.1 1xPhospho [S181(100)]	2	3645.55	78.12	0	0	0	0	0	0	0	0	0	0	0	0	290.7	388.6	343.1	212.5	172.6	0	42.7	28.1	369.1	283	0	269.5
[K].NDDDVIVSSLPESSK.[F]	1xPhospho [S9(100)]	13	LOC_Os06g01680.1	LOC_Os06g01680.1 [443-457]	LOC_Os06g01680.1 1xPhospho [S451(100)]	0	1684.73	66.74	115.9	170.3	176.7	138.3	155.4	168.7	121	168.3	149.3	95	83.3	87.9	102	125.1	97.5	74.6	26.2	0	65.6	55.8	95.1	106.8	21.2	0
[K].NDDGISYAYSVPTSPNSSMNSFLAQGAPQQDSTK.[N]	1xPhospho [S10(99.5)]	12	LOC_Os03g10180.1	LOC_Os03g10180.1 [137-170]	LOC_Os03g10180.1 1xPhospho [S146(99.5)]	0	3657.57	103.5	0	0	0	0	0	0	0	0	0	0	0	0	222.3	199.5	199.1	174.2	243.5	157.5	213.4	215.4	206.1	173.6	225.4	170
[K].NDDGISYAYSVPTSPNSSMNSFLAQGAPQQDSTK.[N]	1xOxidation [M19]; 1xPhospho [T13(99.5)]	7	LOC_Os03g10180.1	LOC_Os03g10180.1 [137-170]	LOC_Os03g10180.1 1xPhospho [T149(99.5)]	0	3673.56	95.84	0	0	0	0	0	0	0	0	0	0	0	0	100	0	0	0	349.7	0	471.2	652.4	0	292.3	343	191.3
[R].NASRPGEGTDSGESDMLGLSHYAMEAGYK.[R]	1xPhospho [T/S/Y]	25	LOC_Os02g08360.1	LOC_Os02g08360.1 [712-740]		0	3110.29	91.33	117.9	20.9	272.5	101.7	142.1	93.6	10.4	0	0	139.3	97.3	128.8	169.5	165	195.6	146.2	152.9	15.8	21.1	0	192.6	113.4	8.2	95
[K].NASMSSDISDVSSQCSAHSVSAR.[R]	1xCarbamidomethyl [C15]; 1xPhospho [S3(100)]	12	LOC_Os05g50750.1	LOC_Os05g50750.1 [213-235]	LOC_Os05g50750.1 1xPhospho [S215(100)]	0	2462.99	54.94	123.4	115.6	237.7	202.6	155.2	149.2	187.8	141.5	116.3	206.7	109.9	138.3	0	54.6	0	60.1	70.4	64.9	31.7	42.4	84.2	72	0	35.7
[K].NALLLGDAISDLPEVNNHQPNEVMEYGSSPK.[T]	1xPhospho [S/Y]	25	LOC_Os10g01570.1	LOC_Os10g01570.1 [114-144]		0	3431.58	107.48	0	0	0	0	0	21.4	0	0	0	0	0	0	275.5	274	279.1	242.9	206.7	95.4	84.6	85	298.5	244.3	96.6	196
[R].NAPGGPLSPGGFPMNRPGTGGMMPGMPGTPGMPGSR.[K]	1xPhospho [S8(100)]	44	LOC_Os04g42140.1	LOC_Os04g42140.1 [474-509]	LOC_Os04g42140.1 1xPhospho [S481(100)]	0	3502.53	104.33	94.1	16.8	30.8	161.6	145.1	81.5	23	6.6	5.6	81.8	14.1	28.5	228.9	182.2	179.7	205.5	307.1	145.1	19.5	10.3	239.9	42.2	124.1	26.2
[R].NAPGGPLSPGGFPMNRPGTGGMMPGMPGTPGMPGSR.[K]	1xOxidation [M]; 1xPhospho [S8(100)]	124	LOC_Os04g42140.1	LOC_Os04g42140.1 [474-509]	LOC_Os04g42140.1 1xPhospho [S481(100)]	0	3518.53	100.93	183.7	20.7	141.2	254.3	190.9	103.4	80.5	48.3	35.5	87.9	30.1	27.5	116.1	112.4	72.3	183.1	186.2	71.1	59	18.6	201.8	91.9	50.4	33
[R].NAPGGPLSPGGFPMNRPGTGGMMPGMPGTPGMPGSR.[K]	2xOxidation [M]; 1xPhospho [S8(100)]	160	LOC_Os04g42140.1	LOC_Os04g42140.1 [474-509]	LOC_Os04g42140.1 1xPhospho [S481(100)]	0	3534.52	96.16	70.2	42.6	49.7	457.6	207.7	99.8	110.4	43.5	104.8	46.5	27.5	26.2	65.9	44.7	45.8	159.6	183.2	121.7	119.8	131.9	64.4	55.1	64.5	57
[K].NAPISISTDDGSTGENEDVAESEAEGSNSWLVAQR.[E]	1xPhospho [S/T]	52	LOC_Os05g48500.2	LOC_Os05g48500.2 [140-174]		0	3715.59	98.88	110.7	15.7	31.4	13.9	26	22.4	9.6	36.2	15.4	11.7	0	10.7	317	37.3	0	183.1	321.2	159.6	203.9	0	183.1	196.9	330.9	163.1
[K].NAPISISTDDGSTGENEDVAESEAEGSNSWLVAQR.[E]	2xPhospho [S7(97.4); T8(97.4)]	16	LOC_Os05g48500.2	LOC_Os05g48500.2 [140-174]	LOC_Os05g48500.2 2xPhospho [S146(97.4); T147(97.4)]	0	3795.55	102.91	465.1	0	0	0	0	0	0	0	0	0	0	0	265.6	529.1	650.5	0	0	0	0	0	0	0	0	489.7
[R].NAQPELPESVAGGGGGGDPAVSPGLGK.[L]	1xPhospho [S22(100)]	29	LOC_Os02g40110.1	LOC_Os02g40110.1 [35-61]	LOC_Os02g40110.1 1xPhospho [S56(100)]	0	2498.16	81.8	183.1	142.3	270.3	206.2	205.6	163.2	170.1	141.8	155	276.5	124.5	218.9	0	0	29.6	5.5	18.8	6.3	18.1	20.7	15.5	8.6	7.2	12.2
[R].NAQQQQANTPTDQLAALTLSDGVVS.[-]	1xPhospho [T9(100)]	43	LOC_Os08g22354.1	LOC_Os08g22354.1 [636-660]	LOC_Os08g22354.1 1xPhospho [T644(100)]	0	2650.24	109.79	21.9	2.5	0	22.2	38.1	46	40.4	24.5	4.3	43.7	46.7	47	176.9	243.9	266.6	191.8	155.6	116.3	118.5	81.8	213.9	166.6	138.5	192.2
[R].NASAMSLPDDDAAYAK.[L]	1xOxidation [M5]; 1xPhospho [S6(100)]	89	LOC_Os01g53680.1	LOC_Os01g53680.1 [65-80]	LOC_Os01g53680.1 1xPhospho [S70(100)]	0	1735.69	49.49	100.7	152.1	132.5	111.7	121.8	122.5	183.4	192.9	194.8	303.5	192.1	225.5	29.7	30.8	32.1	25	14.5	76.7	0	14.5	61.2	69.6	0	12.2
[K].NASELSTVTADSGDETNDCGNGAISDQMDNAPAYVSNEFSMQK.[D]	1xCarbamidomethyl [C19]; 1xOxidation [M41]; 1xPhospho [S/T/Y]	10	LOC_Os02g01110.1	LOC_Os02g01110.1 [253-295]		0	4636.85		0	0	0	0	0	0	0	0	0	0	0	0	0	0	0	0	0	0	0	0	0	0	0	0
[R].NASFGGAASNSGPVPNAGDR.[S]	1xPhospho [S3(100)]	129	LOC_Os04g51710.1	LOC_Os04g51710.1 [72-91]	LOC_Os04g51710.1 1xPhospho [S74(100)]	0	1925.81	50.96	109.8	131.7	160	106.4	117.7	113.3	144.7	137.7	141.5	122.4	93.7	107.3	78.2	77.3	77	70	75.5	118.9	54.4	67.8	107.4	96.5	33.4	57.5
[R].NASFGGAASNSGPVPNAGDR.[S]	2xPhospho [S3(100); S11(100)]	45	LOC_Os04g51710.1	LOC_Os04g51710.1 [72-91]	LOC_Os04g51710.1 2xPhospho [S74(100); S82(100)]	0	2005.78	57.12	175.4	197	288.4	184	179.9	179.2	209.7	185.1	184.8	204.7	128.2	157.5	12.6	22.5	22.6	6.1	0	13.2	0	0	22.4	23.8	0	2.8
[K].NASFREESNFLDDLK.[D]	1xPhospho [S3(100)]	33	LOC_Os06g45990.1	LOC_Os06g45990.1 [44-58]	LOC_Os06g45990.1 1xPhospho [S46(100)]	1	1864.81	91.52	0	0	9.9	9.4	5.6	12.9	5.8	5	3.9	7.1	5.6	7.3	176.9	155.1	203.4	146.7	298.9	170	202.7	168	238.4	168.9	213.1	185.4
[K].NASFREESNFLDDLKDGER.[K]	1xPhospho [S3(100)]	104	LOC_Os06g45990.1	LOC_Os06g45990.1 [44-62]	LOC_Os06g45990.1 1xPhospho [S46(100)]	2	2322	84.01	109.8	178.1	139.8	129	137.5	157.8	124.7	152.4	176.1	109.5	94.3	110.3	97.6	71.7	66.5	56.5	69.9	42.3	91	50.6	47.3	68.9	58.8	59.5
[R].NASGLESLEGSTVSEMEGESATER.[L]	1xPhospho [S3(100)]	35	LOC_Os01g56790.1	LOC_Os01g56790.1 [590-613]	LOC_Os01g56790.1 1xPhospho [S592(100)]	0	2550.05	92.07	37	73.7	30.9	43.9	88.8	15	12.8	75.9	78.2	26.3	22.4	88.3	145.5	166.6	212.9	166.6	174.6	66.1	153.7	123.8	175.1	182.8	101.6	137.4
[K].NASKDDEDEEEDESAGDSSVSLK.[V]	1xPhospho [S14(100)]	3	LOC_Os01g05060.1	LOC_Os01g05060.1 [152-174]	LOC_Os01g05060.1 1xPhospho [S165(100)]	1	2535.97	34.57	0	0	0	0	0	0	0	0	0	0	0	0	0	0	0	0	0	955.1	744.5	0	0	0	700.4	0
[K].NDDGISYAYSVPTSPNSSMNSFLAQGAPQQDSTK.[N]	2xPhospho [S10(100); S14(99.3)]	16	LOC_Os03g10180.1	LOC_Os03g10180.1 [137-170]	LOC_Os03g10180.1 2xPhospho [S146(100); S150(99.3)]	0	3737.54	105.56	0	0	0	0	0	0	0	0	0	0	0	0	203.3	322.3	383.8	296.3	108	36.6	23.5	0	378	344.6	0	303.6
[K].NDDRHTTNPVSDHVVVSPVVSPGEFQR.[Q]	2xPhospho [S17(100); S21(100)]	12	LOC_Os02g56480.1	LOC_Os02g56480.1 [270-296]	LOC_Os02g56480.1 2xPhospho [S286(100); S290(100)]	1	3148.39	83.82	0	0	0	0	0	0	0	0	0	0	0	0	132.5	227.8	408.1	419.7	398.7	86.5	134.2	0	146.9	121.9	88.7	235.1
[R].NEADDAADLTGSSLECGDGDDCAGSIVSDGLMSFR.[R]	2xCarbamidomethyl [C16; C22]; 1xPhospho [S33(100)]	3	LOC_Os09g21740.1	LOC_Os09g21740.1 [496-530]	LOC_Os09g21740.1 1xPhospho [S528(100)]	0	3687.44		0	0	0	0	0	0	0	0	0	0	0	0	0	0	0	0	0	0	0	0	0	0	0	0
[K].NEEKENEEVSSTAGLVEK.[L]	1xPhospho [S11(100)]	32	LOC_Os03g18180.1	LOC_Os03g18180.1 [164-181]	LOC_Os03g18180.1 1xPhospho [S174(100)]	1	2071.91	43.74	105.4	139.3	136	139	129.6	110.3	172.9	183	140.4	116.6	110.4	140.6	97	129.8	93.5	18.9	9.1	191.1	4.5	6.5	95.7	90.6	32.5	7.2
[R].NEESDDEEPKDFKR.[R]	1xPhospho [S4(100)]	51	LOC_Os06g03780.1	LOC_Os06g03780.1 [642-655]	LOC_Os06g03780.1 1xPhospho [S645(100)]	2	1817.72	24.66	51	53.6	70.5	51.2	50.2	51.4	53.8	62.3	67.5	58.1	45	76.2	3	6.6	1	181.5	286	225.4	213.7	230.5	0.4	178.4	164.4	218.4
[K].NEGQREDEDWIGESEDDKDSLSR.[G]	1xPhospho [S14(100)]	11	LOC_Os06g36940.1	LOC_Os06g36940.1 [257-279]	LOC_Os06g36940.1 1xPhospho [S270(100)]	2	2789.12	52.27	165.6	167.9	259.6	169.7	193.3	148.3	190.2	145.4	156	210.3	146.6	210	50.4	100.9	48	0	0	0	0	0	17.8	19.9	0	0
[R].NEGSWSGSSHSSAAER.[T]	1xPhospho [S4(100)]	13	LOC_Os12g06670.1	LOC_Os12g06670.1 [227-242]	LOC_Os12g06670.1 1xPhospho [S230(100)]	0	1728.66	22.87	103.3	0	85.9	54.2	26.6	78	93.1	72.6	87.2	75	0	122.5	62.7	63.2	46.4	132.2	154.8	186.8	182.6	172.2	55.5	137.2	183.2	224.7
[K].NEKPGQESIAHGPPLSDGAVQNLLPISPTHK.[L]	1xPhospho [S27(100)]	148	LOC_Os06g01680.1	LOC_Os06g01680.1 [485-515]	LOC_Os06g01680.1 1xPhospho [S511(100)]	0	3311.64	91.63	49.1	39.7	80.4	54.2	95.8	35.8	41.5	156.6	140.6	26.1	18.2	49.7	126.4	114.1	121.8	132.3	172.8	130.1	155.5	142.7	121.5	144.6	123.9	126.7
[R].NEIHASYTNNSPLKR.[S]	1xPhospho [S11(100)]	27	LOC_Os06g13060.1	LOC_Os06g13060.1 [351-365]	LOC_Os06g13060.1 1xPhospho [S361(100)]	1	1823.84	32.88	29.4	38.2	37.3	32.8	37.8	33.6	32.7	44.6	54.4	34.8	25.3	33.3	207.5	140.1	195.8	142.5	146.4	175.5	194.2	153.6	124	172.2	200	113.9
[K].NEIPVAEKEVHSPLEEDPVVIPAPPYPVK.[E]	1xPhospho [S12(100)]	21	LOC_Os01g71050.1	LOC_Os01g71050.1 [159-187]	LOC_Os01g71050.1 1xPhospho [S170(100)]	1	3272.65	100.77	121.6	36.4	64.8	0	61	0	0	39	34.5	0	0	31.9	140.5	284.4	279.3	184.6	94.6	117.3	107.2	35.3	261.9	174	98.9	232.8
[R].NEPAPAALLNSGVYPDGPPVPLQSR.[K]	1xPhospho [S11(100)]	56	LOC_Os02g27480.1	LOC_Os02g27480.1 [542-566]	LOC_Os02g27480.1 1xPhospho [S552(100)]	0	2639.29	105.65	293.2	165.9	70	114.8	108.2	111.6	50.7	86.9	267.3	118.3	39	76	50.8	44.6	37.6	69.9	110.8	129.5	102.2	86.2	81.2	60.1	59.4	65.7
[R].NEPSPAPTPEKPEATQVVECHPSPERK.[S]	1xCarbamidomethyl [C20]; 1xPhospho [S23(100)]	8	LOC_Os12g14699.1	LOC_Os12g14699.1 [190-216]	LOC_Os12g14699.1 1xPhospho [S212(100)]	1	3091.42	48.53	215.4	205.6	267	167.2	213.3	246.7	184	211.4	209.1	181.3	139.2	159.7	0	0	0	0	0	0	0	0	0	0	0	0
[R].NESPVNHSSSTLFSGTEANR.[K]	1xPhospho [S3(100)]	56	LOC_Os01g51010.1	LOC_Os01g51010.1 [620-639]	LOC_Os01g51010.1 1xPhospho [S622(100)]	0	2213.95	51.48	109.5	140.2	168	115	121.8	110.6	161.3	140.5	122.4	148.4	85.7	131.3	74.7	60.3	85.8	77.2	72.8	77.3	48.7	84.3	84.6	88.6	36.2	54.7
[R].NESPVNHSSSTLFSGTEANRK.[D]	1xPhospho [S3(100)]	30	LOC_Os01g51010.1	LOC_Os01g51010.1 [620-640]	LOC_Os01g51010.1 1xPhospho [S622(100)]	1	2342.04	43.08	0	0	0	0	0	0	0	0	0	0	0	0	243.9	239.6	267.7	186.6	206.9	272.1	191.5	151.5	190.9	217.1	124.5	107.5
[K].NESYCCIESPTDQCSR.[T]	3xCarbamidomethyl [C5; C6; C14]; 1xPhospho [S9(100)]	5	LOC_Os03g49630.1	LOC_Os03g49630.1 [305-320]	LOC_Os03g49630.1 1xPhospho [S313(100)]	0	2085.73	44.12	0	0	0	0	0	0	0	0	0	0	0	0	350.5	535.2	341.9	0	0	671.3	0	0	318.6	182.5	0	0
[R].NETASDVDEAGQSTSSNIR.[K]	1xPhospho [S5(100)]	30	LOC_Os03g11890.1	LOC_Os03g11890.1 [373-391]	LOC_Os03g11890.1 1xPhospho [S377(100)]	0	2060.84	42.48	143.2	159.1	214.2	137.5	142.8	158.3	161.7	168.5	201	171.1	92.3	138.7	61.1	102.1	78.3	4.6	0	194.9	0	0	47.8	22.7	0	0
[K].NDYIQAIYSFYHEIPENIVCPPTPEWK.[R]	1xCarbamidomethyl [C20]; 1xPhospho [T23(100)]	22	LOC_Os12g09120.1	LOC_Os12g09120.1 [245-271]	LOC_Os12g09120.1 1xPhospho [T267(100)]	0	3403.54	119.65	25.8	0	137.8	201	47.4	49.6	45	0	0	28.3	1336.7	207.9	53.3	0	76	0	0	28.7	0	19.2	64	0	32.8	46.4
[R].NDVLSPSSQDTGYSSPSIHHSR.[N]	1xPhospho [S5(100)]	157	LOC_Os01g59850.1	LOC_Os01g59850.1 [230-251]	LOC_Os01g59850.1 1xPhospho [S234(100)]	0	2451.06	45.12	121.4	160.2	170.6	137.2	138.2	130.8	151.3	147.6	160.1	167	107.4	156.8	55	63.6	73.6	49	45.6	55.8	40.9	55.2	60.7	68.9	44.7	38.4
[K].NDGSSYGEESQSLLEEQEPQVK.[T]	1xPhospho [S4(99.6)]	42	LOC_Os07g41250.1	LOC_Os07g41250.1 [118-139]	LOC_Os07g41250.1 1xPhospho [S121(99.6)]	0	2533.06	76.81	106	152.5	157.8	166.5	153	169.6	272.5	157.5	180.3	212	113.8	226.9	0	0	0	0	86.2	40.3	52.6	36.2	0	85.9	30.4	0
[R].NDKDDVFSDSEAEDGSSK.[G]	1xPhospho [S8(100)]	132	LOC_Os12g21890.1	LOC_Os12g21890.1 [536-553]	LOC_Os12g21890.1 1xPhospho [S543(100)]	1	2024.76	35.53	142.9	165.4	224.2	119.1	122.8	124.8	150.5	150.4	145.4	178.4	90.7	129.9	17.2	41.8	20	5.7	0	162.1	215.6	0	17	7.1	165.3	3.7
[R].NDKDDVFSDSEAEDGSSK.[G]	2xPhospho [S8(100); S10(100)]	85	LOC_Os12g21890.1	LOC_Os12g21890.1 [536-553]	LOC_Os12g21890.1 2xPhospho [S543(100); S545(100)]	1	2104.73	41.42	207.2	202.9	247.3	166.4	176.5	164.1	221.6	200	174.1	256.4	127.3	205.3	0	0	0	0	0	50.9	0	0	0	0	0	0
[K].NDILGGSTHTMGNNVNSSNPSPNPSSVSK.[A]	1xPhospho [S21(100)]	1	LOC_Os12g03340.1	LOC_Os12g03340.1 [145-173]	LOC_Os12g03340.1 1xPhospho [S165(100)]	0	2992.31	59.83	0	0	0	0	52.3	0	75.1	82.4	88.2	105.7	80.2	0	187.8	195.6	139.5	168.3	155.5	189.2	159.7	115.9	175.7	194.9	115.8	118.2
[R].NDMPVENTVMNQTPEHVASEK.[L]	1xPhospho [T13(100)]	17	LOC_Os03g20530.1	LOC_Os03g20530.1 [271-291]	LOC_Os03g20530.1 1xPhospho [T283(100)]	0	2450.04	65.38	70.7	72.3	152.1	90.5	73	75.2	90.6	42.1	46.9	93.6	79.6	99.9	149	123.8	115.6	125.9	124	74.5	111.3	83.9	139.4	128.3	143.9	94
[R].NDNCCKPAPPAGCDTSPAMK.[E]	3xCarbamidomethyl [C4; C5; C13]; 1xPhospho [S16(99.7)]	9	LOC_Os09g36740.1	LOC_Os09g36740.1 [476-495]	LOC_Os09g36740.1 1xPhospho [S491(99.7)]	0	2270.87	34.89	0	0	0	0	71	0	0	0	0	0	0	0	180.4	197.7	179.5	147.7	50.5	338.4	335.7	0	211.1	188.9	359.2	139.9
[R].NDNCCKPAPPAGCDTSPAMK.[E]	3xCarbamidomethyl [C4; C5; C13]; 1xOxidation [M19]; 1xPhospho [S16(100)]	16	LOC_Os09g36740.1	LOC_Os09g36740.1 [476-495]	LOC_Os09g36740.1 1xPhospho [S491(100)]	0	2286.86	27.75	22.1	36.3	27.2	26.3	31.7	40.3	38.5	33.2	45.6	22.7	0	0	63	79.6	77.1	147.7	188.8	215.2	323.5	308.2	66.6	125.4	243.8	237.5
[K].NDNCESPIDEDDEDLSYDDSDMMVDEEMVR.[S]	1xCarbamidomethyl [C4]; 1xPhospho [S6(100)]	9	LOC_Os05g37434.1	LOC_Os05g37434.1 [543-572]	LOC_Os05g37434.1 1xPhospho [S548(100)]	0	3662.3	100.38	0	0	397.8	256.7	266.6	0	0	0	0	170.6	0	0	452.2	231.1	0	199.2	0	0	0	0	425.9	0	0	0
[K].NDNCESPIDEDDEDLSYDDSDMMVDEEMVR.[S]	1xCarbamidomethyl [C4]; 1xOxidation [M]; 1xPhospho [S6(100)]	19	LOC_Os05g37434.1	LOC_Os05g37434.1 [543-572]	LOC_Os05g37434.1 1xPhospho [S548(100)]	0	3678.29	93.81	175.4	0	385.2	146.4	0	156.3	199.8	108.7	163.3	640	147.6	277.3	0	0	0	0	0	0	0	0	0	0	0	0
[K].NDNCESPIDEDDEDLSYDDSDMMVDEEMVR.[S]	1xCarbamidomethyl [C4]; 2xOxidation [M23; M]; 1xPhospho [S6(100)]	16	LOC_Os05g37434.1	LOC_Os05g37434.1 [543-572]	LOC_Os05g37434.1 1xPhospho [S548(100)]	0	3694.29	84.82	69.1	422.5	0	0	218.6	209.5	200.5	481.9	281.8	402.7	0	113.3	0	0	0	0	0	0	0	0	0	0	0	0
[R].NDNTYGTNFPDSPEPIYGTQYLPR.[K]	1xPhospho [S12(100)]	11	LOC_Os05g42350.1	LOC_Os05g42350.1 [258-281]	LOC_Os05g42350.1 1xPhospho [S269(100)]	0	2839.22	102.42	0	0	0	0	80.8	0	0	0	0	0	0	0	230.5	244.2	219	204.1	197.3	85.9	73.5	0	382.7	309.2	0	372.7
[R].NDPNYDSDEEPYELVEAPVSTPVEDYK.[K]	1xPhospho [S7(100)]	49	LOC_Os08g02690.1	LOC_Os08g02690.1 [112-138]	LOC_Os08g02690.1 1xPhospho [S118(100)]	0	3194.32	103.63	155	120.8	34.7	31.4	33.5	22.7	20.6	41.1	61.4	38.6	15.8	71.2	80.3	387.1	226	204.5	14.8	0	5.9	0	272.7	275.2	0	286.9
[R].NDPNYDSDEEPYELVEAPVSTPVEDYKK.[S]	1xPhospho [S7(100)]	481	LOC_Os08g02690.1	LOC_Os08g02690.1 [112-139]	LOC_Os08g02690.1 1xPhospho [S118(100)]	1	3322.42	97.71	192.8	82.2	74.3	278.7	141.4	57.5	48.9	114.7	76.5	108.7	35.6	55.7	8.1	212.2	137.8	139.8	62.5	20.5	28.4	29.4	165.1	170.2	32	127.3
[R].NDPNYDSDEEPYELVEAPVSTPVEDYKK.[S]	2xPhospho [S7(100); S/T/Y]	7	LOC_Os08g02690.1	LOC_Os08g02690.1 [112-139]	LOC_Os08g02690.1 2xPhospho [S118(100); S/T/Y]	1	3402.39	97.63	371.7	216.6	163.8	306.4	288.9	167.9	129.7	159.4	176.8	159.7	114.2	123.1	0	21.9	0	0	0	0	0	0	0	0	0	0
[R].NDSYRHETGAQSSGSTNYIR.[R]	1xPhospho [S3(100)]	6	LOC_Os03g11240.1	LOC_Os03g11240.1 [1195-1214]	LOC_Os03g11240.1 1xPhospho [S1197(100)]	1	2322.97	31.74	0	0	0	30.1	0	37.1	0	75.5	66.1	0	0	0	129.2	131.2	100.4	116.5	159	326.7	271.7	223.4	161.7	155.9	297.9	117.5
[R].NDVLSPSSQDTGYSSPSIHHSR.[N]	2xPhospho [S5(100); S/T/Y]	110	LOC_Os01g59850.1	LOC_Os01g59850.1 [230-251]	LOC_Os01g59850.1 2xPhospho [S234(100); S/T/Y]	0	2531.02	50.56	163.8	209.6	248.4	184	163.8	170.6	215.2	192.5	187.4	185.6	104.6	161.8	31.6	36.7	41.6	11	5.2	23.4	0	5.6	22.7	28	0	6.9
[K].NAKPFVEWLQSADSESEEE.[-]	2xPhospho [S14(100); S16(100)]	59	LOC_Os09g15775.1; LOC_Os06g48355.1	LOC_Os09g15775.1 [432-450]; LOC_Os06g48355.1 [432-450]	LOC_Os09g15775.1 2xPhospho [S445(100); S447(100)]; LOC_Os06g48355.1 2xPhospho [S445(100); S447(100)]	0	2354.91	108.63	303.4	341.1	160.7	126.9	100.8	72.6	58.3	90.7	85.1	278.7	446.2	317	0	8.3	0	0	0	0	0	0	0	0	0	10.3
[K].MSSSSDPDQEPTSPSAAGADGAQPR.[A]	1xPhospho [S13(100)]	20	LOC_Os02g44810.1	LOC_Os02g44810.1 [18-42]	LOC_Os02g44810.1 1xPhospho [S30(100)]	0	2526.01	40.36	113.7	132.1	151.1	137	158.4	154	183.3	258.9	210.4	90.3	88.3	85.2	91.7	62.2	73	9.2	0	80.7	86.5	0	78.3	28.1	123.8	3.9
[-].MSSSSSSPAPPHVVEDCLGIVQLLSDGTVTR.[S]	1xCarbamidomethyl [C17]; 1xMet-loss+Acetyl [N-Term]; 1xPhospho [S/T]	48	LOC_Os07g06850.1	LOC_Os07g06850.1 [1-31]	LOC_Os07g06850.1 1xMet-loss+Acetyl [N-Term]	0	3217.51	119.25	0	316.6	18.1	223.5	143.5	282.2	190.7	0	0	325.1	216.2	307.2	32.8	57.6	23.6	51.4	23.7	33.5	32.6	32.4	43.3	27.1	0	18.8
[-].MSTPPPAAAASPATDQGK.[T]	1xMet-loss+Acetyl [N-Term]; 1xPhospho [S11(100)]	212	LOC_Os03g25450.1	LOC_Os03g25450.1 [1-18]	LOC_Os03g25450.1 1xMet-loss+Acetyl [N-Term]; 1xPhospho [S11(100)]	0	1688.75	41.94	66.7	90.1	81	76.8	96.8	107.6	90.9	109.2	96	64	47.5	75.2	194.9	176.4	117	94.7	96.2	123.4	60.6	89.4	191	146.8	31.9	75.7
[-].MSTTNHYQHIKSNKPVLGK.[A]	1xMet-loss+Acetyl [N-Term]; 1xPhospho [S12(100)]	46	LOC_Os02g49070.1	LOC_Os02g49070.1 [1-19]	LOC_Os02g49070.1 1xMet-loss+Acetyl [N-Term]; 1xPhospho [S12(100)]	1	2174.08	32.89	109.7	164.9	145.1	110.4	121.6	117.5	118.4	111.6	132.6	113.8	93.9	106	224	68.5	185.7	98	112.7	5.3	5.9	0	93.8	145.2	10.5	4.9
[K].MTDAGALDLIDDEDSDVEEGIDQQTR.[G]	1xPhospho [S15(100)]	67	LOC_Os05g44320.1	LOC_Os05g44320.1 [667-692]	LOC_Os05g44320.1 1xPhospho [S681(100)]	0	2931.21	102.54	448.5	190.3	129.2	94	153.8	78.2	66.4	87.1	112.1	164.8	64.9	203.8	31	169.6	81.5	76.3	4.2	0	0	0	81.5	81.4	0	81.5
[K].MTDAGALDLIDDEDSDVEEGIDQQTR.[G]	1xOxidation [M1]; 1xPhospho [S15(100)]	42	LOC_Os05g44320.1	LOC_Os05g44320.1 [667-692]	LOC_Os05g44320.1 1xPhospho [S681(100)]	0	2947.2	100.15	466.2	177.9	107.7	65.2	141.1	113	80.4	135.4	132.2	184.9	54.3	76.5	11.5	180.7	49.1	82.1	0	0	0	0	108.9	96.5	0	136.2
[-].MTDVQMSDSEPQAAPPAAPAASALHHLK.[E]	1xMet-loss+Acetyl [N-Term]; 1xPhospho [S7(100)]	230	LOC_Os08g43640.1	LOC_Os08g43640.1 [1-28]	LOC_Os08g43640.1 1xMet-loss+Acetyl [N-Term]; 1xPhospho [S7(100)]	0	2862.31	84.54	54.7	67.9	89.4	85.5	88.7	91.3	77.7	63.7	58	58.6	44.9	57.4	221.3	193.6	207.9	160.1	135.6	43.5	51.3	54.8	135.7	155	69.7	133.6
[R].MTHTAAIDDLLSDCDDEDELK.[-]	1xCarbamidomethyl [C14]; 1xPhospho [S12(100)]	12	LOC_Os06g49680.1	LOC_Os06g49680.1 [271-291]	LOC_Os06g49680.1 1xPhospho [S282(100)]	0	2486.99	87.24	214	43.9	262	183.5	234.4	173.2	191	144.2	210	233.9	61.5	192.4	44.2	90.7	83.3	0	0	0	0	0	0	37.8	0	0
[-].MTKPQQQSPPSTTATTTTSPPPPPPSTPPPASSSSSSLAK.[L]	1xMet-loss [N-Term]; 1xPhospho [S/T]	48	LOC_Os11g01370.1	LOC_Os11g01370.1 [1-40]	LOC_Os11g01370.1 1xMet-loss [N-Term]	0	3908.88	57.14	0	0	0	0	0	46.5	60.7	85.5	79	72.6	74.1	72.1	125	162.9	174.3	181.9	194.5	255.4	85.1	224.8	147.2	157.7	18.5	182.3
[-].MTMMGGQPQQTPPPPQVVQVQQPAAAFGDTTLTK.[V]	1xMet-loss [N-Term]; 1xPhospho [T11(100)]	1	LOC_Os03g17760.1	LOC_Os03g17760.1 [1-34]	LOC_Os03g17760.1 1xMet-loss [N-Term]; 1xPhospho [T11(100)]	0	3529.69		0	0	0	0	0	0	0	0	0	0	0	0	0	0	0	0	0	0	0	0	0	0	0	0
[R].MTPNNIDSDDEDETEFGFLGNR.[L]	1xPhospho [S8(100)]	17	LOC_Os04g08410.1	LOC_Os04g08410.1 [490-511]	LOC_Os04g08410.1 1xPhospho [S497(100)]	0	2596.02	98.67	473.1	121.4	132.7	660.3	145.8	122.5	93.7	76.7	62.1	116.4	98.6	64.8	0	0	43.7	43.1	0	0	0	0	57.9	34.6	0	52.6
[R].MTPNNIDSDDEDETEFGFLGNR.[L]	1xOxidation [M1]; 1xPhospho [S8(99.7)]	13	LOC_Os04g08410.1	LOC_Os04g08410.1 [490-511]	LOC_Os04g08410.1 1xPhospho [S497(99.7)]	0	2612.01	94.69	80.1	272.4	203.7	318.6	207.5	98.1	108.5	179.9	367.4	268.4	73.4	148.5	0	73.4	0	0	0	0	0	0	0	0	0	0
[-].MTSEDGDISALLSEPSIPEEQPEASEFDDVVPAILESIK.[S]	1xMet-loss [N-Term]; 1xPhospho [T/S]	6	LOC_Os02g26960.1	LOC_Os02g26960.1 [1-39]	LOC_Os02g26960.1 1xMet-loss [N-Term]	0	4136.92		0	0	0	0	0	0	0	0	0	0	0	0	0	0	0	0	0	0	0	0	0	0	0	0
[-].MTSEENKAVTPNEPIEASSSGSK.[R]	1xMet-loss [N-Term]; 1xPhospho [T/S]	21	LOC_Os04g53470.1	LOC_Os04g53470.1 [1-23]	LOC_Os04g53470.1 1xMet-loss [N-Term]	1	2342.04	40.05	0	0	0	0	22.4	20.2	0	0	0	0	0	0	276	269.3	226.3	59.4	29.9	319.1	141	36.3	242.3	231.8	499.1	27
[-].MTSSGAPPPAAMAVDDAEDDQLASMSTEDIVR.[A]	1xMet-loss+Acetyl [N-Term]; 1xPhospho [T/S]	40	LOC_Os06g07630.1	LOC_Os06g07630.1 [1-32]	LOC_Os06g07630.1 1xMet-loss+Acetyl [N-Term]	0	3269.39	110.97	141	0	58.9	129	171	146.4	153.1	7.6	13.8	149.9	177.1	107.1	106.6	126.6	139.1	100	99.6	86.8	59.1	0	113.6	104.3	91	118.4
[-].MVGSDGDGDGGGGEAHAPAAPAHHHR.[R]	1xMet-loss [N-Term]; 1xPhospho [S4(100)]	66	LOC_Os05g10810.1	LOC_Os05g10810.1 [1-26]	LOC_Os05g10810.1 1xMet-loss [N-Term]; 1xPhospho [S4(100)]	0	2411.99	19.72	0.2	0	108.7	55.7	96.4	0	0	257.8	0	61.2	0.2	0.3	139	4.1	118.2	158.3	251.9	201	217.2	113.5	2.8	181.3	292.3	139.9
[-].MVGSDGDGDGGGGEAHAPAAPAHHHR.[R]	1xAcetyl [N-Term]; 1xPhospho [S4(100)]	4	LOC_Os05g10810.1	LOC_Os05g10810.1 [1-26]	LOC_Os05g10810.1 1xAcetyl [N-Term]; 1xPhospho [S4(100)]	0	2585.04	30.27	192.3	199.8	269	222.8	144.7	171.2	0	120.2	99.8	194.2	139.2	137.6	0	0	0	0	0	95.4	128.2	0	0	0	203.5	82.2
[-].MVLGSPEVGMEDSSATHLSDEVQDPGR.[G]	1xMet-loss [N-Term]; 1xPhospho [S5(100)]	2	LOC_Os05g50220.1	LOC_Os05g50220.1 [1-27]	LOC_Os05g50220.1 1xMet-loss [N-Term]; 1xPhospho [S5(100)]	0	2792.21	81.04	61.2	0	0	41.9	0	0	0	0	0	0	43	37.4	253.5	310	275	204.4	272	110.3	180.9	0	217.9	193.8	0	198.8
[-].MSSSEVACTLAALILHDDGIPITSEK.[I]	1xCarbamidomethyl [C8]; 1xMet-loss+Acetyl [N-Term]; 1xPhospho [S/T]	99	LOC_Os08g02340.1	LOC_Os08g02340.1 [1-26]	LOC_Os08g02340.1 1xMet-loss+Acetyl [N-Term]	0	2749.3	124.16	172.8	79.1	187.4	129.6	171.9	353.8	214.2	15.4	16.3	119.3	194.1	0	40.1	94.7	84.6	69.3	66.2	68.2	51.8	51.5	63.9	38.4	41.9	75.1
[-].MVLSHGVSGSDESVHSTFASR.[Y]	1xMet-loss [N-Term]; 1xPhospho [S10(99.6)]	89	LOC_Os03g51080.1	LOC_Os03g51080.1 [1-21]	LOC_Os03g51080.1 1xMet-loss [N-Term]; 1xPhospho [S10(99.6)]	0	2138.95	43.46	98.9	151	116.7	113.4	135.6	168.5	164.4	214.7	166	121.3	81.7	116.8	100.4	87.4	87.2	54.9	30.1	117.5	30	36.2	67.6	77.1	48.6	14.2
[-].MSSPSSAASPPPPPPAEQR.[R]	1xMet-loss+Acetyl [N-Term]; 1xPhospho [S9(100)]	521	LOC_Os10g26390.1	LOC_Os10g26390.1 [1-19]	LOC_Os10g26390.1 1xMet-loss+Acetyl [N-Term]; 1xPhospho [S9(100)]	0	1881.84	48.24	33	45.9	42	35.4	43.5	45.9	40.4	64.8	51.6	36.6	22.4	29.3	171.3	147.9	165.5	156	174.7	220.8	105.6	207.4	193.3	200.2	64.5	102.2
[R].MSHVSSLNPDDMDCISEPIIR.[S]	1xCarbamidomethyl [C14]; 2xPhospho [S2(100); S]	6	LOC_Os03g05390.5	LOC_Os03g05390.5 [239-259]	LOC_Os03g05390.5 2xPhospho [S240(100); S]	0	2576.03	102.5	491.5	256.9	89.7	100.1	152.7	71.4	100	190.5	200.2	118.4	60.2	400.8	8.8	11.8	16.7	23.8	15.4	10.5	4.2	2.1	17.8	30.1	2.9	23.5
[K].MSLQDGNASCLATCSTADIDDDPFR.[A]	2xCarbamidomethyl [C10; C14]; 1xPhospho [S/T]	16	LOC_Os06g22820.1	LOC_Os06g22820.1 [247-271]		0	2840.12	97.65	441.2	142.4	196	577.1	273.5	84	82.9	68.3	91	167.8	75	97.3	0	0	0	0	28.5	27.2	23.1	0	14.8	9.8	0	0
[K].MSLQDGNASCLATCSTADIDDDPFR.[A]	2xCarbamidomethyl [C10; C14]; 1xOxidation [M1]; 1xPhospho [S15(100)]	9	LOC_Os06g22820.1	LOC_Os06g22820.1 [247-271]	LOC_Os06g22820.1 1xPhospho [S261(100)]	0	2856.12	91.35	170.9	313.3	164.8	97.4	209.4	47	79.3	477.8	517.9	91.8	61.7	168.7	0	0	0	0	0	0	0	0	0	0	0	0
[R].MSLSSLPSAQTSLEDHRPLSGATESVSK.[T]	1xPhospho [S2(100)]	23	LOC_Os09g33510.1	LOC_Os09g33510.1 [599-626]	LOC_Os09g33510.1 1xPhospho [S600(100)]	0	2995.41	85.84	32.2	62.4	50.2	51.6	33.3	59.3	51.2	26.8	48.2	34.5	16.1	19.5	226.7	208.5	206.8	142.6	165.1	118.2	146.8	106.6	110.6	174.9	130	177.9
[K].MSPDKSPVGEGDHAGGSGSGGVGGDHQPSSSAMVPVEGGSGSAGGSGSGGPTR.[R]	1xPhospho [S2(99.4)]	17	LOC_Os02g48320.2	LOC_Os02g48320.2 [47-99]	LOC_Os02g48320.2 1xPhospho [S48(99.4)]	1	4773.02	57.25	146	139.3	283.8	221.8	203.4	246.9	224.9	134.9	98.6	255.3	140.2	196.4	0	34.1	14.4	10.1	0	21.3	0	0	11.6	16.9	0	0
[K].MSPDKSPVGEGDHAGGSGSGGVGGDHQPSSSAMVPVEGGSGSAGGSGSGGPTR.[R]	1xOxidation [M]; 1xPhospho [S/T]	23	LOC_Os02g48320.2	LOC_Os02g48320.2 [47-99]		1	4789.01	51.03	134.6	222.6	177.9	111.2	203.4	197.9	236.4	268	214.9	193.6	123.1	185.5	20.4	0	11.8	13.8	0	0	23.5	39.4	0	0	21.9	0
[K].MSPDKSPVGEGDHAGGSGSGGVGGDHQPSSSAMVPVEGGSGSAGGSGSGGPTR.[R]	1xPhospho [S/T]; 2xOxidation [M1; M33]	20	LOC_Os02g48320.2	LOC_Os02g48320.2 [47-99]		1	4805.01	47.03	128.5	272.6	69.6	129.8	178.9	267.6	232	403.6	266	200.9	63.9	186.5	0	0	0	0	0	0	0	0	0	0	0	0
[R].MSPEPVVAVAAAAQQLPVVK.[G]	1xPhospho [S2(100)]	24	LOC_Os01g04800.1	LOC_Os01g04800.1 [26-45]	LOC_Os01g04800.1 1xPhospho [S27(100)]	0	2085.08	113.48	142.3	65.6	37.9	131.3	167	199.7	227.6	27.4	49.2	118.7	95.1	61.1	88.1	98	76.9	77.1	91.7	103.1	78.3	47.2	91.8	83.2	113.8	127.9
[R].MSPEPVVAVAAAAQQLPVVK.[G]	1xOxidation [M1]; 1xPhospho [S2(100)]	15	LOC_Os01g04800.1	LOC_Os01g04800.1 [26-45]	LOC_Os01g04800.1 1xPhospho [S27(100)]	0	2101.08	110.09	135.4	52.3	0	120.7	172.8	277.7	217	51.4	23.4	89.9	0	82.3	71.8	75.4	45	88	102.9	114.3	110.4	71.3	91.2	129.2	142.3	135.4
[R].MSPSPAPAPAPPTPVGR.[T]	1xOxidation [M1]; 1xPhospho [S2(100)]	18	LOC_Os01g01620.1	LOC_Os01g01620.1 [9-25]	LOC_Os01g01620.1 1xPhospho [S10(100)]	0	1725.8	56.5	101.1	104.5	114.9	84.4	100.6	145.1	174.4	219.2	196.9	106.1	56.3	115.1	91.3	59.5	82.4	79.8	74.1	72.8	71.8	94.5	70.3	84.1	40	60.9
[K].MSPSQCQSIVTWAMPQLTDR.[S]	1xCarbamidomethyl [C6]; 1xPhospho [S2(99.6)]	24	LOC_Os05g25540.1	LOC_Os05g25540.1 [384-403]	LOC_Os05g25540.1 1xPhospho [S385(99.6)]	0	2416.05	109.77	247.7	24.4	64.6	179	214.6	139.4	195.8	43.3	0	258.8	436.4	284.1	45	55.7	37.1	34.4	32.6	0	20.1	0	0	25	35	27.1
[-].MSPTATPSPAPAAVAAAPKPPPSGTGAK.[R]	1xMet-loss [N-Term]; 1xPhospho [S2(100)]	100	LOC_Os05g27820.1	LOC_Os05g27820.1 [1-28]	LOC_Os05g27820.1 1xMet-loss [N-Term]; 1xPhospho [S2(100)]	0	2477.24	60.57	5.4	9.9	8.3	6.8	8.2	11.1	9.8	14.2	11.7	6.5	3.6	5.3	204.7	163.8	196.9	192.2	253.8	143.5	178.5	198.2	210.1	235.7	148	173.8
[-].MSPTATPSPAPAAVAAAPKPPPSGTGAK.[R]	1xMet-loss [N-Term]; 2xPhospho [S2(100); S8(99.1)]	85	LOC_Os05g27820.1	LOC_Os05g27820.1 [1-28]	LOC_Os05g27820.1 1xMet-loss [N-Term]; 2xPhospho [S2(100); S8(99.1)]	0	2557.21	63.15	9.5	11.8	8	8.2	9.5	13.8	8.3	18.4	13.4	8.3	3.7	6.2	244.1	192.2	231.7	243.9	172.4	216.6	62.6	124.7	250.8	296.7	50.5	194.5
[-].MSQPDAAADDPSPSPSPNPPPPPVAWPEDGALTR.[E]	1xMet-loss+Acetyl [N-Term]; 1xPhospho [S14(99.5)]	38	LOC_Os08g40200.1	LOC_Os08g40200.1 [1-34]	LOC_Os08g40200.1 1xMet-loss+Acetyl [N-Term]; 1xPhospho [S14(99.5)]	0	3455.54	105.5	39.4	189.9	20.5	51	27.1	37.8	6.8	40.6	53.5	48.5	15.8	57	102.3	50.5	383	68.2	70.1	90.9	557.4	40	65.3	274.1	49.6	60.7
[-].MSSALEVEGSGSPGVEPAATATASR.[L]	1xMet-loss+Acetyl [N-Term]; 1xPhospho [S12(100)]	123	LOC_Os04g32920.1	LOC_Os04g32920.1 [1-25]	LOC_Os04g32920.1 1xMet-loss+Acetyl [N-Term]; 1xPhospho [S12(100)]	0	2353.06	82.86	141.6	214.9	225.1	169.6	221.5	202.7	235.7	218.2	194.3	208	116.9	148.1	7	7.2	9.6	9.6	11.2	4.1	11.7	13.1	5.6	8.7	6.2	9.5
[-].MSSDDEVREEKELDLSSSDVVTK.[Y]	1xMet-loss+Acetyl [N-Term]; 1xPhospho [S/T]	62	LOC_Os05g28280.1	LOC_Os05g28280.1 [1-23]	LOC_Os05g28280.1 1xMet-loss+Acetyl [N-Term]	2	2589.15	73.5	111.7	64.8	115.1	119.5	131.4	115	96.4	101.8	120.6	143.9	105.8	150.8	95.5	95.8	124.9	103	87.9	71.4	71.7	59.8	99.4	118.3	29.8	65.6
[R].MSSDELDALESSVPTSVPANDHSCSFLNECSIGSR.[I]	2xCarbamidomethyl [C24; C30]; 1xPhospho [S2(99.5)]	34	LOC_Os12g40279.1	LOC_Os12g40279.1 [3764-3798]	LOC_Os12g40279.1 1xPhospho [S3765(99.5)]	0	3878.62	105.04	0	56.8	13.4	0	0	0	0	0	0	23.9	10.3	117.9	181.4	226	225.7	170.7	215.6	149.2	142.2	27.2	210.6	238	164.3	226.8
[-].MSSEPPPDAAAAAASSAGDLAADLSSATISK.[K]	1xMet-loss+Acetyl [N-Term]; 1xPhospho [S/T]	51	LOC_Os02g46130.1	LOC_Os02g46130.1 [1-31]	LOC_Os02g46130.1 1xMet-loss+Acetyl [N-Term]	0	2851.29	117.02	132.7	52.3	35.1	100.3	169.5	278.7	202	32.9	59.4	144.2	130.9	174.1	51.7	110	90.6	87.8	55.6	90.4	58.2	24.9	98.6	66.6	57.5	96
[-].MSSGEPAAVSIPIHDHHGK.[A]	1xMet-loss+Acetyl [N-Term]; 1xPhospho [S2(99.5)]	33	LOC_Os04g58760.1	LOC_Os04g58760.1 [1-19]	LOC_Os04g58760.1 1xMet-loss+Acetyl [N-Term]; 1xPhospho [S2(99.5)]	0	1960.89	53.93	187.5	209	277.7	185.5	199.6	206.5	192.9	257.1	245.9	191.7	119.2	111.9	0	6.5	0	0	0	0	0	0	7	0	2	0
[-].MSSNGKPNPPPAASAAAAAGNGAGGPPK.[M]	1xMet-loss+Acetyl [N-Term]; 1xPhospho [S]	25	LOC_Os01g09880.1	LOC_Os01g09880.1 [1-28]	LOC_Os01g09880.1 1xMet-loss+Acetyl [N-Term]	0	2436.13	53.48	109.9	89.8	108.5	109.1	107.9	132.9	65.3	79.8	90	40.5	40.9	31.1	174.1	129.5	116.9	89.2	99.9	202.5	74.1	93.4	141.8	158	33.4	81.6
[-].MSSPAGEDEKKPAGGEGGGAHINLK.[V]	1xMet-loss+Acetyl [N-Term]; 1xPhospho [S]	193	LOC_Os01g68940.1	LOC_Os01g68940.1 [1-25]	LOC_Os01g68940.1 1xMet-loss+Acetyl [N-Term]	1	2428.11	36.49	34.5	38.9	49.4	40	52.3	49.6	45.8	60.5	56.4	46.3	44.7	53.9	171.5	171.7	165.9	116.7	23.8	263.8	242.1	29.9	148.9	108.2	259.9	125.1
[-].MSSPPPAAAAAMAVDDADDDQLASMSTEDIVR.[A]	1xMet-loss+Acetyl [N-Term]; 1xPhospho [S/T]	326	LOC_Os02g56000.1	LOC_Os02g56000.1 [1-32]	LOC_Os02g56000.1 1xMet-loss+Acetyl [N-Term]	0	3239.38	113.36	86.4	58.7	38.5	92.1	128	212.2	132.8	10.6	18.7	90.9	128.2	99.9	122.3	196.8	180.5	130.4	65.1	92.1	37.7	7.9	154.6	113	42.7	159.5
[-].MSSPPPAAAASPSSELTK.[S]	1xMet-loss+Acetyl [N-Term]; 1xPhospho [S3(99.7)]	215	LOC_Os07g44190.1	LOC_Os07g44190.1 [1-18]	LOC_Os07g44190.1 1xMet-loss+Acetyl [N-Term]; 1xPhospho [S3(99.7)]	0	1719.78	60.31	24.3	40.9	30.7	24.1	35.5	50.1	31.3	40	32.3	19.5	14.6	22.4	192.3	188.3	161	190.4	189.9	135.5	162.6	193.9	179.5	199.3	99	142.5
[-].MSSSDQDDHDEDAPLFR.[A]	1xMet-loss+Acetyl [N-Term]; 1xPhospho [S4(100)]	398	LOC_Os07g43990.1	LOC_Os07g43990.1 [1-17]	LOC_Os07g43990.1 1xMet-loss+Acetyl [N-Term]; 1xPhospho [S4(100)]	0	1955.73	63.62	132.3	169.8	210	137.2	165.4	147.6	190.2	202.4	206.8	174.5	114.3	156.7	31.4	65.9	35.4	41.5	42.5	11.5	11.9	20.3	36.8	61.9	0	33.9
[K].MVMSESEEEGDDDEEGDQDGGAWEK.[K]	2xPhospho [S4(100); S6(100)]	64	LOC_Os07g03230.2	LOC_Os07g03230.2 [209-233]	LOC_Os07g03230.2 2xPhospho [S212(100); S214(100)]	0	2933.95	68.08	180	152.2	427.4	203.3	197.9	228	185.2	121.1	96.6	238.2	182.9	187.2	0	0	0	0	0	0	0	0	0	0	0	0
[K].MYHSQDGENFFVPASTAHDSHSK.[E]	1xPhospho [S20(99.6)]	22	LOC_Os02g32160.1	LOC_Os02g32160.1 [295-317]	LOC_Os02g32160.1 1xPhospho [S314(99.6)]	0	2672.09	53.05	86.4	0	129.7	196.9	207.5	188.8	446.2	175.9	453	344.8	0	113.2	0	57.6	0	0	0	0	0	0	0	0	0	0
[K].MYHSQDGENFFVPASTAHDSHSK.[E]	1xOxidation [M1]; 1xPhospho [S20(98.8)]	17	LOC_Os02g32160.1	LOC_Os02g32160.1 [295-317]	LOC_Os02g32160.1 1xPhospho [S314(98.8)]	0	2688.08	49.11	97.8	107.7	67	136	290.3	181.4	486.7	470.4	228.7	117.5	63.6	98.4	0	0	0	9.1	23.4	0	0	0	21.9	0	0	0
[K].MYHSQDGENFFVPASTAHDSHSKEVLK.[S]	1xPhospho [S/T/Y]	45	LOC_Os02g32160.1	LOC_Os02g32160.1 [295-321]		1	3141.38	60.05	104.3	135.6	193.2	182	195.5	181.4	237.6	182.5	188.4	150.7	121.9	159.1	49	38.6	38.3	36.7	31.4	18	19.3	24	36.8	37.8	26.1	11.9
[K].MYQGAGADMAGGMDEDAPAAAGGSSGPGPK.[I]	1xPhospho [S24(99.5)]	24	LOC_Os03g16860.1	LOC_Os03g16860.1 [616-645]	LOC_Os03g16860.1 1xPhospho [S639(99.5)]	0	2804.1	68.4	64.1	53.9	152.3	112.4	92.2	80.1	77.2	40.9	51.5	124.2	99.2	89.3	212.8	211	174.9	130.6	97.6	73.1	32.5	26.8	136.9	152.7	21.1	92.7
[K].MYQGAGADMAGGMDEDAPAAAGGSSGPGPK.[I]	1xOxidation [M]; 1xPhospho [S24(99.6)]	80	LOC_Os03g16860.1	LOC_Os03g16860.1 [616-645]	LOC_Os03g16860.1 1xPhospho [S639(99.6)]	0	2820.09	64.03	102.1	114.8	164.1	122.7	111.9	124.3	112.1	102.1	90.9	94.2	81.3	93.4	155	132.3	151.1	126.1	65.9	84	11.4	11.1	134.4	145.4	0	69.2
[K].MYQGAGADMAGGMDEDAPAAAGGSSGPGPK.[I]	2xOxidation [M9; M]; 1xPhospho [S24(99.5)]	59	LOC_Os03g16860.1	LOC_Os03g16860.1 [616-645]	LOC_Os03g16860.1 1xPhospho [S639(99.5)]	0	2836.09	47.65	68	143	56	74.8	79	117.8	126.3	170.5	208.7	113.7	45.2	116.4	125.7	163.6	141.3	88.7	34.8	209.6	0	0	105.9	190.3	0	20.7
[K].MYQGAGADMAGGMDEDAPAAAGGSSGPGPK.[I]	3xOxidation [M1; M9; M13]; 1xPhospho [S24(99.4)]	11	LOC_Os03g16860.1	LOC_Os03g16860.1 [616-645]	LOC_Os03g16860.1 1xPhospho [S639(99.4)]	0	2852.08	41.77	64.2	118.8	38.9	76.4	72.3	89.7	92.3	273.6	254.4	107.6	51	112.5	130	252.6	93.9	0	0	291.6	0	0	109.6	170.6	0	0
[K].MYQGAGADMAGGMDEDDAPPAGGSGAGPK.[I]	1xPhospho [S24(100)]	19	LOC_Os11g47760.1	LOC_Os11g47760.1 [616-644]	LOC_Os11g47760.1 1xPhospho [S639(100)]	0	2761.06	65.58	96.8	82.4	246	180.7	141.7	152.3	132.5	62.4	65.9	172.1	144.5	152.3	126.8	129.9	123.3	84.1	56.5	41.6	0	6.5	94.8	81.2	0	25.8
[K].MYQGAGADMAGGMDEDDAPPAGGSGAGPK.[I]	1xOxidation [M]; 1xPhospho [S24(100)]	15	LOC_Os11g47760.1	LOC_Os11g47760.1 [616-644]	LOC_Os11g47760.1 1xPhospho [S639(100)]	0	2777.05	54.99	118.2	100.9	112.6	186.7	169.1	171.6	178.3	156.2	104.1	213.7	149.2	175.5	86.1	108.3	85.6	47.5	12.5	12.1	0	0	82.1	102	0	27.6
[K].MYQGAGADMAGGMDEDDAPPAGGSGAGPK.[I]	3xOxidation [M1; M9; M13]; 1xPhospho [S24(100)]	3	LOC_Os11g47760.1	LOC_Os11g47760.1 [616-644]	LOC_Os11g47760.1 1xPhospho [S639(100)]	0	2809.04	40.5	106.1	203.8	82.4	90.7	128.8	152.9	159.2	565.4	499.2	124.1	88	157.6	0	0	0	0	0	0	0	0	0	41.9	0	0
[R].MYSAASQQPMDYALK.[E]	1xPhospho [S3(100)]	33	LOC_Os04g58720.1	LOC_Os04g58720.1 [227-241]	LOC_Os04g58720.1 1xPhospho [S229(100)]	0	1783.74	78.5	88.8	104	211.5	125.5	107.8	101.2	104.9	47.2	59.3	128.2	102.7	109.3	148.2	90.4	121.2	73.2	101.9	67.4	82.6	51.4	101.8	95.8	89.4	86.2
[R].MYSAASQQPMDYALK.[E]	1xOxidation [M]; 1xPhospho [S3(100)]	113	LOC_Os04g58720.1	LOC_Os04g58720.1 [227-241]	LOC_Os04g58720.1 1xPhospho [S229(100)]	0	1799.74	63.25	36.3	50.4	65.1	41.4	46	47.9	45.6	39.5	42.8	53.4	33.4	43.1	207.7	176.8	217.2	186.1	108.6	149	70.7	75.8	249.8	242.8	29.6	141.1
[R].MYSAASQQPMDYALK.[E]	2xOxidation [M1; M10]; 1xPhospho [S3(100)]	74	LOC_Os04g58720.1	LOC_Os04g58720.1 [227-241]	LOC_Os04g58720.1 1xPhospho [S229(100)]	0	1815.73	56.02	85.8	113	91.7	36.8	92	99.4	106.7	149.5	149.4	95.8	53.7	91.6	105	69.1	101.3	79.6	104.3	173.3	114.2	120.1	110.3	103.5	49.5	104.3
[K].NAAAAASPVAPPPASPLK.[R]	1xPhospho [S7(100)]	77	LOC_Os05g51850.1	LOC_Os05g51850.1 [236-253]	LOC_Os05g51850.1 1xPhospho [S242(100)]	0	1709.86	62.49	74.6	140.4	97.2	88	90.8	112.2	116.4	148.1	140.9	81.8	68.3	73.6	125.9	114.1	102.8	99.6	90.9	76.4	90.5	83.1	88.1	125	77.4	93.8
[K].NAAAAASPVAPPPASPLKR.[G]	1xPhospho [S7(100)]	14	LOC_Os05g51850.1	LOC_Os05g51850.1 [236-254]	LOC_Os05g51850.1 1xPhospho [S242(100)]	1	1865.96	53.19	0	0	0	0	0	0	0	0	0	0	0	0	247.7	181.8	195.9	176.1	221.1	261.8	202.1	193.2	164.4	190.8	198.7	166.3
[R].NAASVQIEPAVSETTDQISIGEASQIVPGEVANEISVTNLK.[S]	1xPhospho [S12(98.6)]	3	LOC_Os02g34500.1	LOC_Os02g34500.1 [376-416]	LOC_Os02g34500.1 1xPhospho [S387(98.6)]	0	4289.11		0	0	0	0	0	0	0	0	0	0	0	0	0	0	0	0	0	0	0	0	0	0	0	0
[K].NADLHAQNPENAFCQSQSWR.[C]	1xCarbamidomethyl [C14]; 1xPhospho [S18(100)]	60	LOC_Os04g59320.1	LOC_Os04g59320.1 [289-308]	LOC_Os04g59320.1 1xPhospho [S306(100)]	0	2453.01	68.3	73.2	59.6	133.2	79.7	88.3	83.4	63.6	66	65	66.6	56.8	69.5	169.7	89.4	179	137	129.8	102	96.8	75.4	160.4	173.5	89	93
[K].NADNIHSTSAFGSIGNTENMPGK.[L]	1xPhospho [S13(100)]	7	LOC_Os01g56780.2	LOC_Os01g56780.2 [204-226]	LOC_Os01g56780.2 1xPhospho [S216(100)]	0	2442.04	66.01	54.9	27.3	109.8	0	71.6	64.7	58.8	0	41.8	74.2	49.6	54.3	188.5	137.1	174.7	205.1	187.8	108.7	170.9	150.2	107.6	120.2	146.5	95.5
[R].NADSDQSGEHNLPDSPFASSTK.[S]	1xPhospho [S15(100)]	57	LOC_Os03g21160.2	LOC_Os03g21160.2 [590-611]	LOC_Os03g21160.2 1xPhospho [S604(100)]	0	2383.97	51.87	44.4	56.8	65.3	43.2	57.6	64.8	39.8	72.6	71.5	41.2	41.2	48.3	282.7	253	296.6	106.9	68.4	116.8	7.7	48.9	236.6	259.2	0	76.4
[K].NADVESDVESGELVPGKEYEGLEIDGPEDGK.[T]	2xPhospho [S6(100); S10(100)]	72	LOC_Os04g51960.1	LOC_Os04g51960.1 [133-163]	LOC_Os04g51960.1 2xPhospho [S138(100); S142(100)]	1	3436.42	98.46	847.3	16.3	15	86.9	93.1	142.1	32.5	45.2	36.1	37.8	13.2	29.4	30.5	283.5	73.2	97.3	0	58.8	15.6	31.3	178.8	128.3	7.9	99.8
[K].NAEEQNKGGSENGTKGPSDGDVEMAEAETAK.[E]	1xPhospho [S10(99.6)]	21	LOC_Os03g40010.1	LOC_Os03g40010.1 [49-79]	LOC_Os03g40010.1 1xPhospho [S58(99.6)]	2	3230.34	42.28	110.7	16.2	125.7	174.8	18.4	90.7	116.5	15.4	243.6	273.3	161.2	241.2	109.5	181.6	122.3	0	0	245.2	0	0	80.3	73.2	0	0
[K].NAETGELQSYQIYPESPIGR.[L]	1xPhospho [S16(100)]	32	LOC_Os02g57610.1	LOC_Os02g57610.1 [197-216]	LOC_Os02g57610.1 1xPhospho [S212(100)]	0	2332.05	87.92	118.6	63.5	135	176.1	210.7	188.4	190.4	216.1	262.1	112.3	35.9	100.8	68.2	48.9	64.7	58.8	59.9	18.9	42	53.2	61.8	34.9	33.5	45.1
[R].NAGSIGQTSEQSIEEAFQASNLDR.[D]	2xPhospho [S9(99.1); S12(100)]	8	LOC_Os08g01900.1	LOC_Os08g01900.1 [415-438]	LOC_Os08g01900.1 2xPhospho [S423(99.1); S426(100)]	0	2712.12	99.47	498.2	157.7	146.8	374.1	149	101	102.9	82.8	182.6	453.9	76.5	74.5	0	0	0	0	0	0	0	0	0	0	0	0
[R].NAGSIGQTSEQSIEEAFQASNLDR.[D]	3xPhospho [S4(100); S12(100); T/S]	8	LOC_Os08g01900.1	LOC_Os08g01900.1 [415-438]	LOC_Os08g01900.1 3xPhospho [S418(100); S426(100); T/S]	0	2792.08	103.21	446.4	354.6	133.5	90.2	155.4	91.3	164.1	219.9	147.4	221.3	76.7	272.9	0	26.1	0	0	0	0	0	0	0	0	0	0
[R].NAHPPEPEGLDGNAEVGSNQTPPMR.[L]	1xPhospho [T21(100)]	42	LOC_Os01g70100.1	LOC_Os01g70100.1 [109-133]	LOC_Os01g70100.1 1xPhospho [T129(100)]	0	2694.16	60.85	113.8	111.6	249.3	127.7	115.7	122.9	122.9	118.3	102.1	167.6	111.5	121.7	88.9	77.4	80.4	76.9	72.6	40.5	56.3	41.2	87.6	97.5	50.4	45.2
[R].NAHPPEPEGLDGNAEVGSNQTPPMR.[L]	1xOxidation [M24]; 1xPhospho [T21(100)]	29	LOC_Os01g70100.1	LOC_Os01g70100.1 [109-133]	LOC_Os01g70100.1 1xPhospho [T129(100)]	0	2710.16	52.37	111.4	182.8	158.6	102	150.1	160.7	186.1	282.7	268.1	163.3	95	122.7	32.2	26.2	0	37.4	61.7	52.6	31.7	44.8	53.4	40.5	0	36.1
[R].MVMPLSAMHTSESDDAAARPGGGAAAR.[K]	1xPhospho [T/S]	44	LOC_Os12g10630.1	LOC_Os12g10630.1 [167-193]		0	2737.19	69.96	0	0	0	0	0	0	0	0	0	0	0	0	379.6	329.3	328.3	247.5	167.9	139	52.1	69.3	223	256.9	51.4	155.7
[R].MVVIPPGMDFSSVVVPEDTSDGDDGKDFEIASPR.[S]	2xOxidation [M1; M8]; 1xPhospho [S32(100)]	19	LOC_Os01g69030.3	LOC_Os01g69030.3 [451-484]	LOC_Os01g69030.3 1xPhospho [S482(100)]	1	3720.63	104.2	0	0	0	0	0	0	0	0	0	0	0	0	152.8	217.4	126.3	247.8	178.8	156.5	147.5	0	416.3	260.7	31.2	464.8
[R].MVVIPPGMDFSSVVVPEDTSDGDDGKDFEIASPR.[S]	1xPhospho [S32(100)]	99	LOC_Os01g69030.3	LOC_Os01g69030.3 [451-484]	LOC_Os01g69030.3 1xPhospho [S482(100)]	1	3688.64	113.66	25.3	0	11.6	22	27.4	59.9	80	7	8.3	83.1	148.8	106.7	102.2	342.9	286.2	257.6	34.7	109.8	24.2	0	198.8	139.4	34.8	289.4
[K].MVMSESEEEGDDDEEGDQDGGAWEK.[K]	1xOxidation [M]; 2xPhospho [S4(100); S6(100)]	80	LOC_Os07g03230.2	LOC_Os07g03230.2 [209-233]	LOC_Os07g03230.2 2xPhospho [S212(100); S214(100)]	0	2949.95	53.37	159.7	161.1	330.2	195	219.5	157.4	146.7	250.9	244.5	221.4	150.7	162.8	0	0	0	0	0	0	0	0	0	0	0	0
[K].MVMSESEEEGDDDEEGDQDGGAWEK.[K]	2xOxidation [M1; M3]; 2xPhospho [S4(100); S6(100)]	45	LOC_Os07g03230.2	LOC_Os07g03230.2 [209-233]	LOC_Os07g03230.2 2xPhospho [S212(100); S214(100)]	0	2965.94	47.46	201.8	154.7	253.4	143.4	166.7	215.5	183	236	260.4	245.9	124.4	214.8	0	0	0	0	0	0	0	0	0	0	0	0
[K].MVMSESEEEGDDDEEGDQDGGAWEKK.[I]	2xPhospho [S4(100); S6(100)]	18	LOC_Os07g03230.2	LOC_Os07g03230.2 [209-234]	LOC_Os07g03230.2 2xPhospho [S212(100); S214(100)]	1	3062.05	57.83	196.2	100.7	404.4	256.8	228.5	193.8	212.5	89.4	93.7	226.9	172.1	225.2	0	0	0	0	0	0	0	0	0	0	0	0
[K].MVMSESEEEGDDDEEGDQDGGAWEKK.[I]	1xOxidation [M]; 2xPhospho [S4(100); S6(100)]	29	LOC_Os07g03230.2	LOC_Os07g03230.2 [209-234]	LOC_Os07g03230.2 2xPhospho [S212(100); S214(100)]	1	3078.04	50.33	190.1	134.2	296.4	214.4	187.9	201.1	173.7	156.2	148.1	248.4	190.9	243.6	0	0	0	0	0	14.9	0	0	0	0	0	0
[K].MVMSESEEEGDDDEEGDQDGGAWEKK.[I]	2xOxidation [M1; M3]; 2xPhospho [S4(100); S6(100)]	9	LOC_Os07g03230.2	LOC_Os07g03230.2 [209-234]	LOC_Os07g03230.2 2xPhospho [S212(100); S214(100)]	1	3094.04	39.97	151.2	171.6	159	129.7	148.7	177.4	223.9	316	303.5	222.1	140.6	256.4	0	0	0	0	0	0	0	0	0	0	0	0
[K].MVPMSGTGPSSPPSR.[G]	2xOxidation [M1; M4]; 1xPhospho [S11(99.6)]	118	LOC_Os09g31470.1	LOC_Os09g31470.1 [311-325]	LOC_Os09g31470.1 1xPhospho [S321(99.6)]	0	1599.65	29.31	13.4	25.1	15.8	14.3	19.5	27.7	23.2	34.5	25.5	14.3	10.9	14.1	99	135.5	151.8	151.1	71.6	324.2	371.7	85.6	140.5	128.3	252.1	250.2
[K].MVQQGSNSPSTQDDINSFLLDDDFSIPFSIDDIAK.[L]	1xOxidation [M1]; 1xPhospho [S8(99.5)]	5	LOC_Os01g40200.1	LOC_Os01g40200.1 [705-739]	LOC_Os01g40200.1 1xPhospho [S712(99.5)]	0	3955.75		0	0	0	0	0	0	0	0	0	0	0	0	0	0	0	0	0	0	0	0	0	0	0	0
[K].MVSECTELMEAENPTDVDEFSK.[M]	1xCarbamidomethyl [C5]; 1xPhospho [T15(100)]	11	LOC_Os08g40230.1	LOC_Os08g40230.1 [226-247]	LOC_Os08g40230.1 1xPhospho [T240(100)]	0	2641.04	92.59	0	0	0	0	24.3	0	694.1	152.9	137.5	0	610.2	351.1	37.8	57.9	60.4	51.4	27.6	0	14.4	0	90.6	48.3	0	41.2
[-].MVSEQTAPVATAEAELESSAAPPVKPDEAAAK.[A]	1xMet-loss [N-Term]; 1xPhospho [S3(100)]	18	LOC_Os03g02960.1	LOC_Os03g02960.1 [1-32]	LOC_Os03g02960.1 1xMet-loss [N-Term]; 1xPhospho [S3(100)]	0	3144.5	95.76	0	0	0	0	0	0	0	0	0	0	0	0	188	168.2	196.4	163.5	218.9	211.7	219.6	246.8	190.3	192.8	224.3	179.6
[-].MVSLAGSQIPSPGQSPCAAAR.[S]	1xCarbamidomethyl [C17]; 1xMet-loss+Acetyl [N-Term]; 1xPhospho [S11(100)]	16	LOC_Os07g39590.1	LOC_Os07g39590.1 [1-21]	LOC_Os07g39590.1 1xMet-loss+Acetyl [N-Term]; 1xPhospho [S11(100)]	0	2075.96	92.42	0	0	0	0	0	0	0	0	0	0	0	0	216.9	127.4	132.2	252.2	251.8	149.7	243.9	230.4	225.8	224.6	174.7	170.3
[R].MVSPLLDLHADYDENSLPSPTR.[D]	1xPhospho [S19(100)]	51	LOC_Os11g31890.1	LOC_Os11g31890.1 [368-389]	LOC_Os11g31890.1 1xPhospho [S386(100)]	0	2550.16	101.34	232.7	133.3	66.7	92.5	80	166.8	56.2	57.5	20.2	101	54.4	60.2	123.5	149.3	151.8	112.8	100.6	67.4	84.1	68.9	136.8	93.4	99.8	90.1
[R].MVSPLLDLHADYDENSLPSPTR.[D]	1xOxidation [M1]; 1xPhospho [S19(99.5)]	25	LOC_Os11g31890.1	LOC_Os11g31890.1 [368-389]	LOC_Os11g31890.1 1xPhospho [S386(99.5)]	0	2566.15	97.37	0	176.3	0	0	0	0	0	0	0	0	0	0	218.5	151.8	158.9	171.6	198.6	189.4	202.8	296.8	132.4	119	209.3	174.4
[-].MVSSPSPSSPFPAAAVSDAR.[R]	1xMet-loss [N-Term]; 1xPhospho [S3(98.9)]	19	LOC_Os03g14500.1	LOC_Os03g14500.1 [1-20]	LOC_Os03g14500.1 1xMet-loss [N-Term]; 1xPhospho [S3(98.9)]	0	1909.87	75.34	0	0	0	0	0	11.9	0	0	0	0	0	0	152.1	197.8	127.6	187.5	309.3	205.1	252.4	119.5	193.9	168.3	310.3	164.3
[K].MVSYIDQEGGDQFR.[A]	1xOxidation [M1]; 1xPhospho [S3(100)]	43	LOC_Os01g52550.1	LOC_Os01g52550.1 [603-616]	LOC_Os01g52550.1 1xPhospho [S605(100)]	0	1740.69	62.08	59.2	86.4	105.6	57.8	75.7	77.3	87.8	39.2	71.1	88.8	54.4	79.2	127	69.8	107.5	150.5	126.9	187.8	102.2	174.2	130	158.3	43.6	139.7
[R].MVTGGGGGGAGGGPPGPPGEMASDDDR.[S]	1xPhospho [S23(100)]	12	LOC_Os01g03090.1	LOC_Os01g03090.1 [18-44]	LOC_Os01g03090.1 1xPhospho [S40(100)]	0	2435.96	54.43	186.1	176	293	235.4	197.1	255.9	208.2	114.6	105.8	182.2	162.7	155.2	23.3	58.8	17.7	0	0	0	0	0	15.8	12.1	0	0
[R].MVTGGGGGGAGGGPPGPPGEMASDDDR.[S]	1xOxidation [M]; 1xPhospho [S23(100)]	26	LOC_Os01g03090.1	LOC_Os01g03090.1 [18-44]	LOC_Os01g03090.1 1xPhospho [S40(100)]	0	2451.95	45.78	176.7	244	214.4	142.8	174.4	196.2	204	230.8	205.1	123.5	128.7	148.2	23.3	52	36.8	0	0	55.5	0	0	21.1	22.5	0	0
[R].MVTGGGGGGAGGGPPGPPGEMASDDDR.[S]	2xOxidation [M1; M21]; 1xPhospho [S23(100)]	7	LOC_Os01g03090.1	LOC_Os01g03090.1 [18-44]	LOC_Os01g03090.1 1xPhospho [S40(100)]	0	2467.95	39.9	0	227.8	232.9	0	0	270.2	281.4	423.8	317	0	0	266.6	0	0	0	15.5	27.8	239.4	0	18.9	17.8	12.1	23.7	25.1
[K].MVVDGDDDSSDDEDDDDDGEPSMMDNEAGSAEK.[M]	2xPhospho [S9(100); S10(100)]	16	LOC_Os08g39820.1	LOC_Os08g39820.1 [136-168]	LOC_Os08g39820.1 2xPhospho [S144(100); S145(100)]	0	3667.16	75.19	314.6	0	469.8	0	0	1011.7	275.3	0	0	113.9	130.6	84.1	0	0	0	0	0	0	0	0	0	0	0	0
[K].MVVDGDDDSSDDEDDDDDGEPSMMDNEAGSAEK.[M]	1xOxidation [M]; 2xPhospho [S9(100); S10(100)]	72	LOC_Os08g39820.1	LOC_Os08g39820.1 [136-168]	LOC_Os08g39820.1 2xPhospho [S144(100); S145(100)]	0	3683.15	61.38	212.3	126.9	319.8	176.1	164.2	118.3	260.1	168	171	223.6	129.7	189.2	21.4	0	0	10.3	0	11.4	30.6	29.3	0	10.1	0	27.6
[K].MVVDGDDDSSDDEDDDDDGEPSMMDNEAGSAEK.[M]	2xOxidation [M23; M]; 2xPhospho [S9(100); S10(100)]	56	LOC_Os08g39820.1	LOC_Os08g39820.1 [136-168]	LOC_Os08g39820.1 2xPhospho [S144(100); S145(100)]	0	3699.15	52.56	176.6	152.8	228.4	146.1	182.5	164.9	217.7	302.4	280.9	274.4	77.2	196.1	0	0	0	0	0	0	0	0	0	0	0	0
[R].MVVIPPGMDFSSVVVPEDTSDGDDGKDFEIASPR.[S]	1xOxidation [M]; 1xPhospho [S32(100)]	94	LOC_Os01g69030.3	LOC_Os01g69030.3 [451-484]	LOC_Os01g69030.3 1xPhospho [S482(100)]	1	3704.64	107.23	21.8	9.1	0	2.7	14.1	1.3	18.9	16.2	4.5	39.4	0	44.3	114.2	328.8	222.6	277.8	72.3	130.4	88.3	46.7	322	193.5	30.3	400.5
[R].MSHVSSLNPDDMDCISEPIIR.[S]	1xCarbamidomethyl [C14]; 2xOxidation [M1; M12]; 1xPhospho [S6(99.7)]	29	LOC_Os03g05390.5	LOC_Os03g05390.5 [239-259]	LOC_Os03g05390.5 1xPhospho [S244(99.7)]	0	2528.05	77.82	52.3	75.9	60.4	35.2	39.1	43.1	63.2	67	82.7	47.6	32	57.3	143.1	110.8	117.8	119.1	27.3	107.4	182	191.3	130.6	217.1	133.1	264.8
[K].NFLDSQAEYDESSGEDQDAK.[V]	1xPhospho [S12(100)]	22	LOC_Os01g61860.1	LOC_Os01g61860.1 [50-69]	LOC_Os01g61860.1 1xPhospho [S61(100)]	0	2327.88	60.83	163.4	193.9	265.3	184.1	189.4	193	192	196.9	216.5	190.4	150.4	196.4	0	39	17.4	0	0	0	0	0	11.9	0	0	0
[K].NMGIIDEETDEDEDYQVPEANIEEDPNKDAK.[R]	1xOxidation [M2]; 1xPhospho [T9(100)]	1	LOC_Os02g01270.1	LOC_Os02g01270.1 [502-532]	LOC_Os02g01270.1 1xPhospho [T510(100)]	1	3661.49	80	0	0	0	0	0	0	0	0	0	0	0	0	395	839	0	0	0	0	0	0	424.2	741.8	0	0
[K].NMHGLGLVAESEVEEFGEVAADTEAGVVDNLSPEPLGAK.[D]	1xOxidation [M2]; 2xPhospho [S11(100); S32(100)]	13	LOC_Os03g11580.1	LOC_Os03g11580.1 [832-870]	LOC_Os03g11580.1 2xPhospho [S842(100); S863(100)]	0	4156.83	119.81	0	0	0	0	315.6	239.4	848.4	0	0	423.5	546	0	2.2	6.2	0	0	0	0	7.7	5.4	0	5.6	0	0
[R].NMRSPDQQDEAESSAGNDFPALSMSEIQNAR.[G]	1xPhospho [S4(100)]	59	LOC_Os01g12880.1	LOC_Os01g12880.1 [157-187]	LOC_Os01g12880.1 1xPhospho [S160(100)]	1	3475.45	93.97	22.1	17.3	78.9	34.6	79.4	30.4	28.5	39	43.6	44.5	23.7	52.5	231.4	201.3	187.6	153.3	206.7	120.7	116.5	84.9	152.7	146.2	150.8	153.6
[R].NMRSPDQQDEAESSAGNDFPALSMSEIQNAR.[G]	1xOxidation [M]; 1xPhospho [S4(100)]	131	LOC_Os01g12880.1	LOC_Os01g12880.1 [157-187]	LOC_Os01g12880.1 1xPhospho [S160(100)]	1	3491.45	92.83	65.5	97	69.8	84.3	83.9	47.3	62.4	103.5	112.8	61.7	45.6	70.9	117.2	106.8	136.5	109.2	153.1	109.9	141.4	147.1	103.3	127.6	130.9	112.4
[K].NMGIIDEETDEDEDYQVPEANIEEDPNKDAK.[R]	1xPhospho [T9(100)]	6	LOC_Os02g01270.1	LOC_Os02g01270.1 [502-532]	LOC_Os02g01270.1 1xPhospho [T510(100)]	1	3645.49	88.21	0	111.7	81.5	0	0	0	0	0	0	0	0	0	279.6	484.4	343.5	296.3	0	0	0	0	346.7	303.5	0	152.6
[R].NMRSPDQQDEAESSAGNDFPALSMSEIQNAR.[G]	2xOxidation [M2; M24]; 1xPhospho [S4(100)]	91	LOC_Os01g12880.1	LOC_Os01g12880.1 [157-187]	LOC_Os01g12880.1 1xPhospho [S160(100)]	1	3507.44	76.58	68.4	99.2	75.3	61.8	136	98.7	91	190.8	189.9	68.7	44.8	76.7	54.6	62	73.4	75.8	128.5	105.7	153	195	69.6	80.1	79.8	121.2
[K].NNAGEIIGTRFETGEVK.[S]	1xPhospho [T9(100)]	202	LOC_Os07g37240.1	LOC_Os07g37240.1 [103-119]	LOC_Os07g37240.1 1xPhospho [T111(100)]	1	1914.9	66.88	0.6	0.1	0.5	0.2	0.9	1.1	0.6	0.9	0.4	0.2	0.3	0.9	233.2	198	143.3	252.3	189.7	235.9	247.7	228.6	207.8	167.9	177.8	111.1
[K].NNAGEIIGTRFETGEVKSTPFQPYTEVFGLQR.[F]	1xPhospho [T9(100)]	18	LOC_Os07g37240.1	LOC_Os07g37240.1 [103-134]	LOC_Os07g37240.1 1xPhospho [T111(100)]	2	3665.76	105.98	0	0	0	0	0	0	0	0	0	0	0	0	90.6	128.2	42.4	259.7	245.5	543.4	236.9	252.9	152.2	71.7	135.6	241.1
[K].NNAGFPHNVVFDEDAVPSGVDVSK.[I]	1xPhospho [S18(100)]	38	LOC_Os06g01210.1	LOC_Os06g01210.1 [88-111]	LOC_Os06g01210.1 1xPhospho [S105(100)]	0	2594.16	93.62	9.3	17.5	0	0	0	30	17.2	56	44.6	0	20.9	45.7	225.5	185	223.5	203.8	204.3	114.8	119.6	96.5	214.4	205.9	128.4	237.2
[K].NNASMHSTFLQEGTNTLSPLR.[N]	1xPhospho [S18(100)]	46	LOC_Os10g36060.1	LOC_Os10g36060.1 [253-273]	LOC_Os10g36060.1 1xPhospho [S270(100)]	0	2398.09	82.91	77.9	100.9	118	94.2	92.7	83.1	84	64	63.7	77.5	70.3	75	133.5	41.5	142.7	134.6	162.1	99.4	111.4	107	113.3	113.9	145	94.4
[K].NNASMHSTFLQEGTNTLSPLR.[N]	1xOxidation [M5]; 1xPhospho [S18(100)]	21	LOC_Os10g36060.1	LOC_Os10g36060.1 [253-273]	LOC_Os10g36060.1 1xPhospho [S270(100)]	0	2414.08	77.22	76	55.6	70.8	48.3	0	28.3	99	90.8	85.8	102.2	149.1	89.5	161.9	57.7	115.5	120.2	152.8	0	179.3	169.1	133	113.4	154.8	146.7
[K].NNAAAATTTCAGDERPTTSGAEPR.[V]	1xCarbamidomethyl [C10]; 1xPhospho [T/S]	16	LOC_Os01g04800.1	LOC_Os01g04800.1 [294-317]		0	2499.06	34.14	101.5	133.7	0	0	116.4	0	0	132.6	210	141.5	0	123.8	0	100.7	117.5	63.6	0	256.5	198	0	157.7	152	290.5	104.2
[K].NMAETSVEGNGISTVDISNSSPAKR.[L]	1xOxidation [M2]; 1xPhospho [S21(99.4)]	40	LOC_Os04g49580.1	LOC_Os04g49580.1 [561-585]	LOC_Os04g49580.1 1xPhospho [S581(99.4)]	1	2660.19	59.37	41.2	40.1	53.9	44	55.1	58.9	73.8	94.2	102	45.4	20.3	50	128.5	128.1	109.3	133.9	150.5	183.5	139.9	186.3	156.1	161.3	96.7	146.8
[K].NMAETSVEGNGISTVDISNSSPAKR.[L]	1xPhospho [S21(99.3)]	21	LOC_Os04g49580.1	LOC_Os04g49580.1 [561-585]	LOC_Os04g49580.1 1xPhospho [S581(99.3)]	1	2644.19	66.46	24.6	26.3	58.7	43.7	39.6	67.7	42.9	68.2	46.7	39	35.2	44.7	243.6	159.1	176.5	146.9	175.5	125.9	117.6	112.3	155.2	176.1	163.7	110.2
[R].NLPAVAALPATAPVTSASLVTLKPPGSSPVK.[S]	1xPhospho [S/T]	38	LOC_Os02g48810.1	LOC_Os02g48810.1 [43-73]		0	3034.66	110.6	11.4	8	0	16.4	43.7	92.9	70.7	39.1	5.3	16.2	8.7	34.7	187.6	162.3	185.2	151.5	191.1	165.4	159.5	171.1	153.3	163	181.6	181.2
[R].NLPDPDAEVIALSPK.[T]	1xPhospho [S13(100)]	102	LOC_Os04g47860.6	LOC_Os04g47860.6 [74-88]	LOC_Os04g47860.6 1xPhospho [S86(100)]	0	1658.8	92.76	24.5	16.1	11.7	40.3	30.8	31.8	11.1	38.3	34.6	27.5	22.6	23.6	194.5	161.5	167.1	201.5	194.5	144.5	192.5	154.9	196.2	171.1	128.8	179.6
[R].NLPGTPDPDAEVIALSPGTLLATNR.[F]	1xPhospho [S16(100)]	35	LOC_Os07g39310.1	LOC_Os07g39310.1 [34-58]	LOC_Os07g39310.1 1xPhospho [S49(100)]	0	2612.3	113.6	51.1	16.3	20.2	36.4	58.8	86.3	92.5	8	15.2	58.4	146	80.7	140.6	209	160.4	155.7	122.3	169.1	108	65.7	160.9	131.4	122.1	185.3
[K].NIPSSLQSQGSLSISESDSETQSAPPTPKPDSEETTPK.[Q]	1xPhospho [S17(98.6)]	45	LOC_Os01g07370.2	LOC_Os01g07370.2 [96-133]	LOC_Os01g07370.2 1xPhospho [S112(98.6)]	0	4036.84	79.19	66.3	82.9	97.3	60.4	78.1	82.3	87.7	68.3	73.4	118.8	40.5	142.9	81.2	158.5	159.8	182.3	163.6	24.9	76.4	62	140.4	142.7	93.7	115.6
[K].NIPSSLQSSVSFGISESDSEAQSPSSPER.[D]	1xPhospho [S26(100)]	20	LOC_Os05g07680.2	LOC_Os05g07680.2 [88-116]	LOC_Os05g07680.2 1xPhospho [S113(100)]	0	3089.36		0	0	0	0	0	0	0	0	0	0	0	0	0	0	0	0	0	0	0	0	0	0	0	0
[K].NIPSSLQSSVSFGISESDSEAQSPSSPERDLQEK.[M]	1xPhospho [S]	2	LOC_Os05g07680.2	LOC_Os05g07680.2 [88-121]		1	3702.67		0	0	0	0	0	0	0	0	0	0	0	0	0	0	0	0	0	0	0	0	0	0	0	0
[R].NIQAEQQSGIVVELMQPR.[G]	1xPhospho [S8(100)]	23	LOC_Os12g38440.1	LOC_Os12g38440.1 [102-119]	LOC_Os12g38440.1 1xPhospho [S109(100)]	0	2120.02	100.2	192.3	33.3	48.4	46.1	65.6	53.1	34.6	41.9	26.1	48	31.3	24.3	147.8	171.8	178	146.1	141.8	132.8	121.7	99.7	192	136.8	121.7	164.6
[R].NIQAEQQSGIVVELMQPR.[G]	1xOxidation [M15]; 1xPhospho [S8(100)]	17	LOC_Os12g38440.1	LOC_Os12g38440.1 [102-119]	LOC_Os12g38440.1 1xPhospho [S109(100)]	0	2136.02	83.04	80.3	64	66.1	91.3	130	130.5	137.3	163.9	144.8	79	61.5	109.2	100.7	0	84.3	91.4	84.5	87.7	122.4	187	84.7	88.8	111.9	98.9
[K].NLQVANALSEDTFIVNSDISSPQEHHTLQK.[H]	1xPhospho [S/T]	17	LOC_Os04g24170.2	LOC_Os04g24170.2 [129-158]		0	3415.62	98.81	0	0	0	0	0	0	0	0	0	0	0	0	314.4	411	283.2	229.1	190.7	0	168	80.8	219.4	0	240	263.4
[R].NLSLEELAGEVGLSPGR.[R]	1xPhospho [S14(100)]	7	LOC_Os05g34500.1	LOC_Os05g34500.1 [69-85]	LOC_Os05g34500.1 1xPhospho [S82(100)]	0	1820.88	109.72	195.2	62.5	28.8	185.7	189	186.5	217.9	0	32.5	158.9	193.8	0	64.4	65.5	104.9	155.9	64.6	58.6	100.8	51.6	114.5	55.7	54.2	58.4
[R].NLSLEELAGEVGLSPGR.[R]	2xPhospho [S3(100); S14(100)]	27	LOC_Os05g34500.1	LOC_Os05g34500.1 [69-85]	LOC_Os05g34500.1 2xPhospho [S71(100); S82(100)]	0	1900.85	113.6	108.5	91.2	109	80.1	126	165.9	268.6	38.8	45	115.9	410.7	161.8	5.8	143.7	117.9	112.4	0	13.1	0	0	105.5	54.4	0	125.9
[R].NLSLEELAGEVGLSPGRR.[L]	2xPhospho [S3(100); S14(100)]	19	LOC_Os05g34500.1	LOC_Os05g34500.1 [69-86]	LOC_Os05g34500.1 2xPhospho [S71(100); S82(100)]	1	2056.95	107.54	271.8	463.6	77.2	133.5	62.9	103.1	43.6	53.3	55	52.7	17.4	73.5	62.1	161.8	142.2	91.2	24.8	48.7	33.6	11.4	151.9	82.1	16	166.5
[R].NLSLGGFPVASSPYGR.[S]	1xPhospho [S/Y]	3	LOC_Os02g57200.1	LOC_Os02g57200.1 [708-723]		0	1701.8	98.67	109	39.6	21.7	183.9	34.1	32.3	23.9	72	66	23.1	17.7	18.2	159.4	171.1	146	148.4	216.7	117.1	144.9	160.2	136.8	138.1	138	81.7
[R].NLSPPWRPDDKDGHYVFAVGENLTPR.[Y]	1xPhospho [S3(100)]	92	LOC_Os01g62080.2	LOC_Os01g62080.2 [71-96]	LOC_Os01g62080.2 1xPhospho [S73(100)]	1	3060.44	99.51	160.2	20.2	51.1	182.9	48.4	29.7	24.9	13.9	132.5	220	32.4	21.9	128.1	96.5	133	121.1	119.8	143.6	120.8	99.3	127.4	125.9	127	119.3
[R].NLSQEPQSASSAEDLK.[V]	1xPhospho [S11(99.6)]	39	LOC_Os07g36940.1	LOC_Os07g36940.1 [644-659]	LOC_Os07g36940.1 1xPhospho [S654(99.6)]	0	1783.77	44.41	109.4	156	172.8	112.3	117.4	129.3	149.8	142.7	150.8	138.6	93	120.6	121.6	113.3	105.2	44.5	18.7	133.2	0	21.8	118.9	111.2	0	18.9
[K].NLSSGQNAFTGLAGTGFSGSSFSFGSGSK.[E]	1xPhospho [S26(98.9)]	31	LOC_Os05g28190.1	LOC_Os05g28190.1 [257-285]	LOC_Os05g28190.1 1xPhospho [S282(98.9)]	0	2837.24	107.3	453	412.3	101.9	158.4	128	100	4.4	74.3	189.2	0	29.8	0	50.8	46.9	69.4	0	162.7	0	118.7	0	108.1	57.3	134.9	0
[R].NISSLGLEGQTIYQR.[R]	1xPhospho [S3(100)]	40	LOC_Os04g47240.1	LOC_Os04g47240.1 [700-714]	LOC_Os04g47240.1 1xPhospho [S702(100)]	0	1758.84	88.51	87.7	27.2	168.7	110.6	104.6	119.3	60.6	124	124.7	94.4	103	110.4	118.2	103.9	122.1	92	98.8	74.8	76.4	67.8	86.1	98.4	112	114.2
[R].NLSSISSSAASPSPLSPADGFLCVK.[D]	1xCarbamidomethyl [C23]; 1xPhospho [S3(100)]	29	LOC_Os08g05630.1	LOC_Os08g05630.1 [4-28]	LOC_Os08g05630.1 1xPhospho [S6(100)]	0	2572.2	109.25	250.2	49	37.3	243.6	252.9	109.6	190.5	50.6	18	173.2	756.1	177.4	8.3	6.3	7.6	6	9.4	8.9	7.7	7.7	2.1	9.1	9.8	8.6
[K].NLTEGDDGDADYQQGEGEDGGAKPK.[V]	1xPhospho [T3(100)]	7	LOC_Os06g21580.1	LOC_Os06g21580.1 [53-77]	LOC_Os06g21580.1 1xPhospho [T55(100)]	0	2646.05	34.82	0	0	0	0	0	197.9	441.2	0	434	286.1	0	348.6	0	0	0	0	0	202.4	284	0	0	0	205.7	0
[K].NLTWCTSPENAMIYTPESPLYQVDDCDMK.[Q]	2xCarbamidomethyl [C5; C26]; 2xPhospho [S18(100); T/S/Y]	5	LOC_Os05g30010.1	LOC_Os05g30010.1 [340-368]	LOC_Os05g30010.1 2xPhospho [S357(100); T/S/Y]	0	3638.43	112.33	0	0	0	0	0	0	0	0	0	0	0	0	0	0	0	2400	0	0	0	0	0	0	0	0
[K].NLVATGKPESFGGPFLVPSYR.[G]	1xPhospho [S10(100)]	24	LOC_Os01g31690.1	LOC_Os01g31690.1 [218-238]	LOC_Os01g31690.1 1xPhospho [S227(100)]	0	2316.14	99.94	0	0	0	0	0	0	0	0	0	0	0	0	165.5	152.7	167.6	163.9	244	263.6	161.4	204.7	218.9	205.7	223.7	228.2
[K].NNEEGNNSDKGEEDEEEEAAR.[K]	1xPhospho [S8(100)]	39	LOC_Os10g10990.1; LOC_Os10g10990.2	LOC_Os10g10990.1 [233-253]; LOC_Os10g10990.2 [233-253]	LOC_Os10g10990.1 1xPhospho [S240(100)]; LOC_Os10g10990.2 1xPhospho [S240(100)]	1	2444.9	22.22	0	0	0	0	0	0	0	0	0	0	0	0	22.6	0	6.2	207.9	324.6	231.9	343.9	336.5	0	315.9	308	302.5
[K].NNEEGNNSDKGEEDEEEEAARK.[N]	1xPhospho [S8(100)]	64	LOC_Os10g10990.1; LOC_Os10g10990.2	LOC_Os10g10990.1 [233-254]; LOC_Os10g10990.2 [233-254]	LOC_Os10g10990.1 1xPhospho [S240(100)]; LOC_Os10g10990.2 1xPhospho [S240(100)]	2	2572.99	20.92	93.2	84.7	70.9	90.7	79.4	102	101.2	107	77.5	45.5	109.9	119	49.7	0.2	42.9	117.3	141.3	160.1	144.2	159.2	0.2	151.6	171.4	181.2
[R].NPFAHLAPYSAAGSSPTTTTATTESDGSSAR.[T]	1xPhospho [S15(100)]	17	LOC_Os04g56120.1	LOC_Os04g56120.1 [398-428]	LOC_Os04g56120.1 1xPhospho [S412(100)]	0	3133.37	76.56	178.1	234.5	250.6	197.4	185.3	204.9	160.1	178.6	226	221.4	146.6	216.6	0	0	0	0	0	0	0	0	0	0	0	0
[R].NPFDLPYDSEEAAIPGSAPSVLHTR.[K]	1xPhospho [S17(100)]	29	LOC_Os01g59670.1	LOC_Os01g59670.1 [513-537]	LOC_Os01g59670.1 1xPhospho [S529(100)]	0	2763.27	103.96	270.8	147.1	58.3	76.6	108.5	46.2	38.5	54.3	52.8	145.2	48	166.5	101.3	135.1	87.8	91.5	114.9	101.3	87.7	70.3	146.4	81.6	77.5	91.8
[R].NPFESSFSGPSIISGPLTPSGHIPYSGNISLR.[S]	1xPhospho [S/T/Y]	47	LOC_Os04g39240.1	LOC_Os04g39240.1 [582-613]		0	3395.63	112.15	63.4	11.3	20.1	45.6	56.7	85.3	283.3	0	0	278.7	559.9	362	54.5	40.5	97.1	73.1	53.3	83.8	50.6	0	0	45.7	40.2	94.9
[R].NPFESSFSGPSIISGPLTPSGHIPYSGNISLR.[S]	2xPhospho [S20(100); S30(100)]	29	LOC_Os04g39240.1	LOC_Os04g39240.1 [582-613]	LOC_Os04g39240.1 2xPhospho [S601(100); S611(100)]	0	3475.6	116.13	211.8	14	53.1	131.7	171.9	331.2	403.3	11.4	51.9	290.8	397.6	244.5	0	0	39.8	0	0	0	0	0	0	0	0	46.9
[K].NPFILDDTRSDDLFELPTENYHSEAQNVAESK.[L]	1xPhospho [T/S/Y]	23	LOC_Os09g32540.1	LOC_Os09g32540.1 [533-564]		1	3774.68	105.72	59.3	128.3	34.2	146.9	137.2	98.6	0	59.4	154	40.9	91.7	240.2	60.7	329	136.4	133.8	83.7	55.7	0	10.3	109.6	128.2	28	134
[R].NPIAANVASSSVAAASPPR.[N]	1xPhospho [S16(100)]	37	LOC_Os09g37700.1	LOC_Os09g37700.1 [267-285]	LOC_Os09g37700.1 1xPhospho [S282(100)]	0	1859.9	65.37	57.2	74.2	89	58.2	64.5	66.4	84.2	84.1	107.8	72.8	37.8	64.3	170.4	95.6	144.3	132.1	124.6	109.4	152	108.8	124.7	145.2	107.5	124.9
[R].NPPPDAPHLVVTTPEIESLRPKSPPQK.[S]	1xPhospho [S18(99.4)]	147	LOC_Os10g31030.1	LOC_Os10g31030.1 [933-959]	LOC_Os10g31030.1 1xPhospho [S950(99.4)]	1	3024.56	83.57	74.7	96.5	122	86.3	98.5	82	83	58.8	70.5	82.3	76.7	102.4	107.7	80	134.4	125.3	166.9	95	108.6	132.2	84.1	111.9	119	101.2
[R].NPPPEAPHLVVTTPEIEGLRPKSPPHK.[-]	1xPhospho [S23(100)]	106	LOC_Os03g05420.1	LOC_Os03g05420.1 [727-753]	LOC_Os03g05420.1 1xPhospho [S749(100)]	1	3017.56	79.73	33.7	38.8	53.6	49.7	55.4	57.9	62	54.2	50.1	57.9	59.6	73.1	137.5	118.3	174.8	98.9	211.7	132.6	136.8	182.5	118.9	119.8	216.8	105.4
[R].NPPPEAPHLVVTTPEIEGLRPKSPPQKN.[-]	1xPhospho [S23(100)]	62	LOC_Os01g16180.1	LOC_Os01g16180.1 [737-764]	LOC_Os01g16180.1 1xPhospho [S759(100)]	2	3122.6	82.45	31.8	14.4	37.7	33.9	31.1	27.6	38.6	52	55.8	55.4	35.6	63	165.8	105.2	148.7	167.6	225.6	157.7	195.3	187.1	136.3	136.1	190.8	107
[R].NPSDGNLSSAAAAAQANQMWPNSY.[-]	1xPhospho [S/Y]	8	LOC_Os05g50480.1	LOC_Os05g50480.1 [839-862]		0	2545.04	100.89	0	0	6	0	0	0	0	0	0	0	0	0	134.5	131.4	187.2	247.9	283.4	117.4	90.6	84.7	385.9	407.7	123	200.4
[R].NPSDGNLSSAAAAAQANQMWPNSY.[-]	1xOxidation [M19]; 1xPhospho [S3(100)]	9	LOC_Os05g50480.1	LOC_Os05g50480.1 [839-862]	LOC_Os05g50480.1 1xPhospho [S841(100)]	0	2561.04	93.92	2.2	961.2	2.6	3.7	1.8	8.7	1.8	4	1058.1	0	3.1	0	14.1	18.7	13.8	38.8	56.2	21.2	28.8	31.4	30.2	40.9	28.9	29.7
[R].NPSDLAAFFGPPSPSPSPSPAAR.[H]	1xPhospho [S]	6	LOC_Os06g01200.1	LOC_Os06g01200.1 [78-100]		0	2347.08	103.55	0	0	0	0	0	0	0	0	0	0	0	0	454.8	0	311.4	188	394.4	0	207.8	107.2	0	89	330.3	317
[K].NPSINIVCVEPSESPVISGGSPGPHK.[I]	1xCarbamidomethyl [C8]; 1xPhospho [S]	23	LOC_Os06g36840.1	LOC_Os06g36840.1 [234-259]		0	2738.29	91.45	0	0	0	0	0	0	0	0	0	0	0	0	200.6	152.7	184.4	185.6	231.1	153.5	238.1	280.2	182.1	192.6	223.6	175.5
[K].NPSNPISSHETPLSMGEILSSLDPGISLANHSGEYSVESR.[Q]	1xPhospho [S36(99.1)]	6	LOC_Os03g24180.1	LOC_Os03g24180.1 [505-544]	LOC_Os03g24180.1 1xPhospho [S540(99.1)]	0	4288.97	115.66	0	0	0	112.4	0	0	0	28.8	0	0	128.3	0	45.3	533.1	356.4	234.4	71.3	199.8	0	0	339.7	68.6	0	282
[K].NPSPAAGDTTKVDEEK.[K]	1xPhospho [S3(100)]	22	LOC_Os12g37650.1	LOC_Os12g37650.1 [193-208]	LOC_Os12g37650.1 1xPhospho [S195(100)]	1	1738.75	26.01	0	0	9.2	5.2	0	0	7.5	18.9	0	7.2	4.2	8.6	70.7	93.6	66.9	174.5	267.5	238.9	362.8	333.8	38.4	141.3	366.3	184.4
[R].NPSPAPPAATASLTTAPGSLFSQHTPTLTAAANDAK.[S]	1xPhospho [S3(100)]	15	LOC_Os10g42430.1	LOC_Os10g42430.1 [445-480]	LOC_Os10g42430.1 1xPhospho [S447(100)]	0	3554.72	103.39	0	292	0	66.5	0	132.4	25.9	73.9	0	25.7	31.3	0	0	414.6	359.8	0	0	0	0	482.2	0	495.7	0	0
[R].NPSQNEDKDEDESEEEEEEEEGPVIPDR.[A]	1xPhospho [S13(100)]	119	LOC_Os03g63670.2	LOC_Os03g63670.2 [204-231]	LOC_Os03g63670.2 1xPhospho [S216(100)]	1	3353.3	52.45	132.5	157.5	218.9	143.8	154.9	196.7	203.2	159.3	165.2	164.1	114.9	169.7	40.8	185.3	115.1	0	2.9	3.7	3	0	31.6	30.7	3.3	2.6
[R].NPTGFAYSEDTADEADEEGLSLVGSAVK.[G]	1xPhospho [T11(100)]	11	LOC_Os03g21690.1	LOC_Os03g21690.1 [450-477]	LOC_Os03g21690.1 1xPhospho [T460(100)]	0	2952.27	104.64	1351.1	0	0	218.2	161.2	59.2	0	0	0	297.5	0	312.8	0	0	0	0	0	0	0	0	0	0	0	0
[R].NPTGSLNQSDNYAQRPSMSLK.[E]	1xPhospho [S5(100)]	42	LOC_Os02g56560.1	LOC_Os02g56560.1 [333-353]	LOC_Os02g56560.1 1xPhospho [S337(100)]	0	2388.06	58.91	129.1	132.5	229.3	137.9	131.2	134.9	127.8	110.1	130.3	153.2	109	129.7	68.5	71.3	76.4	60.5	56.9	43	70.4	49.8	51.7	78.4	65.5	52.6
[R].NPTLLAPTPSPSSIPPLLEPSRSSPPPPMAATIVSVK.[A]	1xPhospho [S24(99.3)]	39	LOC_Os10g08550.1	LOC_Os10g08550.1 [7-43]	LOC_Os10g08550.1 1xPhospho [S30(99.3)]	1	3827.01	115.62	0	0	0	0	0	0	0	0	0	0	0	0	204.3	280.1	257.5	235.1	264.8	151.9	131.9	170.9	243.5	159.3	199.3	101.5
[R].NILSSGSSEEDQEGSGGETELPEIDAHGVDQELK.[H]	1xPhospho [S15(100)]	8	LOC_Os03g51690.2	LOC_Os03g51690.2 [211-244]	LOC_Os03g51690.2 1xPhospho [S225(100)]	0	3636.57	94.56	0	0	0	0	0	0	0	0	0	0	0	0	276.4	266.9	317.8	281.5	153.3	0	125.2	0	251.5	274.3	160.6	292.6
[K].NNMQLAIVPADGCASTLEQQYYGSGPEHDESSETISNR.[S]	1xCarbamidomethyl [C13]; 1xPhospho [S24(100)]	9	LOC_Os01g37790.1	LOC_Os01g37790.1 [519-556]	LOC_Os01g37790.1 1xPhospho [S542(100)]	0	4248.81	97.39	553.2	0	0	0	0	0	0	0	0	0	0	0	274.1	227.1	0	0	408.6	126.1	378.2	432.8	0	0	0	0
[K].NNMQLAIVPADGCASTLEQQYYGSGPEHDESSETISNR.[S]	1xCarbamidomethyl [C13]; 1xOxidation [M3]; 1xPhospho [S24(100)]	10	LOC_Os01g37790.1	LOC_Os01g37790.1 [519-556]	LOC_Os01g37790.1 1xPhospho [S542(100)]	0	4264.81	92.93	0	0	0	0	0	654.2	0	708.9	818.6	0	0	218.3	0	0	0	0	0	0	0	0	0	0	0	0
[R].NNNTANSYSVRPTGFETVNVPEGHGGIALR.[D]	1xPhospho [S9(100)]	102	LOC_Os09g13870.2	LOC_Os09g13870.2 [268-297]	LOC_Os09g13870.2 1xPhospho [S276(100)]	0	3251.52	85.62	117.1	124.1	148.8	105.1	132.4	116.8	125.3	80.7	92.3	70.9	64.4	66.8	160.3	108.1	114.7	60.1	92.1	81.3	92.9	90.9	103.8	84.6	76.2	90.4
[R].NNPPSPPPGQGPAPTPTLLYASATGTSK.[A]	1xPhospho [S5(100)]	74	LOC_Os03g56390.1	LOC_Os03g56390.1 [41-68]	LOC_Os03g56390.1 1xPhospho [S45(100)]	0	2798.34	94.02	37.9	89	31.2	25.7	36.1	57.1	15.3	65.7	76.7	58.2	43.4	46.2	138.1	91.4	122.6	138.8	201.4	161.9	199.4	207.1	146.2	129.6	152.5	128.4
[R].NNQSNGPGTPLIDSIDVDQIVIPEK.[N]	1xPhospho [T9(100)]	20	LOC_Os06g46310.2	LOC_Os06g46310.2 [20-44]	LOC_Os06g46310.2 1xPhospho [T28(100)]	0	2743.32	111.48	170.6	0	0	87.2	138	0	251.9	27.3	18.1	190.5	283.1	225.8	61	130.9	91.8	66.8	61.2	88.5	84.5	50.5	84.8	75.2	91.4	121.1
[K].NNSAMCESEIQEASPMTDIFLEKPTK.[V]	1xCarbamidomethyl [C6]; 1xPhospho [S14(100)]	9	LOC_Os04g53350.1	LOC_Os04g53350.1 [474-499]	LOC_Os04g53350.1 1xPhospho [S487(100)]	0	3050.32	100.74	76.1	0	73.1	0	0	0	0	0	0	160.5	43.2	0	367.4	0	368.4	173.6	228.3	135.5	0	0	162.1	258.9	166.8	186.1
[K].NNSAMCESEIQEASPMTDIFLEKPTK.[V]	1xCarbamidomethyl [C6]; 1xOxidation [M5]; 1xPhospho [S14(100)]	1	LOC_Os04g53350.1	LOC_Os04g53350.1 [474-499]	LOC_Os04g53350.1 1xPhospho [S487(100)]	0	3066.31	98.2	0	0	0	0	0	0	0	0	0	0	0	0	569.8	461.8	418.5	0	0	0	258.1	0	344.9	0	0	347
[R].NNSHLGATVPIPTSSPITVNTEIVR.[Q]	1xPhospho [S15(100)]	1	LOC_Os01g16170.1	LOC_Os01g16170.1 [164-188]	LOC_Os01g16170.1 1xPhospho [S178(100)]	0	2697.36	98.8	0	0	0	0	0	0	0	0	0	0	0	0	0	0	0	918.3	711.5	0	770.3	0	0	0	0	0
[R].NNSYHAQLGERDESDDDVDGDGGK.[V]	1xPhospho [S14(100)]	19	LOC_Os02g19640.1	LOC_Os02g19640.1 [236-259]	LOC_Os02g19640.1 1xPhospho [S249(100)]	1	2673.03	32.04	135.1	157.4	180.4	117.3	136.2	143	142	158.2	134.6	151.2	112	151.2	0	0	0	0	6.7	217	176.7	0	6.6	0	220.7	53.8
[K].NNTMVYQTSLAMRPLSPGK.[Q]	1xOxidation [M]; 1xPhospho [S16(100)]	30	LOC_Os08g37904.4	LOC_Os08g37904.4 [668-686]	LOC_Os08g37904.4 1xPhospho [S683(100)]	0	2204.02	72.89	74.6	57.5	74.1	69.7	101.9	69.7	106.9	82.3	86	84.2	72.1	77.6	123.8	103.8	116.8	120.7	139.6	112.5	114	148.9	106.6	112.9	142.2	101.7
[R].NNTTTTTTASGGGGGGEEGQLVAIDK.[G]	1xPhospho [T/S]	6	LOC_Os11g19480.1	LOC_Os11g19480.1 [392-417]		0	2516.11	60.61	0	0	33.6	0	31.2	0	28.8	34.1	33.5	0	0	0	164.4	177.1	201.9	148.1	252.4	161.9	212.9	164.5	238.2	253.7	64.3	199.3
[K].NNVELTSADTPSSPSNSASTGNSEAVYQLVSMFAALAAQGDR.[A]	1xPhospho [S/T/Y]	21	LOC_Os07g49320.1	LOC_Os07g49320.1 [371-412]		0	4337.95		0	0	0	0	0	0	0	0	0	0	0	0	0	0	0	0	0	0	0	0	0	0	0	0
[K].NNVELTSADTPSSPSNSASTGNSEAVYQLVSMFAALAAQGDR.[A]	1xOxidation [M32]; 1xPhospho [S13(99.4)]	31	LOC_Os07g49320.1	LOC_Os07g49320.1 [371-412]	LOC_Os07g49320.1 1xPhospho [S383(99.4)]	0	4353.95	123.41	446.4	778.1	0	0	0	0	0	57.2	0	670.3	424.9	0	0	0	0	0	0	23.1	0	0	0	0	0	0
[K].NNVELTSADTPSSPSNSASTGNSEAVYQLVSMFAALAAQGDR.[A]	2xPhospho [T10(97.9); S/T/Y]; 1xOxidation [M32]	14	LOC_Os07g49320.1	LOC_Os07g49320.1 [371-412]	LOC_Os07g49320.1 2xPhospho [T380(97.9); S/T/Y]	0	4433.91		0	0	0	0	0	0	0	0	0	0	0	0	0	0	0	0	0	0	0	0	0	0	0	0
[K].NNVGSSSFNCSSPNIIESDDLVSALSGMNLSSSR.[A]	1xCarbamidomethyl [C10]; 1xPhospho [S]	30	LOC_Os01g74030.1	LOC_Os01g74030.1 [253-286]		0	3625.58	116.37	0	0	0	0	0	0	0	0	44.8	0	326.4	0	103.2	249.7	249.8	262	105.3	178.4	125.1	0	353.5	170.2	0	231.6
[R].NPAGVDSGDEGTAPGGR.[R]	1xPhospho [S7(100)]	7	LOC_Os09g37760.1	LOC_Os09g37760.1 [60-76]	LOC_Os09g37760.1 1xPhospho [S66(100)]	0	1636.66	29.25	163.6	200.2	173.9	130.8	195.8	290	177.4	242.8	193	207.7	170.1	254.6	0	0	0	0	0	0	0	0	0	0	0	0
[K].NPASPTRQEQPSSNFDVQNK.[N]	1xPhospho [S4(100)]	25	LOC_Os01g33800.1	LOC_Os01g33800.1 [222-241]	LOC_Os01g33800.1 1xPhospho [S225(100)]	1	2324.03	41.97	78.5	101.1	127.1	99	86.5	106.9	108	135.6	124.8	70.8	54.9	68.5	103.1	140.7	111.2	120.6	101.6	80.1	92	87.3	130.3	139.6	51.1	80.5
[K].NILSSGQMPLASSPGDLAVNLK.[A]	1xPhospho [S13(100)]	17	LOC_Os10g40780.1	LOC_Os10g40780.1 [876-897]	LOC_Os10g40780.1 1xPhospho [S888(100)]	0	2292.13	107.41	411.3	393.2	138.3	112.1	84.2	138.9	36.1	153.8	98.7	78.2	0	83.7	53	148.6	107.6	106.6	19.3	23.5	14.4	0	53.1	76.3	8.6	60.5
[K].NLLSPSTPFFFNTLYDPYR.[E]	1xPhospho [S4(100)]	22	LOC_Os03g40270.1	LOC_Os03g40270.1 [133-151]	LOC_Os03g40270.1 1xPhospho [S136(100)]	0	2372.1	121.97	169.1	207.4	0	0	172.9	255	324	0	9.9	302.7	457.1	418	0	16.7	0	6.6	0	11.4	0	7.9	11.5	4.5	13.6	11.9
[K].NGMLTPSNQWDSPPESSAR.[L]	1xOxidation [M3]; 1xPhospho [S12(100)]	61	ChrUn.fgenesh.mRNA.76	ChrUn.fgenesh.mRNA.76 [259-277]	ChrUn.fgenesh.mRNA.76 1xPhospho [S270(100)]	0	2169.89	60.04	107.3	131.1	146.7	99.9	117.2	125.2	154.5	168	153.6	117	80.2	125.4	89.5	99.8	89	77.9	52.1	70.6	40.6	83.6	87	115.5	14.5	53.8
[K].NGMLTPSNQWDSPPESSAR.[L]	2xPhospho [T5(100); S12(100)]	50	ChrUn.fgenesh.mRNA.76	ChrUn.fgenesh.mRNA.76 [259-277]	ChrUn.fgenesh.mRNA.76 2xPhospho [T263(100); S270(100)]	0	2233.86	77.19	135.9	115.5	242.7	152	144.9	146	122.1	111.7	82.1	154.8	109.3	133.7	53.7	122.6	77.3	76.5	64.2	11.9	30.9	13.4	58.5	141.6	35.9	62.9
[K].NGMSDDEEHGVNEDATDSQSGK.[G]	1xPhospho [S4(100)]	29	LOC_Os12g06640.1	LOC_Os12g06640.1 [76-97]	LOC_Os12g06640.1 1xPhospho [S79(100)]	0	2401.87	28.93	94.5	108.5	144.1	109.1	113.2	113.1	100.1	98.5	75.7	83.8	76.6	78.4	0	23.4	0	208.9	73.9	203	246.3	4	0	8	217.4	219.6
[K].NGMSDDEEHGVNEDATDSQSGK.[G]	1xOxidation [M3]; 1xPhospho [S4(100)]	25	LOC_Os12g06640.1	LOC_Os12g06640.1 [76-97]	LOC_Os12g06640.1 1xPhospho [S79(100)]	0	2417.87	23.24	79.7	0	0	44.5	2.1	93.7	0	0	153.8	1.2	0	1.3	1.6	0	0	174.2	234.5	280.1	307.7	310	0	138.4	299.9	277.1
[R].NGNNNTDDKKPPTPVR.[D]	1xPhospho [T13(100)]	53	LOC_Os03g16800.2	LOC_Os03g16800.2 [213-228]	LOC_Os03g16800.2 1xPhospho [T225(100)]	1	1846.84	21.41	71.9	66	0	52.5	133.4	125.7	68	72.3	41.7	77.5	145	137.4	85	66.7	47.4	125.6	186.5	153.4	125.4	135.2	77	144.7	161.9	100
[R].NGSHSNVTSAGSSSITSSESGPEYSSPIAH.[-]	1xPhospho [S26(100)]	15	LOC_Os01g39310.1	LOC_Os01g39310.1 [777-806]	LOC_Os01g39310.1 1xPhospho [S802(100)]	0	3014.26	53.97	0	70.2	66.3	23.4	66	28.8	75.3	69.6	62.4	106.6	56.5	52.5	185.7	104.6	169.8	175.6	134.7	154.8	48.1	110	228.1	271.2	32.9	107.1
[R].NGTEPVPFSSIGSGSFSPGSPLHASPELLSAAVMEAK.[K]	1xPhospho [S20(100)]	68	LOC_Os04g56140.1	LOC_Os04g56140.1 [182-218]	LOC_Os04g56140.1 1xPhospho [S201(100)]	0	3735.76	116.35	98.5	6.2	27.6	88.9	87.2	165.6	167.3	14.3	17.5	127.4	179.8	108.9	102.7	112.8	116.3	118.8	122.2	136.8	90	77.2	122.9	81.1	125.5	104.5
[R].NGTEPVPFSSIGSGSFSPGSPLHASPELLSAAVMEAK.[K]	1xOxidation [M34]; 1xPhospho [S25(99.5)]	60	LOC_Os04g56140.1	LOC_Os04g56140.1 [182-218]	LOC_Os04g56140.1 1xPhospho [S206(99.5)]	0	3751.76	113.96	111.7	16.9	24.4	43.6	102.3	145.9	213.2	28.2	38.9	133.1	161.8	143.9	88.1	78.2	103.5	96.1	119	144.9	90.9	111.1	89.7	84.7	121.1	108.9
[K].NGTSEIISPNHSNEFGSPCSTLSGVATDSAMAYSDSFR.[I]	1xCarbamidomethyl [C19]; 2xPhospho [S17(100); S/T/Y]	16	LOC_Os05g48820.1	LOC_Os05g48820.1 [1295-1332]	LOC_Os05g48820.1 2xPhospho [S1311(100); S/T/Y]	0	4153.68	109.2	549.7	0	131.2	0	132.7	452.8	447.7	0	63	0	485.3	0	0	137.5	0	0	0	0	0	0	0	0	0	0
[K].NGTSEIISPNHSNEFGSPCSTLSGVATDSAMAYSDSFR.[I]	1xCarbamidomethyl [C19]; 3xPhospho [S8(100); S12(100); S17(98.2)]	13	LOC_Os05g48820.1	LOC_Os05g48820.1 [1295-1332]	LOC_Os05g48820.1 3xPhospho [S1302(100); S1306(100); S1311(98.2)]	0	4233.65	113.31	243.5	0	92.1	171	215.9	289.9	359.6	0	0	356.5	401.7	269.8	0	0	0	0	0	0	0	0	0	0	0	0
[K].NGVEEVPVPDESPSVDQEDVR.[N]	1xPhospho [S14(100)]	26	LOC_Os01g47430.1	LOC_Os01g47430.1 [437-457]	LOC_Os01g47430.1 1xPhospho [S450(100)]	0	2376.02	74.62	62.1	72.5	120.1	77.2	91.5	85.3	108.7	89.7	108.2	89.4	85.5	91.3	102.4	130.9	86.8	184.3	79.7	89.8	82.5	84	145.3	134.4	61.6	136.6
[R].NHAKEEDQAGNSSDVALSPSSR.[K]	1xPhospho [S18(100)]	12	LOC_Os12g24540.1	LOC_Os12g24540.1 [77-98]	LOC_Os12g24540.1 1xPhospho [S94(100)]	1	2379.02	28.2	59.8	64.5	101.8	70.1	67.3	72.6	94.6	44.9	78.2	110.7	72.5	97.1	56.6	86.9	72.3	186.5	96.4	193.6	204.6	85	66.5	103.2	198.2	116.4
[R].NHAKEEDQAGNSSDVALSPSSR.[K]	2xPhospho [S13(100); S18(100)]	15	LOC_Os12g24540.1	LOC_Os12g24540.1 [77-98]	LOC_Os12g24540.1 2xPhospho [S89(100); S94(100)]	1	2458.99	30	119.6	124.2	138.1	111.1	112.3	109.8	127.9	120.5	141.7	156.1	92.2	130.6	0	8.2	0	82.2	0	172	252.5	0	12.6	11.8	172.8	203.8
[R].NHANVPSWQASGSSPSK.[A]	1xPhospho [S14(100)]	63	LOC_Os07g04530.1	LOC_Os07g04530.1 [1491-1507]	LOC_Os07g04530.1 1xPhospho [S1504(100)]	0	1833.79	36.41	118.2	121.7	155	123.9	133.9	130.7	103.3	151.3	142.7	63.2	78.4	68.8	84.7	92	68.7	64.4	41.6	191.9	102.3	32.3	79.4	69.2	136.1	46.3
[K].NGMLTPSNQWDSPPESSAR.[L]	1xPhospho [S12(100)]	66	ChrUn.fgenesh.mRNA.76	ChrUn.fgenesh.mRNA.76 [259-277]	ChrUn.fgenesh.mRNA.76 1xPhospho [S270(100)]	0	2153.9	70.81	133.7	107.9	235.2	171.3	149.4	132.7	151.6	106.2	107.1	176.3	108.6	142.9	90.9	73.2	65.4	71.5	54.3	40.8	32.9	22.2	59.8	90.1	33.7	42.1
[K].NHDESSDANDEKNETIAEDGTVDK.[T]	1xPhospho [S6(99.7)]	47	LOC_Os12g35620.1	LOC_Os12g35620.1 [165-188]	LOC_Os12g35620.1 1xPhospho [S170(99.7)]	1	2713.07	30.89	70.5	134.1	144.1	163.9	168.6	190.3	110.5	165.8	237.4	97.7	91.3	89	0	12.2	0	89.7	0	236.6	163	0	0	0	184.3	51
[K].NGLSQVDDDAKSVFSVQSERPR.[R]	3xPhospho [S12(100); S15(100); S18(100)]	93	LOC_Os05g03190.1	LOC_Os05g03190.1 [347-368]	LOC_Os05g03190.1 3xPhospho [S358(100); S361(100); S364(100)]	1	2674.09	76.41	147.7	183	225.3	172.5	208.9	198.9	213.4	202.5	198.6	223.7	178.4	207.6	1.5	20.8	3.9	3.4	0	0	0	0	3.9	2.1	0	3.7
[K].NFLDSQAEYDESSGEDQDAK.[V]	2xPhospho [S12(100); S13(100)]	47	LOC_Os01g61860.1	LOC_Os01g61860.1 [50-69]	LOC_Os01g61860.1 2xPhospho [S61(100); S62(100)]	0	2407.85	68.14	154.4	214.4	299.4	161.1	191.2	221.5	211.3	222.4	164	219.6	136.3	201	0	1.1	1.3	0	0	0	0	0	0	0.9	0	0
[K].NFNLNEALSDGQEDYLVEQDGGSVSSLPQSK.[A]	1xPhospho [S9(100)]	20	LOC_Os03g55130.2	LOC_Os03g55130.2 [174-204]	LOC_Os03g55130.2 1xPhospho [S182(100)]	0	3420.51	103.45	256.5	0	0	0	0	71.5	0	0	0	0	0	0	107.1	390.9	299.3	257.8	65.5	0	0	0	328.4	250.6	0	372.3
[K].NFRPDSLLGEGGFGHVYK.[G]	1xPhospho [S6(100)]	22	LOC_Os03g07430.1	LOC_Os03g07430.1 [87-104]	LOC_Os03g07430.1 1xPhospho [S92(100)]	0	2072.96	90.03	93.7	5.6	164.8	150.7	155.1	108.7	204	150.6	135.1	77.3	10.5	103.5	71.6	68.8	69.8	84.3	133.6	90.4	84	86.5	92	91.1	92.5	75.7
[R].NFRPDSLLGEGGFGSVFK.[G]	1xPhospho [S6(100)]	27	LOC_Os03g16740.1	LOC_Os03g16740.1 [80-97]	LOC_Os03g16740.1 1xPhospho [S85(100)]	0	2006.94	107.45	325.6	453	38.5	111	58.4	93.7	31.4	98.2	187.1	138.9	54.5	178.6	67.4	90	63.6	50.6	30.4	60.3	51.2	20.4	61.7	44.8	33.5	57.3
[R].NFRPDSVLGEGGFGSVFK.[G]	1xPhospho [S6(100)]	36	LOC_Os01g74200.1	LOC_Os01g74200.1 [74-91]	LOC_Os01g74200.1 1xPhospho [S79(100)]	0	1992.92	103.22	393.9	256.9	39.1	40.9	77.1	28.6	37.9	77.2	112.3	206.3	44.6	137.9	77.6	111.1	43	91.4	125	47.1	71.8	87	67.3	79.8	77	69.4
[R].NFRPDSVLGEGGFGSVYK.[G]	1xPhospho [S6(100)]	18	LOC_Os03g60710.1	LOC_Os03g60710.1 [77-94]	LOC_Os03g60710.1 1xPhospho [S82(100)]	0	2008.92	93.48	49.6	30.1	0	16.2	107.8	138.9	75.7	188.8	139	28.5	93.5	129.6	102.5	80.5	55.1	148.6	188	139.2	138.9	127.5	126.9	123.4	56.7	115.2
[R].NFRPESILGEGGFGCVFK.[G]	1xCarbamidomethyl [C15]; 1xPhospho [S6(100)]	48	LOC_Os01g40590.1; LOC_Os09g19700.1	LOC_Os01g40590.1 [139-156]; LOC_Os09g19700.1 [159-176]	LOC_Os01g40590.1 1xPhospho [S144(100)]; LOC_Os09g19700.1 1xPhospho [S164(100)]	0	2093.95	107.32	374.8	406.7	113.4	104.8	64	86.4	46.3	119.4	110.8	219.4	45.5	173.7	32.4	87.8	46.3	56.5	43	86.5	29.7	27	52.5	38.4	15.6	19.2
[R].NFSELTVSWSDENKEK.[K]	1xPhospho [S3(100)]	46	LOC_Os01g69030.3	LOC_Os01g69030.3 [177-192]	LOC_Os01g69030.3 1xPhospho [S179(100)]	1	1992.86	83.41	3.3	0	3.1	3.8	3.5	4.7	3.4	4.2	3.6	2.5	5.2	6.4	258.8	189	252.7	278.6	260.1	111	38.6	165.1	199.8	174.3	247.4	180.7
[R].NFSFSDLTEDFSQSAEILENYGR.[S]	1xPhospho [S3(100)]	18	LOC_Os02g04450.1	LOC_Os02g04450.1 [265-287]	LOC_Os02g04450.1 1xPhospho [S267(100)]	0	2749.17	122.66	0	0	30.1	139.5	155.6	205	317.3	8.5	0	292.3	887.1	364.6	0	0	0	0	0	0	0	0	0	0	0	0
[R].NFSLANGYAVHDAQHPCR.[A]	1xCarbamidomethyl [C17]; 1xPhospho [S3(100)]	72	LOC_Os08g14570.1	LOC_Os08g14570.1 [303-320]	LOC_Os08g14570.1 1xPhospho [S305(100)]	0	2136.91	57.39	107	135.4	175.8	143.3	236.9	203.6	197.3	71.4	91.2	191.9	151.4	153.3	56.5	38.4	46	52.8	42.6	51.9	31.6	38.3	50.6	55.2	31.8	45.7
[R].NFSMSSWDDTNSIMFSPPSSSK.[K]	1xPhospho [S16(99.1)]	17	LOC_Os01g67480.1	LOC_Os01g67480.1 [233-254]	LOC_Os01g67480.1 1xPhospho [S248(99.1)]	0	2532.01	105.56	366.9	0	150.3	349.5	120.2	75.7	33.7	70.7	55.5	204.1	41.6	164.1	203.2	149.1	117.8	127	0	0	0	0	119.4	51.2	0	0
[R].NGCNHNCCPSPLQPIASGGQHSESSAAYFSWPTSTLMHGSAEGR.[A]	3xCarbamidomethyl [C3; C7; C8]; 1xPhospho [S10(100)]	19	LOC_Os08g31470.2	LOC_Os08g31470.2 [26-69]	LOC_Os08g31470.2 1xPhospho [S35(100)]	0	4825.01	97.5	0	0	0	0	0	0	0	0	0	0	0	0	762.7	255	298.7	292.8	262.2	224.2	80.6	120.3	103.4	0	0	0
[R].NGDEEDEQEEIQELISDDEPPNLK.[L]	1xPhospho [S16(100)]	11	LOC_Os04g36670.1	LOC_Os04g36670.1 [8-31]	LOC_Os04g36670.1 1xPhospho [S23(100)]	0	2865.18	104.31	618.1	263.6	105.4	140.9	110.7	85.5	91.7	108	188.7	232.2	31.1	191.6	57.3	0	0	65.1	0	0	58.8	0	0	0	51.4	0
[K].NGEVCTVSPSVGEWSPDLLNPHVVR.[A]	1xCarbamidomethyl [C5]; 1xPhospho [S15(100)]	12	LOC_Os05g41910.1	LOC_Os05g41910.1 [609-633]	LOC_Os05g41910.1 1xPhospho [S623(100)]	0	2828.31	102.66	450	0	0	0	0	0	0	0	0	0	0	0	230.1	277.3	0	197.7	344.3	0	219.2	0	0	248.7	220.1	212.6
[K].NGGGELEIEDGLKSPAAGLAAK.[F]	1xPhospho [S14(100)]	19	LOC_Os06g44970.1	LOC_Os06g44970.1 [412-433]	LOC_Os06g44970.1 1xPhospho [S425(100)]	1	2177.05	81.38	112.8	177.6	194.7	119.3	145.3	163.7	135	171.7	197.9	184.3	104.6	179.9	47.7	50.2	26	39.1	47	26.2	87.6	28.8	24.9	20.1	54.2	61.3
[R].NGGSTEAPPLGLWSVVR.[A]	1xPhospho [S/T]	26	LOC_Os12g41200.1	LOC_Os12g41200.1 [1321-1337]		0	1819.87	109.39	219.1	15	110	117.3	68.1	130.6	168.7	96.1	23.1	229.4	277.2	182.5	62.3	70.8	68.4	55.9	71.2	64.5	54.9	42.4	58.8	60.2	87.7	65.8
[R].NGLANASLFSTSLPVLPHEK.[I]	1xPhospho [S12(100)]	133	LOC_Os02g48790.1	LOC_Os02g48790.1 [43-62]	LOC_Os02g48790.1 1xPhospho [S54(100)]	0	2175.08	106.08	252.6	128.8	63.2	75.8	84.5	74.4	32.5	46.8	160.7	80	25.9	52.8	43.9	65.8	64	43.8	84	59	56.3	54.6	400.9	331.2	58.5	60.2
[K].NGLEHGTGEGSCTDATCGSPTVISCNESCPEEDGQGSNALLHHK.[Q]	4xCarbamidomethyl [C12; C17; C25; C29]; 1xPhospho [S19(100)]	54	LOC_Os10g41030.1	LOC_Os10g41030.1 [738-781]	LOC_Os10g41030.1 1xPhospho [S756(100)]	0	4749.92	62.05	55.6	58.4	88.4	89.5	61.5	52.7	69.6	59.7	73.5	56.4	59	50.4	173.4	145.9	183.3	147.9	186.8	109.7	94.2	107.3	96.2	161.1	116.4	102.8
[K].NGLSQVDDDAKSVFSVQSERPR.[R]	1xPhospho [S12(100)]	69	LOC_Os05g03190.1	LOC_Os05g03190.1 [347-368]	LOC_Os05g03190.1 1xPhospho [S358(100)]	1	2514.16	70.88	85.6	140.9	130.3	123.9	148.3	117.3	121.5	189	167.8	101.2	113.9	109.3	54.7	82.3	83.7	79.6	82.7	62.9	53	68.7	78.4	81.2	45.5	78
[K].NGLSQVDDDAKSVFSVQSERPR.[R]	2xPhospho [S12(100); S15(100)]	77	LOC_Os05g03190.1	LOC_Os05g03190.1 [347-368]	LOC_Os05g03190.1 2xPhospho [S358(100); S361(100)]	1	2594.13	73.67	113.9	188.7	189.8	141.5	157.7	161.7	135.1	221.8	208.1	136.2	144.1	138.1	39.7	73.1	59.6	59.4	21.7	14.1	5.4	8.6	83	54.9	0	43.6
[R].NFGDSSGGGGGGGGGSIYGDTTWR.[S]	1xPhospho [S16(100)]	153	LOC_Os11g41890.1	LOC_Os11g41890.1 [410-433]	LOC_Os11g41890.1 1xPhospho [S425(100)]	0	2298.9	72.31	93	79.4	150.1	110.6	86.6	93.5	88.9	99.2	110.8	153.7	88.8	98.9	118.7	94.1	99.6	110.7	118.5	62.5	75.3	76.9	112.9	123.1	54.8	99.6
[K].NHGSDEEEHDMNEDAADGKDKK.[G]	1xPhospho [S4(100)]	11	LOC_Os11g06410.2	LOC_Os11g06410.2 [133-154]	LOC_Os11g06410.2 1xPhospho [S136(100)]	2	2550.97	19.54	2.9	0	0	0	0	0	0	0	0	0	0	0	200.8	3.6	223.2	195.1	377.6	302.8	0	263.9	0	276.4	333.5	220.2
[R].NLEADAAADHSDDDDARR.[V]	1xPhospho [S11(100)]	68	LOC_Os03g25720.1	LOC_Os03g25720.1 [9-26]	LOC_Os03g25720.1 1xPhospho [S19(100)]	1	2036.79	25	56.7	95.2	71.6	70	80.2	91.9	74.4	74.2	67.4	44.9	41.2	34.7	0	0.7	0	136.9	254.5	212.2	263.1	184.1	0	110.7	227.5	208
[R].NLEEGGSTADKPLNR.[L]	1xPhospho [S7(99.8)]	78	LOC_Os07g05610.2	LOC_Os07g05610.2 [488-502]	LOC_Os07g05610.2 1xPhospho [S494(99.8)]	0	1680.76	32.91	91.1	102.2	106.8	81.8	82.8	73.7	90.9	85.8	96.5	92	48.9	67.7	77	91.7	63.5	124.3	68.8	202.1	231.6	73.8	83.3	91.9	201.1	70.5
[R].NIEGASSASNIVSSTPR.[G]	1xPhospho [S7(100)]	12	LOC_Os03g35340.1	LOC_Os03g35340.1 [1548-1564]	LOC_Os03g35340.1 1xPhospho [S1554(100)]	0	1769.81	60.59	57.2	44.4	66.7	73.7	70.4	65.9	85.4	97.1	113.2	110.1	53.1	88.3	88.9	83	81.6	141.5	147.3	107.9	130.8	172.3	166.1	164.1	68.9	122.1
[R].NIESVSSSDSELAVQDQGSMPSK.[E]	1xPhospho [S8(99.2)]	49	LOC_Os02g02390.1	LOC_Os02g02390.1 [527-549]	LOC_Os02g02390.1 1xPhospho [S534(99.2)]	0	2475.06	68.69	14.7	17.7	23.2	19.9	20.6	22.6	15.2	15	16.1	24.1	21.4	18.4	259.8	237.7	260.8	215.9	108.9	123.5	75.2	52.3	269.3	293.4	89.2	184.9
[R].NIESVSSSDSELAVQDQGSMPSK.[E]	1xOxidation [M20]; 1xPhospho [S4(98.3)]	30	LOC_Os02g02390.1	LOC_Os02g02390.1 [527-549]	LOC_Os02g02390.1 1xPhospho [S530(98.3)]	0	2491.05	60.33	0	0	0	0	0	0	0	19.3	14	0	0	0	225.1	310.4	232.5	155.2	130.6	137.5	96	147.2	277	443.6	45.8	165.8
[R].NLETEVLQSQQVSSPAQSK.[T]	1xPhospho [S14(100)]	49	LOC_Os04g24170.2	LOC_Os04g24170.2 [429-447]	LOC_Os04g24170.2 1xPhospho [S442(100)]	0	2153.01	71.42	71	106.1	109.1	108.8	104.3	127.7	118	133.3	137.5	97.1	47	72.4	98.3	74.1	105.1	94.4	137.6	76.1	100.6	123.5	101.6	108.9	68	79.6
[R].NLFDDRSSAYSGHSSVTSPFDAGSHTGR.[T]	1xPhospho [S/Y/T]	55	LOC_Os05g33620.1	LOC_Os05g33620.1 [253-280]		1	3035.29	72.41	0	63.6	0	0	0	0	0	0	0	0	0	0	182.9	172.2	158.2	282.7	220	215.4	222.4	199.9	215.3	175.9	125.1	166.3
[R].NLGLASDDDEPTAAAATATAPPDGNER.[L]	1xPhospho [S6(100)]	142	LOC_Os05g47850.1	LOC_Os05g47850.1 [100-126]	LOC_Os05g47850.1 1xPhospho [S105(100)]	0	2720.17	77.05	37.1	58.9	46.4	36.7	47.6	55.4	45	69	55.1	30.2	21.9	29.9	125.6	189.7	167.4	147.3	149.7	67.6	114.3	96.5	228.4	242	158.9	179.6
[K].NLGLQDATDNDGNKGSGEENASEGVSDTLGNLK.[L]	1xPhospho [S16(100)]	22	LOC_Os12g35620.1	LOC_Os12g35620.1 [126-158]	LOC_Os12g35620.1 1xPhospho [S141(100)]	1	3399.48	85.12	0	0	0	100.1	109.3	45.2	75.5	36.9	45.4	0	0	0	197.8	146.8	258.2	191.2	213.7	95.7	125.7	0	219.6	282.7	67.2	189.2
[R].NLGNNILSSPTLSLSDVHNLGR.[T]	1xPhospho [S9(99.7)]	19	LOC_Os01g62650.1	LOC_Os01g62650.1 [538-559]	LOC_Os01g62650.1 1xPhospho [S546(99.7)]	0	2401.19	102.24	0	0	0	0	173.2	0	9.9	0	8.5	76.5	0	0	207.2	193.9	177.5	213.5	222.7	109.5	256.4	223.1	214.7	12.4	160.1	140.9
[R].NLGSGGIDNTFSPR.[K]	1xPhospho [S12(100)]	136	LOC_Os04g53670.1	LOC_Os04g53670.1 [1107-1120]	LOC_Os04g53670.1 1xPhospho [S1118(100)]	0	1514.66	61.82	72.1	114.1	122.5	129.8	150	132.4	138.7	163.6	151.8	141.3	105.3	130.7	93.7	56.7	71	93.7	68.7	78.3	46.8	65.2	81.9	101.7	25.6	64.3
[K].NIKHSGNISLDDVIEIAR.[VI]	1xPhospho [S5(100)]	16	LOC_Os02g47140.1	LOC_Os02g47140.1 [98-115]	LOC_Os02g47140.1 1xPhospho [S102(100)]	1	2074.03	93.81	0	0	0	14	0	0	0	27.2	44.7	10.2	0	0	165.6	266.8	353.8	164.9	174.6	108	159	170	224.1	133.8	217.8	165.6
[R].NILEVGPENADQVTLSSPVLNEGELESLLNDSK.[L]	1xPhospho [S17(100)]	15	LOC_Os07g46460.1	LOC_Os07g46460.1 [627-659]	LOC_Os07g46460.1 1xPhospho [S643(100)]	0	3603.73	119.52	0	0	0	0	0	0	0	0	0	0	0	0	0	0	0	0	0	0	0	0	919.4	0	505	975.6
[R].NIIHGSDGPETAK.[A]	1xPhospho [S6(100)]	49	LOC_Os05g51700.1	LOC_Os05g51700.1 [200-212]	LOC_Os05g51700.1 1xPhospho [S205(100)]	0	1418.63	29.19	150	131.9	121.9	131.1	133.2	127.5	169.4	161.9	144.4	172.4	84.9	121.9	23.7	33	17.6	73.4	70.6	90.7	93.9	81.4	21.3	45.4	122.9	75.4
[R].NLEADAAADHSDDDDAR.[R]	1xPhospho [S11(100)]	21	LOC_Os03g25720.1	LOC_Os03g25720.1 [9-25]	LOC_Os03g25720.1 1xPhospho [S19(100)]	0	1880.69	28.01	63.1	108.2	107	89.4	92.5	88.4	96.1	123.3	114.9	71.7	66.5	97.6	0	0	0	184.7	69.7	172.9	335.2	55.6	0	0	218	245.3
[K].NHLDSTSPSNITSESYPER.[N]	1xPhospho [S/T/Y]	11	LOC_Os03g27019.2	LOC_Os03g27019.2 [316-334]		0	2213.93	51.48	100.2	133.8	161.2	109.9	114	106.6	155.5	132.1	119.1	144.4	85.2	131.7	80.1	64.6	92	82.7	78.1	82.8	52.2	90.4	90.7	95	38.8	58.7
[K].NLDSVSPAASVAANEISVEMDGVSK.[D]	1xOxidation [M20]; 1xPhospho [S4(99.4)]	4	LOC_Os09g32540.1	LOC_Os09g32540.1 [239-263]	LOC_Os09g32540.1 1xPhospho [S242(99.4)]	0	2586.16	93.88	0	0	0	0	0	0	0	0	0	0	0	0	124.7	74.4	77.7	162.2	213.8	320.4	156.5	380.7	165.6	271.3	233.3	219.4
[K].NHTNFVVGDINYIDPVYMK.[T]	1xPhospho [T3(100)]	12	LOC_Os11g47110.1	LOC_Os11g47110.1 [590-608]	LOC_Os11g47110.1 1xPhospho [T592(100)]	0	2319.05	104.55	557.5	204.2	80.3	113.3	80.9	61.8	79.2	47.2	110.8	191.9	63	258.1	95.7	61.8	68.3	31.3	42.2	0	40.2	36.9	0	37.5	55.6	82.1
[K].NHTNFVVGDINYIDPVYMK.[T]	1xOxidation [M18]; 1xPhospho [T3(100)]	11	LOC_Os11g47110.1	LOC_Os11g47110.1 [590-608]	LOC_Os11g47110.1 1xPhospho [T592(100)]	0	2335.05	100.03	705.3	135.9	129.4	72.4	151.4	124.2	85.4	174.1	264.7	202.8	51.2	82.2	20.3	22.5	0	30.5	37.7	33.3	25.7	0	22.9	0	0	28.1
[K].NKEESISEEEEEPENA.[-]	1xPhospho [S7(100)]	100	LOC_Os01g57630.2	LOC_Os01g57630.2 [419-434]	LOC_Os01g57630.2 1xPhospho [S425(100)]	1	1942.74	38.14	97	143.7	143.3	134.6	139.6	143.8	128	173.5	167.6	121.4	79.4	112.1	43.6	117.4	53.9	7.8	0	167.4	58.8	0	58.3	29	276.3	3.4
[R].NKSDMLDDSEDVPLK.[A]	1xPhospho [S3(100)]	44	LOC_Os07g39280.1	LOC_Os07g39280.1 [313-327]	LOC_Os07g39280.1 1xPhospho [S315(100)]	1	1785.76	64.12	107.3	100.4	203.5	167	144.8	114.1	195.1	147	151	362.7	223.9	239	20.7	20.5	23.8	28.9	20.3	18.2	3.1	3.4	42.3	43.9	2.3	17.1
[R].NKSDMLDDSEDVPLK.[A]	1xOxidation [M5]; 1xPhospho [S3(100)]	71	LOC_Os07g39280.1	LOC_Os07g39280.1 [313-327]	LOC_Os07g39280.1 1xPhospho [S315(100)]	1	1801.76	51.65	94	132.2	161.8	114	108.4	94.9	219.8	225.8	201.9	337.8	164.8	251.7	20.9	27.6	27	15	19	30.3	35.3	25.7	42.1	29.2	11	9.9
[R].NKSNPNANVNANASNNAAAAAAAAATAPAAATAPGPAPAR.[K]	1xPhospho [S3(100)]	22	LOC_Os01g69290.1	LOC_Os01g69290.1 [200-239]	LOC_Os01g69290.1 1xPhospho [S202(100)]	1	3662.74	75.3	26.7	21.1	45.2	36.3	56.3	62	36.7	61.4	55	30	17.6	27.7	116.8	96.4	172.4	113	279	114.6	104.9	147.2	210.5	228.6	166.8	173.7
[R].NKSPNFLQGYEGILEAMR.[K]	1xOxidation [M17]; 1xPhospho [S3(100)]	18	LOC_Os03g05020.1	LOC_Os03g05020.1 [1113-1130]	LOC_Os03g05020.1 1xPhospho [S1115(100)]	1	2162.99	101.53	204.9	40.4	35.4	168.7	88.6	68.9	162.8	58.4	152.3	212.3	15.2	26.7	44.9	77.4	37.9	84.8	123.4	85.1	157.4	176.3	56.7	85.9	101	134.5
[R].NKSSQFEDPFSSEHDPR.[L]	1xPhospho [S3(100)]	49	LOC_Os03g21680.2	LOC_Os03g21680.2 [128-144]	LOC_Os03g21680.2 1xPhospho [S130(100)]	1	2086.85	54.1	115.3	127.9	199.8	104	107.4	96.1	118.4	112.4	114.1	144.1	100.5	131.9	113.3	97.9	114.3	70.4	64.3	83.7	18.5	44.9	85.4	152.7	21.1	61.8
[R].NLAAESPEGPITMHVVVR.[R]	1xPhospho [S6(100)]	35	LOC_Os06g12020.1	LOC_Os06g12020.1 [82-99]	LOC_Os06g12020.1 1xPhospho [S87(100)]	0	1999.97	84.43	83.5	111.9	165.2	98.6	101.9	115.7	97.9	70.5	109.7	145.4	134.4	149.4	172.7	106.5	109.1	131.9	95.2	34.6	63.8	41	97.1	57.5	42.3	64.3
[R].NLAAESPEGPITMHVVVR.[R]	1xOxidation [M13]; 1xPhospho [S6(100)]	53	LOC_Os06g12020.1	LOC_Os06g12020.1 [82-99]	LOC_Os06g12020.1 1xPhospho [S87(100)]	0	2015.96	70.97	81.9	107.4	85.2	72.2	89	115.6	110.3	151.6	156.1	106.8	65.1	102.8	72.6	71	76.9	120.8	80.9	107.4	110.9	133.8	92.8	100.6	88.3	99.9
[K].NLAEEEKEEEEDDIEESEEEESEDESEGK.[A]	1xPhospho [S22(100)]	12	LOC_Os01g54920.1	LOC_Os01g54920.1 [36-64]	LOC_Os01g54920.1 1xPhospho [S57(100)]	1	3494.3	55.58	90.6	173.5	202	110	158.3	90.3	259.5	99.4	129.7	68.3	209.8	181	45.5	28.1	47.1	61.8	0	72.3	79.1	77.9	0	94.1	53.7	68
[K].NLAEEEKEEEEDDIEESEEEESEDESEGK.[A]	2xPhospho [S17(100); S22(100)]	382	LOC_Os01g54920.1	LOC_Os01g54920.1 [36-64]	LOC_Os01g54920.1 2xPhospho [S52(100); S57(100)]	1	3574.27	50.2	145.1	211.8	278.6	173.9	183.2	168.7	245.3	207.9	224.3	180.5	186	193.1	0	0	0	0.7	0	0.5	0	0	0.4	0	0	0
[K].NIAETENGDFDVSSDDAINELSVEK.[R]	2xPhospho [S13(100); S14(100)]	32	LOC_Os05g38810.1	LOC_Os05g38810.1 [576-600]	LOC_Os05g38810.1 2xPhospho [S588(100); S589(100)]	0	2871.15	101.67	447.5	270.9	106.9	97.4	109.3	260.9	112.1	148.9	95.1	163.7	104.3	160.5	0	197.4	29.3	0	0	0	0	0	35	39.9	0	20.9
[K].NIAETENGDFDVSSDDAINELSVEKR.[A]	2xPhospho [S13(100); S14(100)]	9	LOC_Os05g38810.1	LOC_Os05g38810.1 [576-601]	LOC_Os05g38810.1 2xPhospho [S588(100); S589(100)]	1	3027.25	95.7	411.4	99.2	530.5	335.6	197.8	82.8	98	21.9	42.6	330.3	58.7	75.7	0	45.4	0	0	0	0	0	15.6	54.6	0	0	0
[R].NLASPPDLSPQQPVFSLDNYR.[Y]	1xPhospho [S4(100)]	25	LOC_Os03g13860.1	LOC_Os03g13860.1 [294-314]	LOC_Os03g13860.1 1xPhospho [S297(100)]	0	2438.14	107.26	128.1	223.8	33.2	46.8	33.6	41.1	16.2	83.3	118.5	68.7	17.3	57.1	147.8	192.1	137.5	109.7	133.5	137.4	110.6	65.2	121.1	106.4	114.8	156.3
[R].NIAVGSHQEVYHPGALK.[A]	1xPhospho [S6(100)]	86	LOC_Os03g05290.1	LOC_Os03g05290.1 [5-21]	LOC_Os03g05290.1 1xPhospho [S10(100)]	0	1899.91	52.29	59.1	82.2	90.3	120.9	117.9	103.5	165.2	179.9	159.7	139.1	79.8	107.1	77.7	86.2	65.6	103.1	85.9	96.4	89.5	87.3	75.4	109.1	61.7	57.6
[K].NLDMIDEESEEDDDYQVPEANLEEAPTR.[S]	1xPhospho [S9(100)]	40	LOC_Os06g02590.1	LOC_Os06g02590.1 [379-406]	LOC_Os06g02590.1 1xPhospho [S387(100)]	0	3346.35	98.8	269.6	63.2	93	187.6	66.4	46.4	40.4	31.3	229.6	309.6	55.8	48.5	57.3	204.5	124.3	114.3	32.5	10.2	9.1	0	174.3	122	0	110.3
[K].NLDMIDEESEEDDDYQVPEANLEEAPTR.[S]	1xOxidation [M4]; 1xPhospho [S9(100)]	75	LOC_Os06g02590.1	LOC_Os06g02590.1 [379-406]	LOC_Os06g02590.1 1xPhospho [S387(100)]	0	3362.34	91.13	85.3	80.4	93.1	48	52.5	80.6	100.8	195.5	274.3	189.5	64.5	185.6	36	97	82.4	124.5	99.5	0	41.6	21.2	178.4	151.7	18.7	98.8
[R].NIDNMDDNDGSSPDTSPR.[R]	1xOxidation [M5]; 1xPhospho [S12(99.7)]	11	LOC_Os08g41110.1	LOC_Os08g41110.1 [329-346]	LOC_Os08g41110.1 1xPhospho [S340(99.7)]	0	2045.74	26.39	0	0	0	0	0	0	0	0	82.2	45.1	0	0	0	0	0	205.8	311.2	314	407.2	375.6	0	94.7	294.6	269.7
[R].NIDNMDDNDGSSPDTSPR.[R]	2xPhospho [S11(100); S12(100)]	8	LOC_Os08g41110.1	LOC_Os08g41110.1 [329-346]	LOC_Os08g41110.1 2xPhospho [S339(100); S340(100)]	0	2109.71	42.12	173.7	174.9	243.1	210.6	191	195.1	204.6	143.2	30.6	164.5	123.9	123.4	0	0	0	0	81.6	256.1	0	0	0	0	83.7	0
[R].NIDNMDDNDGSSPDTSPR.[R]	3xPhospho [S11(100); S12(100); T15(99.6)]	21	LOC_Os08g41110.1	LOC_Os08g41110.1 [329-346]	LOC_Os08g41110.1 3xPhospho [S339(100); S340(100); T343(99.6)]	0	2189.68	45.08	239.8	173.7	307.2	239.6	232.7	215.5	260.7	142.7	67.4	216.7	127.7	176.3	0	0	0	0	0	0	0	0	0	0	0	0
[K].NLDSVSPAASVAANEISVEMDGVSK.[D]	1xPhospho [S4(99.7)]	24	LOC_Os09g32540.1	LOC_Os09g32540.1 [239-263]	LOC_Os09g32540.1 1xPhospho [S242(99.7)]	0	2570.17	104.64	179.6	83.8	12.6	35.5	20.8	13.3	17.8	52.5	47.6	67.8	9.2	54.3	145.5	165.1	127.1	103.4	250	179.2	138.5	124.4	129.7	138.7	166.7	136.8
[R].MSHVSSLNPDDMDCISEPIIR.[S]	1xCarbamidomethyl [C14]; 1xOxidation [M]; 1xPhospho [S6(99.6)]	65	LOC_Os03g05390.5	LOC_Os03g05390.5 [239-259]	LOC_Os03g05390.5 1xPhospho [S244(99.6)]	0	2512.06	93.74	109.2	154	86.4	30	45.7	45	93.4	49.9	47.4	123.7	62	65.8	178.9	122.3	127.2	113.1	120.7	76.4	112.1	116.9	113.1	169.5	96.8	140.6
[-].MSHNHGDTIPLHPSSAQSDMDEIESLIYAAPSATVLPARPPSPPR.[A]	1xMet-loss+Acetyl [N-Term]; 1xPhospho [S42(100)]	58	LOC_Os01g64760.1	LOC_Os01g64760.1 [1-45]	LOC_Os01g64760.1 1xMet-loss+Acetyl [N-Term]; 1xPhospho [S42(100)]	0	4781.27	113.09	101.2	62.6	127.4	64.6	45.6	128.6	119.8	41.1	59.1	79.9	553.6	119.2	89.6	64	148.8	85.9	66.1	59.6	37.9	39	45	49	118.5	93.6
[-].MASDAKPDSPPAGVDPPPPKEEAK.[A]	1xMet-loss [N-Term]; 1xPhospho [S9(100)]	178	LOC_Os01g70020.1	LOC_Os01g70020.1 [1-24]	LOC_Os01g70020.1 1xMet-loss [N-Term]; 1xPhospho [S9(100)]	1	2380.11	36.7	38.9	11.7	21	15.4	25.4	15.9	23	33	28.4	19.7	23.6	24.9	241.1	150.2	196.7	141.2	35.5	371.1	244.9	35.6	138	153.4	252.3	159.1
[-].MASDAKPDSPPAGVDPPPPKEEAK.[A]	1xMet-loss+Acetyl [N-Term]; 1xPhospho [S9(100)]	287	LOC_Os01g70020.1	LOC_Os01g70020.1 [1-24]	LOC_Os01g70020.1 1xMet-loss+Acetyl [N-Term]; 1xPhospho [S9(100)]	1	2422.12	47.35	132.4	30.4	90.5	42.5	73.4	117.6	79	80.4	64.6	78.1	58.2	117.1	174.5	133.4	150	127.4	84.7	196.5	45.3	73.2	141.2	217.4	13.4	78.7
[-].MASDELPVAAAATEEEDLVEILDEGSGR.[L]	1xMet-loss+Acetyl [N-Term]; 1xPhospho [S3(100)]	8	LOC_Os02g04740.1	LOC_Os02g04740.1 [1-28]	LOC_Os02g04740.1 1xMet-loss+Acetyl [N-Term]; 1xPhospho [S3(100)]	0	2908.3	125.6	0	0	0	0	0	0	2400	0	0	0	0	0	0	0	0	0	0	0	0	0	0	0	0	0
[K].MASDMIGNMSPDELQNMLNFASNMGGPSASPLRPENK.[L]	1xPhospho [S]	1	LOC_Os07g06710.1	LOC_Os07g06710.1 [345-381]		0	4031.75		0	0	0	0	0	0	0	0	0	0	0	0	0	0	0	0	0	0	0	0	0	0	0	0
[-].MASDSDVDEDELLQMALQEQAAR.[D]	1xMet-loss [N-Term]; 1xPhospho [S]	5	LOC_Os04g34450.1	LOC_Os04g34450.1 [1-23]	LOC_Os04g34450.1 1xMet-loss [N-Term]	0	2514.07	107.34	0	991.3	272.5	0	218.4	302.1	0	0	0	0	0	0	0	79.3	0	190.6	345.7	0	0	0	0	0	0	0
[-].MASDSDVDEDELLQMALQEQAAR.[D]	1xMet-loss+Acetyl [N-Term]; 1xPhospho [S3(100)]	21	LOC_Os04g34450.1	LOC_Os04g34450.1 [1-23]	LOC_Os04g34450.1 1xMet-loss+Acetyl [N-Term]; 1xPhospho [S3(100)]	0	2556.08	115.71	143.5	41.6	90.4	153	167.3	210.4	299.3	15.9	41.9	250.4	367.6	371.6	0	68.5	44	43.1	0	0	0	0	27.5	22.2	0	41.8
[-].MASDSDVDEDELLQMALQEQAAR.[D]	1xMet-loss [N-Term]; 2xPhospho [S3(100); S5(100)]	37	LOC_Os04g34450.1	LOC_Os04g34450.1 [1-23]	LOC_Os04g34450.1 1xMet-loss [N-Term]; 2xPhospho [S3(100); S5(100)]	0	2594.04	112.72	182.4	34.1	65.8	99.2	221.4	226.6	294.6	46.1	38.3	218.6	669.6	288.7	0	11.5	0	3.2	0	0	0	0	0	0	0	0
[-].MASEEGEEANAASSAEEVGR.[K]	1xMet-loss [N-Term]; 1xPhospho [S3(100)]	31	LOC_Os10g31520.1	LOC_Os10g31520.1 [1-20]	LOC_Os10g31520.1 1xMet-loss [N-Term]; 1xPhospho [S3(100)]	0	1972.78	42.99	58.4	54.4	45.9	50.4	78.9	72.6	44.7	42.8	49	17.5	24.9	40.3	252.3	354.1	221.6	44.8	0	469	0	0	217.7	146.9	113.6	0
[-].MASEEGEEANAASSAEEVGR.[K]	1xMet-loss+Acetyl [N-Term]; 1xPhospho [S3(100)]	8	LOC_Os10g31520.1	LOC_Os10g31520.1 [1-20]	LOC_Os10g31520.1 1xMet-loss+Acetyl [N-Term]; 1xPhospho [S3(100)]	0	2014.79	58.89	165.8	110.8	145.7	96.9	143.4	228.7	169	203.9	199.2	0	91.3	167.5	128	203.9	143.8	0	0	0	0	0	101.6	100.4	0	0
[-].MASEEGEEANAASSAEEVGR.[K]	1xMet-loss [N-Term]; 2xPhospho [S13(100); S14(100)]	4	LOC_Os10g31520.1	LOC_Os10g31520.1 [1-20]	LOC_Os10g31520.1 1xMet-loss [N-Term]; 2xPhospho [S13(100); S14(100)]	0	2052.74	34.32	113	0	336.8	97.2	223.8	103.8	60.8	174.8	79.8	123	0	172.5	0	0	0	0	0	399.9	373.1	0	0	0	141.3	0
[-].MASGSEAEKSPEVVLEWPK.[K]	1xMet-loss+Acetyl [N-Term]; 1xPhospho [S3(100)]	150	LOC_Os08g09250.2	LOC_Os08g09250.2 [1-19]	LOC_Os08g09250.2 1xMet-loss+Acetyl [N-Term]; 1xPhospho [S3(100)]	1	2064.95	99.38	184.8	47.6	47.9	88.4	48.2	42.9	30.3	41.4	46.2	125.5	27.2	24	134.4	132.3	136.2	118	165.5	116.9	129.1	166.2	132	154.6	138.4	122.1
[-].MASGSEAEKSPEVVLEWPKK.[D]	1xMet-loss+Acetyl [N-Term]; 1xPhospho [S3(100)]	64	LOC_Os08g09250.2	LOC_Os08g09250.2 [1-20]	LOC_Os08g09250.2 1xMet-loss+Acetyl [N-Term]; 1xPhospho [S3(100)]	2	2193.05	85.53	43.6	35.3	64.7	60.5	55.2	52.9	42.8	47.5	42.6	57.5	61.8	73.9	186.1	147.9	226.3	170.6	179.4	112.1	160	91.4	129.2	131.5	127.8	99.6
[-].MASLTDLVNLNLSDTTEK.[I]	1xMet-loss+Acetyl [N-Term]; 1xPhospho [S3(100)]	35	LOC_Os02g50240.1	LOC_Os02g50240.1 [1-18]	LOC_Os02g50240.1 1xMet-loss+Acetyl [N-Term]; 1xPhospho [S3(100)]	0	1955.92	118.5	150.6	52.3	31.8	248.1	198.9	387.8	344.8	17.2	24.5	260.5	226.1	248.5	20.7	23.9	45.5	35.4	0	0	30.1	34.7	0	18.7	0	0
[-].MASNADQHAAANGGGGTTPAATGSPPAGK.[K]	1xMet-loss+Acetyl [N-Term]; 1xPhospho [S24(100)]	108	LOC_Os03g06070.1	LOC_Os03g06070.1 [1-29]	LOC_Os03g06070.1 1xMet-loss+Acetyl [N-Term]; 1xPhospho [S24(100)]	0	2556.11	35.8	36.2	52.6	34.5	33.7	44.5	49.4	42	77.9	63.5	28.5	18.1	26.8	153.9	118.2	168.3	101.1	89.1	227.2	266.6	73.7	167.9	152.3	286.4	87.5
[-].MASNADQHAAANGGGGTTPAATGSPPAGKK.[A]	1xMet-loss+Acetyl [N-Term]; 1xPhospho [S24(99.5)]	43	LOC_Os03g06070.1	LOC_Os03g06070.1 [1-30]	LOC_Os03g06070.1 1xMet-loss+Acetyl [N-Term]; 1xPhospho [S24(99.5)]	1	2684.21	31.43	25.1	43.3	33.1	30.9	52.6	51.7	46	50.6	22.6	28.4	21.7	22.2	148.6	156.6	141.7	80	0	513.3	258	0	117.1	121.2	217.5	217.9
[-].MASNGEATTGSETAAPAPVPEPTPPPCQGR.[L]	1xCarbamidomethyl [C27]; 1xMet-loss+Acetyl [N-Term]; 1xPhospho [T/S]	20	LOC_Os11g39990.1	LOC_Os11g39990.1 [1-30]	LOC_Os11g39990.1 1xMet-loss+Acetyl [N-Term]	0	2969.3	78.07	127.5	192.6	226.9	49.1	180.9	320.3	158.4	250.5	263.3	173.1	177.9	279.5	0	0	0	0	0	0	0	0	0	0	0	0
[-].MASPARPAAASVSGAFGLPADPAAAR.[C]	1xMet-loss+Acetyl [N-Term]; 1xPhospho [S3(100)]	14	LOC_Os01g48220.1	LOC_Os01g48220.1 [1-26]	LOC_Os01g48220.1 1xMet-loss+Acetyl [N-Term]; 1xPhospho [S3(100)]	0	2401.17	99.26	174.1	47.6	35.9	113.4	73.1	64.7	29.6	55	87.2	84	21.8	59.6	154.2	142.4	113.4	89.4	147.9	133.6	145.3	198.3	146.2	133.8	0	149.6
[-].MASPDGGVGDGGAEPHEVMDDLLEMR.[E]	1xMet-loss+Acetyl [N-Term]; 1xPhospho [S3(100)]	13	LOC_Os07g48260.1	LOC_Os07g48260.1 [1-26]	LOC_Os07g48260.1 1xMet-loss+Acetyl [N-Term]; 1xPhospho [S3(100)]	0	2676.1	110.03	331.7	0	92.4	0	287.9	429.5	0	65.8	0	229.8	659.1	291.9	11.8	0	0	0	0	0	0	0	0	0	0	0
[-].MASPPPPPPQPPSPSAATAGAAAAPVDALFLQNLMSR.[V]	1xMet-loss+Acetyl [N-Term]; 1xPhospho [S3(100)]	80	LOC_Os03g17140.1	LOC_Os03g17140.1 [1-37]	LOC_Os03g17140.1 1xMet-loss+Acetyl [N-Term]; 1xPhospho [S3(100)]	0	3614.77	123.9	63.9	201.8	147.5	349.7	121.2	292.3	206	6.5	6.7	280.3	118.2	253	0	44.6	44.7	23.5	95.1	0	16.1	0	13.8	12.3	75.4	27.7
[-].MASPPPPPPSAAAPGSPPSAQVVGNAFVHQYYNILHQSPDLVHR.[F]	1xMet-loss+Acetyl [N-Term]; 1xPhospho [S3(100)]	118	LOC_Os04g30430.1	LOC_Os04g30430.1 [1-44]	LOC_Os04g30430.1 1xMet-loss+Acetyl [N-Term]; 1xPhospho [S3(100)]	0	4590.24	113.81	90.5	36.1	30.2	68.5	71.2	128.2	118.3	21.2	27.9	78.9	88.5	81.9	124.7	122.1	143.8	110.4	148.5	132.4	104.3	134.1	114.5	108.5	181.4	133.9
[-].MASPQCCANPPTLNPAGGEGK.[V]	2xCarbamidomethyl [C6; C7]; 1xMet-loss+Acetyl [N-Term]; 1xPhospho [S3(100)]	61	LOC_Os05g33100.1	LOC_Os05g33100.1 [1-21]	LOC_Os05g33100.1 1xMet-loss+Acetyl [N-Term]; 1xPhospho [S3(100)]	0	2147.89	66.19	157.4	170	191	154.5	195.3	188.7	185.8	196.3	187.3	146.9	74.8	110.7	38.5	22.6	29.3	30.1	41.9	39.8	41	51.5	57.6	54.5	0	34.5
[-].MASPSPSSSPLHPQHQHQHPLPPHPQPQYQSPPPPMPPPPPAAPLK.[A]	1xMet-loss+Acetyl [N-Term]; 1xPhospho [S/Y]	104	LOC_Os01g63470.1	LOC_Os01g63470.1 [1-46]	LOC_Os01g63470.1 1xMet-loss+Acetyl [N-Term]	0	4935.4	81.64	47.1	87.3	34.3	107.3	113.2	72.3	55.4	85.2	29.9	70.2	37.5	70.9	112	71.3	25.8	47.3	230.3	32.8	172.3	194.5	139	167.2	277.8	118.9
[-].MASLKSPVAAEEQAATAAAAAAK.[G]	1xMet-loss+Acetyl [N-Term]; 1xPhospho [S6(100)]	111	LOC_Os03g54000.1	LOC_Os03g54000.1 [1-23]	LOC_Os03g54000.1 1xMet-loss+Acetyl [N-Term]; 1xPhospho [S6(100)]	1	2149.05	96.08	191.1	80.8	76.1	241.8	121.3	62.9	222.8	25.7	92	57.1	55.7	62.6	69.1	61	61.4	84.8	115	105.1	168.6	143.9	39.4	75.3	121.1	65.4
[-].MASDAKPDSPPAGVDPPPPK.[E]	1xMet-loss+Acetyl [N-Term]; 1xPhospho [S9(100)]	150	LOC_Os01g70020.1	LOC_Os01g70020.1 [1-20]	LOC_Os01g70020.1 1xMet-loss+Acetyl [N-Term]; 1xPhospho [S9(100)]	0	1964.9	52.23	136.7	36.8	88.3	53	93.7	128.2	93.4	90	94.4	84.3	61.1	127.5	151.9	105.1	153.8	91.9	118.3	121.8	56.1	87.1	131.9	161.8	61.1	71.7
[-].MASAGGEVVVVDPAAAAVAPDVEHHAPAPR.[L]	1xMet-loss+Acetyl [N-Term]; 1xPhospho [S3(100)]	7	LOC_Os05g06920.1	LOC_Os05g06920.1 [1-30]	LOC_Os05g06920.1 1xMet-loss+Acetyl [N-Term]; 1xPhospho [S3(100)]	0	2882.38	96.72	165	0	0	0	0	154.1	104	320.4	175	111.4	88.2	0	184.2	143.1	0	211.2	202.6	0	166.1	217.9	156.6	0	0	0
[-].MASAETPNPDAEIPNTDAAAAADPAAAAPAAAATDPAAAGSPSPPLPPR.[K]	1xMet-loss+Acetyl [N-Term]; 1xPhospho [S41(100)]	23	LOC_Os04g35800.1	LOC_Os04g35800.1 [1-49]	LOC_Os04g35800.1 1xMet-loss+Acetyl [N-Term]; 1xPhospho [S41(100)]	0	4508.09	105.55	150	242.4	58.4	73.1	73.7	76.7	53.7	50.1	66.4	70.1	30.8	68.3	203.7	66.1	58.6	133.1	187.3	147.6	80.2	96.8	100.7	124.2	136.4	51.5
[-].MALAPASSGSGPVVTEVEMNAGADQGATGTVR.[A]	1xMet-loss+Acetyl [N-Term]; 1xPhospho [S10(99.6)]	12	LOC_Os02g42330.1	LOC_Os02g42330.1 [1-32]	LOC_Os02g42330.1 1xMet-loss+Acetyl [N-Term]; 1xPhospho [S10(99.6)]	0	3022.38	102.46	0	0	0	0	0	0	0	0	0	0	0	0	222.1	290.8	209.5	214.5	174	133.8	153.8	132.3	223.1	260.6	152.2	233.3
[-].MALPLHDATTSPSDPDDLGGGGEEEEER.[L]	1xMet-loss+Acetyl [N-Term]; 1xPhospho [S13(97.8)]	6	LOC_Os05g28960.1	LOC_Os05g28960.1 [1-28]	LOC_Os05g28960.1 1xMet-loss+Acetyl [N-Term]; 1xPhospho [S13(97.8)]	0	2916.21	84.71	0	0	0	0	0	0	0	0	0	0	0	0	430.4	450.9	388.2	272.6	0	0	0	0	296.7	337.7	0	223.4
[-].MAMDPDAAEWPCIIQALPALPPSPSSTGVPR.[L]	1xCarbamidomethyl [C12]; 1xMet-loss+Acetyl [N-Term]; 1xPhospho [S23(99)]	4	LOC_Os02g07800.1	LOC_Os02g07800.1 [1-31]	LOC_Os02g07800.1 1xMet-loss+Acetyl [N-Term]; 1xPhospho [S23(99)]	0	3266.53		0	0	0	0	0	0	0	0	0	0	0	0	0	0	0	0	0	0	0	0	0	0	0	0
[-].MAMVPSGSGGGPPVIAEVEMNGGADSGAATVR.[A]	1xMet-loss+Acetyl [N-Term]; 1xPhospho [S26(100)]	7	LOC_Os02g42350.1	LOC_Os02g42350.1 [1-32]	LOC_Os02g42350.1 1xMet-loss+Acetyl [N-Term]; 1xPhospho [S26(100)]	0	2963.33	108.87	0	53.8	0	0	0	0	0	0	0	0	0	0	309.2	447	289.8	196	95.6	176	0	0	246.7	213.7	0	372.1
[-].MANLGGGAMPAGSSGGDGEVEAGFAK.[L]	1xMet-loss+Acetyl [N-Term]; 1xPhospho [S14(100)]	48	LOC_Os08g41710.1	LOC_Os08g41710.1 [1-26]	LOC_Os08g41710.1 1xMet-loss+Acetyl [N-Term]; 1xPhospho [S14(100)]	0	2328.98	89.73	48.5	172.6	90.4	49.1	45.7	107.9	34.3	109.8	129.1	96.5	107.7	161.5	174.1	156.2	184.1	87	78.6	81.8	95.2	37.4	130.1	107.1	72.7	42.7
[-].MANLQPSLSIPPSFAGASPPSPSPIGGGGVGGGVGQPAK.[D]	1xMet-loss+Acetyl [N-Term]; 1xPhospho [S21(100)]	169	LOC_Os04g52340.1	LOC_Os04g52340.1 [1-39]	LOC_Os04g52340.1 1xMet-loss+Acetyl [N-Term]; 1xPhospho [S21(100)]	0	3532.75	115.61	136.7	70.6	39.7	97.2	178	207	173.4	30.6	46.5	158.4	199.1	233.8	65.6	53.5	63.7	67.3	89	43.8	84.5	93.5	64.5	41.1	94.1	68.2
[-].MANLTDLVNLNLSDCSDK.[I]	1xCarbamidomethyl [C15]; 1xMet-loss+Acetyl [N-Term]; 1xPhospho [S13(100)]	8	LOC_Os03g12290.1	LOC_Os03g12290.1 [1-18]	LOC_Os03g12290.1 1xMet-loss+Acetyl [N-Term]; 1xPhospho [S13(100)]	0	2013.88	117.08	243.3	29.8	42.5	207.6	115.1	457.7	371.8	14.6	32.6	268.7	381.6	234.8	0	0	0	0	0	0	0	0	0	0	0	0
[R].MANQDNATLLTTAIGSEGYLDPQCLK.[H]	1xCarbamidomethyl [C24]; 1xPhospho [S16(100)]	11	LOC_Os04g05470.1	LOC_Os04g05470.1 [529-554]	LOC_Os04g05470.1 1xPhospho [S544(100)]	0	2904.32	108.19	644.6	924.6	324.7	0	0	60.3	0	0	0	322.4	0	123.5	0	0	0	0	0	0	0	0	0	0	0	0
[R].MANQDNATLLTTAIGSEGYLDPQCLK.[H]	1xCarbamidomethyl [C24]; 1xOxidation [M1]; 1xPhospho [S16(100)]	3	LOC_Os04g05470.1	LOC_Os04g05470.1 [529-554]	LOC_Os04g05470.1 1xPhospho [S544(100)]	0	2920.31	108.21	0	850.9	0	0	138	0	0	0	0	0	0	228.4	330	0	375.7	0	0	0	0	0	477	0	0	0
[R].MAPEPLPLTPPAAPPPSTFSFR.[F]	1xPhospho [T/S]	40	LOC_Os09g24700.1	LOC_Os09g24700.1 [121-142]		0	2401.17	112.48	202.5	44.5	47.7	112.1	125.2	159.6	263.8	33.6	4.6	175.6	316.7	187.8	76.1	64.8	64.4	53.4	55.3	57.2	49.9	31.2	68.9	56.1	61.3	87.5
[-].MAPFSSSSSPSPALAPASSSSTASTPR.[A]	1xMet-loss [N-Term]; 1xPhospho [S/T]	4	LOC_Os06g08360.1	LOC_Os06g08360.1 [1-27]	LOC_Os06g08360.1 1xMet-loss [N-Term]	0	2515.13		0	0	0	0	0	0	0	0	0	0	0	0	0	0	0	0	0	0	0	0	0	0	0	0
[R].MAPGEGGDTSPFLNGDFGEYGYVAPECASNPVATMK.[G]	1xCarbamidomethyl [C27]; 1xPhospho [S10(99.5)]	18	LOC_Os04g41030.1	LOC_Os04g41030.1 [466-501]	LOC_Os04g41030.1 1xPhospho [S475(99.5)]	0	3816.59	109.23	0	0	0	0	0	0	0	0	0	0	0	2400	0	0	0	0	0	0	0	0	0	0	0	0
[R].MAPGEGGDTSPFLNGDFGEYGYVAPECASNPVATMK.[G]	1xCarbamidomethyl [C27]; 1xOxidation [M]; 1xPhospho [S10(99.4)]	16	LOC_Os04g41030.1	LOC_Os04g41030.1 [466-501]	LOC_Os04g41030.1 1xPhospho [S475(99.4)]	0	3832.59	104.85	686.9	0	56.8	71.8	139.4	113.4	94.6	46.6	215.5	154	0	125.9	85.4	111.9	0	0	0	85.3	58.6	0	148.1	123.1	82.5	0
[-].MAPPSDSDDSAPIPAGAISK.[L]	1xMet-loss [N-Term]; 1xPhospho [S5(100)]	71	LOC_Os06g02220.1	LOC_Os06g02220.1 [1-20]	LOC_Os06g02220.1 1xMet-loss [N-Term]; 1xPhospho [S5(100)]	0	1875.84	65.87	134.1	209.9	222.3	161.8	192.7	230.8	259.7	177.5	158.9	166.6	98	164.2	24.1	29.5	22.1	19.3	20.1	15.7	6.3	17.6	18.3	32.7	0	18
[-].MAPPYETSAAGSESPVPVVTVDVAAASDLITSAGHR.[Y]	1xMet-loss [N-Term]; 1xPhospho [S14(99.5)]	44	LOC_Os02g01220.1	LOC_Os02g01220.1 [1-36]	LOC_Os02g01220.1 1xMet-loss [N-Term]; 1xPhospho [S14(99.5)]	0	3502.67	113.48	123.4	94.6	82.7	145.8	161.9	306.2	255.7	23.6	48.9	120.4	319.5	222.9	59.3	47	93.2	44.9	40	0	0	0	0	46.3	62.9	100.7
[-].MAPSPAAAAGPTFEDLER.[D]	1xMet-loss [N-Term]; 1xPhospho [S4(100)]	13	LOC_Os02g57390.1	LOC_Os02g57390.1 [1-18]	LOC_Os02g57390.1 1xMet-loss [N-Term]; 1xPhospho [S4(100)]	0	1779.79	67.7	10.8	31.9	29.9	30	40.8	41.6	53.5	38.1	37.2	28.1	21.1	24.6	272.4	141.2	187.1	135.3	191.1	118.9	171.5	175.6	137.4	155.6	172.3	154.2
[-].MAPTLESVSATSPPPPPPPHFVIVPLPAQGHTIPMVDLAR.[L]	1xMet-loss [N-Term]; 1xPhospho [S9(97.9)]	10	LOC_Os02g11640.1	LOC_Os02g11640.1 [1-40]	LOC_Os02g11640.1 1xMet-loss [N-Term]; 1xPhospho [S9(97.9)]	0	4114.12	114.19	0	0	0	0	0	0	0	0	0	0	0	0	187.4	351.7	356.3	342.2	199	0	0	0	323.3	237.9	52	350.4
[-].MAQGTAPSAGGGAAVPTPSAAAAVSTTTTTPPGTPR.[A]	1xMet-loss [N-Term]; 1xPhospho [T30(100)]	20	LOC_Os09g20860.1	LOC_Os09g20860.1 [1-36]	LOC_Os09g20860.1 1xMet-loss [N-Term]; 1xPhospho [T30(100)]	0	3157.52	79.29	113.5	196.7	141.8	106.1	144.5	194.1	185.6	278.4	226.1	140.9	68.5	146.8	37.9	33.3	43.9	7.8	72.6	0	9.9	63.1	45.2	41.7	60	41.6
[-].MAQGTAPSAGGGAAVPTPSAAAAVSTTTTTPPGTPR.[A]	1xMet-loss+Acetyl [N-Term]; 1xPhospho [T30(100)]	25	LOC_Os09g20860.1	LOC_Os09g20860.1 [1-36]	LOC_Os09g20860.1 1xMet-loss+Acetyl [N-Term]; 1xPhospho [T30(100)]	0	3199.53	92.25	120	247.1	149.6	93.3	145.2	185.5	135.9	394.1	378.4	272.1	70	208.9	0	0	0	0	0	0	0	0	0	0	0	0
[-].MAQGTAPSAGGGAAVPTPSAAAAVSTTTTTPPGTPR.[A]	1xMet-loss [N-Term]; 2xPhospho [T30(100); T34(100)]	51	LOC_Os09g20860.1	LOC_Os09g20860.1 [1-36]	LOC_Os09g20860.1 1xMet-loss [N-Term]; 2xPhospho [T30(100); T34(100)]	0	3237.48	80.66	112.9	209.4	148.4	170	247.6	287.1	192.4	354.2	268.2	103.3	61.2	106.9	11.2	20.1	14.6	13.6	11.2	0	12.5	9.9	15.3	17.7	0	12.2
[-].MAREPSPEIDDELFNEVYGK.[A]	1xMet-loss [N-Term]; 1xPhospho [S6(100)]	12	LOC_Os01g14920.1	LOC_Os01g14920.1 [1-20]	LOC_Os01g14920.1 1xMet-loss [N-Term]; 1xPhospho [S6(100)]	1	2288.01	96.93	0	0	0	0	0	0	0	0	0	57.4	0	65.2	173.6	213	200.7	248.1	171.5	147.7	144.9	164.9	241.1	206.6	156.1	209.3
[-].MAREPSPEIDDELFNEVYGK.[A]	1xMet-loss+Acetyl [N-Term]; 1xPhospho [S6(100)]	32	LOC_Os01g14920.1	LOC_Os01g14920.1 [1-20]	LOC_Os01g14920.1 1xMet-loss+Acetyl [N-Term]; 1xPhospho [S6(100)]	1	2330.02	104.84	164.8	63.5	26.4	61.6	49.8	27.8	23.3	32.9	73.1	63.6	18.1	83.8	153.2	160.1	181.1	102.1	233.1	171	92.8	81.5	126.4	144.3	120.9	144.7
[-].MASPTSSASAPASHHLR.[L]	1xMet-loss [N-Term]; 1xPhospho [S3(100)]	39	LOC_Os05g02120.1	LOC_Os05g02120.1 [1-17]	LOC_Os05g02120.1 1xMet-loss [N-Term]; 1xPhospho [S3(100)]	0	1656.75	23.29	30.1	116.3	0	79.7	73.8	113.3	118.7	118.9	89.4	100.3	0	98.7	60	76.5	45.4	123.3	144.1	126.5	165.5	149	71.7	113.1	222.5	163.2
[-].MASPYDHQSPHAQHPSGLPRPPGAGAGAAAGGFAR.[G]	1xMet-loss+Acetyl [N-Term]; 1xPhospho [S3(99.4)]	68	LOC_Os01g61880.1	LOC_Os01g61880.1 [1-35]	LOC_Os01g61880.1 1xMet-loss+Acetyl [N-Term]; 1xPhospho [S3(99.4)]	0	3412.57	64.46	21.9	39.8	48.3	39.2	40.8	51.5	41.9	54.4	48.4	36.2	33.1	45.5	196.1	124	209.7	195.3	144	114	165.4	147.9	130.1	156.5	172.8	143.5
[-].MASQEEKTSVKSEEASSAAEEQPPQAAAPPPR.[R]	1xMet-loss+Acetyl [N-Term]; 1xPhospho [S9(99.6)]	17	LOC_Os03g63480.1	LOC_Os03g63480.1 [1-32]	LOC_Os03g63480.1 1xMet-loss+Acetyl [N-Term]; 1xPhospho [S9(99.6)]	2	3329.52	51.32	18.9	0	0	25.7	0	0	0	0	0	0	0	0	228.7	215.2	275.4	249.5	181	253	0	202.5	320.7	269.9	0	159.5
[-].MASSAEAAAAMAAAPSASGRR.[S]	1xMet-loss+Acetyl [N-Term]; 1xPhospho [S]	16	LOC_Os11g37700.1	LOC_Os11g37700.1 [1-21]	LOC_Os11g37700.1 1xMet-loss+Acetyl [N-Term]	1	1925.85	69.05	124.3	159.1	258.3	181.6	183.2	240.3	251.2	141.1	173	205.4	183	192.3	18.6	16.7	0	12.1	15.5	0	0	0	8.6	0	35.6	0
[R].MDAASSWMNPPVEVSSPVAGGGGGEDGAATK.[L]	1xPhospho [S16(100)]	11	LOC_Os12g05420.1	LOC_Os12g05420.1 [10-40]	LOC_Os12g05420.1 1xPhospho [S25(100)]	0	3012.28	96.1	104.4	0	78.8	254.1	92.4	0	0	0	0	0	0	0	238	185.5	186	181.7	217	102.6	117.4	0	188.3	169.8	147.3	136.6
[R].MDAASSWMNPPVEVSSPVAGGGGGEDGAATK.[L]	1xOxidation [M]; 1xPhospho [S16(100)]	26	LOC_Os12g05420.1	LOC_Os12g05420.1 [10-40]	LOC_Os12g05420.1 1xPhospho [S25(100)]	0	3028.27	84.35	31	75.6	33.4	64.5	81.9	79.9	74.3	138.7	95.5	74.4	52.2	100.3	165.2	109.6	123.1	154.5	202	61.9	197.1	104.1	88.1	99.4	68	125.3
[-].MDAGDQSPKEVYSVWALPPEPVR.[A]	1xAcetyl [N-Term]; 1xPhospho [S7(100)]	18	LOC_Os05g44170.1	LOC_Os05g44170.1 [1-23]	LOC_Os05g44170.1 1xAcetyl [N-Term]; 1xPhospho [S7(100)]	1	2693.23	111.29	184.1	103.1	250.1	262.8	340.8	439.9	207.5	56.5	31.6	101.7	174.7	232.3	0	0	0	0	0	0	0	0	15.1	0	0	0
[-].MDAGSRSSGGAGFDDDDGHAAR.[R]	1xAcetyl [N-Term]; 3xPhospho [S5(100); S7(100); S8(100)]	10	LOC_Os08g38210.4	LOC_Os08g38210.4 [1-22]	LOC_Os08g38210.4 1xAcetyl [N-Term]; 3xPhospho [S5(100); S7(100); S8(100)]	1	2433.78	50.77	185.1	166.7	345.1	221.3	193.7	206.2	232	156.6	76.8	229.9	188.4	198.3	0	0	0	0	0	0	0	0	0	0	0	0
[-].MDDDAGDASPPPAAAGVGATAAQSR.[D]	1xAcetyl [N-Term]; 1xPhospho [S9(100)]	28	LOC_Os07g07270.1	LOC_Os07g07270.1 [1-25]	LOC_Os07g07270.1 1xAcetyl [N-Term]; 1xPhospho [S9(100)]	0	2421	74.83	205.7	252.9	246.6	190	205.2	251.1	198.7	182.3	180.7	198.7	145.5	142.7	0	0	0	0	0	0	0	0	0	0	0	0
[-].MDDPGAADPGARPHHLSPGQPPVVPR.[S]	1xAcetyl [N-Term]; 1xPhospho [S17(100)]	31	LOC_Os08g43090.1	LOC_Os08g43090.1 [1-26]	LOC_Os08g43090.1 1xAcetyl [N-Term]; 1xPhospho [S17(100)]	0	2793.29	69.87	46.6	61.1	88.2	77.7	78.9	71	67.5	72.3	56	51.2	39.8	44.6	236.2	171.5	169.1	172	176.8	70.4	135.7	57	124.6	123.2	132.9	75.7
[-].MDDSENNAPSTPGSPGFSTDR.[L]	1xAcetyl [N-Term]; 1xPhospho [S14(100)]	51	LOC_Os11g29380.1	LOC_Os11g29380.1 [1-21]	LOC_Os11g29380.1 1xAcetyl [N-Term]; 1xPhospho [S14(100)]	0	2303.88	67.87	75.9	95.1	147.9	75.4	85.3	102.3	95.2	97.5	102.7	82	69	89.3	146.7	96.3	129.7	121.4	114.5	69.5	84.9	68.9	143.7	137.5	95.3	74.1
[-].MDDSENNAPSTPGSPGFSTDR.[L]	1xAcetyl [N-Term]; 2xPhospho [T11(100); S14(100)]	35	LOC_Os11g29380.1	LOC_Os11g29380.1 [1-21]	LOC_Os11g29380.1 1xAcetyl [N-Term]; 2xPhospho [T11(100); S14(100)]	0	2383.84	73.15	174.7	213.7	371	147.8	168.9	228.2	171.2	202.8	118.6	139.3	152	156.5	0	56.8	57.7	4.3	0	0	0	0	8	21.1	7.4	0
[-].MDDSGSSSPPAPAPSFR.[N]	1xAcetyl [N-Term]; 1xPhospho [S8(99.7)]	103	LOC_Os04g14760.1	LOC_Os04g14760.1 [1-17]	LOC_Os04g14760.1 1xAcetyl [N-Term]; 1xPhospho [S8(99.7)]	0	1827.73	75.15	68.8	89.4	118.7	87.5	89.4	102.8	77.4	86	62.1	80.7	66.8	74.1	161.8	132.6	134.3	121.7	134.9	82.2	85.8	83.9	122.1	143.8	98.8	94.4
[-].MDEEAKPNPNADAAPAAAEAAASSPPPLSSSESAEGK.[D]	1xAcetyl [N-Term]; 1xPhospho [S]	16	LOC_Os03g16824.1	LOC_Os03g16824.1 [1-37]	LOC_Os03g16824.1 1xAcetyl [N-Term]	0	3687.6	80.04	0	0	164.1	0	0	0	0	132.5	143.1	46.8	0	106.4	377.8	0	362.5	0	0	203.7	0	0	290.7	331.4	240.9	0
[-].MDEQLSPVAVTHLLQHTLR.[S]	1xAcetyl [N-Term]; 1xPhospho [S6(100)]	1	LOC_Os06g12740.1	LOC_Os06g12740.1 [1-19]	LOC_Os06g12740.1 1xAcetyl [N-Term]; 1xPhospho [S6(100)]	0	2310.13	115.8	0	0	0	0	0	0	0	0	0	0	146.6	141.1	285.1	246.4	277.9	159.8	105.4	195.5	196.5	224.1	277.7	0	0	144
[-].MDERPALPPPPSAPQSPPFSAPASPYSALHPLLLPSPNPHLLLKPK.[T]	1xAcetyl [N-Term]; 1xPhospho [S16(100)]	26	LOC_Os07g40450.1	LOC_Os07g40450.1 [1-46]	LOC_Os07g40450.1 1xAcetyl [N-Term]; 1xPhospho [S16(100)]	0	4992.59	113.9	0	0	0	0	0	0	0	0	0	0	69.3	0	169.5	87.2	221.6	159.6	235.8	160.4	170.4	209	170.3	169.7	284.3	293.1
[-].MDGKPPPPNPNLPYREDCWSDGETAALVDAWGR.[R]	1xAcetyl [N-Term]; 1xCarbamidomethyl [C18]; 1xPhospho [S20(100)]	51	LOC_Os01g48320.1	LOC_Os01g48320.1 [1-33]	LOC_Os01g48320.1 1xAcetyl [N-Term]; 1xPhospho [S20(100)]	1	3833.67	107.81	109.4	125.7	48.5	52.9	23.1	32.2	12.2	10.7	14.5	13.1	7.9	26.6	166.8	290.9	309.9	213.8	107	115.9	51.2	8.1	201.2	189.5	64.3	204.7
[-].MDGLAAPSPSHSGATSGGGASHR.[K]	1xAcetyl [N-Term]; 1xPhospho [S/T]	78	LOC_Os10g28040.1	LOC_Os10g28040.1 [1-23]	LOC_Os10g28040.1 1xAcetyl [N-Term]	0	2229.93	53.31	93.6	82.5	170.9	109.9	144.9	124.9	141	85	108.8	174.9	103.3	152.1	115.8	119.7	87	62.5	87	87.1	32.7	47.5	86	103.7	37	42.2
[-].MDGLAAPSPSHSGATSGGGASHR.[K]	1xAcetyl [N-Term]; 2xPhospho [S8(100); S12(100)]	61	LOC_Os10g28040.1	LOC_Os10g28040.1 [1-23]	LOC_Os10g28040.1 1xAcetyl [N-Term]; 2xPhospho [S8(100); S12(100)]	0	2309.9	58.15	180.9	152.5	257.5	161.5	151	140	142.9	122	132.4	228.5	115	164.8	61.3	87.2	73.9	29.5	24.4	34.4	0	0	62.5	61.4	0	16.3
[-].MDGLAAPSPSHSGATSGGGASHR.[K]	1xAcetyl [N-Term]; 3xPhospho [S8(100); S12(99.6); T/S]	40	LOC_Os10g28040.1	LOC_Os10g28040.1 [1-23]	LOC_Os10g28040.1 1xAcetyl [N-Term]; 3xPhospho [S8(100); S12(99.6); T/S]	0	2389.87	65.4	199.7	194.6	340.7	182.1	192.3	173.1	185.4	141.5	140	282.9	172.3	195.3	0	0	0	0	0	0	0	0	0	0	0	0
[-].MDGLHGTDGCFSPGR.[A]	1xAcetyl [N-Term]; 1xCarbamidomethyl [C10]; 1xPhospho [S12(100)]	45	LOC_Os05g40290.1	LOC_Os05g40290.1 [1-15]	LOC_Os05g40290.1 1xAcetyl [N-Term]; 1xPhospho [S12(100)]	0	1728.65	70.05	53.6	52.8	99.1	80.6	70.7	78	85	61.6	54.5	109.2	61.3	89.2	199.2	141.6	196.6	155.6	131.3	88.3	76.5	82.9	135.5	124.6	75.7	96.8
[-].MDGSDPPAAASPSAAAAAGDDDDER.[A]	1xAcetyl [N-Term]; 1xPhospho [S11(99.6)]	2	LOC_Os08g03590.1	LOC_Os08g03590.1 [1-25]	LOC_Os08g03590.1 1xAcetyl [N-Term]; 1xPhospho [S11(99.6)]	0	2481.93	67.37	136.7	0	366.5	348.4	305.7	316.8	158.2	0	0	298.5	208.2	261	0	0	0	0	0	0	0	0	0	0	0	0
[K].MDHERDSTASLDNISIEEGSVADPNEPQEQEPTLTR.[N]	2xPhospho [S10(99.6); S/T]	1	LOC_Os07g37890.1	LOC_Os07g37890.1 [335-370]	LOC_Os07g37890.1 2xPhospho [S344(99.6); S/T]	1	4170.75		0	0	0	0	0	0	0	0	0	0	0	0	0	0	0	0	0	0	0	0	0	0	0	0
[R].MDHIDRNSPAKPSPIMNGGDPASR.[S]	1xOxidation [M]; 1xPhospho [S8(100)]	16	LOC_Os01g15020.1	LOC_Os01g15020.1 [699-722]	LOC_Os01g15020.1 1xPhospho [S706(100)]	1	2659.18	35.75	10.3	0	0	0	0	0	31.9	0	232.4	0	10.2	0	262.9	200.2	142.4	123	103.7	304.6	162.1	132	147.7	184.5	244.2	107.9
[R].MDHQNSSSSIDPLIQTNTGSNASSSLSFMK.[G]	1xPhospho [S6(99)]	38	LOC_Os01g07400.1	LOC_Os01g07400.1 [311-340]	LOC_Os01g07400.1 1xPhospho [S316(99)]	0	3264.42	98.56	0	0	137.4	320.1	94.6	0	0	0	0	85.4	0	0	0	458.2	558.9	0	0	0	0	0	0	284.8	460.6	0
[R].MDHQNSSSSIDPLIQTNTGSNASSSLSFMK.[G]	1xOxidation [M]; 1xPhospho [S/T]	35	LOC_Os01g07400.1	LOC_Os01g07400.1 [311-340]		0	3280.41	89.03	70.3	0	164.7	109.6	166.3	0	85.3	65.7	126.8	110.9	0	0	158.6	125.7	142.6	172.3	125.5	150.6	0	0	117.4	192.7	188.5	126.4
[K].MAHPSPDHFLPLHVALGAAGEDAK.[A]	1xPhospho [S5(100)]	2	LOC_Os01g65690.1	LOC_Os01g65690.1 [223-246]	LOC_Os01g65690.1 1xPhospho [S227(100)]	0	2561.2	96.4	0	0	0	0	0	0	0	0	0	0	0	93.2	241.9	230.9	281.8	200	254.6	54.3	185.7	0	190.8	150.7	279.9	236.2
[-].MAYVDHAFSISDEDDLVGGAVGGPR.[G]	1xMet-loss+Acetyl [N-Term]; 1xPhospho [S11(100)]	34	LOC_Os02g07980.1	LOC_Os02g07980.1 [1-25]	LOC_Os02g07980.1 1xMet-loss+Acetyl [N-Term]; 1xPhospho [S11(100)]	0	2569.12	108.32	176.4	214.9	81.6	61.5	38.2	37.2	30	51.2	44.9	192.3	278.7	306.6	47.2	172.1	114	119.5	19.8	29.4	13.1	0	112.5	100.2	0	158.7
[-].MAVLAEIAGDESPPPLPPSEGGEASGAPSTSSPSDADGGGKPSPR.[T]	1xMet-loss [N-Term]; 1xPhospho [S12(100)]	61	LOC_Os01g67960.1	LOC_Os01g67960.1 [1-45]	LOC_Os01g67960.1 1xMet-loss [N-Term]; 1xPhospho [S12(100)]	0	4178.9	88.35	44	11.9	62.4	60	56.5	96.3	93.9	126.5	54.3	0	0	42.9	217.3	106.1	68.9	68.9	186.6	48.5	76	168.2	217.4	190.1	188.6	214.9
[-].MASSETPPPPSPGTGGAVPLAPALLGLLR.[F]	1xMet-loss+Acetyl [N-Term]; 1xPhospho [S11(100)]	34	LOC_Os11g16420.1	LOC_Os11g16420.1 [1-29]	LOC_Os11g16420.1 1xMet-loss+Acetyl [N-Term]; 1xPhospho [S11(100)]	0	2745.42	126.54	0	158.6	170.8	153.3	125.3	395.2	323.8	82	76.5	306.9	254	339.2	0	0	9.7	4.5	0	0	0	0	0	0	0	0
[-].MASSPASAASEEEAVK.[LA]	1xMet-loss+Acetyl [N-Term]; 1xPhospho [S4(100)]	146	LOC_Os07g39780.1	LOC_Os07g39780.1 [1-16]	LOC_Os07g39780.1 1xMet-loss+Acetyl [N-Term]; 1xPhospho [S4(100)]	0	1555.65	49.31	72.1	140.1	109.5	95.5	111.3	120.7	110.8	159.8	123	97.3	61.7	79.9	139.4	112.8	115.6	107.1	104.1	123.2	30.1	89.8	115.5	109.1	16	55.7
[-].MASSPHQVVAPQPQSQAQAGGGGGGGGGTAEQFWSLLDK.[A]	1xMet-loss+Acetyl [N-Term]; 1xPhospho [S/T]	140	LOC_Os09g40000.1	LOC_Os09g40000.1 [1-39]	LOC_Os09g40000.1 1xMet-loss+Acetyl [N-Term]	0	3784.74	110.19	107	14.1	19.7	70.9	120	114	151.1	31	15	156.8	219	187.3	111.3	109.6	94.8	91.9	111.7	89.2	103.2	87.1	94.7	82.2	111.5	106.7
[-].MASSPPGAGAGGEERPAASPAAPAVAEAVEEGPVTSR.[W]	1xMet-loss+Acetyl [N-Term]; 1xPhospho [S/T]	93	LOC_Os02g15220.2	LOC_Os02g15220.2 [1-37]	LOC_Os02g15220.2 1xMet-loss+Acetyl [N-Term]	0	3422.59	92.85	35.8	85.7	69.6	45.7	141.1	70.7	66.2	168.2	157.3	67.9	54.1	97.8	134.3	123.5	106.1	90.2	164.1	122.5	111.4	76.8	113.3	62.8	105.7	129.3
[-].MASSSENVEAPRDEQRDPPPSPPNPSEEAGAGEEMEAEGEGEEEVK.[T]	1xMet-loss+Acetyl [N-Term]; 1xPhospho [S21(100)]	1	LOC_Os07g03070.1	LOC_Os07g03070.1 [1-46]	LOC_Os07g03070.1 1xMet-loss+Acetyl [N-Term]; 1xPhospho [S21(100)]	2	4872.02	74.82	0	0	0	0	0	0	0	0	0	166.1	0	0	0	262.7	803.3	0	0	0	0	0	721.7	446.1	0	0
[-].MASSSSSSPPSSDPSLETVAPHAAVTGER.[K]	1xMet-loss+Acetyl [N-Term]; 1xPhospho [S4(97.2)]	31	LOC_Os03g12230.2	LOC_Os03g12230.2 [1-29]	LOC_Os03g12230.2 1xMet-loss+Acetyl [N-Term]; 1xPhospho [S4(97.2)]	0	2833.25	76.57	73.7	101.7	105	86.2	92.3	103	99	132.4	138	95.6	71	92.1	116.7	75	85.4	101.3	139	77.6	129.2	111.1	96.3	100.4	85.5	92.5
[-].MASTSPEPSTAAAVAETGCSVQIR.[R]	1xCarbamidomethyl [C19]; 1xMet-loss+Acetyl [N-Term]; 1xPhospho [T4(99)]	41	LOC_Os02g48650.1	LOC_Os02g48650.1 [1-24]	LOC_Os02g48650.1 1xMet-loss+Acetyl [N-Term]; 1xPhospho [T4(99)]	0	2412.07	88.33	15.6	36.1	35.2	26.8	27.4	23.2	19.3	86.7	69.9	22.5	10.1	17.3	210.5	160.2	148.1	160	187	144	170.4	151.1	172	179.4	164.6	162.8
[-].MASTTDADAAPVAPVLEEKPPTPPPDGDEVPSAPAAAAAAEQPK.[V]	1xMet-loss [N-Term]; 1xPhospho [S/T]	35	LOC_Os05g05950.1	LOC_Os05g05950.1 [1-44]	LOC_Os05g05950.1 1xMet-loss [N-Term]	0	4227	98.39	47.8	23.9	0	0	0	0	0	0	0	28	21.2	10.7	262.7	319	271.8	144.3	54.7	101.5	113.5	147.8	250.6	300.3	93.6	208.6
[-].MASTTDADAAPVAPVLEEKPPTPPPDGDEVPSAPAAAAAAEQPK.[V]	1xMet-loss+Acetyl [N-Term]; 1xPhospho [T22(100)]	30	LOC_Os05g05950.1	LOC_Os05g05950.1 [1-44]	LOC_Os05g05950.1 1xMet-loss+Acetyl [N-Term]; 1xPhospho [T22(100)]	0	4269.01	102.37	35.1	0	0	0	0	0	0	0	0	0	0	0	243.9	0	198.4	51.8	357	192.5	127.5	216.7	183	344.2	214.4	235.5
[R].MASTVPNVQPPFGLVDPQFGSYAGNHDSISPR.[I]	1xPhospho [S/T/Y]	76	LOC_Os01g13470.1	LOC_Os01g13470.1 [536-567]		0	3465.59	108.95	97.5	112.3	45	44.6	22.7	28.5	214.4	60.7	21.4	245.9	230.4	217.6	120	124	125.2	87.2	85.3	77.1	63.4	51.8	80.5	74.1	91.7	78.6
[R].MASTVPNVQPPFGLVDPQFGSYAGNHDSISPR.[I]	1xOxidation [M1]; 1xPhospho [S30(99.5)]	83	LOC_Os01g13470.1	LOC_Os01g13470.1 [536-567]	LOC_Os01g13470.1 1xPhospho [S565(99.5)]	0	3481.59	107.51	116.1	207.9	31.9	53.6	36.4	45.5	26.6	68.2	64.2	101.4	39.1	103.2	138	136.1	132.1	104.5	128.5	131.3	136	139.9	110.6	114.4	101.3	133.3
[R].MASTVPNVQPPFGLVDPQFGSYAGNHDSISPR.[I]	2xPhospho [S28(100); S30(100)]	71	LOC_Os01g13470.1	LOC_Os01g13470.1 [536-567]	LOC_Os01g13470.1 2xPhospho [S563(100); S565(100)]	0	3545.56	113.14	190.3	62.1	60.3	150.3	182.9	241.3	333.9	13.1	22.7	305.1	393.9	304.8	0	38.1	23	20.1	0	4	0	0	17.1	7.2	0	29.8
[R].MASTVPNVQPPFGLVDPQFGSYAGNHDSISPR.[I]	1xOxidation [M1]; 2xPhospho [S28(100); S30(100)]	64	LOC_Os01g13470.1	LOC_Os01g13470.1 [536-567]	LOC_Os01g13470.1 2xPhospho [S563(100); S565(100)]	0	3561.55	111.57	191.6	84.5	57.9	158.8	256.1	265.8	324.9	29.8	20.4	298	258.9	290.3	0	50.4	20.6	23.6	0	0	0	0	10.4	18.6	0	39.4
[-].MATAFDSPTASPAASPFDDDSFLR.[F]	1xMet-loss+Acetyl [N-Term]; 1xPhospho [S7(100)]	514	LOC_Os06g51510.1	LOC_Os06g51510.1 [1-24]	LOC_Os06g51510.1 1xMet-loss+Acetyl [N-Term]; 1xPhospho [S7(100)]	0	2508.06	115.97	68.6	69.7	17.9	283.7	357.8	361.6	114.5	15.4	39.9	164.8	276.5	204.4	41.2	62.4	49.2	41.2	19.7	30.9	23	11	47.8	28.8	14.6	55.3
[-].MATEEVVPEVPVTEVEAAAAEEAVEETTAAEEK.[A]	1xMet-loss [N-Term]; 1xPhospho [T3(100)]	13	LOC_Os07g08710.1	LOC_Os07g08710.1 [1-33]	LOC_Os07g08710.1 1xMet-loss [N-Term]; 1xPhospho [T3(100)]	0	3407.55	118.15	0	0	65.4	0	70.1	0	0	0	0	0	0	0	0	463.1	132.6	107.7	157.6	0	149.2	136	509.3	0	151.7	457.3
[-].MATEVTQNYFAWSQEESPVQDSSQGTPQVFDHGSISFGR.[F]	1xMet-loss+Acetyl [N-Term]; 1xPhospho [S36(99.4)]	4	LOC_Os05g34760.1	LOC_Os05g34760.1 [1-39]	LOC_Os05g34760.1 1xMet-loss+Acetyl [N-Term]; 1xPhospho [S36(99.4)]	0	4338.89	114.57	0	0	0	0	0	0	297.4	0	147.8	213.5	1585	0	0	0	0	0	0	0	0	0	0	0	0	156.2
[-].MATHPASPVAGGEKATPPSTPPPVR.[L]	1xMet-loss+Acetyl [N-Term]; 1xPhospho [T16(100)]	43	LOC_Os05g42230.1	LOC_Os05g42230.1 [1-25]	LOC_Os05g42230.1 1xMet-loss+Acetyl [N-Term]; 1xPhospho [T16(100)]	1	2444.2	58.72	16.2	19.1	26.4	19.1	17.7	27.5	40.4	54.5	49	19.3	15.2	19.7	225.8	163.5	155.5	163.8	227.3	142.1	216.7	204	136.8	111.1	177.1	151.9
[-].MATITAASPRPSAAPAAMEETSK.[A]	1xMet-loss+Acetyl [N-Term]; 1xPhospho [S8(100)]	11	LOC_Os03g08880.1	LOC_Os03g08880.1 [1-23]	LOC_Os03g08880.1 1xMet-loss+Acetyl [N-Term]; 1xPhospho [S8(100)]	0	2280.06		0	0	0	0	0	0	0	0	0	0	0	0	0	0	0	0	0	0	0	0	0	0	0	0
[-].MATITLKPPATAAAAGGEVSEVELSEAGSPDVGSQSSGSGGSGR.[S]	1xMet-loss+Acetyl [N-Term]; 1xPhospho [S29(100)]	22	LOC_Os08g34060.1	LOC_Os08g34060.1 [1-44]	LOC_Os08g34060.1 1xMet-loss+Acetyl [N-Term]; 1xPhospho [S29(100)]	0	4064.89	101.48	100.2	56.8	24.4	20.3	32.5	32.1	14.7	60.1	37	24.9	0	48.3	198	332.4	174.8	252.9	136.4	223.6	137	104.3	112.4	12.8	161.3	102.7
[-].MATPAADATSSSPTPSPPPQETPAR.[K]	1xMet-loss+Acetyl [N-Term]; 1xPhospho [S12(100)]	54	LOC_Os06g15380.1	LOC_Os06g15380.1 [1-25]	LOC_Os06g15380.1 1xMet-loss+Acetyl [N-Term]; 1xPhospho [S12(100)]	0	2456.1	57.43	12.2	20	17.9	33	31.3	28.1	25.7	36	40.8	25.7	16.1	23.7	239.7	169.2	221.4	162	195	207.8	143.2	178.1	138.7	210.7	83.4	140.3
[-].MATSSVAGDIELDRPNLEDYLPSDSLPQEFPR.[N]	1xMet-loss+Acetyl [N-Term]; 1xPhospho [T/S/Y]	63	LOC_Os07g34730.1	LOC_Os07g34730.1 [1-32]	LOC_Os07g34730.1 1xMet-loss+Acetyl [N-Term]	0	3553.64	116.67	170.7	20.5	46.1	1.3	72.3	202.5	229.7	0	18	244.3	351.6	382.3	30.5	64.2	62.9	64.4	40	63.5	38.5	17.4	95.4	38.6	40.2	105.1
[-].MAVEESPPPPPSSPPPPPSSPQPAAEVGAGGR.[R]	1xMet-loss [N-Term]; 1xPhospho [S]	96	LOC_Os02g02780.1	LOC_Os02g02780.1 [1-32]	LOC_Os02g02780.1 1xMet-loss [N-Term]	0	3023.41	72.47	149.3	203.5	191.9	172.2	198.8	219.8	174.9	249.1	230.4	185.6	127.3	146.3	10.8	14.3	25.4	14.8	12.4	0	17.3	9.7	9.5	25.4	0	11.3
[-].MAVEESPPPPPSSPPPPPSSPQPAAEVGAGGR.[R]	1xMet-loss+Acetyl [N-Term]; 1xPhospho [S]	15	LOC_Os02g02780.1	LOC_Os02g02780.1 [1-32]	LOC_Os02g02780.1 1xMet-loss+Acetyl [N-Term]	0	3065.43	86.23	0	184.1	607.3	0	46.3	480.2	36.8	0	511.3	484.6	0	0	0	49.4	0	0	0	0	0	0	0	0	0	0
[-].MAVEESPPPPPSSPPPPPSSPQPAAEVGAGGR.[R]	1xMet-loss [N-Term]; 2xPhospho [S20(99.3); S]	34	LOC_Os02g02780.1	LOC_Os02g02780.1 [1-32]	LOC_Os02g02780.1 1xMet-loss [N-Term]; 2xPhospho [S20(99.3); S]	0	3103.38	74.1	154.6	207.5	200.3	153.7	179.9	204.3	192.8	254.5	308.8	203.8	110.7	161.6	0	0	2	3.4	2.6	3.5	8.1	40.3	3.3	0	0	4.3
[-].MAHLAASAAPLPSADPDAGEESSHSPPPPEK.[G]	1xMet-loss+Acetyl [N-Term]; 1xPhospho [S25(98.4)]	2	LOC_Os01g73760.1	LOC_Os01g73760.1 [1-31]	LOC_Os01g73760.1 1xMet-loss+Acetyl [N-Term]; 1xPhospho [S25(98.4)]	0	3055.37	72.51	0	100.2	0	0	117.2	107.5	0	104.4	0	0	0	0	267	355.4	519.4	0	349.7	0	0	316.2	163	0	0	0
[-].MAGVGGSSSGGGDVEMGGWSELLHSSTK.[L]	1xMet-loss+Acetyl [N-Term]; 1xPhospho [S8(99.4)]	28	LOC_Os03g22690.1	LOC_Os03g22690.1 [1-28]	LOC_Os03g22690.1 1xMet-loss+Acetyl [N-Term]; 1xPhospho [S8(99.4)]	0	2671.13	106.33	108.3	56.8	39.2	52.8	38.1	52.1	12.7	17.4	24.5	35.5	12.9	23.2	181.6	177.9	188.9	138.1	196	143	136.6	109.6	170.8	152.3	161.5	170.4
[R].LYVTEANPEHEPYLDDTNSGPLER.[N]	1xPhospho [S19(100)]	130	LOC_Os09g38390.1	LOC_Os09g38390.1 [304-327]	LOC_Os09g38390.1 1xPhospho [S322(100)]	0	2839.25	84.06	80.5	92	82.4	79.3	98.9	88.1	68.4	100.8	105.1	91.4	56.7	50.4	152.8	137.2	132.8	118.3	133.4	58.1	82.1	91.9	153.2	137.2	86.9	122.2
[R].IYYDTNCGEALICSDSEDEAVEDEEEKK.[E]	2xCarbamidomethyl [C7; C13]; 2xPhospho [S14(100); S16(100)]	29	LOC_Os06g16390.1	LOC_Os06g16390.1 [165-192]	LOC_Os06g16390.1 2xPhospho [S178(100); S180(100)]	1	3471.31	80.11	154.8	201.1	269.8	167.3	207.9	204.5	203.6	205.4	194.3	226.7	139.5	225.1	0	0	0	0	0	0	0	0	0	0	0	0
[R].IYYDTNCGEALICSDSEDEAVEDEEEKKEFK.[D]	2xCarbamidomethyl [C7; C13]; 2xPhospho [S14(100); S16(100)]	20	LOC_Os06g16390.1	LOC_Os06g16390.1 [165-195]	LOC_Os06g16390.1 2xPhospho [S178(100); S180(100)]	2	3875.51	82.3	113.2	213.6	384.3	111.3	303.9	0	125.4	224.8	128	302.7	154.4	338.4	0	0	0	0	0	0	0	0	0	0	0	0
[R].MAAAAAAAAASAGGSFDGGR.[G]	1xPhospho [S15(100)]	2	LOC_Os03g13590.1	LOC_Os03g13590.1 [244-263]	LOC_Os03g13590.1 1xPhospho [S258(100)]	0	1760.74	58.19	0	0	0	0	0	0	0	0	97.4	0	0	0	679.7	981.4	641.5	0	0	0	0	0	0	0	0	0
[-].MAAAAAAAPPFAAGDSPPPTALLLPR.[T]	1xMet-loss+Acetyl [N-Term]; 1xPhospho [S16(100)]	13	LOC_Os01g10020.1	LOC_Os01g10020.1 [1-26]	LOC_Os01g10020.1 1xMet-loss+Acetyl [N-Term]; 1xPhospho [S16(100)]	0	2436.23	119.46	250.1	0	0	376	240.7	492.3	0	0	0	209.3	0	0	58.8	88.7	80.6	86.3	52.6	67.2	50.9	0	100.4	64.7	57.1	124.2
[-].MAAAAASLLHLATSACSPPR.[V]	1xCarbamidomethyl [C16]; 1xMet-loss+Acetyl [N-Term]; 1xPhospho [S17(100)]	10	LOC_Os03g45710.1	LOC_Os03g45710.1 [1-20]	LOC_Os03g45710.1 1xMet-loss+Acetyl [N-Term]; 1xPhospho [S17(100)]	0	1986.95	116.35	0	0	0	0	0	0	0	0	0	0	0	0	179.2	261.1	236.6	205.6	183.6	376.6	105	0	233	202.7	219.6	197.1
[-].MAAAAPSPPPVAALEQMSR.[T]	1xMet-loss+Acetyl [N-Term]; 1xPhospho [S7(100)]	75	LOC_Os01g71300.1	LOC_Os01g71300.1 [1-19]	LOC_Os01g71300.1 1xMet-loss+Acetyl [N-Term]; 1xPhospho [S7(100)]	0	1885.89	110.71	35.5	14.5	29.9	116.7	129	183.5	220.8	73.2	24.8	223.6	257	185.3	71.8	99.4	79	89.8	68.4	80.8	63.6	50.9	72.3	71.9	65.9	92.5
[-].MAAASSAHYFGLGEPQMQQQQQQPPLQNNAAAPVAATPPPK.[K]	1xMet-loss+Acetyl [N-Term]; 1xPhospho [T37(100)]	1	LOC_Os08g44050.1	LOC_Os08g44050.1 [1-41]	LOC_Os08g44050.1 1xMet-loss+Acetyl [N-Term]; 1xPhospho [T37(100)]	0	4262.01		0	0	0	0	0	0	0	0	0	0	0	0	0	0	0	0	0	0	0	0	0	0	0	0
[-].MAAATEAASTSEAEAEGR.[G]	1xMet-loss+Acetyl [N-Term]; 1xPhospho [S11(99.6)]	16	LOC_Os12g01940.1	LOC_Os12g01940.1 [1-18]	LOC_Os12g01940.1 1xMet-loss+Acetyl [N-Term]; 1xPhospho [S11(99.6)]	0	1743.71	50.91	144.3	201.3	163.5	137.3	156.7	204.1	156.1	187	196.7	152.7	125.4	126.8	73.5	98.8	69.1	0	0	97.5	0	0	64.9	44.4	0	0
[K].MAAMSPVVAPGTPSGGGGGAGSFK.[S]	1xPhospho [S22(100)]	40	LOC_Os04g23890.2	LOC_Os04g23890.2 [274-297]	LOC_Os04g23890.2 1xPhospho [S295(100)]	0	2170.97	78.61	0	6.2	0	5.9	5.7	2.7	6.1	25.2	12.4	0	7.1	0	283.6	230.4	203.7	242.2	218.2	84.5	114.4	186.3	200.5	174.4	220.4	169.9
[K].MAAMSPVVAPGTPSGGGGGAGSFK.[S]	1xOxidation [M]; 1xPhospho [S22(100)]	35	LOC_Os04g23890.2	LOC_Os04g23890.2 [274-297]	LOC_Os04g23890.2 1xPhospho [S295(100)]	0	2186.96	66.61	0	0	0	10	0	0	0	0	0	0	0	0	268.7	215.3	196	180.3	189.3	147.3	209.9	242.2	201.1	214.7	134.6	190.6
[K].MAAMSPVVAPGTPSGGGGGAGSFK.[S]	2xOxidation [M1; M4]; 1xPhospho [T12(100)]	43	LOC_Os04g23890.2	LOC_Os04g23890.2 [274-297]	LOC_Os04g23890.2 1xPhospho [T285(100)]	0	2202.96	60.68	0	0	0	0	0	0	0	6.7	0	0	0	0	189.2	179.5	164.1	179.5	226.3	164.6	260	351	176.3	210.7	111.7	180.3
[K].MAAMSPVVAPGTPSGGGGGAGSFK.[S]	2xOxidation [M1; M4]; 2xPhospho [S5(100); T12(100)]	49	LOC_Os04g23890.2	LOC_Os04g23890.2 [274-297]	LOC_Os04g23890.2 2xPhospho [S278(100); T285(100)]	0	2282.92	59.63	0	0	0	0	0	0	0	0	0	0	0	0	178.4	178.2	197.9	213.1	139.2	280.1	176.2	318.8	247.3	246.1	45.9	178.8
[K].MAAMSPVVAPGTPSGGGGGAGSFKSPLWDLK.[K]	2xPhospho [T12(100); S25(99.3)]	22	LOC_Os04g23890.2	LOC_Os04g23890.2 [274-304]	LOC_Os04g23890.2 2xPhospho [T285(100); S298(99.3)]	1	3090.39	108.3	0	0	0	0	0	0	0	0	0	0	0	0	215.2	328	283.3	207.9	156.6	116.7	87.7	0	256.2	319.9	90.6	337.9
[K].MAAMSPVVAPGTPSGGGGGAGSFKSPLWDLK.[K]	2xOxidation [M1; M4]; 2xPhospho [T12(100); S25(100)]	4	LOC_Os04g23890.2	LOC_Os04g23890.2 [274-304]	LOC_Os04g23890.2 2xPhospho [T285(100); S298(100)]	1	3122.38	102.24	0	0	0	0	0	0	0	0	0	0	0	0	0	0	0	0	339.1	112.2	0	0	597.6	546.5	176.7	627.9
[R].LVYVVQQPGGQLPLASPPPQQAGHR.[S]	1xPhospho [S16(100)]	92	LOC_Os12g04180.4	LOC_Os12g04180.4 [430-454]	LOC_Os12g04180.4 1xPhospho [S445(100)]	0	2717.39	89.86	30.7	30.5	33.3	71.3	41.2	70.6	33	93.3	77.9	35.6	16	35.7	164.4	129.6	139.9	142.4	192.9	128.9	194.8	208.2	99.2	139.6	177	113.9
[R].LWAPDDLASAAASPSR.[G]	1xPhospho [S13(99.7)]	39	LOC_Os11g43890.1	LOC_Os11g43890.1 [45-60]	LOC_Os11g43890.1 1xPhospho [S57(99.7)]	0	1707.77	87.01	73.2	43	125.6	94.2	92.5	112.3	87.9	107.1	104.4	67.8	25.1	64.7	146.1	127.3	125.1	112.6	162.4	118.2	104.6	79.8	119.7	111.3	90	105.2
[K].IWDMDNTSLLTTIDADGGLPASPR.[V]	1xOxidation [M4]; 1xPhospho [S22(100)]	17	LOC_Os03g14980.2	LOC_Os03g14980.2 [618-641]	LOC_Os03g14980.2 1xPhospho [S639(100)]	0	2655.2	108.69	127.2	113.3	41.5	108.9	53.7	6.1	356.9	54.8	25.5	290.3	201.5	159.5	46.1	102.3	102.2	100.6	59.9	47.6	66.9	37.1	94.6	58.2	43.9	101.3
[R].IWQLGPATSDEQESPPNANGK.[L]	1xPhospho [S14(100)]	69	LOC_Os02g11060.1	LOC_Os02g11060.1 [296-316]	LOC_Os02g11060.1 1xPhospho [S309(100)]	0	2319.03	75.94	107.5	102.5	174.7	109.4	124.4	109.8	123.3	128.8	126.3	173.1	101.8	162.2	64.6	77.2	86.1	81.1	74.2	44.3	63.8	64.8	79.1	95.8	47.7	77.4
[R].LWSGGAYESDTEDPDNMK.[T]	1xPhospho [S9(100)]	29	LOC_Os08g25570.1	LOC_Os08g25570.1 [421-438]	LOC_Os08g25570.1 1xPhospho [S429(100)]	0	2094.8	65.94	170.9	189.9	341.5	202.6	201.2	211.1	195.4	166.1	131.1	228.7	145.3	197.2	6	12.7	0	0	0	0	0	0	0	0	0	0
[R].LWSGGAYESDTEDPDNMK.[T]	1xOxidation [M17]; 1xPhospho [S9(100)]	40	LOC_Os08g25570.1	LOC_Os08g25570.1 [421-438]	LOC_Os08g25570.1 1xPhospho [S429(100)]	0	2110.79	55.73	159.7	217.2	211.3	172.3	171	206.1	205.6	281.4	259.6	202.2	126.3	169.7	2.5	4.7	0	0	0	0	0	0	5.9	4.4	0	0
[R].LWSGGAYESDTEDPDNMKTETNDLSASSVMK.[D]	1xPhospho [S9(100)]	24	LOC_Os08g25570.1	LOC_Os08g25570.1 [421-451]	LOC_Os08g25570.1 1xPhospho [S429(100)]	1	3458.43	88.67	48.2	16.4	114.6	82.4	78.8	84	56.1	70.6	64.8	77.8	89.1	70.6	225.6	230.7	185.4	154.7	176.4	0	20.1	0	202.2	193.6	24.7	133.2
[R].LWSGGAYESDTEDPDNMKTETNDLSASSVMK.[D]	1xOxidation [M]; 1xPhospho [S/T/Y]	48	LOC_Os08g25570.1	LOC_Os08g25570.1 [421-451]		1	3474.42	78.63	60	64.1	67.3	96.2	116.8	123.6	132.7	125.1	119.1	63.3	90.7	71.1	174.5	176.4	160.2	154.9	114.2	0	0	0	153.5	190.7	0	145.6
[R].LWSGGAYESDTEDPDNMKTETNDLSASSVMK.[D]	2xOxidation [M17; M30]; 1xPhospho [S/T/Y]	11	LOC_Os08g25570.1	LOC_Os08g25570.1 [421-451]		1	3490.42	69.5	57.7	84.6	0	0	76.6	0	100.7	265.5	281	110.3	0	163.1	0	248.3	141.7	176	0	0	0	0	223.6	269.5	0	201.3
[K].IWVRPDQNENNHQSNSSELVLGNPVSK.[D]	1xPhospho [S16(99.5)]	231	LOC_Os12g07450.2	LOC_Os12g07450.2 [513-539]	LOC_Os12g07450.2 1xPhospho [S528(99.5)]	0	3141.47	75.52	92.5	81	137.1	96.4	104.5	103.6	86.7	104.6	91.5	101.9	79	107.2	108.6	108.6	106.8	93.8	137.4	75.3	93.7	88.8	100.5	106	103	91.4
[R].LYAAGGGGGGNCGAAAATTPSPR.[G]	1xCarbamidomethyl [C12]; 2xPhospho [T19(100); S21(100)]	32	LOC_Os11g06650.1	LOC_Os11g06650.1 [56-78]	LOC_Os11g06650.1 2xPhospho [T74(100); S76(100)]	0	2193.88	44.29	133.5	200	202.2	191.1	171.8	235.8	178.5	196.8	254.4	170.1	108.2	172.3	8.8	27.1	0	0	0	130.1	0	0	19.4	0	0	0
[R].LYDHGANPQTTRIVGTLGYLAPELSK.[T]	2xPhospho [T10(100); T11(100)]	25	LOC_Os03g60810.1	LOC_Os03g60810.1 [513-538]	LOC_Os03g60810.1 2xPhospho [T522(100); T523(100)]	1	2974.41	104.14	475.3	228.9	106.8	78.4	122.3	76.1	55.6	53.8	70.4	114.6	17	206.1	25.2	173.8	85.1	118	31	17.8	19.9	16.2	72	100.5	20.6	114.8
[K].IYETEGPSEVNRDSPTPYNFAVIEK.[T]	1xPhospho [S14(99.1)]	13	LOC_Os02g36924.1	LOC_Os02g36924.1 [184-208]	LOC_Os02g36924.1 1xPhospho [S197(99.1)]	1	2935.34	89.35	191.6	98.5	350.4	275.1	281.9	202	258	230.3	214	116.4	54.9	127	0	0	0	0	0	0	0	0	0	0	0	0
[K].IYGNLSFSDLVNGHNEDWR.[G]	1xPhospho [S6(100)]	8	LOC_Os01g68380.1	LOC_Os01g68380.1 [140-158]	LOC_Os01g68380.1 1xPhospho [S145(100)]	0	2316.01	103.66	104.7	0	0	0	0	0	0	17.5	0	55.6	25.1	144.8	139	273.1	207	243.8	162.5	221.4	54.4	0	206.6	179.3	62.2	303.1
[R].LYLGGESAGSNIAHHIAMR.[V]	1xPhospho [S7(100)]	38	LOC_Os08g37060.1	LOC_Os08g37060.1 [166-184]	LOC_Os08g37060.1 1xPhospho [S172(100)]	0	2076.97	77.98	60	83.4	118.9	129.6	110.6	94	91.6	72.3	70	103.9	88	95.1	123.1	129.2	135.3	112.4	141.7	84.3	74.1	74.9	95.9	117.2	97.8	96.5
[R].IYIPSLTHSQISGEIPGASPDHMMSPVGNIGR.[R]	2xOxidation [M23; M24]; 1xPhospho [S25(100)]	22	LOC_Os03g59340.1	LOC_Os03g59340.1 [141-172]	LOC_Os03g59340.1 1xPhospho [S165(100)]	0	3473.62	97.49	0	0	0	0	0	0	0	0	0	0	0	0	92.5	195.3	100.6	153.7	196.3	228.2	318.1	392.2	123.7	122.9	278.7	197.8
[R].IYIPSLTHSQISGEIPGASPDHMMSPVGNIGR.[R]	2xPhospho [S19(100); S25(100)]	27	LOC_Os03g59340.1	LOC_Os03g59340.1 [141-172]	LOC_Os03g59340.1 2xPhospho [S159(100); S165(100)]	0	3521.6	107.84	174.1	231.2	91.1	69	24.8	63.7	0	31.1	0	75.4	0	0	61.6	418.5	388.4	120.2	10	63.1	7.7	0	248.3	163.2	10.3	148.4
[K].LYIPSPDSDGQQPGLEALSSPSR.[D]	1xPhospho [S20(99)]	23	LOC_Os06g45280.1	LOC_Os06g45280.1 [432-454]	LOC_Os06g45280.1 1xPhospho [S451(99)]	0	2494.15	98.76	147	42	28.7	45.3	30.4	22	19.9	35.7	33	129.9	23.8	23.6	147.2	137.1	173.2	138.1	186.9	140.8	150	138.7	140.9	160.1	158.3	147.7
[R].MDHQNSSSSIDPLIQTNTGSNASSSLSFMK.[G]	2xOxidation [M1; M29]; 1xPhospho [S/T]	27	LOC_Os01g07400.1	LOC_Os01g07400.1 [311-340]		0	3296.41	87.84	93.7	47.3	80.6	78.8	125.2	136.1	188.5	154.4	166.2	117.3	0	151.7	109.4	0	105.5	135.5	0	0	216.1	172.2	0	126.1	89.8	105.7
[K].MAAMSPVVAPGTPSGGGGGAGSFKSPLWDLK.[K]	3xPhospho [S5(100); T12(100); S]	27	LOC_Os04g23890.2	LOC_Os04g23890.2 [274-304]	LOC_Os04g23890.2 3xPhospho [S278(100); T285(100); S]	1	3170.35	110.36	59.3	0	15.5	54.5	57.5	49.4	45.7	4.4	2.6	75.8	74.8	88	41	283.7	229.4	264.9	11.4	53.3	0	0	275.6	302.5	0	410.7
[-].MAANPSSPSAGGGGDVSASSPTLPPVR.[L]	1xMet-loss+Acetyl [N-Term]; 1xPhospho [S7(100)]	238	LOC_Os01g57450.1	LOC_Os01g57450.1 [1-27]	LOC_Os01g57450.1 1xMet-loss+Acetyl [N-Term]; 1xPhospho [S7(100)]	0	2458.12	81.17	33.6	78.5	44.9	60.6	78	93.3	69	101.3	80.4	45.2	27.9	47.2	149.9	109.8	143.3	129.6	183.9	98.1	154.3	146.1	99.7	145.8	145	134.7
[-].MAEENKSGSGDLMASGK.[V]	1xMet-loss+Acetyl [N-Term]; 1xPhospho [S9(100)]	81	LOC_Os10g18340.1	LOC_Os10g18340.1 [1-17]	LOC_Os10g18340.1 1xMet-loss+Acetyl [N-Term]; 1xPhospho [S9(100)]	1	1702.7	34.03	11.7	13.3	16.9	31	31.3	35.1	15.6	13.5	16.8	25.2	18.7	17.1	89.4	133.6	151.9	123.2	30.6	320.3	439.3	28.5	138.9	123	448.9	126.2
[-].MAEKEESTSIPLSQAAEAVDPEDPAKSPPRPSSPTTSTR.[K]	1xMet-loss+Acetyl [N-Term]; 1xPhospho [S27(100)]	15	LOC_Os01g64780.1	LOC_Os01g64780.1 [1-39]	LOC_Os01g64780.1 1xMet-loss+Acetyl [N-Term]; 1xPhospho [S27(100)]	2	4085.92	85.63	128.8	163.8	203.7	131.4	71.7	150.7	0	91	149.2	166.2	120	175.2	134.5	0	178	110.8	221.8	0	65	138.3	0	0	0	0
[K].MAENSHEATAQSEEKQVESK.[R]	2xPhospho [S5(100); S12(100)]	18	LOC_Os07g08880.1	LOC_Os07g08880.1 [195-214]	LOC_Os07g08880.1 2xPhospho [S199(100); S206(100)]	1	2392.94	34.11	66.3	131.9	178.8	0	126.9	86.1	110.9	86.2	99.1	180.8	118.2	176	0	41.4	0	118.9	0	240.7	230.8	0	0	0	257.8	149.1
[K].MAENSHEATAQSEEKQVESK.[R]	1xOxidation [M1]; 2xPhospho [S5(100); S12(100)]	24	LOC_Os07g08880.1	LOC_Os07g08880.1 [195-214]	LOC_Os07g08880.1 2xPhospho [S199(100); S206(100)]	1	2408.93	31.16	101.9	103.4	121.5	78	112.5	114.5	115.4	146.9	163.1	141.5	71.4	122.6	2.4	26.5	5.3	111.8	44.8	224.7	197.1	18.4	2.2	5.7	186.3	182.2
[-].MAEPPSQSPAQTPPQAAQQQQQGPGESAR.[D]	1xMet-loss+Acetyl [N-Term]; 1xPhospho [T12(100)]	59	LOC_Os05g06290.1	LOC_Os05g06290.1 [1-29]	LOC_Os05g06290.1 1xMet-loss+Acetyl [N-Term]; 1xPhospho [T12(100)]	0	2993.34	51.75	37.8	57.3	63.2	108	97.4	83.3	64.3	87.9	108.8	61.3	49.4	44.3	154.7	177.4	185.3	101.2	112.1	168.2	102.6	98.2	134.2	185.8	40.9	76.4
[-].MAESPENAAPAAAPAPAPAPTPAPPPPPSSPPTK.[S]	1xMet-loss+Acetyl [N-Term]; 1xPhospho [S/T]	82	LOC_Os03g62420.1	LOC_Os03g62420.1 [1-34]	LOC_Os03g62420.1 1xMet-loss+Acetyl [N-Term]	0	3173.52	87.28	41.1	121.4	63.8	59.6	66.2	42.6	52.6	80.5	126.5	67.4	33.3	51.4	174	132.3	151.6	116.4	197.2	92.7	118.5	127.2	124	125.4	102.1	132.4
[R].MAEYGYYAQCSPAPSSSAFTAAAAASPPR.[D]	1xCarbamidomethyl [C10]; 1xPhospho [S26(100)]	8	LOC_Os10g28420.1	LOC_Os10g28420.1 [285-313]	LOC_Os10g28420.1 1xPhospho [S310(100)]	0	3060.29	91.44	0	116.2	137.4	179.1	156.2	109.5	0	205.6	365.4	67.9	60.3	72.1	172.3	83	165.8	0	179.1	0	82.3	0	0	0	141.9	105.8
[R].MAEYGYYAQCSPAPSSSAFTAAAAASPPR.[D]	1xCarbamidomethyl [C10]; 1xOxidation [M1]; 1xPhospho [S26(100)]	3	LOC_Os10g28420.1	LOC_Os10g28420.1 [285-313]	LOC_Os10g28420.1 1xPhospho [S310(100)]	0	3076.29	87.62	71.6	101.6	63.3	49.9	0	0	0	112.7	135.4	73.8	0	0	129.6	95.4	113.6	109.3	200.7	172.4	199	217.2	143.9	115.6	127.8	167.2
[K].MAFGSGNLESSQQTQPTEFVPNR.[S]	1xPhospho [S5(100)]	69	LOC_Os01g12720.1	LOC_Os01g12720.1 [540-562]	LOC_Os01g12720.1 1xPhospho [S544(100)]	0	2605.14	89.93	50.8	103.6	95.9	44.8	81.9	22.2	30.8	72.1	66.9	30.6	23.5	43	203	122.3	169.4	134.4	178.4	136.3	142.9	134.5	158.3	105.5	129.2	119.7
[K].MAFGSGNLESSQQTQPTEFVPNR.[S]	1xOxidation [M1]; 1xPhospho [S5(100)]	56	LOC_Os01g12720.1	LOC_Os01g12720.1 [540-562]	LOC_Os01g12720.1 1xPhospho [S544(100)]	0	2621.13	81.66	52.9	89.6	74	64.8	67	82	79.4	67	77.2	52.4	49.3	55.3	89.5	78.1	111.1	142.7	198.7	104.5	165.7	168.2	137.7	121	113.4	158.6
[-].MAFHYPDHGLAMDPSSAAASSPNPSFSPGGGGGGGVGGGER.[E]	1xMet-loss+Acetyl [N-Term]; 1xPhospho [S27(100)]	62	LOC_Os02g08544.1	LOC_Os02g08544.1 [1-41]	LOC_Os02g08544.1 1xMet-loss+Acetyl [N-Term]; 1xPhospho [S27(100)]	0	3834.62	95.59	4.4	0	0	26.3	10.8	2	0	0	5.7	7	10.3	0	231.4	178.4	185.2	180.2	275.9	202.7	237	184.9	124.1	165.6	224.6	143.6
[-].MAGGDGGGGGGDESEFVGVGGGGGGGGEGEGNQSPPNRR.[F]	1xMet-loss [N-Term]; 1xPhospho [S34(100)]	10	LOC_Os04g58600.2	LOC_Os04g58600.2 [1-39]	LOC_Os04g58600.2 1xMet-loss [N-Term]; 1xPhospho [S34(100)]	1	3381.37	48.14	37.5	0	79.2	45.2	26.7	37.6	17.7	31.5	49.6	53	44.8	25.1	342.8	269	307.7	54.3	0	329.9	0	0	308.8	339.8	0	0
[-].MAGGGGGGGSPSPVAASAAPVQVR.[C]	1xMet-loss [N-Term]; 1xPhospho [S10(100)]	71	LOC_Os08g12680.1	LOC_Os08g12680.1 [1-24]	LOC_Os08g12680.1 1xMet-loss [N-Term]; 1xPhospho [S10(100)]	0	1986.94	60.13	95.2	163.3	121.3	94.4	132.8	154	142.4	231.1	199.7	87.5	60.8	73	67.8	60.6	78.2	47.1	75.1	71.9	60.9	106.5	91.9	75.6	52.2	56.7
[-].MAGSEDLSGLTASLGELHVESSALK.[D]	1xMet-loss+Acetyl [N-Term]; 1xPhospho [S4(100)]	3	LOC_Os01g72200.1	LOC_Os01g72200.1 [1-25]	LOC_Os01g72200.1 1xMet-loss+Acetyl [N-Term]; 1xPhospho [S4(100)]	0	2493.18	113.35	0	0	0	0	129.8	122	285.2	86.1	0	97.6	849.2	209.2	42	96.6	102.9	43.2	22.1	60.9	19.7	0	116.6	44	0	72.9
[-].MAEAASAAAAATTEQANGSSGGEQK.[T]	1xMet-loss+Acetyl [N-Term]; 1xPhospho [S20(100)]	31	LOC_Os06g06980.1	LOC_Os06g06980.1 [1-25]	LOC_Os06g06980.1 1xMet-loss+Acetyl [N-Term]; 1xPhospho [S20(100)]	0	2299.97	60.57	25.1	24.1	26.7	19.2	39.1	32.3	38.8	38.7	29.1	26.7	42.5	31.8	241.7	292.9	304.6	259	137	72.3	21.2	0	227.5	324.1	0	145.7
[K].MAAMSPVVAPGTPSGGGGGAGSFKSPLWDLK.[K]	1xOxidation [M]; 3xPhospho [S5(100); T12(100); S25(99.2)]	33	LOC_Os04g23890.2	LOC_Os04g23890.2 [274-304]	LOC_Os04g23890.2 3xPhospho [S278(100); T285(100); S298(99.2)]	1	3186.35	108.23	0	25	0	0	0	34.1	12.9	26.6	8.6	0	32.5	0	74.9	252.7	214.2	292	50.9	35.4	38.5	17.5	420.9	384.6	20.2	458.5
[-].MADSPNPSSGDHPAGVGGSPEK.[Q]	1xMet-loss+Acetyl [N-Term]; 1xPhospho [S19(100)]	26	LOC_Os07g39480.1	LOC_Os07g39480.1 [1-22]	LOC_Os07g39480.1 1xMet-loss+Acetyl [N-Term]; 1xPhospho [S19(100)]	0	2084.86	38.04	48.5	91.4	69.1	77.8	72.7	94.6	73.9	111.9	81.2	54.7	36.6	43.8	185.2	152.2	154.8	65.6	41	215.3	0	35.9	148.6	145.5	319.4	80.4
[-].MADSGDSSPHSAAATDDAHHEGSEAAAAQAAPPPPAPPAK.[V]	1xMet-loss [N-Term]; 1xPhospho [T/S]	5	LOC_Os02g56480.1	LOC_Os02g56480.1 [1-40]	LOC_Os02g56480.1 1xMet-loss [N-Term]	0	3737.61	44.55	0	0	138.7	0	37.3	0	85.7	0	0	0	74.1	83.3	586.9	335.4	364.1	87.6	0	77.8	0	0	233.4	295.6	0	0
[-].MAAPPPSSPSPPPAAAAAATQQTQPHPQTPFYELVK.[G]	1xMet-loss+Acetyl [N-Term]; 1xPhospho [S8(99.4)]	96	LOC_Os08g14330.2	LOC_Os08g14330.2 [1-36]	LOC_Os08g14330.2 1xMet-loss+Acetyl [N-Term]; 1xPhospho [S8(99.4)]	0	3672.77	104.22	53.7	47.5	4.5	8.3	12.9	9.9	7.6	21.7	20	16.5	2.4	14.9	193.3	154	180.5	153	226.8	161	193.5	223.1	156	178	197.9	163.1
[-].MAAPQASPSPSAQVVGNAFVQQYYQILHQSPDLVYR.[F]	1xMet-loss+Acetyl [N-Term]; 1xPhospho [S7(100)]	6	LOC_Os02g29480.1	LOC_Os02g29480.1 [1-36]	LOC_Os02g29480.1 1xMet-loss+Acetyl [N-Term]; 1xPhospho [S7(100)]	0	3951.91		0	0	0	0	0	0	0	0	0	0	0	0	0	0	0	0	0	0	0	0	0	0	0	0
[-].MAASGEGASLASAAGGEDGR.[R]	1xMet-loss+Acetyl [N-Term]; 1xPhospho [S4(100)]	12	LOC_Os08g25570.1	LOC_Os08g25570.1 [1-20]	LOC_Os08g25570.1 1xMet-loss+Acetyl [N-Term]; 1xPhospho [S4(100)]	0	1755.72	60.29	156	242.2	200.8	165.5	191.9	214.8	219.3	244.1	259.1	161.9	108.3	137.3	0	0	0	0	0	60.2	0	0	38.7	0	0	0
[-].MAASPTGSSSSAPAAAAAAAAEATDGPTLSVVSK.[R]	1xMet-loss [N-Term]; 1xPhospho [S4(100)]	2	LOC_Os03g48260.1	LOC_Os03g48260.1 [1-34]	LOC_Os03g48260.1 1xMet-loss [N-Term]; 1xPhospho [S4(100)]	0	2952.38	99.26	0	0	0	0	149.9	0	0	0	0	0	0	0	0	0	0	0	0	0	0	1170.9	0	0	1079.3	0
[-].MAASPTGSSSSAPAAAAAAAAEATDGPTLSVVSK.[R]	1xMet-loss+Acetyl [N-Term]; 1xPhospho [S4(100)]	46	LOC_Os03g48260.1	LOC_Os03g48260.1 [1-34]	LOC_Os03g48260.1 1xMet-loss+Acetyl [N-Term]; 1xPhospho [S4(100)]	0	2994.39	105.81	100.8	265.8	36	71.1	57	77.4	30.9	51.4	69.7	45.6	20	46.1	140.4	113.2	125.7	138.5	157.1	92.5	134.2	137.1	88.8	145.4	151.4	103.8
[-].MAASPTGSSSSAPAAAAAAAAEATDGPTLSVVSK.[R]	1xMet-loss [N-Term]; 2xPhospho [S4(100); S/T]	21	LOC_Os03g48260.1	LOC_Os03g48260.1 [1-34]	LOC_Os03g48260.1 1xMet-loss [N-Term]; 2xPhospho [S4(100); S/T]	0	3032.35	103.04	274.8	287.7	22.9	46.1	181.5	158.2	91.9	70.8	0	51.4	8	0	70.8	26	163.5	147	143.8	0	62.5	58.7	165.1	226	0	143.4
[-].MAASSGDDAPRPNPLPSALVSNLQSVLAAR.[R]	1xMet-loss+Acetyl [N-Term]; 1xPhospho [S5(99.6)]	47	LOC_Os01g51280.1	LOC_Os01g51280.1 [1-30]	LOC_Os01g51280.1 1xMet-loss+Acetyl [N-Term]; 1xPhospho [S5(99.6)]	0	2996.48	120.91	136.7	202.2	12.3	128.4	52.8	365.6	261.6	0	0	185.1	27.5	189.8	53.7	116.6	114	86.7	38.9	61.7	44.8	26.3	112.2	48	37.7	97.5
[-].MAATDEAPATDPAPAPSPSPAKR.[K]	1xMet-loss+Acetyl [N-Term]; 1xPhospho [S/T]	9	LOC_Os04g32470.1	LOC_Os04g32470.1 [1-23]	LOC_Os04g32470.1 1xMet-loss+Acetyl [N-Term]	1	2240.02	52.32	0	0	0	0	0	0	0	0	0	0	0	0	167.2	324.9	192.7	126.7	181.2	194.1	232.5	203.7	118.8	324.3	113.8	220.1
[-].MAAVDNAPPSPVVTVTSTR.[T]	1xMet-loss+Acetyl [N-Term]; 1xPhospho [S10(100)]	33	LOC_Os08g44840.1	LOC_Os08g44840.1 [1-19]	LOC_Os08g44840.1 1xMet-loss+Acetyl [N-Term]; 1xPhospho [S10(100)]	0	1903.92	84.15	0	8.1	13	0	0	0	12.9	16	21.3	0	7.9	3.8	246.5	179.4	189.1	205.4	253.3	132.6	172.5	226.7	175.6	154	205.7	176.3
[-].MAAVSEVEVDGVVFPPVARPPGSGHAHFLAGAGVR.[G]	1xMet-loss+Acetyl [N-Term]; 1xPhospho [S5(100)]	10	LOC_Os03g60509.2	LOC_Os03g60509.2 [1-35]	LOC_Os03g60509.2 1xMet-loss+Acetyl [N-Term]; 1xPhospho [S5(100)]	0	3474.73	107.3	0	161.2	0	0	0	0	0	0	0	0	0	0	244.1	439.2	146.9	127.7	102.1	91.4	143.5	174.7	178.2	148.8	199.9	242.3
[R].MADADATPAAGGITPGATPSGAWDATPK.[L]	2xPhospho [T14(100); T18(99.3)]	26	LOC_Os02g05310.3	LOC_Os02g05310.3 [262-289]	LOC_Os02g05310.3 2xPhospho [T275(100); T279(99.3)]	0	2758.15	86.47	86	89.9	156.3	167.4	75.8	128.9	143.1	146.7	148.2	69.5	57.7	80.1	141.8	105	167.2	131.7	113.5	0	31.3	19.5	116.5	116.5	22.5	85.2
[R].MADADATPAAGGITPGATPSGAWDATPK.[L]	1xOxidation [M1]; 2xPhospho [T14(100); T18(99.3)]	9	LOC_Os02g05310.3	LOC_Os02g05310.3 [262-289]	LOC_Os02g05310.3 2xPhospho [T275(100); T279(99.3)]	0	2774.14	82.46	83	114.8	115.5	77.6	119.1	110.8	99.4	182.2	152.6	51.1	0	52.6	104	143.6	136.9	131.9	119.6	43.1	83.8	31.5	135.4	142	32.8	136.7
[-].MADDGDAVLSDVDEEDPLPPPPPPSTSSSQK.[S]	1xMet-loss [N-Term]; 1xPhospho [S10(100)]	17	LOC_Os09g39200.1	LOC_Os09g39200.1 [1-31]	LOC_Os09g39200.1 1xMet-loss [N-Term]; 1xPhospho [S10(100)]	0	3142.36	96.3	0	91.6	0	222.4	150.1	72.9	0	99.9	102.2	0	0	0	85.9	389.7	258.2	237.4	0	0	0	0	148.6	277.4	0	263.7
[-].MADDGDAVLSDVDEEDPLPPPPPPSTSSSQK.[S]	1xMet-loss+Acetyl [N-Term]; 1xPhospho [S10(100)]	73	LOC_Os09g39200.1	LOC_Os09g39200.1 [1-31]	LOC_Os09g39200.1 1xMet-loss+Acetyl [N-Term]; 1xPhospho [S10(100)]	0	3184.37	102.6	181.7	173.2	33.4	37.8	62.9	51.6	22.2	82.1	95.7	32.1	14.2	50	69.7	277.7	211.6	181.7	57	5.5	14.5	0	230.5	250.6	7.8	256.6
[-].MADDGKSSNQILQELDALSHTLYQAHTNR.[R]	1xMet-loss+Acetyl [N-Term]; 1xPhospho [S/T/Y]	20	LOC_Os09g38090.1	LOC_Os09g38090.1 [1-29]	LOC_Os09g38090.1 1xMet-loss+Acetyl [N-Term]	1	3247.5	115.85	0	0	0	15.5	0	129.2	64.1	0	0	0	41.2	94	122.3	263.4	401.1	219.9	109.5	101.6	109.5	71.6	320.5	87.9	175.6	73.1
[-].MADHAAAEAAPQSSQEEEEDWK.[E]	1xMet-loss+Acetyl [N-Term]; 1xPhospho [S14(100)]	9	LOC_Os02g07720.2	LOC_Os02g07720.2 [1-22]	LOC_Os02g07720.2 1xMet-loss+Acetyl [N-Term]; 1xPhospho [S14(100)]	0	2420.95	54.3	0	0	0	0	0	0	0	0	0	0	50.5	0	416.3	457.2	330.4	125.9	53.1	165.1	0	41	341	363	0	56.4
[-].MADHAAAEAAPQSSQEEEEDWKEAEGGDGDVEVADR.[G]	1xMet-loss [N-Term]; 1xPhospho [S14(100)]	66	LOC_Os02g07720.2	LOC_Os02g07720.2 [1-36]	LOC_Os02g07720.2 1xMet-loss [N-Term]; 1xPhospho [S14(100)]	1	3778.53	62.34	55.3	53.8	99.5	90.1	84.3	78.6	76.2	83	94.1	77.7	54.2	50.3	274	204.3	224.8	137.6	42.3	97.6	0	5.9	208.6	190.4	0	117.3
[-].MADHAAAEAAPQSSQEEEEDWKEAEGGDGDVEVADR.[G]	1xMet-loss+Acetyl [N-Term]; 1xPhospho [S14(99.6)]	236	LOC_Os02g07720.2	LOC_Os02g07720.2 [1-36]	LOC_Os02g07720.2 1xMet-loss+Acetyl [N-Term]; 1xPhospho [S14(99.6)]	1	3820.54	72.44	34.6	36.2	51.2	48.4	53.7	53	49.3	61.7	58.9	50.7	36.4	45.1	228.1	188.2	220.8	162.5	171.3	126.1	85.3	98.4	175.2	208	21.4	135.4
[-].MADHAAAEAAPQSSQEEEEDWKEAEGGDGDVEVADR.[G]	1xMet-loss [N-Term]; 2xPhospho [S13(100); S14(100)]	18	LOC_Os02g07720.2	LOC_Os02g07720.2 [1-36]	LOC_Os02g07720.2 1xMet-loss [N-Term]; 2xPhospho [S13(100); S14(100)]	1	3858.49	65.59	178.4	199.2	278.5	201.8	209.9	215.1	183.8	172.8	227.2	174.7	151.4	157.8	0	49.5	0	0	0	0	0	0	0	0	0	0
[K].MADLSTSADQTNEAGRASPGDLNLSESDPQPSAK.[E]	1xPhospho [S18(100)]	10	LOC_Os01g50320.1	LOC_Os01g50320.1 [651-684]	LOC_Os01g50320.1 1xPhospho [S668(100)]	1	3540.54	73.66	92.3	0	173.9	0	114.4	69.3	128.2	0	60.5	175.6	138.7	175	240.4	278.6	119.6	0	0	0	0	0	208.8	236	188.6	0
[K].MADLSTSADQTNEAGRASPGDLNLSESDPQPSAK.[E]	1xOxidation [M1]; 1xPhospho [S18(100)]	17	LOC_Os01g50320.1	LOC_Os01g50320.1 [651-684]	LOC_Os01g50320.1 1xPhospho [S668(100)]	1	3556.54	68.21	0	0	88.5	0	95.6	96.8	109.6	165.5	155.5	127.9	0	131.3	115.3	206.4	264.5	210.3	0	0	0	0	106.6	262.3	0	263.8
[-].MADPAAAAAAAEFGDPDSPPAPAAEEAEAAAAVGEEAVPAAEAAAAK.[R]	1xMet-loss+Acetyl [N-Term]; 1xPhospho [S18(100)]	30	LOC_Os10g41440.1	LOC_Os10g41440.1 [1-47]	LOC_Os10g41440.1 1xMet-loss+Acetyl [N-Term]; 1xPhospho [S18(100)]	0	4279.92	119.29	165.8	350	24.2	132.7	235.8	478.5	345.2	53.6	80.8	166.4	115.3	163.8	0	25.1	12.6	12.2	0	0	0	0	6.3	8	0	23.5
[-].MADPAAEETVPAPPPTPAVDPAEGASDAPQPVELPADTAAASPEK.[V]	1xMet-loss+Acetyl [N-Term]; 1xPhospho [S42(99.4)]	34	LOC_Os06g30750.1	LOC_Os06g30750.1 [1-45]	LOC_Os06g30750.1 1xMet-loss+Acetyl [N-Term]; 1xPhospho [S42(99.4)]	0	4367.01	106.99	8.8	0	63.4	3.1	35.1	280.9	326.2	2.8	5.2	23.5	0	18	141.8	180.1	138.3	148.1	49.4	185.6	151.9	151.8	159.7	118.3	48.7	159.2
[-].MADRQQSEEPEEQVDLEGDDDIMDDDDGYRR.[H]	1xMet-loss+Acetyl [N-Term]; 1xPhospho [S7(100)]	28	LOC_Os10g06130.1	LOC_Os10g06130.1 [1-31]	LOC_Os10g06130.1 1xMet-loss+Acetyl [N-Term]; 1xPhospho [S7(100)]	2	3662.43	80.89	94.5	0	120.9	127.1	147.8	101.2	47.9	0	47.5	157.2	55	66.3	193.9	281.3	268.4	162.3	0	0	0	0	241.8	184.6	0	102.5
[-].MADSGDSSPHSAAATDDAHHEGSEAAAAQAAPPPPAPPAK.[V]	1xMet-loss+Acetyl [N-Term]; 1xPhospho [S/T]	197	LOC_Os02g56480.1	LOC_Os02g56480.1 [1-40]	LOC_Os02g56480.1 1xMet-loss+Acetyl [N-Term]	0	3779.62	51.08	18.4	36.5	24.8	32.7	37.2	38.3	37	64.9	50.6	22.7	12.9	15.8	334.1	209.6	231.7	181.4	167.2	155.2	4.8	117.9	237.5	269	0	99.6
[R].MSHVSSLNPDDMDCISEPIIR.[S]	1xCarbamidomethyl [C14]; 1xPhospho [S6(99.6)]	50	LOC_Os03g05390.5	LOC_Os03g05390.5 [239-259]	LOC_Os03g05390.5 1xPhospho [S244(99.6)]	0	2496.06	97.03	206.5	35	101.1	260.8	99.1	2.7	0	2	16.2	0	3.7	46.9	182.5	144.8	195.1	126.4	141	90.9	96.7	70.8	145.6	166.9	133.9	131.1
[K].MDKPSADASFHLSDDPDASER.[H]	1xPhospho [S13(100)]	48	LOC_Os03g15920.1	LOC_Os03g15920.1 [110-130]	LOC_Os03g15920.1 1xPhospho [S122(100)]	0	2370.95	57.64	26	27.3	58.7	34.9	37.2	32.9	50	15.1	9	35.2	35.5	43.8	303.1	431.4	331.9	93.7	127.4	61.1	69.2	39.2	226.6	162.5	40.1	108.2
[R].MITELEPAEAVCSPK.[I]	1xCarbamidomethyl [C12]; 1xPhospho [S13(100)]	67	LOC_Os01g56790.1	LOC_Os01g56790.1 [157-171]	LOC_Os01g56790.1 1xPhospho [S169(100)]	0	1754.77	77.88	131.2	134.4	194	161.1	150.1	130	179.5	151	143.5	264.2	154.4	209.4	40	39.4	38.1	42.7	37.6	20.2	33.3	27	28.1	31.8	25.3	33.7
[R].MITELEPAEAVCSPK.[I]	1xCarbamidomethyl [C12]; 1xOxidation [M1]; 1xPhospho [S13(100)]	53	LOC_Os01g56790.1	LOC_Os01g56790.1 [157-171]	LOC_Os01g56790.1 1xPhospho [S169(100)]	0	1770.77	70.21	110.2	150.7	150.7	130.1	131.7	141.9	176.3	240.4	223.1	217.8	139.2	175.1	36.8	35.3	28.1	40.1	42.4	31.4	33.6	37.9	33.2	39	18.2	36.8
[-].MMSFSQPDAFSPSQFTSSQNAAADSTTPSK.[S]	1xAcetyl [N-Term]; 1xPhospho [S11(100)]	14	LOC_Os02g58220.1	LOC_Os02g58220.1 [1-30]	LOC_Os02g58220.1 1xAcetyl [N-Term]; 1xPhospho [S11(100)]	0	3275.35	110.94	0	38.7	0	252.2	285.4	178.1	0	0	0	155.6	0	328.7	149.2	121.7	185.6	180.3	201.2	0	48.3	58.5	72.2	101.5	42.9	0
[R].MMVSSSSGVGNDDHHHYNMSSSDVSGSNLLSGVVPSINPR.[-]	1xPhospho [S/Y]	56	LOC_Os01g72990.2	LOC_Os01g72990.2 [913-952]		0	4237.84	97.75	616.4	91.7	141.2	871.1	161.1	0	0	0	0	0	37.9	0	186.7	109.2	93.3	91.5	0	0	0	0	0	0	0	0
[R].MLSGEGEPPHLPLEFSPSPPGGFPFK.[S]	1xPhospho [S18(100)]	8	LOC_Os10g10870.1	LOC_Os10g10870.1 [255-280]	LOC_Os10g10870.1 1xPhospho [S272(100)]	0	2831.32	114.8	312.9	89.3	30.4	120.6	45.5	54.2	446.7	73.5	66.3	413.2	371.9	40.1	19.2	54.3	20.8	50	24.9	44.4	0	35.1	31.4	19	17.4	19
[R].MMVSSSSGVGNDDHHHYNMSSSDVSGSNLLSGVVPSINPR.[-]	1xOxidation [M]; 1xPhospho [S/Y]	123	LOC_Os01g72990.2	LOC_Os01g72990.2 [913-952]		0	4253.83	95.91	336.7	298	309.3	328.4	208.2	70.7	85.6	0	55.3	183.8	37.4	39.4	57.8	33.1	48.5	43.8	44.1	0	81.3	0	25.1	50.4	14.9	48.3
[R].MNTDDGYGYGGGGGGGGTYSSGAR.[G]	1xPhospho [S20(99.6)]	17	LOC_Os07g08960.1	LOC_Os07g08960.1 [87-110]	LOC_Os07g08960.1 1xPhospho [S106(99.6)]	0	2293.85	43.73	92.8	129.9	124.8	115.2	116.7	116.4	136.5	100	142.1	147.9	90.7	181.5	157.9	165.8	162.2	0	0	145.2	0	0	151.5	122.9	0	0
[R].MNTDDGYGYGGGGGGGGTYSSGAR.[G]	1xOxidation [M1]; 1xPhospho [S20(99.6)]	21	LOC_Os07g08960.1	LOC_Os07g08960.1 [87-110]	LOC_Os07g08960.1 1xPhospho [S106(99.6)]	0	2309.84	37.97	63.5	102.4	69	50.5	79.7	60.6	67.7	105	99.6	0	43.7	72.8	144.5	136.2	141.2	0	0	504.3	0	0	127.4	126	406.1	0
[-].MNVPHVSSDSDDDRPVIR.[L]	1xAcetyl [N-Term]; 2xPhospho [S10(100); S]	34	LOC_Os05g47690.1	LOC_Os05g47690.1 [1-18]	LOC_Os05g47690.1 1xAcetyl [N-Term]; 2xPhospho [S10(100); S]	0	2240.9	79.68	169.7	161.7	262.8	171.1	208.7	227.6	248.2	193.6	139.3	247.7	174.3	192.7	0	2.8	0	0	0	0	0	0	0	0	0	0
[-].MPATASGGARPEEAAASASPPSPTASYCMGTRPEELTAR.[L]	1xCarbamidomethyl [C28]; 1xMet-loss [N-Term]; 1xPhospho [S22(100)]	14	LOC_Os11g41990.1	LOC_Os11g41990.1 [1-39]	LOC_Os11g41990.1 1xMet-loss [N-Term]; 1xPhospho [S22(100)]	0	3882.74	70.54	36.9	32.1	43.2	0	23.4	17	36.9	0	0	0	0	0	242.4	185.1	205.2	200.4	231.4	143.4	167.6	136.3	147	184.9	201.2	165.5
[-].MPATDSSSAAAPLTSFGR.[S]	1xMet-loss [N-Term]; 1xPhospho [S15(100)]	18	LOC_Os04g59140.1	LOC_Os04g59140.1 [1-18]	LOC_Os04g59140.1 1xMet-loss [N-Term]; 1xPhospho [S15(100)]	0	1715.76	65.4	183.2	213.9	251.9	145.9	147.2	159.5	212.1	173	199.7	226.3	139.5	150.5	67	39.4	48.6	0	0	0	0	0	42.1	0	0	0
[-].MPDSDNESGGPSNAGEYASAR.[E]	1xMet-loss [N-Term]; 1xPhospho [S4(100)]	47	LOC_Os07g41580.1	LOC_Os07g41580.1 [1-21]	LOC_Os07g41580.1 1xMet-loss [N-Term]; 1xPhospho [S4(100)]	0	2060.78	33.94	40.2	58.3	49.6	66.1	65.6	59.1	64.8	64.3	66.3	42	34.9	41.3	49	97	43.7	59.5	16.6	397.9	565.8	0	48.5	29.2	373	67.7
[-].MPDSDNESGGPSNAGEYASAR.[E]	1xMet-loss [N-Term]; 2xPhospho [S4(100); S8(100)]	35	LOC_Os07g41580.1	LOC_Os07g41580.1 [1-21]	LOC_Os07g41580.1 1xMet-loss [N-Term]; 2xPhospho [S4(100); S8(100)]	0	2140.75	37.91	108.2	144.7	127.8	144	154.8	155.5	160.9	164.2	139.9	120.5	85.6	129.9	0	0	0	0	0	455.3	96.9	0	0	0	211.7	0
[-].MPDSSADPQPPLQPSAAAANSDPDMPPR.[K]	1xOxidation [M25]; 1xMet-loss [N-Term]; 1xPhospho [S21(100)]	15	LOC_Os06g34710.1	LOC_Os06g34710.1 [1-28]	LOC_Os06g34710.1 1xMet-loss [N-Term]; 1xPhospho [S21(100)]	0	2825.21	63.25	73.1	0	98.2	57.8	83.5	86.6	41.2	126.5	161	0	55.3	100.7	147.2	193.7	131.6	267.4	95.1	126.1	78.3	64.3	107.3	121.9	0	183
[K].MPDYESSATQSTSGSPR.[E]	1xPhospho [S/T/Y]	24	LOC_Os03g07880.1	LOC_Os03g07880.1 [20-36]		0	1880.74	39.89	173.4	218.3	216.3	237.4	184.8	212.7	198.2	225	214.2	220.6	141.1	158	0	0	0	0	0	0	0	0	0	0	0	0
[R].MPEDLFLDDADAASGNSAAQGLLSFLGAPGSR.[V]	1xOxidation [M1]; 1xPhospho [S24(100)]	6	LOC_Os05g39670.1	LOC_Os05g39670.1 [188-219]	LOC_Os05g39670.1 1xPhospho [S211(100)]	0	3289.47		0	0	0	0	0	0	0	0	0	0	0	0	0	0	0	0	0	0	0	0	0	0	0	0
[R].MLQHSNSANEMLLR.[R]	1xOxidation [M]; 1xPhospho [S7(100)]	32	LOC_Os07g48410.2	LOC_Os07g48410.2 [480-493]	LOC_Os07g48410.2 1xPhospho [S486(100)]	0	1739.76	45.74	102.8	124.2	132	120.2	116	121.1	123.9	117.3	117.5	107.2	79.4	99.1	173.5	105.1	146.8	69.2	54.2	149	15.2	35.3	111.4	103.9	25.4	50.3
[R].MLAYSTVGTPDYIAPEVLLK.[K]	1xPhospho [S/T/Y]	34	LOC_Os05g43570.2	LOC_Os05g43570.2 [315-334]		0	2261.12	114.94	266.3	36.9	45.7	182.4	185.6	180.4	297.8	16.4	35.9	373.3	450.7	280	3.3	9.3	6.9	5.1	3.4	2.6	1.8	1.2	3.4	2.4	2.6	6.4
[R].MLAYSTVGTPDYIAPEVLLK.[K]	1xOxidation [M1]; 1xPhospho [S/T/Y]	71	LOC_Os05g43570.2	LOC_Os05g43570.2 [315-334]		0	2277.11	112.13	245.3	47.8	61.8	147.1	188	243.5	342.9	42.8	37.1	280.1	273.6	347.1	6.3	14.9	11.4	9.2	15.4	21.4	13.8	16.5	11.8	7.8	6.1	8.3
[R].MLDHDDSDSEMHTSK.[R]	1xPhospho [S7(100)]	34	LOC_Os07g32350.1	LOC_Os07g32350.1 [398-412]	LOC_Os07g32350.1 1xPhospho [S404(100)]	0	1827.66	23.93	126.4	169	241.4	178	155.3	169	211	96.2	100.6	194.6	169.8	165.1	0	1	0	58.2	86.8	56.9	49.8	40.4	0	22.2	62.1	45.9
[R].MLDHDDSDSEMHTSK.[R]	1xOxidation [M]; 1xPhospho [S7(100)]	30	LOC_Os07g32350.1	LOC_Os07g32350.1 [398-412]	LOC_Os07g32350.1 1xPhospho [S404(100)]	0	1843.65	20.62	0	0	99.6	0	0	0	0	0	142.8	1.1	0	91.5	161.4	3.2	146.7	185.2	294.6	130.3	286.1	205.6	2.3	192.7	274.8	182
[R].MLDQNNSDAENLYVGPTFQDLDESLQK.[A]	1xPhospho [S7(100)]	4	LOC_Os06g22070.1	LOC_Os06g22070.1 [199-225]	LOC_Os06g22070.1 1xPhospho [S205(100)]	0	3164.38	110.1	0	0	0	108.3	182.1	193.4	156.1	0	16.7	178.6	0	0	133.9	272.8	312	228.7	0	95.8	0	0	221.5	151.3	0	148.9
[R].MIESNPYFAVTAGSPLDVSK.[R]	1xPhospho [S14(100)]	24	LOC_Os11g03890.1	LOC_Os11g03890.1 [26-45]	LOC_Os11g03890.1 1xPhospho [S39(100)]	0	2206.01	101.99	298.3	203.6	129	107.7	114.5	94.8	71	79.1	95.4	75.2	56.5	91.5	133.8	131.7	97.4	71.7	79.7	43.3	40	38.6	129.2	113.9	40.3	64
[R].MIESNPYFAVTAGSPLDVSKR.[A]	1xPhospho [S14(100)]	19	LOC_Os11g03890.1	LOC_Os11g03890.1 [26-46]	LOC_Os11g03890.1 1xPhospho [S39(100)]	1	2362.11	96.25	157.7	73.2	71.6	328.9	177.8	39.2	0	0	53.1	46.4	30.5	55.4	144.3	147.9	141.5	127.9	133	76	85.2	80.2	110.7	103.3	97.2	118.9
[R].MIESNPYFAVTAGSPLDVSKR.[A]	1xOxidation [M1]; 1xPhospho [S14(100)]	17	LOC_Os11g03890.1	LOC_Os11g03890.1 [26-46]	LOC_Os11g03890.1 1xPhospho [S39(100)]	1	2378.11	92.29	0	22.5	7.4	14.1	11.8	12.1	20.5	80.4	67.5	19.6	12.1	23.3	208.5	144.7	167.5	179.8	260.6	184.5	201.9	98.7	152.6	121.9	217.5	170.4
[-].MLETKPPSPGTAGAAGVAGGGYHR.[R]	1xAcetyl [N-Term]; 1xPhospho [S8(100)]	21	LOC_Os06g40060.1	LOC_Os06g40060.1 [1-24]	LOC_Os06g40060.1 1xAcetyl [N-Term]; 1xPhospho [S8(100)]	0	2404.11	76.41	135.3	143.2	256.2	162.6	136.9	166.6	193.7	180	130.4	228.3	154.2	208.8	0	24.3	0	61.2	67.8	35.6	0	28.1	28.8	26.7	0	31.4
[R].MLGTAESSDEDDDDDEEGDR.[S]	2xPhospho [S7(100); S8(100)]	55	LOC_Os03g40110.1	LOC_Os03g40110.1 [322-341]	LOC_Os03g40110.1 2xPhospho [S328(100); S329(100)]	0	2360.73	44.43	204.9	141.8	337.2	179.9	185.8	205.5	223.4	154.3	119.4	245.4	127.1	258.9	5.4	2.2	0	0	0	2.4	0	0	0	6.6	0	0
[R].MLGTAESSDEDDDDDEEGDR.[S]	1xOxidation [M1]; 2xPhospho [S7(100); S8(100)]	54	LOC_Os03g40110.1	LOC_Os03g40110.1 [322-341]	LOC_Os03g40110.1 2xPhospho [S328(100); S329(100)]	0	2376.72	34.45	205	162.7	261.8	133.2	181.2	197.2	187.1	254.3	242.7	285.9	93	195.9	0	0	0	0	0	0	0	0	0	0	0	0
[R].MLHLNQQLQGSPDGVGGGVGSAEEEEAYK.[I]	1xPhospho [S11(100)]	15	LOC_Os03g42320.1	LOC_Os03g42320.1 [16-44]	LOC_Os03g42320.1 1xPhospho [S26(100)]	0	3080.37		0	0	0	0	0	0	0	0	0	0	0	0	0	0	0	0	0	0	0	0	0	0	0	0
[R].MLHLNQQLQGSPDGVGGGVGSAEEEEAYK.[I]	1xOxidation [M1]; 1xPhospho [S11(100)]	4	LOC_Os03g42320.1	LOC_Os03g42320.1 [16-44]	LOC_Os03g42320.1 1xPhospho [S26(100)]	0	3096.36	74.77	0	0	0	0	0	0	0	0	0	0	0	0	203.2	147.2	0	129.9	308.6	287.9	224.5	324.8	123.2	186.5	229.3	234.8
[-].MLLSGPSPQQPTPPLLLPESSGEDGGHDSSSR.[A]	1xAcetyl [N-Term]; 2xPhospho [S20(100); S21(100)]	19	LOC_Os04g40930.1	LOC_Os04g40930.1 [1-32]	LOC_Os04g40930.1 1xAcetyl [N-Term]; 2xPhospho [S20(100); S21(100)]	0	3475.51	119.4	261.1	0	0	745.8	395.6	997.5	0	0	0	0	0	0	0	0	0	0	0	0	0	0	0	0	0	0
[R].MLITEQFPDTAANIASIVVDPDVVSLDGR.[R]	1xOxidation [M1]; 1xPhospho [S25(100)]	33	LOC_Os02g50960.1	LOC_Os02g50960.1 [159-187]	LOC_Os02g50960.1 1xPhospho [S183(100)]	0	3182.53	120.62	99.2	253.2	0	134.2	193	417.5	410.9	19.2	10.7	255	225.8	227.4	6.1	26.1	24.8	21.1	0	9.4	0	0	22.5	5.5	0	38.4
[R].MLITEQFPDTAANIASIVVDPDVVSLDGRR.[D]	1xPhospho [S25(100)]	19	LOC_Os02g50960.1	LOC_Os02g50960.1 [159-188]	LOC_Os02g50960.1 1xPhospho [S183(100)]	1	3322.64	119.42	52.3	109	34.5	82.7	0	390.9	0	0	0	0	694.8	559	0	0	210.5	152.3	0	0	0	0	114.1	0	0	0
[R].MLITEQFPDTAANIASIVVDPDVVSLDGRR.[D]	1xOxidation [M1]; 1xPhospho [S25(100)]	26	LOC_Os02g50960.1	LOC_Os02g50960.1 [159-188]	LOC_Os02g50960.1 1xPhospho [S183(100)]	1	3338.63	117.05	0	0	0	0	0	453.2	491.1	12.4	0	148.1	545	380.3	60.4	97.2	92.9	25.3	0	0	0	0	19.4	13.8	0	61
[R].MIPNQQAEDAMVSNYSIEAPSSQLR.[R]	1xPhospho [S13(100)]	54	LOC_Os04g32920.1	LOC_Os04g32920.1 [141-165]	LOC_Os04g32920.1 1xPhospho [S153(100)]	0	2859.27	93.87	154.1	350.5	255.6	150.5	163.4	245.2	93.7	125.9	139	256.4	142.4	244.6	17.3	21.9	0	21.2	0	0	0	0	0	15	3.3	0
[R].MIPNQQAEDAMVSNYSIEAPSSQLR.[R]	1xOxidation [M]; 1xPhospho [S13(100)]	66	LOC_Os04g32920.1	LOC_Os04g32920.1 [141-165]	LOC_Os04g32920.1 1xPhospho [S153(100)]	0	2875.26	90.04	160	156.4	207.3	216.1	197.9	210.6	211.5	271.2	222	217.9	63.5	208	20.2	0	9.7	0	13.2	0	0	0	0	0	0	14.5
[K].MPEIMGSMRSTLFPNFGSMFSVAEQQQAK.[G]	2xPhospho [T11(99.7); S]	12	LOC_Os10g39440.1	LOC_Os10g39440.1 [313-341]	LOC_Os10g39440.1 2xPhospho [T323(99.7); S]	1	3409.45		0	0	0	0	0	0	0	0	0	0	0	0	0	0	0	0	0	0	0	0	0	0	0	0
[K].MPEIMGSMRSTLFPNFGSMFSVAEQQQAK.[G]	1xOxidation [M]; 2xPhospho [S/T]	27	LOC_Os10g39440.1	LOC_Os10g39440.1 [313-341]		1	3425.45	119.76	0	0	0	176	235.7	472	262.1	0	0	160.6	632	298.9	0	57	66.2	39.4	0	0	0	0	0	0	0	0
[K].MPEIMGSMRSTLFPNFGSMFSVAEQQQAK.[G]	2xOxidation [M5; M]; 2xPhospho [S/T]	36	LOC_Os10g39440.1	LOC_Os10g39440.1 [313-341]		1	3441.44	118.06	0	0	0	0	75.4	268	383	0	21.5	279.1	253.9	243.4	12.7	168.2	104.8	151.3	0	31.7	0	0	161.2	49.3	0	196.4
[K].MPEIMGSMRSTLFPNFGSMFSVAEQQQAK.[G]	3xPhospho [S21(100); S/T]	4	LOC_Os10g39440.1	LOC_Os10g39440.1 [313-341]	LOC_Os10g39440.1 3xPhospho [S333(100); S/T]	1	3489.42	123.4	0	0	0	0	0	0	0	0	0	0	2400	0	0	0	0	0	0	0	0	0	0	0	0	0
[K].MREEEEDDSEGDPIVEIEMGTGPR.[R]	1xOxidation [M19]; 1xPhospho [S9(100)]	13	LOC_Os08g03020.1	LOC_Os08g03020.1 [318-341]	LOC_Os08g03020.1 1xPhospho [S326(100)]	1	2816.13	79.82	88.4	104.8	154.8	96	138.7	414.4	214.7	248.3	262.1	211.6	177.1	252.9	0	11.8	0	0	0	0	0	0	16.2	8.3	0	0
[K].MREEEEDDSEGDPIVEIEMGTGPR.[R]	2xOxidation [M1; M19]; 1xPhospho [S9(100)]	12	LOC_Os08g03020.1	LOC_Os08g03020.1 [318-341]	LOC_Os08g03020.1 1xPhospho [S326(100)]	1	2832.12	77.96	133.7	243.8	76.5	141.6	173.1	196.2	219.1	321.2	336.6	195.5	117.4	212	0	18.4	0	0	0	0	0	0	0	14.7	0	0
[-].MRPPSPPRPLAFPTLDSLAAFLGSR.[L]	1xOxidation [M1]; 1xPhospho [S5(100)]	34	LOC_Os06g49780.1	LOC_Os06g49780.1 [1-25]	LOC_Os06g49780.1 1xPhospho [S5(100)]	0	2790.42	119.03	94.5	50.5	18.3	57.6	83.7	379.6	297.6	4.3	5.2	139.5	194.8	130.6	21.7	61.6	110.5	69.5	78.9	61.4	63.1	71.7	110.3	19.1	167.8	108.3
[-].MSAAEDPAKPPPPPPPQLEASGSDPDDPLLR.[D]	1xMet-loss+Acetyl [N-Term]; 1xPhospho [S]	14	LOC_Os12g41210.1	LOC_Os12g41210.1 [1-31]	LOC_Os12g41210.1 1xMet-loss+Acetyl [N-Term]	0	3183.49	98.19	112.6	34.5	0	98.9	41.4	35.9	18	41.8	30.9	18.9	0	0	206.6	104.5	339.3	109.4	89.4	0	53.9	72.6	122.1	404.4	64.9	400
[-].MSAAGEEDKKPAGGEGGGAHINLK.[V]	1xMet-loss+Acetyl [N-Term]; 1xPhospho [S2(100)]	89	LOC_Os01g68950.1	LOC_Os01g68950.1 [1-24]	LOC_Os01g68950.1 1xMet-loss+Acetyl [N-Term]; 1xPhospho [S2(100)]	1	2315.07	36.85	64.4	101.9	83	60.4	67.3	116.9	79.3	106.9	128.3	132.6	103.4	112.4	135.8	140	130.1	78.9	26.2	146.3	175.3	27.9	61.7	66.9	177.1	77.2
[-].MSAAPPPPPPESPVAAAAGGGDK.[V]	1xMet-loss+Acetyl [N-Term]; 1xPhospho [S12(100)]	63	LOC_Os02g30230.1	LOC_Os02g30230.1 [1-23]	LOC_Os02g30230.1 1xMet-loss+Acetyl [N-Term]; 1xPhospho [S12(100)]	0	2062.95	69.28	73.4	120.2	85.1	131.4	160.3	200.5	158	208.7	144.1	91.3	54.3	68.1	65	52.4	65	115.6	84.6	62.3	91.5	81.8	87.7	84.5	56.3	57.9
[-].MSASGEPEKVPAAAEGEEK.[A]	1xMet-loss+Acetyl [N-Term]; 1xPhospho [S4(99.7)]	122	LOC_Os04g56720.1	LOC_Os04g56720.1 [1-19]	LOC_Os04g56720.1 1xMet-loss+Acetyl [N-Term]; 1xPhospho [S4(99.7)]	1	1907.83	45.28	113.2	142.8	144.7	115.3	119	115.9	122.2	165.3	143.5	110.3	87.1	92.7	158.8	141.5	150.3	26.8	0	158.5	5	0	154.3	110.1	14.4	8.3
[-].MSASGEPEKVPAAAEGEEKADGAK.[D]	1xMet-loss+Acetyl [N-Term]; 1xPhospho [S2(99.6)]	69	LOC_Os04g56720.1	LOC_Os04g56720.1 [1-24]	LOC_Os04g56720.1 1xMet-loss+Acetyl [N-Term]; 1xPhospho [S2(99.6)]	2	2350.04	45.53	98.2	92.8	123.2	106.8	94.4	101.5	110.3	119.3	100.2	99.7	77.5	100.8	177	144.5	221.8	12.6	0	268.7	0	0	201	149.7	0	0
[-].MSDGKDSLDLSGLGAAVPNAK.[E]	1xMet-loss+Acetyl [N-Term]; 1xPhospho [S7(100)]	101	LOC_Os05g46230.1	LOC_Os05g46230.1 [1-21]	LOC_Os05g46230.1 1xMet-loss+Acetyl [N-Term]; 1xPhospho [S7(100)]	1	2036.95	94.94	226.1	112.9	59.4	286.4	118.4	54.2	65.9	38.9	68.8	110.3	53.5	77.5	123.9	121.3	138.2	89.4	77.7	80.9	71.9	81.6	101.9	103.8	63.7	73.3
[-].MSDLDIQIPTAFDPFAEANAGDSGAAAGSK.[D]	1xMet-loss+Acetyl [N-Term]; 1xPhospho [S2(100)]	117	LOC_Os07g34589.3	LOC_Os07g34589.3 [1-30]	LOC_Os07g34589.3 1xMet-loss+Acetyl [N-Term]; 1xPhospho [S2(100)]	0	2958.3	122.12	121.4	150.8	43.9	212.6	236.5	314.3	228	15.5	31.8	211.3	203	245.6	20.4	73.7	61	51.4	18.3	20.3	14.5	0.3	31.4	17.3	12.8	63.8
[-].MSDLDVQLPSAFDPFAEANAEDSGAGPGAK.[D]	1xMet-loss+Acetyl [N-Term]; 1xPhospho [S2(100)]	45	LOC_Os05g41900.1	LOC_Os05g41900.1 [1-30]	LOC_Os05g41900.1 1xMet-loss+Acetyl [N-Term]; 1xPhospho [S2(100)]	0	2998.3	119.92	0	199.3	0	215.4	211.1	280.5	135.2	0	0	217.1	202.1	0	28.5	226.9	142.5	131.8	34.2	37.8	21.7	0	82.4	51	12.4	170.2
[-].MSDLDVQLPSAFDPFAEANAEDSSVGAGSK.[D]	1xMet-loss+Acetyl [N-Term]; 1xPhospho [S2(100)]	22	LOC_Os01g58220.1	LOC_Os01g58220.1 [1-30]	LOC_Os01g58220.1 1xMet-loss+Acetyl [N-Term]; 1xPhospho [S2(100)]	0	3046.32	120.1	0	0	0	0	0	0	0	0	17.9	103.3	292.4	431.1	65.5	371.7	223.6	229.1	30.6	32	22.9	0	158.9	92.1	0	328.8
[-].MSDQSSYPNPAQGYYQGPPASAAAGQDNTAAGGGK.[S]	1xMet-loss+Acetyl [N-Term]; 1xPhospho [S2(100)]	79	LOC_Os09g10274.1	LOC_Os09g10274.1 [1-35]	LOC_Os09g10274.1 1xMet-loss+Acetyl [N-Term]; 1xPhospho [S2(100)]	0	3405.43	81.25	123.4	124.2	155.1	164.2	157.2	155.3	131.9	167.8	216	115.1	80.2	83.4	70.4	47	73.5	54.4	54.3	12.6	54.8	76.6	75.3	93.7	50.2	63.3
[-].MSDSEEHHFESKADAGASK.[T]	1xMet-loss+Acetyl [N-Term]; 1xPhospho [S2(99.5)]	83	LOC_Os12g32240.1; LOC_Os03g55150.1; LOC_Os07g40580.1; LOC_Os07g02210.1	LOC_Os12g32240.1 [1-19]; LOC_Os03g55150.1 [1-19]; LOC_Os07g40580.1 [1-19]; LOC_Os07g02210.1 [1-19]	LOC_Os12g32240.1 1xMet-loss+Acetyl [N-Term]; 1xPhospho [S2(99.5)]; LOC_Os03g55150.1 1xMet-loss+Acetyl [N-Term]; 1xPhospho [S2(99.5)]; LOC_Os07g40580.1 1xMet-loss+Acetyl [N-Term]; 1xPhospho [S2(99.5)]; LOC_Os07g02210.1 1xMet-loss+Acetyl [N-Term]; 1xPhospho [S2(99.5)]	1	2053.81	28.53	46.5	74.6	77.1	61.2	56.3	47.3	70.7	84.2	91.1	72.6	58	77.7	8.2	83.5	6.1	152.9	129.3	225.9	164.8	208.3	6.4	129	203.4	265
[-].MSEPASPPPAMPEDAAPPQPQPEPAVPAGEEAAPSLER.[K]	1xMet-loss+Acetyl [N-Term]; 1xPhospho [S6(99.3)]	47	LOC_Os12g35620.1	LOC_Os12g35620.1 [1-38]	LOC_Os12g35620.1 1xMet-loss+Acetyl [N-Term]; 1xPhospho [S6(99.3)]	0	3836.74	99.42	56.9	47.3	7	96.6	100.4	18.2	32.9	30.6	68.6	41.8	0	21.7	149.2	257.9	244.5	163	233.2	23.3	176.5	63.7	145.6	201.8	62.5	157
[-].MSGGLYNHQGFSPAR.[T]	1xMet-loss+Acetyl [N-Term]; 1xPhospho [S12(100)]	45	LOC_Os07g12490.1	LOC_Os07g12490.1 [1-15]	LOC_Os07g12490.1 1xMet-loss+Acetyl [N-Term]; 1xPhospho [S12(100)]	0	1612.69	58.3	51	62.6	80.1	66	67.5	70.3	63.1	91.4	90.2	64.1	61.9	72.8	208.2	211.4	167.5	119.4	114.8	108.4	98.9	108	135.7	133.8	58.2	94.9
[-].MSGSSAAGEDIVQHLSSNSNPSSSK.[L]	1xMet-loss+Acetyl [N-Term]; 1xPhospho [S]	16	LOC_Os03g53880.1	LOC_Os03g53880.1 [1-25]	LOC_Os03g53880.1 1xMet-loss+Acetyl [N-Term]	0	2468.06	72.23	55.5	78.3	86	44.4	47.7	61.4	75.2	70	74.9	69.6	40.6	62.9	184.3	114.8	136.9	122.6	162.8	89.3	115.7	152.3	136.5	198.1	91.9	128.1
[-].MSHGDTIPLHSSSAQSDMDEIESLIHAAPPSAAAVLPARPPSPPR.[A]	1xMet-loss+Acetyl [N-Term]; 1xPhospho [S42(100)]	19	LOC_Os05g36150.1	LOC_Os05g36150.1 [1-45]	LOC_Os05g36150.1 1xMet-loss+Acetyl [N-Term]; 1xPhospho [S42(100)]	0	4632.22	112.01	0	87.5	77.1	0	0	249.7	0	104	39.4	0	370	0	145.3	177.1	202.4	128.4	0	104.7	105.6	44.5	141.2	113	192.5	117.3
[R].MQSNPPLLPVPSTHASASASEATPAKPASPVTVVEEK.[T]	1xOxidation [M1]; 1xPhospho [S29(99.3)]	31	LOC_Os08g40250.1	LOC_Os08g40250.1 [1171-1207]	LOC_Os08g40250.1 1xPhospho [S1199(99.3)]	0	3821.87	86.68	70.6	32.2	66.8	59.6	76.2	94	48.1	156.4	134	83.1	60.3	89.9	115.6	102.4	96.1	127	149.5	134.7	129.3	120.2	107.2	89.2	127.2	130.6
[R].MQSNPPLLPVPSTHASASASEATPAKPASPVTVVEEK.[T]	1xPhospho [S29(99.1)]	22	LOC_Os08g40250.1	LOC_Os08g40250.1 [1171-1207]	LOC_Os08g40250.1 1xPhospho [S1199(99.1)]	0	3805.87	89.74	73.8	43.7	75.2	104.7	55	149.4	70	124	113.5	136.3	40.3	81.7	261.7	214	225.2	177.2	0	0	0	0	182.7	149.5	0	122.2
[R].MQEWQNNCEGAGSPDHQPSCGDGDGDGDGDVSPR.[D]	2xCarbamidomethyl [C8; C20]; 3xPhospho [S13(100); S19(100); S32(100)]	20	LOC_Os04g31290.1	LOC_Os04g31290.1 [79-112]	LOC_Os04g31290.1 3xPhospho [S91(100); S97(100); S110(100)]	0	3871.28	55.5	172.1	149	377.6	250.4	207	206.1	244.3	110.8	120.1	220.5	133	209.2	0	0	0	0	0	0	0	0	0	0	0	0
[K].MPEIMGSMRSTLFPNFGSMFSVAEQQQAK.[G]	1xOxidation [M]; 3xPhospho [S18(100); S/T]	37	LOC_Os10g39440.1	LOC_Os10g39440.1 [313-341]	LOC_Os10g39440.1 3xPhospho [S330(100); S/T]	1	3505.41	121.61	45.9	38.5	0	180.3	498.2	439.7	214.6	0	0	167.9	454.7	349.8	0	0	0	0	0	0	0	0	0	0	0	10.3
[-].MPFLSTPSFDLSAGAEPTLGPR.[S]	1xMet-loss [N-Term]; 1xPhospho [S8(99.7)]	24	LOC_Os07g31260.1	LOC_Os07g31260.1 [1-22]	LOC_Os07g31260.1 1xMet-loss [N-Term]; 1xPhospho [S8(99.7)]	0	2240.06	109.48	157.7	23.7	20.2	75.2	106.3	170	262.2	34.8	14	296.4	439.8	238.3	33.8	42.3	36.8	64.7	34	54.6	35.2	27.6	74.2	53.2	43.4	61.5
[R].MPFWQPGGAPATASAPPPPSSSSSSAGIHHHSAGR.[Y]	1xPhospho [S32(95.8)]	16	LOC_Os07g37270.1	LOC_Os07g37270.1 [29-63]	LOC_Os07g37270.1 1xPhospho [S60(95.8)]	0	3502.57	71.64	0	0	35.3	20.1	22.8	35.7	0	0	18.1	0	0	0	298.5	170.8	284.6	155.9	245.4	86.3	170.2	103.2	175.4	220.2	183.2	174.5
[-].MPGLAAADNSPPVAAPPPR.[R]	1xMet-loss [N-Term]; 1xPhospho [S10(100)]	304	LOC_Os02g01960.1	LOC_Os02g01960.1 [1-19]	LOC_Os02g01960.1 1xMet-loss [N-Term]; 1xPhospho [S10(100)]	0	1777.86	61.6	51.5	119	63.2	64.1	87.3	110.2	72.5	159.5	122.1	54.9	46.5	46	163.4	126.7	124.6	126.9	120.9	124	100.3	108.9	112.7	132	63.7	99.3
[-].MPGLAAADNSPPVAAPPPRR.[L]	1xMet-loss [N-Term]; 1xPhospho [S10(100)]	47	LOC_Os02g01960.1	LOC_Os02g01960.1 [1-20]	LOC_Os02g01960.1 1xMet-loss [N-Term]; 1xPhospho [S10(100)]	1	1933.96	52.63	41.4	75.4	65.3	88.6	75.7	115.6	51.2	100.8	65.2	39.9	52.2	45	157.6	106.7	167.5	173.6	161.2	186.8	92.9	107.8	131.3	140	69.8	88.6
[-].MPGIIVDGVVTEEAQNEVNSSQNKDNSSAPRSPVASK.[S]	1xMet-loss [N-Term]; 2xPhospho [S32(100); S/T]	218	LOC_Os02g47880.2	LOC_Os02g47880.2 [1-37]	LOC_Os02g47880.2 1xMet-loss [N-Term]; 2xPhospho [S32(100); S/T]	2	3883.77	82.29	100.5	77.7	104	91.3	78.6	84.4	74.3	92	132.6	98.8	76.3	105	87.3	92.3	103.9	133.3	136.2	90.4	111.7	67.6	116.9	108.9	110.9	125
[R].MPLSDAGAPPQVPIGALASALANSPPDQQR.[L]	1xPhospho [S4(100)]	18	LOC_Os08g22354.1	LOC_Os08g22354.1 [550-579]	LOC_Os08g22354.1 1xPhospho [S553(100)]	0	3049.48	118.2	104.6	0	23.8	73.3	93.6	238.6	186.4	28.6	0	96.6	109.4	54.8	56.9	184.9	188.9	250.8	96.9	123	29.2	0	201.3	95.6	0	162.7
[R].MPLSDAGAPPQVPIGALASALANSPPDQQR.[L]	1xOxidation [M1]; 1xPhospho [S24(100)]	9	LOC_Os08g22354.1	LOC_Os08g22354.1 [550-579]	LOC_Os08g22354.1 1xPhospho [S573(100)]	0	3065.48	111.19	0	0	0	0	113.8	0	0	59.7	0	0	0	0	104.7	196.1	143.3	233.8	165.4	218.8	222.2	118.3	207.3	170	172.9	273.7
[-].MPLWGTGSSAASAAAEGSAAGGDGAAR.[S]	1xMet-loss [N-Term]; 1xPhospho [S18(100)]	20	LOC_Os08g04620.1	LOC_Os08g04620.1 [1-27]	LOC_Os08g04620.1 1xMet-loss [N-Term]; 1xPhospho [S18(100)]	0	2326.01	65.16	93	84.4	118.3	108.9	142.9	149.3	130.3	119.9	126.6	111.4	72.4	97.7	184	110.8	146.6	147.9	88.8	72	0	39.9	130.1	69.7	0	55.1
[-].MPPSPSAAGAASPSNSSAASASDPTPSWWESVSQAR.[S]	1xMet-loss [N-Term]; 1xPhospho [S4(99.5)]	21	LOC_Os11g06860.1	LOC_Os11g06860.1 [1-36]	LOC_Os11g06860.1 1xMet-loss [N-Term]; 1xPhospho [S4(99.5)]	0	3478.52	98.94	27.4	0	7.1	72.6	0	0	7.2	14.4	28.2	14.6	7.6	3.4	170.2	200.6	204.2	176.9	286.8	156.3	129.8	162.8	140.6	228.5	184.3	176.4
[-].MPPSPSAAGAASPSNSSAASASDPTPSWWESVSQAR.[S]	1xMet-loss [N-Term]; 2xPhospho [S4(99.3); S12(99.3)]	51	LOC_Os11g06860.1	LOC_Os11g06860.1 [1-36]	LOC_Os11g06860.1 1xMet-loss [N-Term]; 2xPhospho [S4(99.3); S12(99.3)]	0	3558.48	103.44	241.5	19	39	8.3	32.7	46.1	0	30	35.8	6.2	1.4	9	155.3	171.2	183.4	183.1	222.2	126.8	117.7	95.7	198.6	210.4	113	153.7
[-].MPPTPPPELDLLDTEPEFAEVDPTAR.[Y]	1xMet-loss [N-Term]; 1xPhospho [T4(100)]	14	LOC_Os05g01780.1	LOC_Os05g01780.1 [1-26]	LOC_Os05g01780.1 1xMet-loss [N-Term]; 1xPhospho [T4(100)]	0	2826.31	115.92	156.2	45.7	15	0	202.6	0	233.8	46.5	62.3	242	214.6	204.4	67.1	131.1	112.9	105.5	53.3	104.7	46.1	0	112.2	83.5	45.8	114.6
[-].MPRSLAGDLTDPEMAQPYMK.[K]	1xMet-loss [N-Term]; 1xPhospho [S4(100)]	21	LOC_Os03g12590.1	LOC_Os03g12590.1 [1-20]	LOC_Os03g12590.1 1xMet-loss [N-Term]; 1xPhospho [S4(100)]	1	2199.98	85.15	24	17.2	63	47	37.9	38.8	42.2	7.8	17.6	60.2	35.7	50.1	292.1	203.7	238.8	198.9	185.1	94.3	118.4	70.6	158.6	179.1	138	80.7
[-].MPRSLAGDLTDPEMAQPYMK.[K]	1xOxidation [M]; 1xMet-loss [N-Term]; 1xPhospho [S4(100)]	97	LOC_Os03g12590.1	LOC_Os03g12590.1 [1-20]	LOC_Os03g12590.1 1xMet-loss [N-Term]; 1xPhospho [S4(100)]	1	2215.98	75.2	56	80.8	92.9	92.1	97.9	91.6	93.2	113.3	82.9	110.8	94.1	172.9	108.5	98.7	89.6	109	117.1	74.3	110.3	107.1	88.4	102.1	104.1	112.5
[-].MPSATDPPAALPLTLDLDDFK.[G]	1xMet-loss [N-Term]; 1xPhospho [S/T]	23	LOC_Os12g13590.1	LOC_Os12g13590.1 [1-21]	LOC_Os12g13590.1 1xMet-loss [N-Term]	0	2177.04	118.01	146.3	36.3	28.9	151.6	197.6	471.1	358.6	28.6	33.1	238.3	189.4	263.5	2.8	80	44.9	30.1	0	13.5	5.7	0	31.7	12.3	5.2	30.5
[-].MPSLSCHNLLDLVAAADDAAPSPASLR.[L]	1xCarbamidomethyl [C6]; 1xMet-loss [N-Term]; 1xPhospho [S3(99.6)]	63	LOC_Os02g54820.1	LOC_Os02g54820.1 [1-27]	LOC_Os02g54820.1 1xMet-loss [N-Term]; 1xPhospho [S3(99.6)]	0	2741.3	113.41	41.2	16.3	22.7	9.3	8.9	17.5	196	17.2	26.4	160.1	324.6	150.1	71.1	92.8	76.5	144.8	107.2	185.2	121.6	98.1	144.6	93.5	131	143.2
[-].MPSPAGGPVAVAAASAAAAEALGISPEMYPTEDDLAYEEEILREPFK.[L]	1xMet-loss [N-Term]; 1xPhospho [S3(100)]	3	LOC_Os07g44970.1	LOC_Os07g44970.1 [1-47]	LOC_Os07g44970.1 1xMet-loss [N-Term]; 1xPhospho [S3(100)]	1	4781.26		0	0	0	0	0	0	0	0	0	0	0	0	0	0	0	0	0	0	0	0	0	0	0	0
[-].MPSPAGGPVAVAAASAAAAEALGISPEMYPTEDDLAYEEEILREPFK.[L]	1xOxidation [M28]; 1xMet-loss [N-Term]; 1xPhospho [S3(100)]	7	LOC_Os07g44970.1	LOC_Os07g44970.1 [1-47]	LOC_Os07g44970.1 1xMet-loss [N-Term]; 1xPhospho [S3(100)]	1	4797.25		0	0	0	0	0	0	0	0	0	0	0	0	0	0	0	0	0	0	0	0	0	0	0	0
[K].MPSQNITEESNVAYEEPPVEIPK.[E]	1xPhospho [S3(100)]	70	LOC_Os03g02150.1	LOC_Os03g02150.1 [655-677]	LOC_Os03g02150.1 1xPhospho [S657(100)]	0	2681.21	96.62	165.4	52.9	53.1	220.4	108.4	41.4	29.5	51.7	52.7	76.7	21.2	19	184.3	113.7	138	97	141	101.8	103.6	107.3	126.8	133.5	135.6	124.9
[K].MPSQNITEESNVAYEEPPVEIPK.[E]	1xOxidation [M1]; 1xPhospho [S3(99.6)]	86	LOC_Os03g02150.1	LOC_Os03g02150.1 [655-677]	LOC_Os03g02150.1 1xPhospho [S657(99.6)]	0	2697.2	94	85.9	247.1	85.1	45.2	82.3	179.8	89.1	259.5	255.1	154	118.4	161	59.7	32.1	44.2	36.8	68.5	55.8	55.4	75.4	51.2	51.7	50.8	55.8
[K].MPSQNITEESNVAYEEPPVEIPKENGAPVEVESK.[V]	1xPhospho [S3(100)]	24	LOC_Os03g02150.1	LOC_Os03g02150.1 [655-688]	LOC_Os03g02150.1 1xPhospho [S657(100)]	1	3820.75	95.54	0	0	0	0	99.7	0	27.4	0	95	0	0	0	205.1	133.3	210.4	174.5	213.4	176.6	142	162.6	184.4	165	228.3	182.3
[K].MPSQNITEESNVAYEEPPVEIPKENGAPVEVESK.[V]	1xOxidation [M1]; 1xPhospho [S3(100)]	9	LOC_Os03g02150.1	LOC_Os03g02150.1 [655-688]	LOC_Os03g02150.1 1xPhospho [S657(100)]	1	3836.75	93.48	0	0	0	0	0	0	0	273.1	386.1	0	0	287.6	164.8	127.3	148.3	164.4	293.4	0	0	0	0	0	331.6	223.4
[-].MPSSPSHPHVAVVAFPFSSHAPK.[L]	1xMet-loss [N-Term]; 1xPhospho [S4(99.2)]	69	LOC_Os07g05420.1	LOC_Os07g05420.1 [1-23]	LOC_Os07g05420.1 1xMet-loss [N-Term]; 1xPhospho [S4(99.2)]	0	2363.13	74.54	6	13	7.2	8.8	13	22.8	14.7	22.1	17.2	5.6	4.4	9.7	192.5	193	216.2	219.4	257.8	155.6	183.4	180.5	125.8	168.7	230.4	132.1
[-].MQEEFDWPTLVLSTSPETENVTSSSVR.[S]	1xAcetyl [N-Term]; 1xPhospho [S15(100)]	2	LOC_Os05g01520.1	LOC_Os05g01520.1 [1-27]	LOC_Os05g01520.1 1xAcetyl [N-Term]; 1xPhospho [S15(100)]	0	3191.41		0	0	0	0	0	0	0	0	0	0	0	0	0	0	0	0	0	0	0	0	0	0	0	0
[R].MQEPGSLQVIGQPEGSQTPVGSIWTEVDER.[G]	1xPhospho [T18(100)]	1	LOC_Os03g58640.1	LOC_Os03g58640.1 [296-325]	LOC_Os03g58640.1 1xPhospho [T313(100)]	0	3334.53		0	0	0	0	0	0	0	0	0	0	0	0	0	0	0	0	0	0	0	0	0	0	0	0
[R].MLAPVPAHSEVSPDNVSGR.[S]	1xOxidation [M1]; 1xPhospho [S12(100)]	32	LOC_Os11g28270.1	LOC_Os11g28270.1 [402-420]	LOC_Os11g28270.1 1xPhospho [S413(100)]	0	2058.93	57.08	108	143.6	105.1	101.6	130.4	163.7	145.9	236.7	209.1	99.2	73.8	104.7	91.6	92.3	94.8	54.6	48.8	70.7	10.6	49.5	99.8	113.9	0	51.5
[R].MLAPVPAHSEVSPDNVSGR.[S]	1xPhospho [S12(100)]	50	LOC_Os11g28270.1	LOC_Os11g28270.1 [402-420]	LOC_Os11g28270.1 1xPhospho [S413(100)]	0	2042.94	64.24	87.6	114.9	97.1	96	107.1	133.2	113	90.2	94.1	117.5	113.3	108.9	144.5	132.3	139.6	98.7	84	90.9	32.9	37.6	118.6	138.5	20.5	89.1
[-].MEEVTEAVSNLSITEPHK.[K]	1xAcetyl [N-Term]; 1xPhospho [S12(99.7)]	9	LOC_Os06g40040.1	LOC_Os06g40040.1 [1-18]	LOC_Os06g40040.1 1xAcetyl [N-Term]; 1xPhospho [S12(99.7)]	0	2135.96	108.43	381	512.2	224.6	156.4	95	67.1	69.5	143	145.9	78.4	259.6	267.2	0	0	0	0	0	0	0	0	0	0	0	0
[-].MEEVTEAVSNLSITEPHKK.[N]	1xAcetyl [N-Term]; 1xPhospho [S12(99.7)]	57	LOC_Os06g40040.1	LOC_Os06g40040.1 [1-19]	LOC_Os06g40040.1 1xAcetyl [N-Term]; 1xPhospho [S12(99.7)]	1	2264.05	103.14	108.4	67.1	32.2	18.2	30.9	12.4	15.4	27.2	32.6	42.3	13	38.7	178.3	269.2	161	173	187.9	99.2	94.1	74.9	257.8	173.7	98.3	194.4
[-].MEEVTEAVSNLSITEPHKK.[N]	1xAcetyl [N-Term]; 2xPhospho [S9(100); S12(99.6)]	17	LOC_Os06g40040.1	LOC_Os06g40040.1 [1-19]	LOC_Os06g40040.1 1xAcetyl [N-Term]; 2xPhospho [S9(100); S12(99.6)]	1	2344.02	101.27	277.8	121.8	91.4	88.9	120.4	214	61.6	83.7	52.5	93.2	60.7	41	27	189.1	143	114	35.2	30.4	0	25.9	200	155.8	19.3	153.1
[-].MEFVAHAAAPDSPHSDSGGGGGGMATGATSASAAGASPSR.[Y]	1xAcetyl [N-Term]; 1xPhospho [S12(100)]	46	LOC_Os10g33780.1	LOC_Os10g33780.1 [1-40]	LOC_Os10g33780.1 1xAcetyl [N-Term]; 1xPhospho [S12(100)]	0	3707.55	86.56	0	0	0	0	0	0	0	0	0	0	0	0	395.8	296.3	294.4	221.9	222.2	96.3	124.8	87.7	177.3	163.5	154.2	165.5
[-].MEFVAHAAAPDSPHSDSGGGGGGMATGATSASAAGASPSR.[Y]	1xAcetyl [N-Term]; 1xOxidation [M24]; 1xPhospho [S12(100)]	29	LOC_Os10g33780.1	LOC_Os10g33780.1 [1-40]	LOC_Os10g33780.1 1xAcetyl [N-Term]; 1xPhospho [S12(100)]	0	3723.54	70.07	0	0	0	0	0	0	0	0	0	0	0	0	299	239.8	330	197.1	159.2	54.5	239.2	251.8	151	150.5	170.2	157.8
[-].MEFVAHAAAPDSPHSDSGGGGGGMATGATSASAAGASPSR.[Y]	1xAcetyl [N-Term]; 2xPhospho [S12(100); S15(100)]	79	LOC_Os10g33780.1	LOC_Os10g33780.1 [1-40]	LOC_Os10g33780.1 1xAcetyl [N-Term]; 2xPhospho [S12(100); S15(100)]	0	3787.51	94.73	43.5	125.7	142.1	213	83.5	58	42.6	40.7	61.3	76.2	56.5	49.5	129.4	363.8	268.4	149.1	0	0	0	0	206.6	122.3	22.5	145.5
[-].MEFVAHAAAPDSPHSDSGGGGGGMATGATSASAAGASPSR.[Y]	1xAcetyl [N-Term]; 1xOxidation [M24]; 2xPhospho [S12(100); S15(100)]	39	LOC_Os10g33780.1	LOC_Os10g33780.1 [1-40]	LOC_Os10g33780.1 1xAcetyl [N-Term]; 2xPhospho [S12(100); S15(100)]	0	3803.51	88.26	30.6	98.3	58.3	52.5	88.4	133	73.1	139.3	125.2	65.7	44.4	80.6	100.3	531.5	191.8	127.6	45.9	0	46.3	0	173.6	129.1	0	64.5
[K].MEGGDLSSLSPSPVPYVFK.[G]	2xPhospho [S10(100); S12(100)]	16	LOC_Os02g52780.1	LOC_Os02g52780.1 [242-260]	LOC_Os02g52780.1 2xPhospho [S251(100); S253(100)]	0	2169.92	112.44	155.9	50.9	33	210.7	310.8	255.8	236.7	29.8	27.1	272.2	501.5	312.2	0	3.4	0	0	0	0	0	0	0	0	0	0
[K].MEGSFDAAAESDATAR.[S]	1xPhospho [S11(100)]	13	LOC_Os01g40070.1	LOC_Os01g40070.1 [139-154]	LOC_Os01g40070.1 1xPhospho [S149(100)]	0	1708.65	47.57	86.6	97.8	142.5	91.7	114.7	101.7	115	109	84.6	241.7	191.9	176.4	95.5	186	78.4	0	0	287.5	0	0	0	66.3	132.5	0
[K].MEGSFDAAAESDATAR.[S]	1xOxidation [M1]; 1xPhospho [S11(100)]	12	LOC_Os01g40070.1	LOC_Os01g40070.1 [139-154]	LOC_Os01g40070.1 1xPhospho [S149(100)]	0	1724.65	40.94	0	51.7	40.8	0	0	0	48.5	42.2	0	281.3	28.1	38	134.3	268.8	133.1	0	0	1160.9	0	0	172.3	0	0	0
[-].MEHDAHAPPPAAQELGDASASASVVDDWAR.[D]	1xAcetyl [N-Term]; 1xPhospho [S]	8	LOC_Os04g20220.1	LOC_Os04g20220.1 [1-30]	LOC_Os04g20220.1 1xAcetyl [N-Term]	0	3223.38	97.74	0	0	64.3	317.7	161.3	0	0	0	0	0	0	0	0	512.6	0	183.3	174.8	119.5	162.8	129.6	244.3	139.1	0	190.8
[-].MEMEMEDNKAPSPPSPMESDVAGEK.[R]	1xAcetyl [N-Term]; 1xPhospho [S12(100)]	5	LOC_Os04g01480.1	LOC_Os04g01480.1 [1-25]	LOC_Os04g01480.1 1xAcetyl [N-Term]; 1xPhospho [S12(100)]	1	2858.13	93.95	0	39.8	76	92.4	52.9	39.4	0	37.4	0	0	20.9	0	381.4	286.8	368.7	236.4	211.9	0	0	0	287.3	184.4	0	84.4
[-].MEMEMEDNKAPSPPSPMESDVAGEK.[R]	1xAcetyl [N-Term]; 1xOxidation [M]; 1xPhospho [S12(100)]	10	LOC_Os04g01480.1	LOC_Os04g01480.1 [1-25]	LOC_Os04g01480.1 1xAcetyl [N-Term]; 1xPhospho [S12(100)]	1	2874.12	83.75	17.2	0	58.7	28.7	51.2	70.9	0	47	0	37.2	0	27	359.7	265.6	238.8	159.9	211.8	83.3	62.5	65	162.7	171.8	138.1	143
[-].MEMEMEDNKAPSPPSPMESDVAGEKR.[K]	1xAcetyl [N-Term]; 1xPhospho [S12(100)]	5	LOC_Os04g01480.1	LOC_Os04g01480.1 [1-26]	LOC_Os04g01480.1 1xAcetyl [N-Term]; 1xPhospho [S12(100)]	2	3014.23	84.94	0	38.6	110.7	0	28.6	0	53.8	72	94.4	20.7	0	0	319.9	189.3	262.8	138.8	222.5	96.2	87.7	51.3	228.4	201.3	83.3	99.7
[-].MEMEMEDNKAPSPPSPMESDVAGEKR.[K]	1xAcetyl [N-Term]; 1xOxidation [M]; 1xPhospho [S12(100)]	7	LOC_Os04g01480.1	LOC_Os04g01480.1 [1-26]	LOC_Os04g01480.1 1xAcetyl [N-Term]; 1xPhospho [S12(100)]	2	3030.22	73.93	29	0	55.8	46	37.7	108	34.9	0	0	51.2	38.7	77.8	299.1	159.5	248.3	217.8	187.6	0	83.8	0	192.1	192.6	197.3	142.9
[-].MEMESPRSPEAEIGHR.[V]	1xAcetyl [N-Term]; 1xPhospho [S8(100)]	35	LOC_Os04g31340.1	LOC_Os04g31340.1 [1-16]	LOC_Os04g31340.1 1xAcetyl [N-Term]; 1xPhospho [S8(100)]	1	1977.82	63.37	131.9	148.8	229.5	177.7	172	205.5	186.4	121.5	99	231	176.7	188	65.6	33.4	50	28.2	24	17.7	13.1	14.5	32.4	25.1	12.2	15.4
[-].MEMESPRSPEAEIGHR.[V]	1xAcetyl [N-Term]; 1xOxidation [M3]; 1xPhospho [S8(100)]	128	LOC_Os04g31340.1	LOC_Os04g31340.1 [1-16]	LOC_Os04g31340.1 1xAcetyl [N-Term]; 1xPhospho [S8(100)]	1	1993.81	50.94	123.8	173.6	190.1	132.4	138.1	176	169.5	185.6	142	154.4	123.9	147.4	59.6	68.9	48.6	41.3	35.5	58.9	41.1	36.8	48.5	49.1	22.4	32.7
[-].MEMESPRSPEAEIGHR.[V]	1xAcetyl [N-Term]; 2xPhospho [S5(100); S8(100)]	99	LOC_Os04g31340.1	LOC_Os04g31340.1 [1-16]	LOC_Os04g31340.1 1xAcetyl [N-Term]; 2xPhospho [S5(100); S8(100)]	1	2057.79	68.7	123.7	152.3	280.1	215.9	224.6	250.1	208.6	137.1	112.4	197.3	157.5	147.1	22.3	52.8	27.4	16	7.6	8.7	2	1.8	25.2	21.7	1	7
[-].MEMESPRSPEAEIGHR.[V]	1xAcetyl [N-Term]; 1xOxidation [M3]; 2xPhospho [S5(100); S8(100)]	239	LOC_Os04g31340.1	LOC_Os04g31340.1 [1-16]	LOC_Os04g31340.1 1xAcetyl [N-Term]; 2xPhospho [S5(100); S8(100)]	1	2073.78	54.29	143.6	193.4	179.5	189.1	220.5	236.2	209	245.5	196.3	189.2	129.6	157.2	15.2	27.3	24	5.5	2.1	8.6	0	0	14.3	12.8	0.4	0.6
[-].MENGDETFASPTAGGGGGEFEQPLTNGGGGGGGGGVYPAAK.[A]	1xAcetyl [N-Term]; 1xPhospho [S10(99.3)]	8	LOC_Os05g47470.2	LOC_Os05g47470.2 [1-41]	LOC_Os05g47470.2 1xAcetyl [N-Term]; 1xPhospho [S10(99.3)]	0	3877.63	102.17	572.8	0	0	125.5	0	0	0	0	0	0	0	0	344.5	634.6	327.3	0	0	0	0	0	395.2	0	0	0
[K].MENPNWSISEVEAAEVAPGSPAGAGK.[A]	1xPhospho [S20(100)]	18	LOC_Os05g43530.1	LOC_Os05g43530.1 [26-51]	LOC_Os05g43530.1 1xPhospho [S45(100)]	0	2678.18	97.33	126.4	16.8	40.8	215	73.5	0	17.1	12.4	0	48.7	12.2	11.9	197.3	196.7	153.8	142.8	196.2	126.3	114.6	88.1	147.3	161.3	151.8	149.1
[K].MENPNWSISEVEAAEVAPGSPAGAGK.[A]	1xOxidation [M1]; 1xPhospho [S20(100)]	17	LOC_Os05g43530.1	LOC_Os05g43530.1 [26-51]	LOC_Os05g43530.1 1xPhospho [S45(100)]	0	2694.18	94.07	109.4	217.2	161.1	90.1	112.4	283.3	138	393.9	338.9	196	124.8	234.9	0	0	0	0	0	0	0	0	0	0	0	0
[-].MEQNGENHLKDPLLQADGGGSGASPAGASPR.[K]	1xAcetyl [N-Term]; 1xPhospho [S29(100)]	45	LOC_Os02g10290.1	LOC_Os02g10290.1 [1-31]	LOC_Os02g10290.1 1xAcetyl [N-Term]; 1xPhospho [S29(100)]	1	3183.42	78.06	79.1	76.2	136.7	135.7	122.8	126.5	162.4	93.5	93.3	142.9	120.7	121.6	80	91	84.2	88.4	96.5	43.4	90.1	82.1	84.8	104.6	83	60.7
[-].MEQPHAAAAAAGGGEGEGGASPDTGLEGPMWR.[M]	1xAcetyl [N-Term]; 1xPhospho [S21(100)]	45	LOC_Os01g15460.2	LOC_Os01g15460.2 [1-32]	LOC_Os01g15460.2 1xAcetyl [N-Term]; 1xPhospho [S21(100)]	0	3187.32	95.21	63.9	16.4	26.6	135.2	37.9	22.2	24.7	0	0	28.8	21.7	0	280.3	226.1	240.7	189.6	213.5	89.5	98.8	67	191.6	141.9	141.1	142.3
[-].MEQPHAAAAAAGGGEGEGGASPDTGLEGPMWR.[M]	1xAcetyl [N-Term]; 1xOxidation [M30]; 1xPhospho [S21(100)]	25	LOC_Os01g15460.2	LOC_Os01g15460.2 [1-32]	LOC_Os01g15460.2 1xAcetyl [N-Term]; 1xPhospho [S21(100)]	0	3203.32	86	13.6	9.3	29.6	43.1	48.7	69.9	44.7	72.5	48.7	20.6	16	21.5	261	221.4	205.5	201.7	199.1	59.7	117.1	99.8	85.6	217.4	122.6	170.8
[-].MESDGEEEAAATPGAGGAPAAGR.[L]	1xAcetyl [N-Term]; 1xPhospho [S3(100)]	31	LOC_Os05g50360.1	LOC_Os05g50360.1 [1-23]	LOC_Os05g50360.1 1xAcetyl [N-Term]; 1xPhospho [S3(100)]	0	2223.89	59.74	129	149.1	177.3	180.2	163.7	178.5	135.3	148.8	116.4	137.7	117.6	117.4	87.8	110	94.6	10.7	0	38.2	38.8	0	112.1	109.6	15.4	31.6
[-].MESNSGEIEELPPPPPLPPNAEPIK.[T]	1xAcetyl [N-Term]; 1xPhospho [S]	53	LOC_Os01g16870.4	LOC_Os01g16870.4 [1-25]	LOC_Os01g16870.4 1xAcetyl [N-Term]	0	2804.31	110.43	127.4	52.7	45.2	142.7	155.1	226.2	207.6	22.1	27.4	161.6	168.5	184.2	84.8	94.4	91.9	84.4	76.2	68	33.4	12.5	92.7	90.4	55.5	95.2
[-].MESNSGEIEELPPPPPLPPNAEPIKTDDTK.[K]	1xAcetyl [N-Term]; 1xPhospho [S/T]	34	LOC_Os01g16870.4	LOC_Os01g16870.4 [1-30]	LOC_Os01g16870.4 1xAcetyl [N-Term]	1	3364.55	105.67	65	79.6	22.2	32.4	18.7	24.8	6.8	7.6	0	22.9	7.9	0	258.6	274.6	377.1	185.5	155.9	92.4	73.5	28.5	213.1	191	62.1	199.8
[K].MESPEWAISEVEAGAAAPGSPAAGGK.[A]	1xPhospho [S20(100)]	20	LOC_Os01g56130.1	LOC_Os01g56130.1 [21-46]	LOC_Os01g56130.1 1xPhospho [S40(100)]	0	2550.12	100.77	127.2	32.6	47	49	5.3	16.9	18.9	28	17.1	0	13.1	12.7	173	144.9	173.3	149.3	214.6	177.7	169.7	145.4	203.2	157.1	186.6	137.5
[K].MESPEWAISEVEAGAAAPGSPAAGGK.[A]	1xOxidation [M1]; 1xPhospho [S20(100)]	5	LOC_Os01g56130.1	LOC_Os01g56130.1 [21-46]	LOC_Os01g56130.1 1xPhospho [S40(100)]	0	2566.12	95.97	0	0	0	0	0	0	0	0	0	0	0	0	191.7	161.7	143.4	161	259.5	202.7	242.5	219.3	215.3	204.5	204.4	193.9
[-].MEEGRGSPEPAGAADWIVLDPYVR.[C]	1xAcetyl [N-Term]; 1xPhospho [S7(100)]	35	LOC_Os12g39710.1	LOC_Os12g39710.1 [1-24]	LOC_Os12g39710.1 1xAcetyl [N-Term]; 1xPhospho [S7(100)]	1	2737.23	115.23	73.4	25.7	31.8	54.4	70.9	68.6	117.5	5.3	12.6	159.9	244.4	160.4	121	140.9	145.4	136.8	122.3	118.1	75.7	52.3	135	101.8	117	108.7
[R].MEDFLQDAAGTTEGVEYSQKPTGQLDTDQEMHASGNESPVNGYK.[T]	2xOxidation [M1; M31]; 1xPhospho [S38(100)]	24	LOC_Os03g14250.1	LOC_Os03g14250.1 [944-987]	LOC_Os03g14250.1 1xPhospho [S981(100)]	0	4887.06	84.9	0	98.2	0	0	80.7	98.8	65.5	212.6	213	78.9	0	86.1	41.8	129.2	40.7	112.6	162.8	140.1	174.7	243	116.9	0	167.7	136.6
[-].MDLLQSSYTPDDEDDDEQQPLSSPDASPLR.[L]	1xAcetyl [N-Term]; 2xPhospho [S22(100); S23(100)]	46	LOC_Os03g27970.1	LOC_Os03g27970.1 [1-30]	LOC_Os03g27970.1 1xAcetyl [N-Term]; 2xPhospho [S22(100); S23(100)]	0	3566.41	119.66	111.5	240.4	28.2	185.3	368.2	400.4	299.9	28.3	24.7	225.6	270.2	213.7	0	3.4	0	0	0	0	0	0	0	0	0	0
[-].MDLLQSSYTPDDEDDDEQQPLSSPDASPLR.[L]	1xAcetyl [N-Term]; 3xPhospho [S22(100); S23(100); S27(100)]	82	LOC_Os03g27970.1	LOC_Os03g27970.1 [1-30]	LOC_Os03g27970.1 1xAcetyl [N-Term]; 3xPhospho [S22(100); S23(100); S27(100)]	0	3646.37	121.65	106.9	179.4	29.6	123.6	269.8	452	352.5	29.3	0.4	180.4	419.8	205.4	0	0	17.3	0	0	0	0	0	0	0	33.5	0
[-].MDLLQSSYTPDDEDDDEQQPLSSPDASPLRLPAK.[S]	1xAcetyl [N-Term]; 3xPhospho [S22(100); S23(100); S27(100)]	33	LOC_Os03g27970.1	LOC_Os03g27970.1 [1-34]	LOC_Os03g27970.1 1xAcetyl [N-Term]; 3xPhospho [S22(100); S23(100); S27(100)]	1	4055.64	119.92	53.3	172.3	2.4	107.4	442.1	481.5	361.2	1.9	2.1	200	409.9	165.8	0	0	0	0	0	0	0	0	0	0	0	0
[-].MDQPHEPAGSEPSENVQNIEEDNEYLNNK.[R]	1xAcetyl [N-Term]; 1xPhospho [S10(99.5)]	2	LOC_Os05g07600.1	LOC_Os05g07600.1 [1-29]	LOC_Os05g07600.1 1xAcetyl [N-Term]; 1xPhospho [S10(99.5)]	0	3449.41	86.34	0	0	457.6	410.6	372.8	0	393.9	0	0	324	114.2	0	0	0	0	0	327	0	0	0	0	0	0	0
[-].MDQPHEPAGSEPSENVQNIEEDNEYLNNK.[R]	1xAcetyl [N-Term]; 2xPhospho [S10(100); S13(100)]	9	LOC_Os05g07600.1	LOC_Os05g07600.1 [1-29]	LOC_Os05g07600.1 1xAcetyl [N-Term]; 2xPhospho [S10(100); S13(100)]	0	3529.38	91.56	252.6	214	372.8	375.7	0	79.6	263.1	220.2	219.3	145.4	75.1	182	0	0	0	0	0	0	0	0	0	0	0	0
[-].MDQPHEPAGSEPSENVQNIEEDNEYLNNKR.[G]	1xAcetyl [N-Term]; 2xPhospho [S10(100); S13(100)]	17	LOC_Os05g07600.1	LOC_Os05g07600.1 [1-30]	LOC_Os05g07600.1 1xAcetyl [N-Term]; 2xPhospho [S10(100); S13(100)]	1	3685.48	83.7	191.4	192.5	369.1	273.6	188.6	170.9	277.1	0	162.8	205.3	164.4	204.4	0	0	0	0	0	0	0	0	0	0	0	0
[-].MDRDPSVSDEDDDLETLVPQNHVKPPSSSFHVAGLR.[A]	1xAcetyl [N-Term]; 1xPhospho [S8(99.5)]	53	LOC_Os07g38490.1	LOC_Os07g38490.1 [1-36]	LOC_Os07g38490.1 1xAcetyl [N-Term]; 1xPhospho [S8(99.5)]	1	4111.87	99.33	292.8	50.1	59.9	273.4	79.6	47.3	48.2	26	176.2	203.4	33.1	42.1	65.3	232.1	155	122.6	28.4	7.2	13.1	1.6	148.6	120.7	11.7	161.3
[-].MDRDPSVSDEDDDLETLVPQNHVKPPSSSFHVAGLR.[A]	1xAcetyl [N-Term]; 2xPhospho [S6(100); S8(100)]	22	LOC_Os07g38490.1	LOC_Os07g38490.1 [1-36]	LOC_Os07g38490.1 1xAcetyl [N-Term]; 2xPhospho [S6(100); S8(100)]	1	4191.84	101.45	724	218	198.9	83.7	240.3	62	60.7	147.7	70	192.3	100.1	138.6	0	52.9	41.5	0	0	0	0	0	0	19	0	50.4
[-].MDSASPPSPPPAQASAAEASGASNASLR.[W]	1xAcetyl [N-Term]; 1xPhospho [S8(100)]	3	LOC_Os03g14020.1	LOC_Os03g14020.1 [1-28]	LOC_Os03g14020.1 1xAcetyl [N-Term]; 1xPhospho [S8(100)]	0	2747.2	78.59	0	0	0	0	0	0	37.3	0	0	0	28.1	0	308.8	179.8	207.7	143.7	208	140.9	172.1	180	163.8	240.9	206.6	182.3
[-].MDSGGNSVNSAVESVAESPAPASPASNPTAPAAVTK.[G]	1xAcetyl [N-Term]; 1xPhospho [S23(100)]	25	LOC_Os09g30350.1	LOC_Os09g30350.1 [1-36]	LOC_Os09g30350.1 1xAcetyl [N-Term]; 1xPhospho [S23(100)]	0	3490.57	98.11	212.1	26.5	8.7	412.6	33.4	19.7	16.1	21.8	122.4	97.3	35.2	12.6	0	16.7	40.7	48.5	176.5	211.3	57.7	229.1	58.1	241.4	259.4	42.2
[-].MDSGGTASPAGVAGDGAGGR.[G]	1xAcetyl [N-Term]; 1xPhospho [S8(100)]	32	LOC_Os01g68310.1	LOC_Os01g68310.1 [1-20]	LOC_Os01g68310.1 1xAcetyl [N-Term]; 1xPhospho [S8(100)]	0	1812.72	52.87	104.2	120.1	192.7	140.6	147.7	145.7	148.6	135.5	102.7	162.9	112.4	136	120.5	98.6	106.4	58.5	42.1	88.2	12.1	29	78.9	86.7	0	30.2
[K].MDSPDGAGGEGQSDTFVGPR.[H]	1xPhospho [S3(100)]	19	LOC_Os07g25460.1	LOC_Os07g25460.1 [351-370]	LOC_Os07g25460.1 1xPhospho [S353(100)]	0	2059.81	56.26	135.7	162.2	259.7	166.2	160.6	174.7	181.9	137.4	129	153.9	119.5	125.7	86.2	135.7	83.9	46.5	0	4.5	0	0	64.1	58.7	0	14.1
[K].MDSPDGAGGEGQSDTFVGPR.[H]	1xOxidation [M1]; 1xPhospho [S3(100)]	20	LOC_Os07g25460.1	LOC_Os07g25460.1 [351-370]	LOC_Os07g25460.1 1xPhospho [S353(100)]	0	2075.8	50.91	127.8	207.7	148.1	116.5	142.1	132.8	166.4	232.9	228.1	157.1	101.3	146.3	62.7	102.9	94	27.6	0	85.3	0	37	31.7	51.6	0	0
[-].MDSSASASASPTAAAAADADR.[Y]	1xAcetyl [N-Term]; 1xPhospho [S10(100)]	11	LOC_Os08g27824.1	LOC_Os08g27824.1 [1-21]	LOC_Os08g27824.1 1xAcetyl [N-Term]; 1xPhospho [S10(100)]	0	2045.81	62.64	139	182.5	209.5	287.2	242.3	255.9	205.9	189.2	204.9	193.4	137	153.1	0	0	0	0	0	0	0	0	0	0	0	0
[-].MDSSTVGAPGSSLHGVTGR.[E]	1xAcetyl [N-Term]; 1xPhospho [S12(99.6)]	53	LOC_Os02g02170.1	LOC_Os02g02170.1 [1-19]	LOC_Os02g02170.1 1xAcetyl [N-Term]; 1xPhospho [S12(99.6)]	0	1937.84	71.52	133.1	172.1	195	281.6	227	193.2	263.2	185.2	170.2	257.3	164.8	155.5	0	0	0	0	0	0	0	1.8	0	0	0	0
[-].MDSVPAAGVGVGGGGAGAGYPESTESSPR.[S]	1xAcetyl [N-Term]; 2xPhospho [S23(99.1); S/T/Y]	13	LOC_Os01g04650.1	LOC_Os01g04650.1 [1-29]	LOC_Os01g04650.1 1xAcetyl [N-Term]; 2xPhospho [S23(99.1); S/T/Y]	0	2822.14	100.13	459.2	280.5	211.8	170.5	285.4	275.7	126	220.7	196.9	79.6	50.9	42.7	0	0	0	0	0	0	0	0	0	0	0	0
[K].MDTDDALGDPASGTDENMQESK.[C]	1xPhospho [S12(100)]	7	LOC_Os05g08840.1	LOC_Os05g08840.1 [515-536]	LOC_Os05g08840.1 1xPhospho [S526(100)]	0	2406.89	58.03	204.8	191.2	303.7	258	236.5	205.4	153.6	127.8	130.4	214.3	111.8	156.4	0	81.4	24.8	0	0	0	0	0	0	0	0	0
[-].MEAAADEEQEGISAQSPAQAPPSSASSLPK.[E]	1xAcetyl [N-Term]; 1xPhospho [S16(100)]	59	LOC_Os05g43680.1	LOC_Os05g43680.1 [1-30]	LOC_Os05g43680.1 1xAcetyl [N-Term]; 1xPhospho [S16(100)]	0	3106.36	86.1	12.4	28.8	44.8	108	96	69.8	6.7	22.2	33.1	18.4	0	21.5	216	176	203.3	148.9	159.4	90.3	155.5	77.2	184.1	215.2	139.9	172.3
[-].MEAGRPASAAGQGESSSSSGAMAVDAAGGVEKPR.[F]	1xAcetyl [N-Term]; 1xPhospho [S8(100)]	18	LOC_Os03g02420.1	LOC_Os03g02420.1 [1-34]	LOC_Os03g02420.1 1xAcetyl [N-Term]; 1xPhospho [S8(100)]	0	3298.45	66.5	85.9	71.9	152.7	117.7	130.9	112.8	123.9	49.4	63.8	143.1	75	117.4	284.6	193.3	0	163.7	0	64.7	0	63.3	0	165	120.2	100.9
[-].MEAGRPASAAGQGESSSSSGAMAVDAAGGVEKPR.[F]	1xAcetyl [N-Term]; 1xOxidation [M22]; 1xPhospho [S8(100)]	17	LOC_Os03g02420.1	LOC_Os03g02420.1 [1-34]	LOC_Os03g02420.1 1xAcetyl [N-Term]; 1xPhospho [S8(100)]	0	3314.44	59.11	130.8	77.5	74.2	77.7	115.3	86	122.5	132.5	130.8	73.2	28.1	81	215.1	93.1	62.9	84.2	114.5	89.8	85	68.7	146.5	121.5	95	94.2
[K].MEAPASSSFSMVAEEDSEELRK.[E]	1xPhospho [S10(100)]	8	LOC_Os12g08280.1	LOC_Os12g08280.1 [65-86]	LOC_Os12g08280.1 1xPhospho [S74(100)]	1	2510.05	85.19	22	9.9	38.1	31.8	40.6	28.6	35.3	21.7	0	55	34.5	31.3	265.2	265.1	248.2	205	214	76.2	147.5	0	196.5	200.2	117	116.1
[-].MEASSSSTSSPPPPPPPSIPASSAWADASPLLDAACR.[D]	1xAcetyl [N-Term]; 1xCarbamidomethyl [C36]; 1xPhospho [S10(99.5)]	43	LOC_Os02g55950.1	LOC_Os02g55950.1 [1-37]	LOC_Os02g55950.1 1xAcetyl [N-Term]; 1xPhospho [S10(99.5)]	0	3814.7	118.64	196.5	0	48.5	288.7	192.6	236.3	281.8	0	2.3	35.2	124.9	177.5	77.2	78.7	73.2	57.7	85.4	52.4	45.2	42.7	86.6	54.9	83.4	78.4
[-].MEDDDAGGGGGGGEASPPHAGSAAAMAGAGR.[D]	1xAcetyl [N-Term]; 1xPhospho [S16(100)]	52	LOC_Os03g57854.1	LOC_Os03g57854.1 [1-31]	LOC_Os03g57854.1 1xAcetyl [N-Term]; 1xPhospho [S16(100)]	0	2806.08	62.69	74.6	92.4	154.8	104.4	91.3	107	112.9	46.9	43.8	100.2	75.6	87	227.6	224.3	156.8	120.5	85.4	90.5	14.9	33.9	125.8	152.1	0	77.5
[-].MEDDDAGGGGGGGEASPPHAGSAAAMAGAGR.[D]	1xAcetyl [N-Term]; 1xOxidation [M26]; 1xPhospho [S16(100)]	29	LOC_Os03g57854.1	LOC_Os03g57854.1 [1-31]	LOC_Os03g57854.1 1xAcetyl [N-Term]; 1xPhospho [S16(100)]	0	2822.08	51.6	77.3	118.6	112.4	103.4	144.7	97.7	132.3	125.3	107.6	106.7	71.9	97.3	189.3	166.5	170	72.7	15.7	127.3	21.3	19.4	152.2	156.7	0	13.7
[-].MEDDDAGGGGGGGEASPPHAGSAAAMAGAGR.[D]	1xAcetyl [N-Term]; 2xPhospho [S16(100); S22(100)]	15	LOC_Os03g57854.1	LOC_Os03g57854.1 [1-31]	LOC_Os03g57854.1 1xAcetyl [N-Term]; 2xPhospho [S16(100); S22(100)]	0	2886.05	68.16	115.2	0	189	128.1	89.4	92.9	87.5	56.8	53.1	114.9	87	101.1	226.5	145.7	272.5	183.2	0	0	0	0	176.6	220.7	0	59.8
[R].MEDFLQDAAGTTEGVEYSQKPTGQLDTDQEMHASGNESPVNGYK.[T]	1xPhospho [S38(100)]	38	LOC_Os03g14250.1	LOC_Os03g14250.1 [944-987]	LOC_Os03g14250.1 1xPhospho [S981(100)]	0	4855.07	93.39	24.9	0	0	38.6	48	86.6	0	73.8	64.3	26.6	52	46.6	160.5	228.1	157.6	149.6	157.9	136.9	147.8	112.8	211.4	139.3	221.8	115
[R].MEDFLQDAAGTTEGVEYSQKPTGQLDTDQEMHASGNESPVNGYK.[T]	1xOxidation [M]; 1xPhospho [S38(100)]	66	LOC_Os03g14250.1	LOC_Os03g14250.1 [944-987]	LOC_Os03g14250.1 1xPhospho [S981(100)]	0	4871.06	89.9	60	26.7	68.9	57.4	82.5	102.9	81.8	152	111.1	26.7	53.3	77	146.3	146	128.7	115.7	112.1	72.4	143	140.9	125.1	139.4	134.3	95.7
[K].MEDPISPVKEILDLCPHEK.[L]	1xCarbamidomethyl [C15]; 1xPhospho [S6(100)]	4	LOC_Os01g27730.1	LOC_Os01g27730.1 [495-513]	LOC_Os01g27730.1 1xPhospho [S500(100)]	1	2330.08	108.33	0	0	0	0	12.1	0	0	0	0	40.8	0	88.7	222.5	320.3	288	286.2	224.9	0	134.7	0	231.8	196.6	123.5	229.8
[K].MDKPSADASFHLSDDPDASER.[H]	1xOxidation [M1]; 1xPhospho [S13(100)]	33	LOC_Os03g15920.1	LOC_Os03g15920.1 [110-130]	LOC_Os03g15920.1 1xPhospho [S122(100)]	0	2386.95	53.13	11.2	28.9	14	12	0	0	0	0	0	46.2	12.9	0	346	385.2	249.7	257	107.2	151.6	69.6	120.4	245	200.6	10.8	131.8
[-].MESSAGGGGGESPPPAKPVLLHGDLDLWVVEAR.[L]	1xAcetyl [N-Term]; 1xPhospho [S12(100)]	10	LOC_Os09g37100.1	LOC_Os09g37100.1 [1-33]	LOC_Os09g37100.1 1xAcetyl [N-Term]; 1xPhospho [S12(100)]	0	3450.64	111.84	78.2	20.7	177.6	193.1	52.9	58.1	34.1	5	0	32.1	948.6	66.9	13.9	20.7	117.4	103	22.1	78.6	75	0	88.7	112.5	24.4	76.4
[-].MGSEGPSGVTVHVTGFK.[K]	1xMet-loss+Acetyl [N-Term]; 1xPhospho [S3(100)]	72	LOC_Os03g25270.4	LOC_Os03g25270.4 [1-17]	LOC_Os03g25270.4 1xMet-loss+Acetyl [N-Term]; 1xPhospho [S3(100)]	0	1680.76	78.04	93.1	123.1	108.2	85.9	99.3	86.8	96.9	101	106.8	119.9	72.4	103.3	98.1	114.2	112.7	109	133.6	63.3	110.3	101.2	90.3	97.7	78.2	94.8
[-].MGSIDGHSLQQHQGYSHGGGAGGSNEEEEASPPPGGGSATGSAGR.[R]	1xMet-loss+Acetyl [N-Term]; 1xPhospho [S31(100)]	27	LOC_Os03g16350.1	LOC_Os03g16350.1 [1-45]	LOC_Os03g16350.1 1xMet-loss+Acetyl [N-Term]; 1xPhospho [S31(100)]	0	4253.78	48.33	77.4	112.6	119.9	109.3	122.3	116.7	158.2	126.2	113.1	139.8	100.5	127.1	149.6	120.3	108.3	107.6	32	102.8	45.7	27.9	83.2	135.1	0	64.3
[K].MGSLHVSIPEPDPDDAK.[I]	1xPhospho [S3(100)]	19	LOC_Os02g10650.1	LOC_Os02g10650.1 [287-303]	LOC_Os02g10650.1 1xPhospho [S289(100)]	0	1887.82	83.44	132.7	162.6	190	174.3	173.2	181.4	185.6	119.2	107.6	195.2	120.9	161.8	35	40.5	35.1	44.1	34	30.2	31	37.5	57.8	51.7	44.1	54.4
[-].MGSPGAGSSGGGGGGHECSFK.[I]	1xCarbamidomethyl [C18]; 1xMet-loss+Acetyl [N-Term]; 1xPhospho [S3(100)]	21	LOC_Os10g31830.1	LOC_Os10g31830.1 [1-21]	LOC_Os10g31830.1 1xMet-loss+Acetyl [N-Term]; 1xPhospho [S3(100)]	0	1871.7	28.43	84.2	75.5	65.9	78.1	68.1	67.3	69.2	100.6	70.8	94.2	68.3	62	64.2	102.1	63.1	154.3	43.9	231.2	253.4	50	82.2	81.5	201.2	168.5
[-].MGSVDGDFEGLQAADR.[R]	1xMet-loss+Acetyl [N-Term]; 1xPhospho [S3(100)]	38	LOC_Os05g44560.1	LOC_Os05g44560.1 [1-16]	LOC_Os05g44560.1 1xMet-loss+Acetyl [N-Term]; 1xPhospho [S3(100)]	0	1658.67	84.73	88.3	54.4	147.9	129.7	132.8	127.3	130.4	207.3	176.9	148.4	49.3	138.1	93.6	95.5	104.5	69.4	50.6	42.1	61.4	39.1	86	105.2	39.2	82.6
[-].MGSVVDAPTVVAGQEEVTDNMLGDKK.[V]	1xMet-loss+Acetyl [N-Term]; 1xPhospho [S3(100)]	11	LOC_Os02g53790.1	LOC_Os02g53790.1 [1-26]	LOC_Os02g53790.1 1xMet-loss+Acetyl [N-Term]; 1xPhospho [S3(100)]	1	2681.24	101.73	395.8	234.8	197.4	160.2	81.9	214.4	97.3	0	121.9	177.8	83.6	224.1	189.1	221.5	0	0	0	0	0	0	0	0	0	0
[-].MGSYVQGEDEVPVYESGAEIVQK.[L]	1xMet-loss+Acetyl [N-Term]; 1xPhospho [S3(100)]	14	LOC_Os01g13690.2	LOC_Os01g13690.2 [1-23]	LOC_Os01g13690.2 1xMet-loss+Acetyl [N-Term]; 1xPhospho [S3(100)]	0	2505.11	99.15	0	0	0	0	0	0	0	0	0	0	0	0	179.2	239	207.9	181.4	181	222.7	206.6	296.2	187.3	204.1	126.2	168.4
[-].MGVPEAVALEIPAAAEAEEEVEEEEGSPSPPVVAR.[V]	1xMet-loss [N-Term]; 1xPhospho [S27(100)]	23	LOC_Os02g35080.1	LOC_Os02g35080.1 [1-35]	LOC_Os02g35080.1 1xMet-loss [N-Term]; 1xPhospho [S27(100)]	0	3537.65	114.55	52.2	0	24.1	58.8	81.2	96.4	182.7	32.4	53.7	45	106.6	79.7	97.7	249.8	189.2	179.5	51.9	62.7	35.4	0	230.7	127.8	26.3	336.1
[-].MGVPEAVALEIPAAAEAEEEVEEEEGSPSPPVVAR.[V]	1xMet-loss [N-Term]; 2xPhospho [S27(100); S29(100)]	22	LOC_Os02g35080.1	LOC_Os02g35080.1 [1-35]	LOC_Os02g35080.1 1xMet-loss [N-Term]; 2xPhospho [S27(100); S29(100)]	0	3617.62	117.44	130.7	23	44.2	101.1	235.9	544.1	361	58.7	60.2	231.9	332.5	201.9	0	31.5	0	0	2	0	0	1	0	0.6	0	39.6
[-].MKDPFEAAVEEQESPPESPAANEEDAAGAPEGYDGASGSR.[G]	2xPhospho [S14(100); S18(100)]	47	LOC_Os01g48810.1	LOC_Os01g48810.1 [1-40]	LOC_Os01g48810.1 2xPhospho [S14(100); S18(100)]	1	4252.68	91.38	143.3	85.2	142.5	138.4	112.4	92.2	120.8	119.2	125.1	79.7	51.2	80.9	143.6	192.9	68.6	142.6	86.6	0	0	0	204.1	158.1	0	112.4
[-].MKDPFEAAVEEQESPPESPAANEEDAAGAPEGYDGASGSR.[G]	1xOxidation [M1]; 2xPhospho [S14(100); S18(100)]	40	LOC_Os01g48810.1	LOC_Os01g48810.1 [1-40]	LOC_Os01g48810.1 2xPhospho [S14(100); S18(100)]	1	4268.68	84.59	77.4	118.5	106.8	91.4	132	120.2	118.2	173.1	172.4	96.6	51.9	96.8	93.2	131.7	185.4	159.1	74.7	0	0	0	123.7	140.5	0	136.5
[K].MKLPLDVENSSPSTENNTDSITAEKPSPSK.[G]	1xPhospho [S27(100)]	42	LOC_Os03g09840.2	LOC_Os03g09840.2 [361-390]	LOC_Os03g09840.2 1xPhospho [S387(100)]	1	3296.52	77.81	74.4	115.3	117.9	130.1	126.1	142.1	169.6	171.3	128.8	188.9	177.7	175.9	90	20	73.6	61.2	81.9	59.8	72.7	87.6	0	12.1	96.7	26.1
[K].MKLPLDVENSSPSTENNTDSITAEKPSPSK.[G]	1xOxidation [M1]; 1xPhospho [S27(100)]	35	LOC_Os03g09840.2	LOC_Os03g09840.2 [361-390]	LOC_Os03g09840.2 1xPhospho [S387(100)]	1	3312.52	68.31	59.8	109.4	69.4	61.5	115.8	106.2	132.4	248.6	207.7	129.2	121.1	148.3	56.8	58.8	65.2	61.5	67	60.2	114.2	107.2	62.9	74.7	87.4	74.7
[K].MKNPSINIVCVEPSESPVISGGSPGPHK.[I]	1xCarbamidomethyl [C10]; 1xPhospho [S23(99.6)]	18	LOC_Os06g36840.1	LOC_Os06g36840.1 [232-259]	LOC_Os06g36840.1 1xPhospho [S254(99.6)]	1	2997.42	85.32	33.6	17	0	0	56.3	0	25.2	0	0	0	0	0	47.3	260.2	64.2	264.3	317.6	192.6	50.7	190.8	269.1	0	394.8	216.3
[K].MKNPSINIVCVEPSESPVISGGSPGPHK.[I]	1xCarbamidomethyl [C10]; 1xOxidation [M1]; 1xPhospho [S23(99.6)]	20	LOC_Os06g36840.1	LOC_Os06g36840.1 [232-259]	LOC_Os06g36840.1 1xPhospho [S254(99.6)]	1	3013.42	81.45	0	0	0	0	0	0	0	0	0	0	0	0	154.3	154.4	175	237.9	194.5	170.2	267.6	323.6	140.7	180.6	236.9	164.3
[-].MLADLNVDPPESDGEDQPPTPNPNVNPATAAVTAATVVAIDSSTR.[S]	1xPhospho [S12(100)]	11	LOC_Os01g67920.1	LOC_Os01g67920.1 [1-45]	LOC_Os01g67920.1 1xPhospho [S12(100)]	0	4638.16	120.47	0	251.4	0	0	0	567.6	0	0	0	0	281.8	213	0	307.3	53.1	204.3	0	135.4	0	0	166.2	145.3	74.4	0
[-].MLADLNVDPPESDGEDQPPTPNPNVNPATAAVTAATVVAIDSSTR.[S]	1xOxidation [M1]; 1xPhospho [S12(100)]	3	LOC_Os01g67920.1	LOC_Os01g67920.1 [1-45]	LOC_Os01g67920.1 1xPhospho [S12(100)]	0	4654.15	120.13	127	503.9	0	199.9	167.7	298.5	0	0	0	210.3	0	197.3	0	49.7	107.3	86.9	0	79.5	0	0	129.7	99.3	0	143
[K].MIAPLAMAAAAAAGASSSPR.[K]	1xPhospho [S18(99.6)]	8	LOC_Os05g44270.1	LOC_Os05g44270.1 [147-166]	LOC_Os05g44270.1 1xPhospho [S164(99.6)]	0	1894.89	107.27	323.7	609.8	140.8	273.5	225.5	192.3	78.7	85.7	165.4	131.1	43.7	129.9	0	0	0	0	0	0	0	0	0	0	0	0
[K].MIAPLAMGALPSPTGR.[K]	1xPhospho [T14(100)]	64	LOC_Os01g54400.1	LOC_Os01g54400.1 [134-149]	LOC_Os01g54400.1 1xPhospho [T147(100)]	0	1662.81	103.16	210.1	138.9	42.7	85.2	88.7	109.4	40.2	47.7	57.9	45.2	28.1	62.7	157.9	143.9	122.8	150.1	168.9	102.2	67.2	63	165	116.8	86.3	99.1
[K].MIAPLAMGALPSPTGR.[K]	1xOxidation [M]; 1xPhospho [S12(99.7)]	65	LOC_Os01g54400.1	LOC_Os01g54400.1 [134-149]	LOC_Os01g54400.1 1xPhospho [S145(99.7)]	0	1678.81	91.39	96.1	76.2	59.7	150.5	93.5	115.2	76.2	188.1	161.2	65.7	40.6	84.5	143.1	85.4	114.6	113.7	135.9	92	69.9	88.3	112.9	61.6	50	125.2
[K].MIAPLAMGALPSPTGR.[K]	2xOxidation [M1; M7]; 1xPhospho [S12(99.8)]	15	LOC_Os01g54400.1	LOC_Os01g54400.1 [134-149]	LOC_Os01g54400.1 1xPhospho [S145(99.8)]	0	1694.8	80.49	59.7	186.9	0	85.1	122.3	172.1	168.2	265.9	273.3	62.4	49.4	78	65.6	64	49.3	81.7	103.1	89.1	76.6	139	57.2	83	0	68.1
[K].MLAPPPGESFDSAEEDILPIK.[A]	1xPhospho [S12(100)]	24	LOC_Os01g60230.1	LOC_Os01g60230.1 [187-207]	LOC_Os01g60230.1 1xPhospho [S198(100)]	0	2336.08	111.25	198.7	33.4	79	124.9	183.7	225.1	349.8	67.6	19.2	301.4	407.6	216.2	12.9	23.7	17.1	18.6	13.5	20	7.7	9.6	23.2	16.9	12.2	18
[K].MLAPPPGESFDSAEEDILPIK.[A]	1xOxidation [M1]; 1xPhospho [S12(100)]	9	LOC_Os01g60230.1	LOC_Os01g60230.1 [187-207]	LOC_Os01g60230.1 1xPhospho [S198(100)]	0	2352.07	107.9	79.1	178.8	0	27.7	0	120	145.2	0	41.5	153.5	328.9	296.4	64.7	117.8	60.6	108.4	60.8	97.5	47.8	32.3	172.9	97.1	19.5	149.7
[-].MESSSPSVPFPLLQAPVESTYR.[A]	1xAcetyl [N-Term]; 1xPhospho [S/T/Y]	15	LOC_Os06g21980.1	LOC_Os06g21980.1 [1-22]	LOC_Os06g21980.1 1xAcetyl [N-Term]	0	2544.17	121.36	211.9	266.7	0	307.1	309.1	351.2	236.2	0	0	219.6	221.4	196.3	8.2	9.4	0	7.2	0	16.8	9.2	0	9.3	9.8	0	10.5
[R].MEVSQRPPMAVTNAVSWR.[S]	1xPhospho [T12(100)]	22	LOC_Os01g50770.1	LOC_Os01g50770.1 [146-163]	LOC_Os01g50770.1 1xPhospho [T157(100)]	0	2138.99	82.96	0	0	19.7	0	0	0	8.9	17.9	0	23.1	11.8	25.7	323.7	41.7	232.4	206.1	243.2	171.1	139.1	113.1	221.3	217.3	205.1	178.8
[R].MEVSQRPPMAVTNAVSWR.[S]	1xOxidation [M9]; 1xPhospho [T12(100)]	24	LOC_Os01g50770.1	LOC_Os01g50770.1 [146-163]	LOC_Os01g50770.1 1xPhospho [T157(100)]	0	2154.98	73.08	21.9	18.1	20.7	20	24.8	23.2	40.2	26.9	30.7	21	21.5	33.7	188.3	155.2	178.7	195.2	176.7	149.5	191.6	164.5	151.4	199.3	166	180.9
[R].MEVTQRPPMAVTNAVSWR.[S]	1xPhospho [T12(100)]	30	LOC_Os05g46550.1	LOC_Os05g46550.1 [147-164]	LOC_Os05g46550.1 1xPhospho [T158(100)]	0	2153	84.76	0	6.2	0	0	0	0	0	0	0	0	0	0	285.1	206.9	241.4	190.5	261.7	137.1	153.2	130.6	230.9	177.7	213.1	165.6
[R].MEVTQRPPMAVTNAVSWR.[S]	1xOxidation [M9]; 1xPhospho [T12(100)]	19	LOC_Os05g46550.1	LOC_Os05g46550.1 [147-164]	LOC_Os05g46550.1 1xPhospho [T158(100)]	0	2169	74.92	0	0	0	0	0	0	0	0	0	0	0	0	230.4	139.1	140.4	191.8	253.1	209	202.1	216.5	176.8	204.9	240.2	195.8
[K].MFNPNDPVDNPEAFSSSIAAPSPSR.[A]	1xPhospho [S22(99.6)]	48	LOC_Os08g41470.2	LOC_Os08g41470.2 [43-67]	LOC_Os08g41470.2 1xPhospho [S64(99.6)]	0	2727.18	99.91	356.6	129.1	121	96	136.5	128.4	102.2	93.7	94.4	127	92.9	82.3	84.9	69.3	63.1	62.4	87.1	68.9	67.1	80.4	59	67.9	68.5	61.1
[K].MFNPNDPVDNPEAFSSSIAAPSPSR.[A]	1xOxidation [M1]; 1xPhospho [S22(99.6)]	57	LOC_Os08g41470.2	LOC_Os08g41470.2 [43-67]	LOC_Os08g41470.2 1xPhospho [S64(99.6)]	0	2743.17	95.85	246.1	141.6	103.5	206.2	136.5	69.3	89.2	84.2	112.7	76.5	65.1	91	64.4	66.1	57.6	75.8	97.9	100.7	110.7	102.3	76	67.2	68.1	91.5
[R].MFTDDNDTYEHSDDEEIEEHLAR.[Q]	1xPhospho [S12(100)]	11	LOC_Os03g59480.1	LOC_Os03g59480.1 [579-601]	LOC_Os03g59480.1 1xPhospho [S590(100)]	0	2891.1	72.43	142.8	118.8	236.8	152.2	159.3	194.7	157	123.9	154.4	280.1	145.4	245.2	52.1	54.2	56.3	23.1	14.9	0	0	0	32.4	56.6	0	0
[-].MGDESEGETEEYLFK.[V]	1xMet-loss+Acetyl [N-Term]; 1xPhospho [S5(100)]	205	LOC_Os08g41340.1	LOC_Os08g41340.1 [1-15]	LOC_Os08g41340.1 1xMet-loss+Acetyl [N-Term]; 1xPhospho [S5(100)]	0	1754.67	90.8	110.5	185.1	139	102.6	131.8	102.2	108.6	235.4	224.9	151.4	73.8	132.6	70.6	78.7	71.3	68.4	33.5	31	54.4	25	88.4	83.3	30.4	67
[-].MGDESEGETEEYLFK.[V]	1xAcetyl [N-Term]; 1xPhospho [S5(100)]	24	LOC_Os08g41340.1	LOC_Os08g41340.1 [1-15]	LOC_Os08g41340.1 1xAcetyl [N-Term]; 1xPhospho [S5(100)]	0	1885.71	101.37	363.7	194.6	166.7	125.7	148.6	215.3	98.9	86.8	69.2	152.1	69.5	180.6	46.5	109.3	51.9	56.7	49.6	3.7	2.4	3.5	71.4	81.7	2.4	49.1
[-].MGEEDISNDSKSSCGCEDGTVEAPAAAAPK.[E]	2xCarbamidomethyl [C14; C16]; 1xMet-loss [N-Term]; 1xPhospho [S12(99.6)]	25	LOC_Os04g42520.1	LOC_Os04g42520.1 [1-30]	LOC_Os04g42520.1 1xMet-loss [N-Term]; 1xPhospho [S12(99.6)]	1	3032.21	48.65	31	0	33.8	26.1	42.2	61	0	52.3	44.5	26.6	0	19.7	250.6	283.7	352.1	111.9	41	363.9	0	39.3	297.5	276.1	0	46.6
[-].MGGDKENLDLSDLNASLPAAAAALSAEDR.[A]	1xMet-loss [N-Term]; 1xPhospho [S25(100)]	11	LOC_Os06g05660.3	LOC_Os06g05660.3 [1-29]	LOC_Os06g05660.3 1xMet-loss [N-Term]; 1xPhospho [S25(100)]	1	2864.33	104.32	81.7	0	0	0	27.8	0	0	18.4	0	0	0	0	200	231.1	201	195	111.5	194.2	126	131.6	272.5	252.9	145.5	210.8
[-].MGGGGGEAGGGDGGESSPAAAAAAAVAGAAALHIR.[C]	1xMet-loss [N-Term]; 1xPhospho [S]	13	LOC_Os10g39620.1	LOC_Os10g39620.1 [1-35]	LOC_Os10g39620.1 1xMet-loss [N-Term]	0	2841.29	103.08	209.5	271.9	40.8	123.1	145.2	103.7	55.4	131.1	132.1	99.5	56.9	112	46.9	116.3	55.9	97.5	130.5	102.6	0	45.1	97	147.8	0	79.1
[-].MGKDEVMESGGAAGEFAAK.[D]	1xMet-loss [N-Term]; 1xPhospho [S9(100)]	20	LOC_Os07g26690.1	LOC_Os07g26690.1 [1-19]	LOC_Os07g26690.1 1xMet-loss [N-Term]; 1xPhospho [S9(100)]	1	1833.77	48.63	89.8	98.8	149.3	122.1	110.6	116.8	107.5	85.1	78.9	160	87.7	84.9	185.1	161.6	133.7	50.3	26.3	220.4	0	0	153	158.5	0	19.8
[-].MGKDEVMESGGAAGEFAAK.[D]	1xOxidation [M7]; 1xMet-loss [N-Term]; 1xPhospho [S9(100)]	29	LOC_Os07g26690.1	LOC_Os07g26690.1 [1-19]	LOC_Os07g26690.1 1xMet-loss [N-Term]; 1xPhospho [S9(100)]	1	1849.77	36.97	37.5	60.3	44.5	48.7	57.3	61.7	73.6	79.7	111.4	127.3	36.9	59	90.2	128.5	80.3	73.5	0	490.9	165.8	0	108.4	61.8	322.5	80.1
[R].LFSTFSSSDDEAPRTDEPIIDVVDLPTPLDAYASSK.[N]	1xPhospho [S/T/Y]	20	LOC_Os07g38160.1	LOC_Os07g38160.1 [1007-1042]		1	3978.84		0	0	0	0	0	0	0	0	0	0	0	0	0	0	0	0	0	0	0	0	0	0	0	0
[K].GSADNDNEEGDKNANISDEHLK.[K]	1xPhospho [S17(100)]	46	LOC_Os03g40010.1	LOC_Os03g40010.1 [211-232]	LOC_Os03g40010.1 1xPhospho [S227(100)]	1	2451.99	28.48	97.4	50.3	134.6	50.4	61.7	102.1	118.5	115.7	83.9	88.8	73.2	93.2	0	18.2	0	144.6	105.6	286.7	196	103.4	0	15.6	289.9	170
[K].GSADNDNEEGDKNANISDEHLKK.[D]	1xPhospho [S17(100)]	28	LOC_Os03g40010.1	LOC_Os03g40010.1 [211-233]	LOC_Os03g40010.1 1xPhospho [S227(100)]	2	2580.08	23.5	69.4	32	26.1	30.7	53	60	78.8	71.1	66.4	62.4	34.6	69.7	0.8	0	0	185.9	222.6	257.9	322.6	223.5	0	99.4	216.5	216.7
[R].GSASPYPSSPSLGGFETPPHPGR.[R]	1xPhospho [S4(99.6)]	29	LOC_Os01g36390.1	LOC_Os01g36390.1 [51-73]	LOC_Os01g36390.1 1xPhospho [S54(99.6)]	0	2362.05	78.22	54.8	0	85.3	68.5	60.4	62.5	60.3	75.4	76.5	88.7	71	72.6	233.9	150.3	120.6	82	112.6	131.5	144.2	111.7	98.1	226.9	134.9	77.2
[R].GSDEDEEAGSDDEGAHDVYEYEEGVPEEEAGK.[N]	1xPhospho [S10(100)]	12	LOC_Os03g22320.1	LOC_Os03g22320.1 [66-97]	LOC_Os03g22320.1 1xPhospho [S75(100)]	0	3523.3	66.71	124.6	148.2	279.5	162.4	162.8	168.7	210.3	204.7	245	229.3	149.4	233.6	0	81.5	0	0	0	0	0	0	0	0	0	0
[R].GSDEDEEAGSDDEGAHDVYEYEEGVPEEEAGK.[N]	2xPhospho [S2(100); S10(100)]	11	LOC_Os03g22320.1	LOC_Os03g22320.1 [66-97]	LOC_Os03g22320.1 2xPhospho [S67(100); S75(100)]	0	3603.26	72.12	172.3	156.6	305.9	175.1	186.9	170.4	234.4	205.3	237.6	197.9	152	205.8	0	0	0	0	0	0	0	0	0	0	0	0
[K].GSDGSAESGSEVEDGASPMASR.[N]	1xPhospho [S17(100)]	11	LOC_Os05g46720.2	LOC_Os05g46720.2 [376-397]	LOC_Os05g46720.2 1xPhospho [S392(100)]	0	2162.82	37.13	111.3	85.6	110.1	151	141	108.3	191.4	102.3	94.9	173.5	130.9	120.8	0	119.7	0	157.5	0	0	210.8	0	55.3	0	140.8	194.8
[K].GSDGSAESGSEVEDGASPMASR.[N]	1xOxidation [M19]; 1xPhospho [S17(100)]	9	LOC_Os05g46720.2	LOC_Os05g46720.2 [376-397]	LOC_Os05g46720.2 1xPhospho [S392(100)]	0	2178.81	27.89	0	0	0	0	0	196.7	0	297.8	283.4	205.5	0	213	0	0	0	293.4	174.6	0	428.5	307.2	0	0	0	0
[R].GSDTSTAESGSEAEDVTSPK.[V]	1xPhospho [T/S]	18	LOC_Os02g04020.1	LOC_Os02g04020.1 [379-398]		0	2034.8	32.49	131.1	140.6	119.8	146.7	132	172.1	166.5	165.4	155	184.1	79.3	153.1	0	45.1	0	61.4	0	188.1	188.8	0	0	0	151.5	19.4
[R].GSEDAASDDRQSVSPDDLLALAQQCSSDLLQGELEK.[T]	1xCarbamidomethyl [C25]; 1xPhospho [S12(100)]	32	LOC_Os04g34450.1	LOC_Os04g34450.1 [1003-1038]	LOC_Os04g34450.1 1xPhospho [S1014(100)]	1	3927.74	119.57	181.2	121.7	44.2	220.6	96.4	218.5	228	17.9	29	207.6	236.1	301.8	8.3	67.5	81	58	10.1	29.9	0	0	87.7	30.7	0	123.8
[R].GSAAALASPSSQQVGHR.[G]	1xPhospho [S8(100)]	46	LOC_Os07g36940.1	LOC_Os07g36940.1 [1460-1476]	LOC_Os07g36940.1 1xPhospho [S1467(100)]	0	1703.79	32.44	61.9	88	80.2	181.5	184.1	181.3	216.6	202.6	193.5	99.6	48.1	72.1	78.2	44.2	58.1	49.3	102.3	83	115.6	45.4	53.7	57.9	70.4	32.5
[K].GSEHIPTPFAQPSMPVSPNEK.[K]	1xPhospho [S17(100)]	103	LOC_Os08g07830.1	LOC_Os08g07830.1 [357-377]	LOC_Os08g07830.1 1xPhospho [S373(100)]	0	2330.05	84.8	54.2	85.8	97.2	115.6	109.3	112.4	118	98.5	90.2	112.1	110.7	105.1	142.7	110.9	138.3	95.1	85.9	68.6	77.2	80.3	83.4	108	105.5	94.9
[K].GSEHIPTPFAQPSMPVSPNEKK.[H]	1xPhospho [S17(100)]	51	LOC_Os08g07830.1	LOC_Os08g07830.1 [357-378]	LOC_Os08g07830.1 1xPhospho [S373(100)]	1	2458.15	74.93	40.8	47.7	63	75.6	73.2	89.7	80.1	71.9	63.1	85	98.1	106.4	171.9	135.1	147.6	154.2	127.4	90.3	116.8	109.1	91.8	128.4	136.2	96.6
[K].GSEHIPTPFAQPSMPVSPNEKK.[H]	1xOxidation [M14]; 1xPhospho [S17(100)]	37	LOC_Os08g07830.1	LOC_Os08g07830.1 [357-378]	LOC_Os08g07830.1 1xPhospho [S373(100)]	1	2474.14	61.82	40.4	77.7	59.3	90	94.3	91.4	119.4	165.7	147.2	97.8	90.1	106	109.4	80.2	102.5	109.4	105.7	98.6	107.2	130.7	69.5	120	82	105.6
[R].GSESDGDELGGGGAAEGTSPNDGGASPPPLAAAPAVCFIR.[S]	1xCarbamidomethyl [C37]; 1xPhospho [S/T]	185	LOC_Os03g09870.1	LOC_Os03g09870.1 [6-45]		0	3791.65	107.24	217	276.8	93.3	109.3	53.1	48.9	30.3	98.4	57.1	65.9	34.3	80.9	95.6	149	133.6	137.1	74.5	63.1	56.5	28.2	150.6	122.7	45.3	178.5
[R].GSFGASEHFSQFNVGSAPSVFPFESNFGYFSDSPDTSYMR.[Q]	1xPhospho [S16(100)]	4	LOC_Os02g21430.1	LOC_Os02g21430.1 [541-580]	LOC_Os02g21430.1 1xPhospho [S556(100)]	0	4466.86	117.95	289.4	0	35.7	0	0	582.1	436.5	0	0	0	817.9	238.2	0	0	0	0	0	0	0	0	0	0	0	0
[R].GSFLTTISTTLSSPFTQLQAAAAPAAPPR.[N]	1xPhospho [S/T]	66	LOC_Os02g27480.1	LOC_Os02g27480.1 [513-541]		0	2982.5	119.82	262.8	191.8	46.9	132.5	150.7	410.3	311.7	18.6	30.9	178.7	227.3	248.5	7.1	21.6	7.6	31.6	3.5	5.7	1.8	4.3	78.9	12.6	3.3	11.5
[R].GSFLTTISTTLSSPFTQLQAAAAPAAPPR.[N]	2xPhospho [T10(98.8); T/S]	20	LOC_Os02g27480.1	LOC_Os02g27480.1 [513-541]	LOC_Os02g27480.1 2xPhospho [T522(98.8); T/S]	0	3062.46	121.11	145.3	360.4	0	227.7	0	213.1	671.7	0	0	94	229.7	372.8	0	17.4	67.9	0	0	0	0	0	0	0	0	0
[K].GSGDGADSADDSGSSQHYQSTLPGIPK.[G]	1xPhospho [S8(100)]	66	LOC_Os08g08000.1	LOC_Os08g08000.1 [89-115]	LOC_Os08g08000.1 1xPhospho [S96(100)]	0	2714.12	63.84	99.6	139.7	178.1	125.6	131	130.5	156.2	134.6	172	148.9	107.3	130.2	116.3	120.7	123.8	71.4	32.2	36.8	0	0	99.4	96.9	8.6	40.4
[K].GSGDGADSADDSGSSQHYQSTLPGIPK.[G]	2xPhospho [S8(100); S12(99.4)]	17	LOC_Os08g08000.1	LOC_Os08g08000.1 [89-115]	LOC_Os08g08000.1 2xPhospho [S96(100); S100(99.4)]	0	2794.09	71.25	144.6	172.7	209.8	179.4	175.7	185.4	174.8	204.6	210.5	184.3	113.8	155.5	32.3	59.8	34.2	41.8	0	0	0	0	40.1	60.8	0	20
[R].GSGFTFAAAAGDSE.[-]	1xPhospho [S13(100)]	39	LOC_Os11g30910.1	LOC_Os11g30910.1 [382-395]	LOC_Os11g30910.1 1xPhospho [S394(100)]	0	1367.52	80.34	120.5	169.1	186.7	147	183.2	236.9	187.4	194.8	200.2	174.7	111.9	161.2	41.3	60.3	49.8	43.6	8.8	0	0	0	46.4	51	0	25.3
[R].GSKPPALAAAHYSQNR.[R]	1xPhospho [S13(100)]	14	LOC_Os05g50190.1	LOC_Os05g50190.1 [48-63]	LOC_Os05g50190.1 1xPhospho [S60(100)]	0	1747.83	33	0	2.8	11.9	0	0	12.1	12.1	2.4	2.7	0	7	0	253.1	101.3	207.5	108.7	171.3	189	338.3	109.7	160.8	225.9	313	170.5
[K].GSEHIPTPFAQPSMPVSPNEK.[K]	1xOxidation [M14]; 1xPhospho [S17(100)]	108	LOC_Os08g07830.1	LOC_Os08g07830.1 [357-377]	LOC_Os08g07830.1 1xPhospho [S373(100)]	0	2346.05	71.02	50.7	116	63.1	92.3	107.5	138.2	134.3	236.4	208.2	112.2	90.9	117.7	60.7	70.8	66.4	70.1	75.9	62.3	92.3	100.1	73.9	94.1	80.8	85
[R].GRTPSPEPASAPQDLCPSGACGDNVAGATTTNGK.[W]	2xCarbamidomethyl [C16; C21]; 2xPhospho [T3(100); S5(100)]	6	LOC_Os05g23670.1	LOC_Os05g23670.1 [29-62]	LOC_Os05g23670.1 2xPhospho [T31(100); S33(100)]	1	3501.44	67.43	0	74.6	115.3	92	73.5	0	0	97.9	99.4	0	53.8	0	155.2	274.9	156.1	263	0	119.7	0	0	325.3	330.1	0	169.2
[R].GRSSVEPGFSPYQSHHHR.[H]	1xPhospho [S/Y]	24	LOC_Os09g33870.1	LOC_Os09g33870.1 [319-336]		1	2144.94	26.36	123.2	179.4	230.8	146.2	161.2	120.8	141.7	149.9	177.8	189.6	134.9	173.7	52.7	33.7	25.5	68.9	62.6	5.9	87.4	60.8	28.6	44.6	0	0
[R].GRSSPSLPPPPPGPPPQVPHGSK.[R]	2xPhospho [S6(99.8); S]	25	LOC_Os08g40560.1	LOC_Os08g40560.1 [25-47]	LOC_Os08g40560.1 2xPhospho [S30(99.8); S]	1	2430.14	63.36	53.3	62	76.7	46.9	67.8	78.4	65.1	73	94.6	72.7	42.3	64.3	175.7	253.1	199.3	118.5	145.9	198.9	21.9	54.9	124	194.6	0	116.1
[R].GQLTVDVTYKPFKEGDSDVDTSDESGTIEK.[A]	2xPhospho [S17(100); T21(99.5)]	33	LOC_Os02g25060.1	LOC_Os02g25060.1 [380-409]	LOC_Os02g25060.1 2xPhospho [S396(100); T400(99.5)]	1	3420.47	85.31	175.3	176.3	201.6	110.8	186.6	117.5	212.3	178	84.2	297.1	230.5	272.4	23.8	36.1	25.1	19	0	0	0	0	25	28.4	0	0
[K].GQNGSAAGNGAHVGAAAAAPAAATSAAVAAAAAAAK.[T]	1xPhospho [S5(100)]	3	LOC_Os03g12250.1	LOC_Os03g12250.1 [319-354]	LOC_Os03g12250.1 1xPhospho [S323(100)]	0	2996.43	92.89	154	188.2	0	144.4	139.3	601.2	176.1	482.1	432.8	81.9	0	0	0	0	0	0	0	0	0	0	0	0	0	0
[R].GQNSPLVCPLGLYAEQLSGTPFTAPR.[A]	1xCarbamidomethyl [C8]; 1xPhospho [S4(100)]	17	LOC_Os06g01360.1	LOC_Os06g01360.1 [44-69]	LOC_Os06g01360.1 1xPhospho [S47(100)]	0	2853.36	117.76	0	0	0	0	0	103.6	0	0	0	0	109.3	0	142.8	190.8	171.2	185.5	234	212.8	224.2	209.8	145.6	141.8	194.8	133.9
[R].GQPPPSKEEGSEEEDEEEEEERDVAIPEVVTNR.[M]	1xPhospho [S11(100)]	51	LOC_Os06g21530.1	LOC_Os06g21530.1 [79-111]	LOC_Os06g21530.1 1xPhospho [S89(100)]	2	3818.64	73.82	0	0	7.7	0	0	0	0	0	0	0	0	0	198.7	156.4	210.8	249.2	184.5	186.5	140.6	118.3	293	296.8	37.2	320.4
[K].GQQPPSYGMASPR.[A]	1xPhospho [S11(100)]	80	LOC_Os01g39380.1	LOC_Os01g39380.1 [801-813]	LOC_Os01g39380.1 1xPhospho [S811(100)]	0	1455.61	39.72	84.5	91.2	135.6	128	104.5	111.2	146.3	117.3	91.4	219.3	129.7	170.1	77.9	82.3	75.9	38.5	25.1	130.9	52.6	17.4	86.8	71.7	185.2	26.5
[R].GQSLPPPPPLPASFVPQSVGNR.[R]	1xPhospho [S3(100)]	76	LOC_Os01g68810.1	LOC_Os01g68810.1 [1592-1613]	LOC_Os01g68810.1 1xPhospho [S1594(100)]	0	2322.16	106.59	351.5	421.7	85	82.6	65	65.5	47.5	71.5	249	99.8	32.4	75.3	39	50.6	69.6	57.4	63.5	66.1	54.6	73.3	60.1	63.8	84.5	70.7
[K].GQSSSPTPLFSFK.[N]	1xPhospho [S5(100)]	147	LOC_Os05g28190.1	LOC_Os05g28190.1 [244-256]	LOC_Os05g28190.1 1xPhospho [S248(100)]	0	1462.66	88.33	67	49.9	114.8	67.2	79.8	80.4	87.6	95.7	90.1	72.6	21.7	74.3	141.1	94.2	111.9	110.7	141.8	102.3	130.4	141.7	114.8	148.6	132	129.4
[R].GRASPGAQFQAPPPAFQGPPYIAR.[G]	1xPhospho [S4(100)]	34	LOC_Os06g11730.1	LOC_Os06g11730.1 [127-150]	LOC_Os06g11730.1 1xPhospho [S130(100)]	1	2561.24	92.59	77.7	119.2	125.6	65.7	70.9	94.2	43.7	288	367.7	111.2	46.7	53.8	108	44.8	94.9	80	100	68.2	83.9	74.1	86.8	73	69.4	52.5
[K].GREEEDNMSISEDVGMEEVIVPTK.[R]	2xOxidation [M8; M16]; 1xPhospho [S9(100)]	18	LOC_Os05g51630.2	LOC_Os05g51630.2 [715-738]	LOC_Os05g51630.2 1xPhospho [S723(100)]	1	2805.18	74.12	0	68.9	48.4	30.2	0	0	70.6	115.9	99	58.8	39.1	93.7	99.8	101.1	73.6	131.2	161.9	136.5	194.2	198.4	226.5	167.4	100.1	184.5
[K].GREEEDNMSISEDVGMEEVIVPTKR.[Q]	2xOxidation [M8; M16]; 1xPhospho [S/T]	8	LOC_Os05g51630.2	LOC_Os05g51630.2 [715-739]		2	2961.29	67.31	15.8	27.2	0	0	0	0	129.3	20.6	42.3	16.5	0	25.4	52.8	114.3	128.1	191.5	228.6	239.9	194.1	200.2	257.2	226.7	69.9	219.6
[K].GRGTPLKDIPSVAHR.[I]	1xPhospho [T4(100)]	34	LOC_Os03g40010.1	LOC_Os03g40010.1 [333-347]	LOC_Os03g40010.1 1xPhospho [T336(100)]	2	1683.87	42.89	40.6	15.6	39.6	17.5	24.5	32.4	22.5	37.6	35.5	16.1	14.8	13.9	210.3	192.3	211.2	150.8	195.3	208.7	172.5	187.6	128.6	164.1	133	135.2
[K].GRHDSEEPKDLLPPWR.[R]	1xPhospho [S5(100)]	76	LOC_Os08g08080.1	LOC_Os08g08080.1 [250-265]	LOC_Os08g08080.1 1xPhospho [S254(100)]	2	2011.94	67.4	141.5	108.4	231.7	139.7	133.6	132.3	128.5	119.2	163	185.6	119.6	194.6	59.7	51.8	65.1	43	81.8	69.7	31.8	35.2	44.7	48.6	12.8	58.1
[R].GRLPISSSPDAAEDNDNFR.[I]	1xPhospho [S]	7	ChrSy.fgenesh.mRNA.49	ChrSy.fgenesh.mRNA.49 [757-775]		1	2140.93	62.42	0	0	0	0	39	0	0	0	0	0	0	0	344.5	237.8	274.2	270.3	150.7	212.7	45.6	114.4	225.4	303.7	0	181.4
[R].GRPEPPSDAGAAPHAPPSPPR.[R]	1xPhospho [S18(100)]	130	LOC_Os06g12780.1	LOC_Os06g12780.1 [109-129]	LOC_Os06g12780.1 1xPhospho [S126(100)]	0	2140.99	43.25	80.6	123.2	127.9	90.8	113.6	104.6	113.5	159.4	111.6	100.8	77.2	113	118.5	82.7	125.1	85.5	124.3	80.3	79.8	103.1	68.4	83.3	53.4	79.6
[R].GRPEPPSDAGAAPHAPPSPPRR.[G]	1xPhospho [S18(100)]	127	LOC_Os06g12780.1	LOC_Os06g12780.1 [109-130]	LOC_Os06g12780.1 1xPhospho [S126(100)]	1	2297.09	37.92	46.8	73	68.4	63.2	64.9	85.5	83.3	118.1	92.9	87.3	75.5	92.7	153.2	117.7	127.1	92.7	114.6	112.5	91.8	109.3	112.1	140.8	176.6	100.2
[R].GRPGSGSYGGGVGGGGGSSSLYPR.[V]	1xPhospho [S5(99.6)]	14	LOC_Os06g06530.1	LOC_Os06g06530.1 [7-30]	LOC_Os06g06530.1 1xPhospho [S11(99.6)]	0	2205.97	51.19	0	0	0	0	0	0	0	0	0	0	0	0	224.8	146.6	162.3	166.3	224.8	276.8	222.4	224.8	189.3	215	162.6	184.3
[K].GRPGSPESNVECQEK.[Q]	1xCarbamidomethyl [C12]; 1xPhospho [S5(100)]	31	LOC_Os05g38710.1	LOC_Os05g38710.1 [129-143]	LOC_Os05g38710.1 1xPhospho [S133(100)]	0	1753.72	23.41	91.4	66.1	75.2	63.4	67.1	70.6	68.7	85.2	71.8	103.5	61	95.7	79.9	31.5	51.2	147.5	166.1	164.6	208.3	170.6	26.9	76.5	193.2	164.1
[R].GRPPPQQHRPSSGGGGGGGSGDLASSAK.[L]	1xPhospho [S]	347	LOC_Os03g11220.1	LOC_Os03g11220.1 [13-40]		0	2639.21	21.66	27.2	44.7	53.1	40.7	44.9	47.3	65.2	132.6	59.4	51.9	43.1	43.4	57.1	99.3	63	110.3	206.4	175.2	184	216.5	87.7	187	160.8	199.2
[R].GRPPPQQHRPSSGGGGGGGSGDLASSAK.[L]	2xPhospho [S20(100); S]	13	LOC_Os03g11220.1	LOC_Os03g11220.1 [13-40]	LOC_Os03g11220.1 2xPhospho [S32(100); S]	0	2719.17	21.92	0	0	0	0	0	0	5.7	0	1.5	0	0	0	16	0	14.9	223.5	311.6	263	265.5	373	0	280.4	299.3	345.5
[R].GRPRTPTPGSYLGHR.[Y]	1xPhospho [T5(100)]	110	LOC_Os06g50890.1	LOC_Os06g50890.1 [186-200]	LOC_Os06g50890.1 1xPhospho [T190(100)]	1	1731.84	32.9	77.5	79	103.5	92.5	82.8	78.8	102.7	106.2	111.4	123.5	102.6	130.5	127.9	98.5	90.2	77.7	95.4	116.8	142.8	97.3	76.9	78.6	133.2	73.5
[R].GRPSTPSSNHRPSTPSSIHRPSTPGATR.[R]	2xPhospho [T14(98.8); S/T]	178	LOC_Os05g02820.1	LOC_Os05g02820.1 [21-48]	LOC_Os05g02820.1 2xPhospho [T34(98.8); S/T]	0	3085.41	29.88	75.3	91.1	81.2	77.2	82.6	78.2	69.8	85.3	112.7	62.2	53.3	45.2	83.2	81.4	108.7	110.8	109.1	178.6	187.5	108.7	109.2	91.9	174.4	142.1
[R].GRQDLISSGDDAFNTEEHHLEDNAVLR.[G]	1xPhospho [S/T]	13	LOC_Os04g46920.1	LOC_Os04g46920.1 [193-219]		1	3118.39	85.77	0	0	0	0	0	0	68.6	0	0	0	0	0	177.1	366.8	300.8	129.8	201.5	86	236.5	61.4	85.4	168.7	133.6	383.8
[R].GRQSNADGPTQDERPMER.[K]	1xPhospho [S4(100)]	52	LOC_Os02g56270.1	LOC_Os02g56270.1 [275-292]	LOC_Os02g56270.1 1xPhospho [S278(100)]	1	2123.89	23.33	1.1	0.7	29	1.8	18.4	0	0	0	0	0	0	0	120.7	88.4	102.2	197.5	256.1	286	256	233.1	60	180.6	310.7	257.7
[R].GRQSNADGPTQDERPMER.[K]	1xOxidation [M16]; 1xPhospho [S4(100)]	76	LOC_Os02g56270.1	LOC_Os02g56270.1 [275-292]	LOC_Os02g56270.1 1xPhospho [S278(100)]	1	2139.89	20.26	0.2	0.2	25.4	0	5.4	0	24.7	0	43.8	35.2	0	26.6	112.6	79.2	110.2	165.7	268.1	301.8	308.1	265.8	61.5	130.8	281.4	153.3
[R].GRSEASSIISEVPDYLFGLDTTSDEPSPGPGGARPK.[V]	3xPhospho [S3(100); S6(100); S7(100)]	29	LOC_Os07g37040.1	LOC_Os07g37040.1 [204-239]	LOC_Os07g37040.1 3xPhospho [S206(100); S209(100); S210(100)]	1	3929.69	117.78	31.2	0	30.9	110.3	139.5	419.3	402.4	19.3	32.7	277.4	471.7	317.3	12.7	0	0	0	12.5	27.4	18.9	0	34.9	27.3	13.7	0.4
[R].GRSPAFNALAANFENPNAR.[N]	1xPhospho [S3(100)]	98	LOC_Os06g44890.1	LOC_Os06g44890.1 [833-851]	LOC_Os06g44890.1 1xPhospho [S835(100)]	1	2096.97	84.8	86.5	123.2	123.1	116.1	125.4	117.1	126.7	124.7	132.8	129.9	99.6	125.5	68.1	73.8	79.6	70.3	99.8	82.1	70.9	114.3	70.6	78.7	92.6	68.4
[R].GRSPTPVHGDDGAGSSSKPR.[K]	1xPhospho [S3(100)]	26	LOC_Os01g05420.1	LOC_Os01g05420.1 [45-64]	LOC_Os01g05420.1 1xPhospho [S47(100)]	1	2044.92	19.13	1.6	3.4	0	0	0.9	0	1.8	1.7	1.2	0	0	0	238.6	80.2	121.9	194.1	255.2	241.4	224.9	164.9	152.6	220.9	284.7	210
[R].GRSSPSLPPPPPGPPPQVPHGSK.[R]	1xPhospho [S]	616	LOC_Os08g40560.1	LOC_Os08g40560.1 [25-47]		1	2350.17	60.47	101.9	128.3	135.2	91	107.3	120.6	134	164.6	162.3	118.2	107.4	116.6	85.6	78.1	78.3	89.6	73.8	57.3	71.1	88.7	60.2	76.7	77.6	75.7
[R].GSKPPALAAAHYSQNRR.[Q]	1xPhospho [S13(100)]	96	LOC_Os05g50190.1	LOC_Os05g50190.1 [48-64]	LOC_Os05g50190.1 1xPhospho [S60(100)]	1	1903.93	28.68	37.7	56.9	56.2	36.4	41.3	47.3	48.6	43.7	49	45.9	36.1	42.2	143.5	88.4	140.2	101.2	103.1	253.6	197.7	114.6	102.4	147.6	256.4	210
[R].GSILSLPGGDVPPGGEFVQAAALVSQPALYSK.[E]	1xPhospho [S2(100)]	88	LOC_Os10g39440.1	LOC_Os10g39440.1 [454-485]	LOC_Os10g39440.1 1xPhospho [S455(100)]	0	3205.62	121.58	98.1	139.2	16.7	284.1	243.9	416	463.8	23.2	34.1	208.3	145.4	209.2	6	9.9	12.1	13.4	15.4	13.1	11.4	6.1	13.8	2.1	5.2	9.7
[R].GSILSLPGGDVPPGGEFVQAAALVSQPALYSK.[E]	2xPhospho [S5(99.5); S25(100)]	22	LOC_Os10g39440.1	LOC_Os10g39440.1 [454-485]	LOC_Os10g39440.1 2xPhospho [S458(99.5); S478(100)]	0	3285.58	121.27	114.9	200.3	25.9	158.7	251.6	453.8	274.4	15.2	25.6	276.2	203.1	266.1	3.8	18.5	20.4	15.2	0	9.5	0	0	33.7	9.7	0	23.2
[R].GSVYSPGQSVTSPSQHTYPGAVTNWPLSR.[S]	1xPhospho [S28(100)]	177	LOC_Os11g28270.1	LOC_Os11g28270.1 [184-212]	LOC_Os11g28270.1 1xPhospho [S211(100)]	0	3140.45	94.1	27	58.1	46.4	47.8	42.1	42.8	27.7	58.5	61.6	57.7	43.6	54.1	190.5	138.4	152.2	143.6	208	133	150.6	151.6	150.6	141.1	152.5	120.4
[R].GSVYSPGQSVTSPSQHTYPGAVTNWPLSR.[S]	2xPhospho [S5(100); T/S/Y]	99	LOC_Os11g28270.1	LOC_Os11g28270.1 [184-212]	LOC_Os11g28270.1 2xPhospho [S188(100); T/S/Y]	0	3220.41	99.76	117.3	26.9	34.1	55.2	48.2	26.2	24.3	36.9	62.2	52	31.4	28.8	177.3	154.8	173.4	143.5	194.3	130.1	140.7	123.4	155.3	178.3	139.2	146.3
[R].GSVYSPGQSVTSPSQHTYPGAVTNWPLSR.[S]	3xPhospho [S5(100); S9(100); T/S/Y]	35	LOC_Os11g28270.1	LOC_Os11g28270.1 [184-212]	LOC_Os11g28270.1 3xPhospho [S188(100); S192(100); T/S/Y]	0	3300.38	101.78	479	89.1	44	78	117.9	58.9	47.7	95.9	222.1	192.7	116	296	0	61	0	111.5	93.9	37	0	0	163	0	0	96.3
[R].GSYAGDGASDYMPYFEVKPK.[-]	1xPhospho [S9(100)]	34	LOC_Os05g40770.1	LOC_Os05g40770.1 [950-969]	LOC_Os05g40770.1 1xPhospho [S958(100)]	0	2261.95	90.02	208.1	245.7	255.2	316.7	179.8	251.5	212.2	140	153.5	180.4	65.1	182	9.6	0	0	0	0	0	0	0	0	0	0	0
[R].GSYAGDGASDYMPYFEVKPK.[-]	1xOxidation [M12]; 1xPhospho [S9(100)]	23	LOC_Os05g40770.1	LOC_Os05g40770.1 [950-969]	LOC_Os05g40770.1 1xPhospho [S958(100)]	0	2277.94	74.29	173.5	333.1	196.7	205.2	220.3	210.3	239.4	212.5	185.2	141.3	109.1	173.5	0	0	0	0	0	0	0	0	0	0	0	0
[K].GSYKEDDAVLTEPNSPMSNSSTDDFVVDQK.[L]	1xPhospho [S15(100)]	41	LOC_Os03g27800.1	LOC_Os03g27800.1 [726-755]	LOC_Os03g27800.1 1xPhospho [S740(100)]	1	3355.42	82.51	92.2	173.7	153.7	157.2	177	198.2	147.2	107.3	82.8	77.9	69	81.3	130.2	109.1	128	76.8	105.9	0	70.6	0	85.6	85.5	0	91
[K].GSYKEDDAVLTEPNSPMSNSSTDDFVVDQK.[L]	1xOxidation [M17]; 1xPhospho [S15(100)]	42	LOC_Os03g27800.1	LOC_Os03g27800.1 [726-755]	LOC_Os03g27800.1 1xPhospho [S740(100)]	1	3371.41	75.27	89.7	158.2	71.4	83.7	135.3	188	145	175	158.4	0	48.3	40.9	41.3	480.5	39.6	34.6	159.4	0	108.2	126.8	0	55.3	0	60.4
[R].GTAPPRPTGVSFSPLLNVHHEDDEPEDEFSVLSR.[R]	1xPhospho [S13(100)]	24	LOC_Os11g09329.1	LOC_Os11g09329.1 [292-325]	LOC_Os11g09329.1 1xPhospho [S304(100)]	0	3811.76	103.69	270.8	261.8	37.7	42.8	57.5	23.1	0	0	75.2	67.1	39	117.1	86.9	130.2	128.2	110.3	105.2	125	79.3	81.3	133.7	109	113.3	205.6
[R].GTHLDFGQAVSPVFPYSSQTR.[Q]	1xPhospho [S11(100)]	25	LOC_Os10g41030.1	LOC_Os10g41030.1 [1068-1088]	LOC_Os10g41030.1 1xPhospho [S1078(100)]	0	2374.09	95.4	94	65.2	110.1	296.6	203.6	59.8	53.4	19.3	41.3	59.3	6.4	13.9	114.6	90.8	108.7	145.5	163.2	104.9	144.4	158.7	90.6	81.1	93.7	81.2
[R].GTLSESSGGAGSPLHPGIAPPSSNSQPPFLSSMPWK.[-]	1xPhospho [T2(98.5)]	58	LOC_Os08g40150.1	LOC_Os08g40150.1 [319-354]	LOC_Os08g40150.1 1xPhospho [T320(98.5)]	0	3642.69	107.68	23.9	0	12.9	4.6	6	6.1	2.1	0	0	0	1.1	10.6	316.9	233.3	218	188.6	258.5	160.1	158.7	131.5	156.3	144.9	226	140
[R].GTLSESSGGAGSPLHPGIAPPSSNSQPPFLSSMPWK.[-]	1xOxidation [M33]; 1xPhospho [S12(100)]	26	LOC_Os08g40150.1	LOC_Os08g40150.1 [319-354]	LOC_Os08g40150.1 1xPhospho [S330(100)]	0	3658.69	102.17	0	0	0	0	0	0	0	0	0	0	0	0	216.8	153.9	191.7	172.6	208.1	219.5	256.1	234.5	164.1	196.5	193.3	192.8
[R].GTLSESSGGAGSPLHPGIAPPSSNSQPPFLSSMPWK.[-]	2xPhospho [S12(100); T/S]	35	LOC_Os08g40150.1	LOC_Os08g40150.1 [319-354]	LOC_Os08g40150.1 2xPhospho [S330(100); T/S]	0	3722.66	112.51	38.8	0	13.2	39.4	43	67.3	56.9	5.5	9.6	41.1	79.4	77.6	139.4	244.8	264.8	222.9	129.8	121.3	90.9	33.7	194.9	186.2	91.8	207.8
[R].GTLSESSGGAGSPLHPGIAPPSSNSQPPFLSSMPWK.[-]	1xOxidation [M33]; 2xPhospho [S4(98.4); S12(100)]	10	LOC_Os08g40150.1	LOC_Os08g40150.1 [319-354]	LOC_Os08g40150.1 2xPhospho [S322(98.4); S330(100)]	0	3738.65	106.45	0	0	0	0	0	0	0	16	0	0	0	0	160.6	225.5	132.8	303.6	0	231.9	253.7	156.9	177.1	324	190.6	227.2
[R].GTLSESSGGPGSPLNQGVTASNHGQPGLPSLSWK.[-]	1xPhospho [S12(100)]	61	LOC_Os09g31470.1	LOC_Os09g31470.1 [326-359]	LOC_Os09g31470.1 1xPhospho [S337(100)]	0	3384.59	96.92	20	0	9.2	42.7	14.9	7.5	0	5.9	6.3	0	3.2	5.1	258.7	179.9	232.1	186.6	245.8	176	163.2	151.4	160.3	165.9	198.2	167
[R].GTLSESSGGPGSPLNQGVTASNHGQPGLPSLSWK.[-]	2xPhospho [S6(98.6); S12(100)]	22	LOC_Os09g31470.1	LOC_Os09g31470.1 [326-359]	LOC_Os09g31470.1 2xPhospho [S331(98.6); S337(100)]	0	3464.55	101.28	57.1	25.5	0	17.6	32.1	32.3	0	16.1	0	10.4	0	0	230.6	280.5	286	232.6	178.6	103.5	113.8	64	158.3	275.2	77.9	208.1
[R].GTITASGDLVPLSYIAGLITGRPNAQAISPDGR.[K]	1xPhospho [S29(100)]	13	LOC_Os02g41630.2	LOC_Os02g41630.2 [185-217]	LOC_Os02g41630.2 1xPhospho [S213(100)]	0	3361.72		0	0	0	0	0	0	0	0	0	0	0	0	0	0	0	0	0	0	0	0	0	0	0	0
[K].GTLTWGSKPTPTTPNAWNSSSLLSPK.[N]	1xPhospho [S24(100)]	34	LOC_Os12g37860.1	LOC_Os12g37860.1 [33-58]	LOC_Os12g37860.1 1xPhospho [S56(100)]	0	2808.36	97.9	46.5	10.9	17.6	80.4	30.2	8.4	5.3	0	21.3	13.7	8.7	16.6	238.3	183.5	183.4	166.6	258.2	184.3	160.5	134.8	184.8	144.7	177.4	123.9
[R].GTLVSPSGGGNAAAGEEEPAR.[A]	1xPhospho [S5(100)]	38	LOC_Os02g31160.1	LOC_Os02g31160.1 [167-187]	LOC_Os02g31160.1 1xPhospho [S171(100)]	0	2006.88	49	94.4	139.6	133.4	130.9	133.2	132.7	175.8	175.2	160.4	150	122.2	122.7	73.9	55.9	93.1	47.7	39.1	100.9	6	46.3	129.3	112	0	25.1
[R].GQLTVDVTYKPFKEGDSDVDTSDESGTIEK.[A]	1xPhospho [S17(100)]	31	LOC_Os02g25060.1	LOC_Os02g25060.1 [380-409]	LOC_Os02g25060.1 1xPhospho [S396(100)]	1	3340.5	80.25	160.1	167.1	174.9	135.7	148.8	164.4	161.6	122.7	138.3	270.4	203.8	235.4	29	110.4	96.9	36.3	3.3	0	0	0	19.3	11.9	0	9.6
[truncated: 17,457 more rows]
