# Supplementary material for: Cross-Species Analysis of ABA-Induced Phosphosignaling Landscapes in Rice, Soybean, and Arabidopsis
Source: Proteomes. 2026 Jan 20;14(1):4. doi: 10.3390/proteomes14010004 (PMC12922155; doi:10.3390/proteomes14010004)
Supplement: Supplementary file 1 [file proteomes-14-00004-s001.zip › Data.S3.xlsx]

## Sheet: Sheet1
Supplementary Data 3. Phosphopeptide abundances in soybean
Phosphopeptide abundances in 3-week-old Glycine max. Data were obtained from three indipendent biological replicates. The phosphopeptides were identified and quantified based on the extracted ion chromatogram (XIC) peak height using Proteome Discoverer 2.5 (PD2.5). Missing values were treated as 0.
Annotated Sequence	Modifications	# PSMs	Master Protein Accessions	Positions in Master Proteins	Modifications in Master Proteins	# Missed Cleavages	Theo. MH+ [Da]	Top Apex RT [min]	Abundances (Scaled): F13: Sample, Root, 0	Abundances (Scaled): F14: Sample, Root, 0	Abundances (Scaled): F15: Sample, Root, 0	Abundances (Scaled): F16: Sample, Root, 15	Abundances (Scaled): F17: Sample, Root, 15	Abundances (Scaled): F18: Sample, Root, 15	Abundances (Scaled): F19: Sample, Root, 30	Abundances (Scaled): F32: Sample, Root, 30	Abundances (Scaled): F33: Sample, Root, 30	Abundances (Scaled): F22: Sample, Root, 90	Abundances (Scaled): F23: Sample, Root, 90	Abundances (Scaled): F36: Sample, Root, 90	Abundances (Scaled): F1: Sample, Shoot, 0	Abundances (Scaled): F2: Sample, Shoot, 0	Abundances (Scaled): F3: Sample, Shoot, 0	Abundances (Scaled): F4: Sample, Shoot, 15	Abundances (Scaled): F5: Sample, Shoot, 15	Abundances (Scaled): F6: Sample, Shoot, 15	Abundances (Scaled): F7: Sample, Shoot, 30	Abundances (Scaled): F8: Sample, Shoot, 30	Abundances (Scaled): F9: Sample, Shoot, 30	Abundances (Scaled): F10: Sample, Shoot, 90	Abundances (Scaled): F11: Sample, Shoot, 90	Abundances (Scaled): F12: Sample, Shoot, 90
[K].HVTHAQAVDTEADASGLNLSPK.[A]	1xPhospho [S20(100)]	84	I1NCA6	I1NCA6 [109-130]	I1NCA6 1xPhospho [S128(100)]	0	2341.08	53.86	90	82.8	79.3	79.1	62.1	58.4	79.4	46.8	50.4	109.4	54.6	84.6	102.1	160.8	95.1	155.9	139.2	131.3	126.8	141.3	117.9	101.1	126.1	125.3
[K].KDLEDPMSPNSHSLVVVPQHQLTADDIR.[S]	1xPhospho [S/T]	23	K7LZD4	K7LZD4 [462-489]		1	3221.53	85.78	218	172.3	169.3	211	175.1	137.4	167.7	66.6	64.8	132.1	165.6	65.9	0	61.1	31.7	61.9	66.5	57.7	84.4	79.4	92.6	0	60.6	58.2
[R].KDHEISLSLQDIATTSGEGPSR.[I]	1xPhospho [S16(100)]	18	A0A0R0IPH3; A0A0R0JZK7	A0A0R0IPH3 [13-34]; A0A0R0JZK7 [125-146]	A0A0R0IPH3 1xPhospho [S28(100)]; A0A0R0JZK7 1xPhospho [S140(100)]	1	2421.13	77.55	166.7	155.5	191	155	156.3	165.3	223.5	202.2	189.5	256.7	264.2	274	0	0	0	0	0	0	0	0	0	0	0	0
[K].SMSGDKIENHVENGSPDQFAR.[TI]	1xOxidation [M2]; 1xPhospho [S15(100)]	12	K7M7S3	K7M7S3 [267-287]	K7M7S3 1xPhospho [S281(100)]	1	2414.01	42.11	135.6	125.8	78.2	115.2	89.2	89.9	72.2	0	0	117.2	87.5	0	164.6	170.2	110.7	115.6	107.9	130	112.4	113	64.5	121.2	146.8	132.3
[K].VLVEGESNISYICSR.[Y]	1xCarbamidomethyl [C13]; 1xPhospho [Y11(99.7)]	36	K7M2I3	K7M2I3 [223-237]	K7M2I3 1xPhospho [Y233(99.7)]	0	1805.81	71.82	81.1	54.6	96.1	75.8	109.4	94.2	79.1	23.5	27.6	62.6	102.1	49.1	100	101.6	166.4	133.2	119.3	149.4	119.7	159	156	108.7	104.7	126.9
[K].KDLEDPMSPNSHSLVVVPQHQLTADDIR.[S]	1xOxidation [M7]; 1xPhospho [S8(99.5)]	9	K7LZD4	K7LZD4 [462-489]	K7LZD4 1xPhospho [S469(99.5)]	1	3237.52	75.7	119.3	207.9	145.9	139.8	245.2	260	144.6	0	0	180.2	196.5	0	0	0	0	0	90.6	112	39.2	124.4	60.9	186.1	0	147.5
[K].SMSGHLEYAKPAAPVTSYATLMK.[L]	1xPhospho [S/Y/T]	7	K7KL46	K7KL46 [187-209]		0	2533.19	85.53	244.1	143.1	202.6	231.5	139.8	80.1	179.9	118.4	108.3	121.8	196.4	0	0	68.8	53.9	97.4	58.3	49.3	102.7	96.3	75.7	0	0	31.7
[R].KDFENLRQDSDDDSEPQPK.[I]	2xPhospho [S10(100); S14(100)]	44	I1K7C3	I1K7C3 [233-251]	I1K7C3 2xPhospho [S242(100); S246(100)]	2	2422.94	39.5	86.6	84.6	78.3	106.7	81.9	66	111.2	70.8	83.4	112.4	65.6	108.1	80	126.5	77.5	112.4	122.5	125.5	122.7	149.9	89.6	61.3	158.6	117.8
[R].KDFENLRQDSDDDSEPQPK.[I]	1xPhospho [S10(100)]	22	I1K7C3	I1K7C3 [233-251]	I1K7C3 1xPhospho [S242(100)]	2	2342.98	35.8	86.8	90.6	69.4	107.3	66.5	50.8	125.1	22.7	26.5	90.1	80.6	0	149.7	143.5	129.7	170	137.5	130.8	170.6	136.1	94.8	83.5	110	127.4
[K].TSSGPDLTQVPSTSEIAGMSK.[S]	1xPhospho [S3(98.4)]	56	A0A0R0FWC3	A0A0R0FWC3 [28-48]	A0A0R0FWC3 1xPhospho [S30(98.4)]	0	2172.97	88.05	81.7	89.8	64.1	51.2	66.5	38.1	84	193.5	207.9	71.3	104.6	233	64	119.8	76.2	90	129.6	84.3	153.6	109.7	94.4	16.2	105.8	70.6
[R].KDETDSDNQDMTDGHGYKEEK.[K]	1xOxidation [M11]; 2xPhospho [T4(100); S6(100)]	29	I1MXF9	I1MXF9 [898-918]	I1MXF9 2xPhospho [T901(100); S903(100)]	2	2617.93	19.51	68.5	179.1	61	106	214.6	320.6	112.5	0	0.5	188.4	126.6	0	2.2	35.9	70.3	11.9	72.7	110.4	51.3	81.5	48.4	366.4	58.9	112.3
[R].KDETDSDNQDMTDGHGYKEEK.[K]	2xPhospho [T4(100); S6(100)]	66	I1MXF9	I1MXF9 [898-918]	I1MXF9 2xPhospho [T901(100); S903(100)]	2	2601.93	23.34	105.4	157.5	113.3	167	121.8	132	193.6	156	137.3	116.2	78.8	148.7	14.8	75	108.7	33.1	82	69.6	68.5	93.4	47.8	9.5	84	86.3
[R].KDETDSDNQDMTDGHGYKEEK.[K]	1xPhospho [T/S/Y]	9	I1MXF9	I1MXF9 [898-918]		2	2521.97	22.28	116.3	225.2	123.6	115.8	83.2	86.8	260.5	0	0	135.5	80.9	0	85.9	181.4	161.1	135.5	79.3	95.2	117.2	117.8	50	0	73.2	75.7
[R].SEQTHASGNYGTPQGNGGQVGYGVGYGGAQSR.[Q]	1xPhospho [T12(100)]	31	K7LKA7	K7LKA7 [435-466]	K7LKA7 1xPhospho [T446(100)]	0	3221.37	49.42	116	96.5	68.8	73.1	72	45.3	115.2	28.3	33.6	23.1	54.5	28.7	116.9	154.7	55.1	166.5	141.9	143	176.5	191.5	149.4	31.6	187.5	130.3
[K].VLVEGEANISYICSR.[F]	1xCarbamidomethyl [C13]; 1xPhospho [Y11(99.7)]	21	I1K8R1	I1K8R1 [190-204]	I1K8R1 1xPhospho [Y200(99.7)]	0	1789.82	78.01	131.2	89.5	116.1	155	187.1	227.3	136.9	0	0	127	155.3	0	87.5	75.7	84.4	86.3	74.6	97.9	105.8	109.4	100.7	82.2	87.6	82.4
[K].KDLGLTLASDALHAGYDSDEEVYAAAK.[A]	1xPhospho [S18(100)]	41	I1NBD6	I1NBD6 [121-147]	I1NBD6 1xPhospho [S138(100)]	1	2903.33	97.63	122.4	137.4	126.2	83.3	119.3	178.5	98.2	111.5	108.8	76.6	112	17.9	29.9	71.1	43.8	70.3	79.6	87.6	77.5	125.2	126.9	164.3	103.5	128.3
[K].SMSGDKIENHVENGSPDQFAR.[TI]	1xPhospho [S15(100)]	20	K7M7S3	K7M7S3 [267-287]	K7M7S3 1xPhospho [S281(100)]	1	2398.01	48.37	211.3	162.5	152.1	114	97.3	38.5	162.9	56.1	59.1	101.6	90.9	40	126.2	169.9	88.8	104.6	106.5	91.3	115.6	111.1	67.3	0	79.6	53
[R].KDPNSEKPSDFVYLPR.[D]	1xPhospho [S9(100)]	23	B3TDK7; B3TDK9; I1M599; A0A0R0G554	B3TDK7 [240-255]; B3TDK9 [243-258]; I1M599 [243-258]; A0A0R0G554 [240-255]	B3TDK7 1xPhospho [S248(100)]; B3TDK9 1xPhospho [S251(100)]; I1M599 1xPhospho [S251(100)]; A0A0R0G554 1xPhospho [S248(100)]	1	1971.92	68.03	114.6	106.2	99.4	72.1	98.1	82.6	86.6	60.2	57.5	100.2	93.6	72.6	61.3	148.4	82.9	111.6	103.4	133.2	104.8	128.2	135.3	84.1	126	137.1
[R].SMSFVGTHEYLAPEIIK.[G]	1xPhospho [S3(100)]	44	K7L172; I1MLU1; A0A0R0G0J0; K7LB98	K7L172 [597-613]; I1MLU1 [484-500]; A0A0R0G0J0 [430-446]; K7LB98 [447-463]	K7L172 1xPhospho [S599(100)]; I1MLU1 1xPhospho [S486(100)]; A0A0R0G0J0 1xPhospho [S432(100)]; K7LB98 1xPhospho [S449(100)]	0	2001.94	99.01	97.4	77	76.8	87.5	76	62.6	91.2	331.8	249	59.7	122.8	81.2	94.3	87.7	102.9	85.1	89.8	62.2	80.8	99.6	99.9	29.2	84.3	71.4
[K].KDPHDNLQGEAESSSPTAEDAKPR.[R]	2xPhospho [S15(99.6); S/T]	43	I1K8U7	I1K8U7 [196-219]	I1K8U7 2xPhospho [S210(99.6); S/T]	1	2739.13	29.74	135.5	201.4	173.9	169.1	112	127.1	133.1	108.7	102.5	140	104.9	125.2	30.3	78	47.6	64	81.1	84.9	68.8	81.7	45.1	28.1	66.1	90.8
[K].KDPHDNLQGEAESSSPTAEDAKPR.[R]	1xPhospho [S15(100)]	130	I1K8U7	I1K8U7 [196-219]	I1K8U7 1xPhospho [S210(100)]	1	2659.16	28.91	101.2	129.2	92.1	107.7	97.2	78.2	139.7	106.8	94.7	98.7	90	104	115.6	145.8	81.3	119.9	102.4	94.5	104.4	107.1	59.7	47.3	103.8	78.8
[R].SMSFVGTHEYLAPEIIK.[G]	1xOxidation [M2]; 1xPhospho [S3(100)]	58	K7L172; I1MLU1; A0A0R0G0J0; K7LB98	K7L172 [597-613]; I1MLU1 [484-500]; A0A0R0G0J0 [430-446]; K7LB98 [447-463]	K7L172 1xPhospho [S599(100)]; I1MLU1 1xPhospho [S486(100)]; A0A0R0G0J0 1xPhospho [S432(100)]; K7LB98 1xPhospho [S449(100)]	0	2017.93	90.76	30.5	56.4	29.6	26.5	77.5	101.4	32.2	147.5	169.7	79.3	88.8	289.2	96	76.8	106.1	59.9	71.9	103.2	86.9	80.3	98.1	253.4	124.9	113.7
[K].TSSGPDLTQVPSTSEIAGMSK.[S]	1xOxidation [M19]; 1xPhospho [S3(98.6)]	39	A0A0R0FWC3	A0A0R0FWC3 [28-48]	A0A0R0FWC3 1xPhospho [S30(98.6)]	0	2188.97	75.26	85.6	103.5	80.3	51.1	145.5	93.3	72.3	125.4	164.3	98.1	109.6	313.1	86.3	67.3	67	18	29.9	89.4	37.8	72.8	102.6	150.3	125.2	111.4
[K].SEREEGELSPNGDFEEDNSEVYGGNGLDAVHK.[G]	1xPhospho [S9(100)]	16	K7K633	K7K633 [981-1012]	K7K633 1xPhospho [S989(100)]	1	3559.48	73.02	115.8	135.5	141.1	202.9	224.4	121.8	192.4	0	83.4	109.6	238.7	151.6	45.1	29.7	104	37	53.3	23.3	56.5	73.5	133.2	0	45.2	82
[K].KDDHSDEEDDSDEDYDEEEDYVDDDDVTVSR.[G]	2xPhospho [S5(100); S11(100)]	70	I1KLJ8	I1KLJ8 [63-93]	I1KLJ8 2xPhospho [S67(100); S73(100)]	1	3855.29	65.91	140.8	115.3	151.7	130.5	138.1	175.6	117.4	123.4	101.9	180.1	182.7	143.6	12.4	67.7	58	53.7	51.7	60	41	78.7	68.1	56.9	85.6	65.2
[K].KDDHSDEDDDGDEDYDDEEEDYVDDDDDDDVPVSR.[G]	1xPhospho [S5(100)]	65	I1M0A7	I1M0A7 [64-98]	I1M0A7 1xPhospho [S68(100)]	1	4187.41	63.84	139.8	136.2	101.2	148.2	129.2	111.6	114.4	74.6	98.6	139.1	169	116.2	41.4	112.1	92.5	80.1	74.5	66.8	80.2	78.1	83.3	76.4	73.4	62.8
[R].KDDGFDPFDSLVTNSNR.[S]	1xPhospho [S15(100)]	11	I1KQ73; I1K5Q4	I1KQ73 [84-100]; I1K5Q4 [84-100]	I1KQ73 1xPhospho [S98(100)]; I1K5Q4 1xPhospho [S98(100)]	1	2006.85	95.27	159.2	139.2	162.6	103.5	142.8	183.2	135.2	360.8	59.7	125.4	204.9	54.5	32.5	66.2	86.3	40.4	43.8	32.2	36.8	52.1	56.2	0	68.8	53.4
[K].KDDEINSELEDFQDDLYER.[I]	1xPhospho [S7(100)]	25	I1JD01	I1JD01 [227-245]	I1JD01 1xPhospho [S233(100)]	1	2453	100.76	118.6	104.3	139.5	77.4	147.1	145.5	101	294.3	192.4	94.4	170.6	44.7	49.2	47.2	71.5	69.3	65.3	54.9	53.4	54.7	77.3	78.7	80.3	68.5
[K].VLVNIEQQSPDIAQGVHGHFTK.[R]	1xPhospho [S9(100)]	32	I1NBG9	I1NBG9 [94-115]	I1NBG9 1xPhospho [S102(100)]	0	2497.22	75.73	98.1	109.1	103.8	134.4	97.7	114	146.5	159.4	160.5	100.8	144.5	268.5	39.8	60.4	63.1	52.7	66.5	61.4	63.4	70	80.2	64.9	77.5	62.4
[K].KDDAAAMADESGGLSANKGVAQEDDTNAAPFPER.[V]	2xPhospho [S11(100); S15(100)]	1	I1N5F2	I1N5F2 [68-101]	I1N5F2 2xPhospho [S78(100); S82(100)]	2	3608.49	72.4	0	151.8	0	275.8	210.1	0	274.1	101.6	0	0	0	0	0	171.1	0	237.8	0	0	325.4	292.5	359.9	0	0	0
[K].VLVNIEQQSPDIAQGVHGHLTK.[RK]	1xPhospho [S9(100)]	54	I1MHR0; I1MRW8	I1MHR0 [94-115]; I1MRW8 [93-114]	I1MHR0 1xPhospho [S102(100)]; I1MRW8 1xPhospho [S101(100)]	0	2463.24	73.74	91	96.5	97.3	132.3	149.2	114.9	138.6	111.6	117.3	73.2	127.9	133.3	81	62.5	70.3	96.1	89.7	55.2	94.8	111.3	102	65.4	86.7	101.9
[R].KCSSASLVSDQEQKPQK.[L]	1xCarbamidomethyl [C2]; 1xPhospho [S3(99.3)]	18	I1J5U5	I1J5U5 [22-38]	I1J5U5 1xPhospho [S24(99.3)]	1	1999.92	24.81	93.7	139.7	93.5	115.7	63.8	111.4	162.9	9.7	7.8	71.4	69.1	11.2	116	174.9	116.1	115.9	119.4	124.8	137.7	145.1	67.8	72.2	153.7	106.4
[R].VIVNPPAFVSNTSSTPPR.[N]	1xPhospho [T15(99.6)]	10	I1L8T3	I1L8T3 [164-181]	I1L8T3 1xPhospho [T178(99.6)]	0	1962.97	85.5	44.3	31.6	66.5	41.6	70.5	98.4	41	0	0	35.9	59.2	69.9	182.1	113	170.9	147.4	119.4	149.2	138.8	180.5	217.1	83.2	192.4	147.1
[K].NLEMEANIADVDTDDEVNEADEYEAWK.[V]	1xOxidation [M4]; 1xPhospho [T13(100)]	17	I1KS60	I1KS60 [242-268]	I1KS60 1xPhospho [T254(100)]	0	3224.28	97.06	109	136.6	120.5	0	0	105.5	125.3	0	0	89.3	198.5	91.8	118.7	89.4	166.5	60.4	75.2	104.1	111.3	135.3	174.3	0	227.1	161.1
[R].KDDINIGHRDDSPPEGNTAAFQTIK.[R]	1xPhospho [S12(100)]	36	I1JRH7	I1JRH7 [762-786]	I1JRH7 1xPhospho [S773(100)]	2	2819.3	59.46	153.3	157.2	92.3	116.2	96.4	89.8	159.8	41.2	46.6	101.2	138.1	62.4	86.9	103.4	57.9	101.7	108.3	105.8	97	125	96.7	54	119.4	89.8
[K].NLEMEANIADVDTDDEVNEADEYEAWK.[V]	1xPhospho [T13(100)]	21	I1KS60	I1KS60 [242-268]	I1KS60 1xPhospho [T254(100)]	0	3208.28	101.5	247.9	173.1	206.8	209.1	134.8	106.5	220.2	0	0	130.7	264.5	0	0	149.8	0	177.6	0	0	0	0	235.9	143.1	0	0
[R].NLEHSLTPPEQVDEGSNNNALDIR.[S]	1xPhospho [T7(100)]	12	I1JV86	I1JV86 [265-288]	I1JV86 1xPhospho [T271(100)]	0	2742.24	78.82	53.9	86.8	97.7	75.2	83.5	112.6	102.2	132.4	179.6	89.7	96	216.6	167.9	85.9	130.6	140.1	131.6	127.3	161.1	129.3	0	0	0	0
[K].KDEMANFSGSASLK.[M]	1xOxidation [M4]; 1xPhospho [S12(100)]	8	K7M2Y2	K7M2Y2 [232-245]	K7M2Y2 1xPhospho [S243(100)]	1	1580.67	33.84	116.8	119.2	146.4	169.4	118.5	188.4	122.6	40.8	31.4	186.7	106	104.7	69.9	91.9	107.2	119	53.4	143.2	153.1	36.1	40.7	0	77.8	56.7
[K].KDEMANFSGSASLK.[M]	1xPhospho [S12(100)]	20	K7M2Y2	K7M2Y2 [232-245]	K7M2Y2 1xPhospho [S243(100)]	1	1564.67	48.02	234.4	230.5	237.6	281.9	97.5	86.5	194.4	60.6	65.2	178	116.7	45.1	61	77	86.3	91.4	0	82.6	117.1	0	56.3	0	0	0
[K].KDEGSVVAVQAQDDTQSTGK.[Q]	1xPhospho [S17(99.7)]	28	I1JE70	I1JE70 [987-1006]	I1JE70 1xPhospho [S1003(99.7)]	1	2142.96	34.04	0	122.5	106.2	99.5	73.7	79.4	90.8	93.4	80.9	107.1	89.7	106.4	131.8	154.7	146	144.1	103.2	108.2	104.5	93.4	66.1	103	100.8	94.4
[R].SMSHDYDAEMEHATAVAAAAFAIFSQEVSQIQQQK.[K]	2xOxidation [M2; M10]; 1xPhospho [S/Y/T]	4	K7N102	K7N102 [56-90]		0	3951.72	120.54	0	0	0	0	466.5	1933.5	0	0	0	0	0	0	0	0	0	0	0	0	0	0	0	0	0	0
[K].KDEGNVVAVQAQDDTQSTGK.[Q]	1xPhospho [S17(99.7)]	29	I1J5T5	I1J5T5 [988-1007]	I1J5T5 1xPhospho [S1004(99.7)]	1	2169.97	33.31	87	121.4	96.5	66.2	55.6	46.4	67.3	91.1	98.9	104.1	68.7	138.1	156.5	166.6	137.1	129.9	132.7	120.9	129.8	110.4	69	97.3	0	108.7
[K].KDEEVKQNASDDDCKPEVR.[E]	1xCarbamidomethyl [C14]; 1xPhospho [S10(100)]	35	A0A0R0EVH9	A0A0R0EVH9 [322-340]	A0A0R0EVH9 1xPhospho [S331(100)]	2	2342	21.59	114	127.5	0	99.7	0	278.3	226	0	0	93.1	5.9	19.6	88.5	139.4	181	110.9	127.5	121.1	124.8	175.7	103.7	57.9	97	108.5
[R].SEQTHASGNYGTPQGNGGQVGYGGGYGGAQSR.[Q]	1xPhospho [T12(100)]	29	I1NI06	I1NI06 [440-471]	I1NI06 1xPhospho [T451(100)]	0	3179.32	41.23	95.1	82.4	37.9	91.4	89.7	76	87.3	87.1	110.8	0	0	62	183.6	146.5	59	146.4	115.4	148.5	143.1	147.8	105.4	78	148	158.8
[K].NLEMEANIADVDTDDEVNEAEEYEAWK.[V]	1xPhospho [T13(100)]	26	I1K3R8	I1K3R8 [241-267]	I1K3R8 1xPhospho [T253(100)]	0	3222.3	102.72	174.7	90.6	155.1	132.6	95	74.3	164.5	23.6	0	96.2	175.1	0	63.7	113	190.4	101.6	115.6	100.5	135.3	123.3	144.3	0	77.1	53.3
[R].KDQTQIVCAR.[C]	1xCarbamidomethyl [C8]; 1xPhospho [T4(100)]	18	C6TF91	C6TF91 [119-128]	C6TF91 1xPhospho [T122(100)]	1	1298.59	24.12	0	2	0	0.9	0	0	0	0	0	0	0	0	169	169	141.3	138.5	141	92.1	140.4	151.8	66.6	835.5	190.7	161.2
[R].KDSAGSQQNLALQAEACNGSGPTSFFVTGR.[G]	1xCarbamidomethyl [C17]; 1xPhospho [S6(99.5)]	9	A0A0R0JPT3	A0A0R0JPT3 [531-560]	A0A0R0JPT3 1xPhospho [S536(99.5)]	1	3178.43	95.32	0	0	0	0	0	2400	0	0	0	0	0	0	0	0	0	0	0	0	0	0	0	0	0	0
[K].KEENPLIIISDHTK.[K]	1xPhospho [S10(100)]	18	I1N5F2	I1N5F2 [54-67]	I1N5F2 1xPhospho [S63(100)]	1	1716.86	62.72	122.6	89.9	107.2	117	108	103.2	112.8	61.7	56.2	118.5	113	66.8	68.6	83.1	77.7	124	123.6	123.5	112.1	138.7	117.4	57.5	96.2	100.8
[K].NLDPFLMLDHFSVSPPAGFPDHPHR.[G]	1xPhospho [S14(99.6)]	31	I1N5F6	I1N5F6 [73-97]	I1N5F6 1xPhospho [S86(99.6)]	0	2923.34	111.98	147.6	135	156.7	104.9	68.2	122.4	99.1	473	149.6	105.9	117.3	0	0	48.1	67.5	79.3	53.5	90.9	57.7	64.6	83.5	39.8	63.7	71.6
[R].TSSHLDTYLDPAFMSLIKDPDER.[R]	1xPhospho [T/S/Y]	34	I1JEB2	I1JEB2 [317-339]		1	2731.23	106.35	226.6	202.9	183.7	162.7	213.7	136.9	236.2	317.9	299.9	112.8	177.3	0	0	24.2	0	0	0	0	0	20.9	24.8	42.7	0	16.8
[K].KEEKVEEESDDDMGLGLFD.[-]	1xOxidation [M13]; 1xPhospho [S9(100)]	247	I1KSX0; C6T463	I1KSX0 [102-120]; C6T463 [107-125]	I1KSX0 1xPhospho [S110(100)]; C6T463 1xPhospho [S115(100)]	2	2280.91	73.03	48.2	64.2	32.4	29.7	70.5	97.9	40.9	121.1	204.8	92.9	111.4	337.8	37.2	50.6	72.8	82.3	75.1	80.2	46.5	90.7	116	291.9	109.8	95.3
[K].KEEKVEEESDDDMGLGLFD.[-]	1xPhospho [S9(100)]	189	I1KSX0; C6T463	I1KSX0 [102-120]; C6T463 [107-125]	I1KSX0 1xPhospho [S110(100)]; C6T463 1xPhospho [S115(100)]	2	2264.92	88.31	51.3	45.7	29	54.5	55.3	43.1	57.9	329	488.3	27.6	40.4	463.9	39.6	62.1	61.7	53.7	58.4	52.7	69.6	71.6	103.4	26.4	61.9	52.7
[K].KEEPAEESDDDMGFSLFD.[-]	1xPhospho [S8(100)]	74	P50346; C6TGA6	P50346 [303-320]; C6TGA6 [302-319]	P50346 1xPhospho [S310(100)]; C6TGA6 1xPhospho [S309(100)]	1	2140.79	101.78	22.1	15.3	18.3	17.9	25.4	20.1	19.1	694.2	902.5	19.9	23.6	400.7	11	14.7	24.5	17.6	18	20.3	19	17.7	20.6	15.6	22.8	19.1
[R].VITSTIAMHAATK.[QH]	1xPhospho [T3(100)]	30	I1LI20; I1J8L0	I1LI20 [340-352]; I1J8L0 [340-352]	I1LI20 1xPhospho [T342(100)]; I1J8L0 1xPhospho [T342(100)]	0	1423.7	50.18	250.7	139.9	234.1	186	79.6	79.2	138.7	78.5	151.8	148.1	104.2	148.1	70.5	36.3	44.2	75.7	74	62.1	71.6	46.8	35.3	48.2	47.7	48.9
[R].VITSTIAMHAATK.[QH]	1xOxidation [M8]; 1xPhospho [T3(100)]	13	I1LI20; I1J8L0	I1LI20 [340-352]; I1J8L0 [340-352]	I1LI20 1xPhospho [T342(100)]; I1J8L0 1xPhospho [T342(100)]	0	1439.7	40.14	188.5	156.2	292.5	253.3	128.9	306.6	182.9	31.9	36.3	278.9	142.2	76.8	29.7	21.9	19.7	30.3	0	43.6	27.7	33.1	16.7	44.7	25.3	32.3
[K].KEEEVGDDSPRNEVDSEK.[S]	1xPhospho [S9(100)]	25	I1J5S9	I1J5S9 [11-28]	I1J5S9 1xPhospho [S19(100)]	2	2141.89	25.79	67.6	80.6	89.4	161.4	86.1	176.4	111.1	119.4	136.8	149.8	113.2	179.5	72.9	85.7	85.8	80.3	79.2	92.2	65.9	71.8	51.5	52.4	115.7	75.4
[K].KEEEVADDSPKNEVDSGK.[S]	1xPhospho [S9(100)]	73	A0A0R0KUS9	A0A0R0KUS9 [11-28]	A0A0R0KUS9 1xPhospho [S19(100)]	2	2055.88	23.83	65.4	101.5	64.7	122.8	88.9	154.8	123.2	80	71.4	97	94	97.3	141	138.4	142.7	94	90.5	86.9	79.6	79	62.8	117.2	109.1	97.6
[R].NLDRPSSPGLWAPPTVAGINSR.[G]	1xPhospho [S6(99.6)]	95	A0A0R0G6M7	A0A0R0G6M7 [605-626]	A0A0R0G6M7 1xPhospho [S610(99.6)]	0	2385.17	94.01	157.3	68.2	140.3	119.7	111.5	65.8	131.6	35.1	17.6	87.7	151.2	0	140.3	123.3	118.4	110.5	96.3	95.1	118.6	126.1	137.2	46.5	106	95.6
[R].KEEGEYGSGYGSGYGGR.[K]	1xPhospho [S12(100)]	43	A0A0R0GW88	A0A0R0GW88 [180-196]	A0A0R0GW88 1xPhospho [S191(100)]	1	1832.71	30.21	104.9	187.5	121.4	168.1	120.3	128.3	163.4	63.4	68	146.5	100.4	93.9	95	108.8	75.8	69.7	78.1	82.4	107.1	78.1	50.7	45.1	67.7	75.4
[K].KEEPAEESDDDMGFSLFD.[-]	1xOxidation [M12]; 1xPhospho [S8(100)]	334	P50346; C6TGA6	P50346 [303-320]; C6TGA6 [302-319]	P50346 1xPhospho [S310(100)]; C6TGA6 1xPhospho [S309(100)]	1	2156.79	91.1	41.9	49.3	36.9	42.7	60	92.8	24.3	177.5	166.2	66.6	86.3	342.7	70.6	46.1	130.5	55.8	54	90.1	86.3	59.9	92.1	306	109.5	112
[R].KEEPESSEEEGQIVSK.[E]	2xPhospho [S6(100); S7(100)]	51	A0A0R0EZ82	A0A0R0EZ82 [77-92]	A0A0R0EZ82 2xPhospho [S82(100); S83(100)]	1	1964.78	34.26	104.7	169.5	119.2	157.6	178.2	143.7	167.3	188.4	201.6	171.2	155.2	250.3	36.3	43.7	39.6	33.4	35.1	18.4	34.8	46.1	33.1	17.8	29.1	25.7
[K].KEFSPEREPEPESFEEEEVDSK.[I]	1xPhospho [S4(100)]	50	I1LFX6	I1LFX6 [785-806]	I1LFX6 1xPhospho [S788(100)]	2	2733.15	61.98	126.4	72.7	82.3	115.2	127	98.9	51.7	94.4	84	93.7	119.7	128.4	106.2	77.4	104.8	105.5	107.5	119.6	113.8	66.7	89	90	109.6	115.4
[K].KEFSPEREAEPESFEEEVNSK.[I]	1xPhospho [S4(100)]	51	I1LP66; I1LJ28	I1LP66 [773-793]; I1LJ28 [774-794]	I1LP66 1xPhospho [S776(100)]; I1LJ28 1xPhospho [S777(100)]	2	2577.1	64.76	16.7	36.6	14.2	40.4	28.3	50.2	40.4	0	40.3	34.9	68.3	58.4	127.3	92.8	93.7	161.7	181.4	198.3	216.9	241.3	210.8	83.4	199.1	164.3
[K].VLTGNDNASDFSDSSEEDEELALEGQDNGKPELK.[A]	3xPhospho [S12(100); S14(100); S15(100)]	19	I1LRC2	I1LRC2 [101-134]	I1LRC2 3xPhospho [S112(100); S114(100); S115(100)]	0	3892.52	89.63	32.3	89.9	65.9	130.6	238.1	457.2	211.8	590	194.1	85.5	92.1	212.6	0	0	0	0	0	0	0	0	0	0	0	0
[K].SMREDGGFEVIKK.[A]	1xPhospho [S1(100)]	10	I1MFC4; I1M170	I1MFC4 [316-328]; I1M170 [316-328]	I1MFC4 1xPhospho [S316(100)]; I1M170 1xPhospho [S316(100)]	2	1575.72	44.64	0	8.6	11.1	10.7	0	0	20.6	25.5	0	17.1	9.2	0	120.2	212.6	113.9	283.8	248.4	206.4	217.2	307.6	175	21	188.7	202.1
[R].NLDHPSSPGLWTR.[N]	1xPhospho [S7(100)]	109	A0A0R0G6M7; K7M1V8	A0A0R0G6M7 [553-565]; K7M1V8 [540-552]	A0A0R0G6M7 1xPhospho [S559(100)]; K7M1V8 1xPhospho [S546(100)]	0	1559.7	57.73	133.7	135.5	104.1	100.2	77.6	44.4	122.3	34.7	44.3	91.3	100.4	43.4	147.3	142.7	84.9	101.9	108.2	113.2	143.6	150.2	123	38.9	123	91.2
[K].KEEVKEESDDDMGFGLFD.[-]	1xOxidation [M12]; 1xPhospho [S8(100)]	1630	I1JYI8	I1JYI8 [93-110]	I1JYI8 1xPhospho [S100(100)]	2	2185.85	76.22	63.4	69.4	66.8	69.3	73.7	90.8	58.5	114.7	140	83.8	108.4	197.1	68	94.5	116.6	74.7	79.3	104.1	92.1	93.2	116	218.8	113.3	93.4
[K].KEEVKEESDDDMGFGLFD.[-]	1xPhospho [S8(100)]	775	I1JYI8	I1JYI8 [93-110]	I1JYI8 1xPhospho [S100(100)]	2	2169.86	90.47	35.7	28.9	25.6	32	31.9	32.5	33.7	648.2	491.1	20.6	33.3	563.9	32.1	43.6	52.6	32.5	26	33.1	32.2	29.3	48.4	27	36.6	29.3
[R].KEESGNQSDSEEFEVEK.[L]	1xPhospho [S8(100)]	8	A0A0R0HEG0	A0A0R0HEG0 [356-372]	A0A0R0HEG0 1xPhospho [S363(100)]	1	2050.81	33.05	156.3	208.4	243.8	287.1	0	87.5	201.3	110.5	122.2	170.7	164.8	176.3	126.1	199.7	0	0	0	0	145.4	0	0	0	0	0
[R].KEESEYGSGYGGRSEYEEKPSYGR.[S]	1xPhospho [S14(100)]	25	A0A0R0GW88	A0A0R0GW88 [288-311]	A0A0R0GW88 1xPhospho [S301(100)]	2	2824.17	36.29	200.7	233.7	184	147.6	61	29.5	175.5	0	0	206.6	59.8	42.1	111.5	109.3	84.8	87.7	61.9	69.4	122.8	72.9	70.8	57.4	117.9	93
[K].SESAKQSLEESTHVVK.[K]	1xPhospho [S3(100)]	45	I1JU76	I1JU76 [275-290]	I1JU76 1xPhospho [S277(100)]	1	1838.85	39.28	133.9	176.9	172.1	160.8	82.6	53	134.6	28.2	36.7	169.7	72.5	50.4	121.5	121.7	75.4	96.4	101.6	91.6	95.1	101.7	45.5	75.8	90.5	112
[R].SMSFSGIDNNNNNNK.[C]	1xPhospho [S3(100)]	23	I1N639	I1N639 [53-67]	I1N639 1xPhospho [S55(100)]	0	1735.67	51.65	297.8	236.5	227.9	216.3	179.1	75.1	153.2	145.1	156.6	261.1	101.8	142.3	0	39.5	32.9	37.3	0	31.8	22.4	0	21.8	0	0	21.8
[K].SEREEGELSPNGGDFEEDNCEVYGHAGLEAVHK.[G]	1xCarbamidomethyl [C20]; 1xPhospho [S9(100)]	24	K7L9N1	K7L9N1 [945-977]	K7L9N1 1xPhospho [S953(100)]	1	3740.54	69.76	151.8	109.4	197.7	123.6	225.1	108.9	114.1	0	0	118.9	172.9	0	72.8	84.4	58.6	69.5	92.8	71.1	95.4	125.3	106	83.7	101.2	116.8
[R].KEDDALDDLFSAYMNLDNIDGLNFSGMEDK.[D]	2xOxidation [M14; M27]; 1xPhospho [S25(100)]	5	I1MC59; I1MY15	I1MC59 [238-267]; I1MY15 [232-261]	I1MC59 1xPhospho [S262(100)]; I1MY15 1xPhospho [S256(100)]	1	3507.45	120.25	399.8	295.6	0	0	1704.7	0	0	0	0	0	0	0	0	0	0	0	0	0	0	0	0	0	0	0
[K].KDSSEVTPSLPENTDVNISPK.[S]	2xPhospho [S3(99.6); S19(100)]	72	K7KIF0	K7KIF0 [292-312]	K7KIF0 2xPhospho [S294(99.6); S310(100)]	1	2417.05	78.33	101.5	118.1	88.4	73.9	146.2	85.8	89.6	139.6	146.4	107.7	130.9	160.8	62.1	81.8	106.9	91.7	65.6	83.9	102	90.9	104.2	53.7	87	81.4
[K].KDSSEVTPSLPENTDVNISPK.[S]	1xPhospho [S19(100)]	77	K7KIF0	K7KIF0 [292-312]	K7KIF0 1xPhospho [S310(100)]	1	2337.09	71.95	121.5	108.5	112.1	106.1	131.4	103.1	91.4	77.1	102.3	120.5	154.4	105.9	79.5	89.3	83.4	90.2	81.3	80.5	96.7	104.9	101.6	78.6	92.4	87.4
[R].KDSSDFAFANENLKPPVSAR.[F]	1xPhospho [S3(100)]	4	I1M3D6	I1M3D6 [175-194]	I1M3D6 1xPhospho [S177(100)]	1	2273.06	75.81	103.3	108.7	103.1	126.8	129.9	135.6	96.4	0	0	71.4	106.7	0	89.4	154	211.9	111.1	100.3	123.7	140.6	98.9	141	63.8	87.3	96.1
[R].KDSLELPLNESSLGNR.[F]	1xPhospho [S3(100)]	68	I1KRM9	I1KRM9 [422-437]	I1KRM9 1xPhospho [S424(100)]	1	1851.88	80.72	161.5	152.2	151.5	209.9	210.4	239.4	123.2	108.4	140.3	143.5	172.9	118.7	25	39.1	45.7	39.7	36.1	46.2	55.8	38.3	48.2	27.8	31.6	34.7
[R].KDSLELPLNESFLGNR.[F]	1xPhospho [S3(100)]	28	I1K3A1	I1K3A1 [425-440]	I1K3A1 1xPhospho [S427(100)]	1	1911.92	99.8	124.9	110.5	100.8	95	98.6	121	125.5	285.1	197.9	75.4	121	43.8	55.6	72.6	72.9	102.5	91.3	70	102.8	85.8	90.9	34.3	64.8	57
[K].SERSEDKFCDDIFGETPTGVR.[K]	1xCarbamidomethyl [C9]; 2xPhospho [S4(99.7); T16(100)]	67	A0A0R0I4J2; I1NFH2	A0A0R0I4J2 [614-634]; I1NFH2 [613-633]	A0A0R0I4J2 2xPhospho [S617(99.7); T629(100)]; I1NFH2 2xPhospho [S616(99.7); T628(100)]	2	2605.03	79.48	133.5	140.7	127.2	129.6	175.6	120.4	147.6	137.3	160.2	166.9	235.4	170.9	26.6	48.1	42.2	40	45.9	42.1	40.1	63.5	67.6	43.2	42.1	53.5
[R].KDSFAELLHQLPR.[I]	1xPhospho [S3(100)]	1	A0A0R0FJ58	A0A0R0FJ58 [463-475]	A0A0R0FJ58 1xPhospho [S465(100)]	1	1633.81	93.07	0	22.5	0	57.6	68.7	75.2	99	35.2	11.1	94.3	56.9	0	50.2	110.9	196.8	162.5	188.7	201.4	92.1	71.9	60.7	302.3	188.9	253
[R].KDSDLDLSTLAEVKPLVAK.[Y]	1xPhospho [S3(100)]	56	A0A0R0K4W8	A0A0R0K4W8 [108-126]	A0A0R0K4W8 1xPhospho [S110(100)]	1	2122.1	96.59	141.7	141	151.2	93.3	95.6	155.4	121.8	268.3	245.3	120.5	184.4	40.5	17.2	42.4	38.7	43.6	58.6	49.4	44	55.3	56	55.4	88.4	92.1
[K].KDSDDDPDSVTICEISK.[N]	1xCarbamidomethyl [C13]; 1xPhospho [S3(100)]	66	A0A0R0KI23	A0A0R0KI23 [30-46]	A0A0R0KI23 1xPhospho [S32(100)]	1	2003.82	57.86	146.6	158.2	147.7	149.6	135.2	130.1	243.9	70.8	81.7	320.8	255.4	121.3	28.1	34	30	26.7	31.1	32.8	34.5	54	42.1	35.4	41.3	48.5
[K].KDSDDDPDSITVCEISK.[N]	1xCarbamidomethyl [C13]; 1xPhospho [S3(100)]	76	I1KBM5	I1KBM5 [30-46]	I1KBM5 1xPhospho [S32(100)]	1	2003.82	57.33	144.7	177.6	151.2	140.6	162.3	126.8	146.7	154.6	189.9	188.7	134.1	276.5	27.7	33.1	29.2	27.9	35.6	34.5	41.8	53.9	38.2	23.9	28.4	32.1
[R].KDSDANLSVQEQVKPLVAK.[Y]	1xPhospho [S3(100)]	36	I1M9H2	I1M9H2 [108-126]	I1M9H2 1xPhospho [S110(100)]	1	2149.09	60.71	203.9	174.1	200.7	116.1	99.7	82.2	171.1	125.3	148.6	234.6	145.2	155.3	40	70.1	38.1	36	39.5	43.5	45.9	48.2	45.3	37.3	53.3	46.1
[R].KDSDANLSAHEEVKPLMAK.[Y]	1xOxidation [M17]; 1xPhospho [S3(100)]	25	K7MN43	K7MN43 [108-126]	K7MN43 1xPhospho [S110(100)]	1	2179.01	37.15	168.5	187.6	180.5	148.9	85.7	128.1	157.1	82.2	75.2	215.1	91.8	127.2	45.8	83.8	47.5	67.4	51.8	69.1	52.8	70.5	37.3	78.5	74.8	72.6
[R].KDSDANLSAHEEVKPLMAK.[Y]	1xPhospho [S3(100)]	20	K7MN43	K7MN43 [108-126]	K7MN43 1xPhospho [S110(100)]	1	2163.02	44.55	314.1	207.9	238.2	173.6	59.8	34.7	229.3	127.9	143.5	179.4	93.8	117.7	0	65.2	24.5	61.7	50	37.8	49.2	60.5	36.2	5.2	50.6	39.3
[R].KDSFSDLLLHLPR.[I]	1xPhospho [S3(100)]	75	I1KDG3; I1JWD7	I1KDG3 [500-512]; I1JWD7 [500-512]	I1KDG3 1xPhospho [S502(100)]; I1JWD7 1xPhospho [S502(100)]	1	1620.81	99.71	122	91.3	141.3	127.8	134.3	163.9	242.5	0	0	110.4	139.1	0	14.6	50.9	59.3	105.4	109.7	129.8	81	102	100.5	130.2	111.5	132.5
[K].KDSTEEGEAAAEETKK.[S]	1xPhospho [S3(99.8)]	34	I1N1Y6; C6T968	I1N1Y6 [132-147]; C6T968 [132-147]	I1N1Y6 1xPhospho [S134(99.8)]; C6T968 1xPhospho [S134(99.8)]	2	1802.77	20.45	49.4	142.9	55.3	87.3	54.7	154.9	89.1	0.3	0	61.8	77	0	142.9	185.7	225.5	126.4	170.9	141	154.5	131.2	103.3	20.4	106.7	119.1
[K].KEDADCSNHSDGLNTFGHGVHNDLDIEK.[V]	1xCarbamidomethyl [C6]; 2xPhospho [S7(100); S10(100)]	11	I1JU76	I1JU76 [337-364]	I1JU76 2xPhospho [S343(100); S346(100)]	1	3284.3	65	159.6	203.8	177.4	180.5	161.5	122.8	175.4	115.3	150.7	187.3	184.5	126.2	0	59.5	0	0	48.7	30.7	43.8	68	89.3	0	39.7	75.3
[K].KEDADCSNHSDGLNTFGHGVHNDLDIEK.[V]	1xCarbamidomethyl [C6]; 1xPhospho [S10(100)]	37	I1JU76	I1JU76 [337-364]	I1JU76 1xPhospho [S346(100)]	1	3204.33	59.99	161.6	198.7	170.1	137.8	127.7	125.7	201.7	132.5	112.6	181.9	118.2	164.3	0	54.5	26.4	60.8	42.1	48.6	41.4	84.1	61.7	10.8	72.1	64.7
[R].KEAPPKPSPSVTTPASPPQNR.[Q]	1xPhospho [S16(100)]	80	I1K4V1	I1K4V1 [230-250]	I1K4V1 1xPhospho [S245(100)]	1	2266.12	36.72	129.3	113.2	111.2	117.4	70.6	69.3	101.1	81.6	83.8	96.6	82	104.8	153.9	129.7	70.7	133	78.3	138.1	100.9	125.6	53.2	61.7	99.4	94.8
[R].KEAEEEEETEEEEEEDVCQHK.[N]	1xCarbamidomethyl [C18]; 1xPhospho [T9(100)]	39	A0A0R0I022	A0A0R0I022 [37-57]	A0A0R0I022 1xPhospho [T45(100)]	1	2715.01	31.65	162.3	148.3	192.8	162.5	99.6	139.5	172.9	113.3	128.8	181	104.7	187.6	58.9	57.7	73.2	57	55.8	49.9	47.3	53.3	34.9	22.4	50.3	45.9
[R].KEAAAEEEETEEEEEDDVDHHNNSTFVPGPLLSLK.[D]	1xPhospho [T10(100)]	19	A0A0R4J4R0	A0A0R4J4R0 [40-74]	A0A0R4J4R0 1xPhospho [T49(100)]	1	4017.74	88.83	22.6	114.8	215.7	167.7	185.5	221.9	54.5	53.4	90.8	34.3	32	165	19.6	91	203.6	134.4	13.3	53.5	53.7	42.4	41.9	292	44.5	52.1
[R].VLTTDEIDEHLTAISERD.[-]	1xPhospho [S15(100)]	23	A0A0R4J3L5	A0A0R4J3L5 [229-246]	A0A0R4J3L5 1xPhospho [S243(100)]	1	2136.97	80.11	104.8	100	84.1	104	114.4	141.7	107.1	12.7	26.8	70.3	116.4	19.6	126.6	118.9	122.9	103	99.9	107.7	105.3	139.3	141.6	112.5	103.3	117.3
[K].SESAKQSLEESTHFDQVVK.[K]	2xPhospho [S3(99.6); S7(100)]	21	K7KTE8	K7KTE8 [275-293]	K7KTE8 2xPhospho [S277(99.6); S281(100)]	1	2308.97	61.33	105.5	76.2	68.7	77.6	97.6	77.7	81.1	203.6	185.3	133.9	130.8	249.8	67.6	93.8	69	91.6	56.3	65.9	65.2	71.5	92.2	91.4	69.6	78.3
[K].KDTSSLLVTSASNASDAR.[S]	1xPhospho [S12(100)]	4	A0A0R0L8J5	A0A0R0L8J5 [720-737]	A0A0R0L8J5 1xPhospho [S731(100)]	1	1902.88	47.9	0	0	0	0	0	0	0	0	0	0	0	0	218.1	252.4	291	267.5	232.4	224.5	332.4	170.1	110.2	74.5	89.9	136.9
[R].TSSHLDTYLDPAFMSLIK.[D]	1xPhospho [T/S/Y]	57	I1JEB2	I1JEB2 [317-334]		0	2118.98	110.92	105.2	97	85.8	93.4	81.9	93.1	96.2	485.6	322.2	52.9	91.9	228	29.8	44	57.4	41.9	56.7	54.2	48.9	42.4	53.9	36.6	45.1	56
[R].KDTGDNDVLGSEFNCESR.[S]	1xCarbamidomethyl [C15]; 1xPhospho [S11(100)]	81	A0A0R0INL6; I1MJ44	A0A0R0INL6 [310-327]; I1MJ44 [309-326]	A0A0R0INL6 1xPhospho [S320(100)]; I1MJ44 1xPhospho [S319(100)]	1	2122.84	57.09	194	158.4	174.9	156.4	130	119.5	145.6	119.8	128.5	146.9	110.5	149.3	80.9	70.9	54.8	55.1	49	42.4	51.7	64.7	52	37	58.2	49.3
[R].TGSVGAGCSQLLSDMQAFK.[A]	1xCarbamidomethyl [C8]; 1xPhospho [S3(99.6)]	12	I1JJB4; K7M4H9	I1JJB4 [421-439]; K7M4H9 [423-441]	I1JJB4 1xPhospho [S423(99.6)]; K7M4H9 1xPhospho [S425(99.6)]	0	2036.88	101.91	152.7	200.7	172.6	194.7	168	78.2	118.4	520.1	424.8	75.5	79.5	67	0	0	56.7	0	34.2	0	28.1	28.8	0	0	0	0
[K].KEFSPEREPEPESFEEEEVDSK.[I]	2xPhospho [S4(100); S13(100)]	43	I1LFX6	I1LFX6 [785-806]	I1LFX6 2xPhospho [S788(100); S797(100)]	2	2813.11	66.29	89.1	72.2	61.4	85.2	101.8	99.1	97.5	128.2	122.3	130.2	145.2	169.2	95.8	88.2	83.9	141.2	121.4	90.2	58.6	93.7	84.1	65	87.3	89
[K].KAWGSEDGGVANGSVEKPK.[S]	1xPhospho [S14(100)]	12	K7M9X4	K7M9X4 [282-300]	K7M9X4 1xPhospho [S295(100)]	1	1995.92	32.85	289.4	307.9	241.7	273.5	151.8	46.4	260.4	62.8	65.5	224.1	119.3	59.5	43.8	48.3	0	33.1	31.2	25	45.7	35.7	0	0	17.4	17.5
[K].SMTGEHVAQPSSPR.[D]	1xPhospho [S12(100)]	122	K7LCK9	K7LCK9 [113-126]	K7LCK9 1xPhospho [S124(100)]	0	1563.66	26.16	122.6	162.1	110.3	130.7	78.5	116.9	172.2	78.3	79.4	145.4	71.7	73.4	131.8	155.7	98.1	93.7	115.9	79.6	86.4	106.9	45.9	11.3	72.9	60.4
[R].KAEALASGIDWLSDDSDDEPQKENR.[E]	2xPhospho [S13(100); S16(100)]	11	K7LSR3	K7LSR3 [605-629]	K7LSR3 2xPhospho [S617(100); S620(100)]	2	2949.22	83.61	143.4	72.9	103.1	81.6	116.5	71.4	104.7	77.4	40.1	96.9	141.3	0	0	140.7	141.7	78.9	98.2	129.8	111.7	200.4	147.9	0	152.1	149.5
[K].SMTGEHVAQPSSPR.[D]	1xOxidation [M2]; 1xPhospho [S12(100)]	61	K7LCK9	K7LCK9 [113-126]	K7LCK9 1xPhospho [S124(100)]	0	1579.66	21.41	40.1	98	44.5	98	152.4	354.7	70	109.8	26.6	150.9	119.5	144.3	75.5	86.4	74.2	45.5	64.7	73.3	54	68.6	65.8	210.3	86.5	86.3
[R].KADRYPMSPSLLHDNSLATISGK.[D]	1xPhospho [S8(100)]	5	I1KNQ8	I1KNQ8 [1158-1180]	I1KNQ8 1xPhospho [S1165(100)]	2	2581.25	80.21	260.6	192.4	229.3	157.2	201.7	136.6	196.9	83.8	105.5	171	251.9	119.3	0	0	0	0	0	45.2	0	85	89.2	0	42.2	32.1
[K].SMTGEHVTQPSSPR.[D]	1xPhospho [S12(100)]	73	K7MCG4	K7MCG4 [112-125]	K7MCG4 1xPhospho [S123(100)]	0	1593.67	26.19	124.6	176.9	122.1	156.3	85.7	117.5	195.4	36.3	36.1	150.6	70.8	33.2	137.5	182.5	98.3	93	106.6	80.9	89.6	99.1	48.4	12.3	81	65.3
[K].KAAVAAASPPAENSGDIESNTTELQDK.[L]	1xPhospho [S8(100)]	43	I1KH95	I1KH95 [392-418]	I1KH95 1xPhospho [S399(100)]	1	2794.28	57.78	103.8	97.4	62.3	73.7	114.5	61.3	113.7	12.4	12.1	81.6	58.8	14.2	186	159.6	126.1	125.9	127.1	140.9	133	151.2	119	84.5	125.3	115.6
[K].SMTGEHVTQPSSPR.[D]	1xOxidation [M2]; 1xPhospho [S12(100)]	38	K7MCG4	K7MCG4 [112-125]	K7MCG4 1xPhospho [S123(100)]	0	1609.67	21.46	43.4	113	71.7	127.3	144.7	364.9	114.3	12	61.2	141.7	122.6	161	64.2	73.8	72.9	37.2	64	58.6	50.5	63	64.8	200.6	87.3	85.1
[K].TGSPQAGDFFQR.[S]	1xPhospho [S3(100)]	74	I1M635	I1M635 [920-931]	I1M635 1xPhospho [S922(100)]	0	1390.58	60.51	106.9	106	91.7	110.2	109.7	133.9	116.1	36	35.7	108.8	125.7	37.4	113.2	115.5	74.6	118	107.7	111.2	104.2	121.1	124	63.5	117.8	110.9
[R].KAAALPDSPVEEPK.[L]	1xPhospho [S8(100)]	35	I1M1Z5	I1M1Z5 [106-119]	I1M1Z5 1xPhospho [S113(100)]	1	1531.74	42.24	103.3	93.6	114.8	108.3	67.9	77.1	93	82.9	106.7	119.3	95.1	155.9	146.4	127.6	117.2	98.3	92.8	100.1	101.7	93.2	72.8	79.8	78.2	74
[K].SEQPALSDDATNPDSNNVVQEEPGSSNASGSSSSK.[E]	1xPhospho [S7(100)]	26	I1KZ38	I1KZ38 [44-78]	I1KZ38 1xPhospho [S50(100)]	0	3572.48	57.95	89.1	118	96.6	116.4	98.3	125	119.7	81.5	95.2	101.4	78.8	101.8	84.2	117.9	93	114.4	103.4	119.3	111.9	165	91.4	43.3	134.5	0
[K].KAESDLIASEIQR.[K]	1xPhospho [S4(100)]	4	I1LJY4; I1LQL7	I1LJY4 [134-146]; I1LQL7 [134-146]	I1LJY4 1xPhospho [S137(100)]; I1LQL7 1xPhospho [S137(100)]	1	1539.74	58.45	234.9	232.2	213.5	181.7	177.1	225.1	80	133.6	140.7	193.4	192.8	125.7	43.9	28.8	8.9	27.1	25.7	37.8	0	20.9	42.1	3.3	0	30.7
[R].KAIGDDGNDSDEEAKR.[S]	1xPhospho [S10(100)]	1	I1MIK6	I1MIK6 [111-126]	I1MIK6 1xPhospho [S120(100)]	2	1799.74	18.92	5.9	0	0	0	0	14.3	0	0	0	0	0	0	19.3	79.1	20.1	14.3	0	11.3	9.6	13.7	6.5	2187.4	10.4	8.2
[K].NLGDEKPAVEEDVADGNKDSPTNETEEK.[E]	1xPhospho [S20(100)]	50	I1N466; C6TH20	I1N466 [203-230]; C6TH20 [204-231]	I1N466 1xPhospho [S222(100)]; C6TH20 1xPhospho [S223(100)]	1	3110.33	47.44	95.9	99.4	109.5	115.2	74.2	66.5	106.8	82.4	63.7	112.9	75.6	73.7	115	138.8	113.8	121.3	120.8	130	111.4	65.3	76.4	106.8	122.1	102.3
[R].KALDLSSSGSPR.[A]	1xPhospho [S10(99.7)]	8	I1MDN1; I1KUM8	I1MDN1 [520-531]; I1KUM8 [531-542]	I1MDN1 1xPhospho [S529(99.7)]; I1KUM8 1xPhospho [S540(99.7)]	1	1297.61	28.39	117.1	200.1	114.8	232.7	175.9	175.7	253	0	0	240.8	156.2	64.5	55.4	84	64.9	67.1	57	62.2	73.5	65.8	41.5	0	49.5	48.4
[R].KAHADDDSDHIVELASGNVQLITTK.[E]	1xPhospho [S8(100)]	136	I1MQP4	I1MQP4 [7-31]	I1MQP4 1xPhospho [S14(100)]	1	2757.31	82.07	183.3	176.8	180.3	146.6	217.5	175	192.9	104	120.1	189.2	208.3	170	11.9	21.6	22.4	16.2	24.7	19.6	16.5	37.1	38.5	39.2	31.1	57.4
[K].NLGDEKPAVEEDVADGNKDSPTNETEEKEPEDK.[E]	1xPhospho [S20(100)]	226	I1N466; C6TH20	I1N466 [203-235]; C6TH20 [204-236]	I1N466 1xPhospho [S222(100)]; C6TH20 1xPhospho [S223(100)]	2	3708.59	47.06	88.6	76.2	85.7	80.7	88.6	65.5	68.2	126.1	110.3	113.3	71.2	142.2	135.7	112.4	105.1	118.9	111.3	126	99.3	95.9	76.4	90.2	115.5	96.6
[K].NLGDLIANAAGGGAPVAVAAAPVAASGGGGAAAAAPAAEEK.[K]	1xPhospho [S26(100)]	8	K7N0E2	K7N0E2 [54-94]	K7N0E2 1xPhospho [S79(100)]	0	3506.73	107.28	0	0	0	0	0	0	156.3	0	376.1	0	0	0	238.2	0	0	0	273.3	374.4	195	352.3	0	434.4	0	0
[R].KAGESGQGVINQSKSPR.[G]	1xPhospho [S15(100)]	13	K7KHY4	K7KHY4 [885-901]	K7KHY4 1xPhospho [S899(100)]	2	1822.88	20.93	96.4	216.9	54.5	103.4	113	204.7	90.7	174.4	160.7	0	182	220.9	59.3	55.7	123.2	0	60.9	37.4	0	64.7	48.1	238	31.9	63.1
[K].KAESPTQLLEENNCNDVGDAEK.[E]	1xCarbamidomethyl [C14]; 1xPhospho [S4(99.8)]	69	I1K9I0	I1K9I0 [502-523]	I1K9I0 1xPhospho [S505(99.8)]	1	2541.08	63.2	155.6	126.2	103.8	170.6	135	103.5	210.5	131.5	125.5	114.2	124.9	128.1	61.9	61.2	52.3	66	69.4	55.9	64.7	68.4	70.2	50.3	81.9	68.5
[K].KAAAAASPPAENSGDIESNTVELQDK.[L]	1xPhospho [S7(100)]	30	I1MJY7	I1MJY7 [391-416]	I1MJY7 1xPhospho [S397(100)]	1	2693.23	57.2	106.1	126.4	90.9	87.5	91	72.5	92.4	85.5	88.1	102.7	75.1	129.5	171.4	107.6	96.4	84.5	88	122.4	113.7	86.1	91.4	108.2	102.6	79.9
[K].HYYPYQPHPPSTTDHSFSPTPGVDVVFPFEFSSGK.[W]	1xPhospho [S/T/Y]	63	I1LH59	I1LH59 [69-103]		0	4031.8	105.23	174.2	173	192.2	182.6	176.1	75.1	181	163.9	197.1	151	208.5	65.7	19.5	37.8	51.1	29.5	33	46.7	27.9	38.1	40.3	45.3	48.8	41.5
[K].SEQDLASLKSPHSVDISSSSAMDEEQLR.[L]	1xOxidation [M22]; 1xPhospho [S]	2	I1NC98	I1NC98 [762-789]		1	3142.39	70.76	0	0	0	324.7	724.7	961.9	0	0	0	0	169.4	219.2	0	0	0	0	0	0	0	0	0	0	0	0
[R].NLGLPSEEEEQEEEEEIPANNPAPVTGEER.[L]	1xPhospho [S6(100)]	8	I1KIX7	I1KIX7 [92-121]	I1KIX7 1xPhospho [S97(100)]	0	3415.47	89.25	97.7	100.9	139	164	102	184.8	92.4	211.3	307.6	0	110	311.8	38	61.1	74.6	0	45.7	58.3	48.1	51.4	0	0	116.6	84.9
[R].TSSFLNSYAQGFNMNPIGGYGVR.[M]	1xOxidation [M14]; 1xPhospho [S3(99)]	29	I1JJG3	I1JJG3 [205-227]	I1JJG3 1xPhospho [S207(99)]	0	2576.13	103.94	83	133.7	95.1	143.6	164	225.6	90.6	222.7	124.6	76.7	94	54.3	64	49.5	73.3	49.3	68.9	85.2	67.1	49.2	69.5	170.3	61.1	84.7
[R].HWESEDSGEGSEELEEEDVK.[V]	2xPhospho [S4(100); S7(100)]	3	K7KTN0	K7KTN0 [191-210]	K7KTN0 2xPhospho [S194(100); S197(100)]	0	2479.87	57.21	109.8	94.3	157.3	0	0	46.9	82.9	170	201.3	0	144.6	259.5	97.5	117.3	89.9	99.7	113	82.8	88.6	114.6	84.1	44.9	91.4	109.6
[K].HVVQNANELSASSENPEVEEKQEDLSPPSGCSK.[E]	1xCarbamidomethyl [C31]; 1xPhospho [S26(100)]	36	I1KDG4	I1KDG4 [1796-1828]	I1KDG4 1xPhospho [S1821(100)]	1	3675.61	58.37	0	0	0	0	0	0	0	0	0	0	0	0	187.7	225.5	109	284.9	268.4	228.5	216	292.6	174.3	51.4	150.2	211.6
[K].HVTQADQARPDTPVTEIEVLPK.[D]	1xPhospho [T12(100)]	15	I1JF81	I1JF81 [1629-1650]	I1JF81 1xPhospho [T1640(100)]	0	2524.24	72.41	161	133.7	211.8	178.4	185.3	178.2	198.1	0	0	126.4	177.6	0	78.2	77.8	87.7	84.4	84.6	65.7	59.5	86.5	90.6	0	66.3	68.4
[R].VIYGPEKPLSLRPYESSDEEELHEER.[R]	2xPhospho [S16(100); S17(100)]	18	A0A0R0G3X1	A0A0R0G3X1 [233-258]	A0A0R0G3X1 2xPhospho [S248(100); S249(100)]	0	3261.44	78.89	217.9	177.7	209.2	120.6	396.6	132.3	236.3	14.5	0	141.1	216.8	38.7	0	33.5	8.8	0	25.4	48.4	15.8	112.5	50.5	13.9	70.9	118.5
[K].HYAEDIKEPLSPESLPVQK.[Q]	1xPhospho [S11(100)]	9	K7MNM7	K7MNM7 [916-934]	K7MNM7 1xPhospho [S926(100)]	1	2260.09	72.85	83.4	86	90.6	106.8	142.8	91.6	91.7	64.4	0	83.6	118.1	0	130.6	150.4	155.5	148.2	131	94.8	99.4	117.1	105.1	88	105.9	115.2
[R].HYSEEEDDRELAR.[K]	1xPhospho [S3(100)]	69	A0A0R0EZ82	A0A0R0EZ82 [210-222]	A0A0R0EZ82 1xPhospho [S212(100)]	1	1728.69	26.77	171.9	158.2	211.1	173.3	150.6	211.9	241.3	75.1	81.2	168.9	195.8	116.8	42.2	46.9	26.4	29.7	45.3	33.3	46.1	52.1	37.4	20	39.9	24.6
[K].HYQQLSPSEHDIESQPIMVHSVNNHDGYEK.[Y]	1xOxidation [M18]; 1xPhospho [S6(99.5)]	3	I1NDM9	I1NDM9 [67-96]	I1NDM9 1xPhospho [S72(99.5)]	0	3614.56	57.22	0	0	0	688.6	850.6	519.3	341.4	0	0	0	0	0	0	0	0	0	0	0	0	0	0	0	0	0
[K].HYQQLSPSEHDIESQPIMVHSVNNHDGYEK.[Y]	1xPhospho [S6(99.6)]	5	I1NDM9	I1NDM9 [67-96]	I1NDM9 1xPhospho [S72(99.6)]	0	3598.57	62.14	57.6	64.4	0	516.8	386.1	218.5	341.2	273.5	327	0	0	0	0	0	0	37.8	0	25.9	27	31.4	50.8	0	41.8	0
[R].HYQAESPEHDIENQSILVHSVLR.[D]	1xPhospho [S6(100)]	18	I1NDM8	I1NDM8 [67-89]	I1NDM8 1xPhospho [S72(100)]	0	2781.3	83.86	141.1	164.7	136	188.7	165.3	143.8	130	125.9	106.7	108	162.9	93	28.1	54.8	45.2	51	51	45.6	55.6	52	73.6	53.8	114.1	109.2
[R].TGSNNGESVQVLCSYKR.[I]	1xCarbamidomethyl [C13]; 1xPhospho [S14(100)]	2	I1KXP5	I1KXP5 [144-160]	I1KXP5 1xPhospho [S157(100)]	1	1978.87	45.24	134.6	147.5	138.9	328.8	343.1	243.2	226.7	49.1	66.7	251.2	114.2	67.9	122.7	60.9	0	0	0	0	0	54.8	49.8	0	0	0
[R].HYIGCLYFVPAPGFEAYGDPTSYPGSSNNKGSNSELIDEEPLK.[L]	1xCarbamidomethyl [C5]; 1xPhospho [S34(99.4)]	28	I1KQP5	I1KQP5 [293-335]	I1KQP5 1xPhospho [S326(99.4)]	1	4800.15	108.61	284.3	285.8	235.3	170.2	285.9	265	163.3	39.8	0	238.9	332.9	0	0	0	0	0	0	0	0	0	0	0	46	52.6
[K].HYAEDIKEPLSPESVPVQK.[Q]	1xPhospho [S11(100)]	29	I1M8P9	I1M8P9 [915-933]	I1M8P9 1xPhospho [S925(100)]	1	2246.07	65.09	99.6	86.9	111.7	131.6	103.1	76.1	114.8	53.1	0	97.8	99.9	78.9	126	130.3	99.5	134.4	134.9	117	105.9	105.8	86.6	68.9	115	122.3
[R].HYYFPDLDPTAEIHESNSQQSPPPPDLAAPSAEPESSGHK.[R]	1xPhospho [T/S/Y]	4	A0A368UIF0	A0A368UIF0 [33-72]		0	4422.95	93.97	280.6	187.5	221.4	120.6	190	171.7	138.8	183.5	179.2	215	315.8	103.6	28.6	28.8	0	0	0	0	0	0	0	0	34.8	0
[K].TGSQDLPAKSPSTDSSLPHR.[K]	1xPhospho [S10(100)]	3	K7L2Y3	K7L2Y3 [403-422]	K7L2Y3 1xPhospho [S412(100)]	1	2160.99	38.08	0	0	0	199.3	123.1	68.1	231.7	784.3	740.5	36.3	0	216.7	0	0	0	0	0	0	0	0	0	0	0	0
[R].SMSLGGMDYVDPK.[R]	1xOxidation [M]; 1xPhospho [S3(100)]	140	I1L0L0	I1L0L0 [16-28]	I1L0L0 1xPhospho [S18(100)]	0	1495.58	66.55	113.8	113.8	122	142.5	113.9	134.2	114.3	60.1	88.4	136.5	127.5	97.9	91.2	97.8	91.9	95.6	82.4	113.6	106.3	77.4	108	24.2	77.5	69.1
[K].KASSSTNIVDDLSSIFGAAPTSGEFQEVEGETEER.[R]	1xPhospho [S3(99.6)]	67	K7L479	K7L479 [762-796]	K7L479 1xPhospho [S764(99.6)]	1	3767.68	117.23	107.9	110.9	95.4	70.2	85.1	79.8	149.5	344.3	207.7	119.5	125.1	365.1	0	48.2	65.6	35.7	32.9	54.2	32.7	41.2	47.9	67.1	61.9	52.2
[K].VLVPGEPNISYICSR.[Y]	1xCarbamidomethyl [C13]; 1xPhospho [S10(99.8)]	73	I1JKE0	I1JKE0 [291-305]	I1JKE0 1xPhospho [S300(99.8)]	0	1783.84	91.45	139.1	98.6	137.7	130.1	139.7	164.9	102.4	58.7	85	109.7	181.2	84	69.9	67	77	60.7	72.5	93.3	67.7	83.8	100	66.3	106.6	104
[K].KASSSTNIVDDLSSIFGAAPSSSGEFQEIEGETEER.[R]	1xPhospho [S3(99.6)]	80	I1KBN1; K7KLE6	I1KBN1 [749-784]; K7KLE6 [739-774]	I1KBN1 1xPhospho [S751(99.6)]; K7KLE6 1xPhospho [S741(99.6)]	1	3854.71	117.18	112.2	125	103.9	66.6	74.4	77.9	142	347.2	157.3	133.1	127.6	376.7	14.8	39	70.4	33.3	30.1	43.1	32	45.7	51.5	69.7	67.9	58.4
[K].KASSSDHHQAFDQQHLQHR.[Q]	1xPhospho [S]	10	K7LVQ9	K7LVQ9 [123-141]		1	2337.03	20.26	228.2	375.7	192.1	209.2	200.7	329.4	263.9	0	0	321.1	276.3	0	0	0	0	0	0	0	0	0	0	0	0	3.4
[K].SEQQASLSASSSFSHDDISGMPENPPK.[N]	1xOxidation [M21]; 1xPhospho [S]	33	I1LJN8	I1LJN8 [22-48]		0	2929.22	60.53	78.5	123.6	74.3	134.8	138.2	126.8	58.1	0	0	67.5	76.4	0	128	112.7	142.4	109.6	96	171.3	178.6	85.7	87.1	160.5	127	122.8
[K].KASSSDHHHQSFDQQHLQHR.[Q]	1xPhospho [S]	23	A0A0R0GWQ9	A0A0R0GWQ9 [124-143]		1	2490.08	18.99	96	467.9	197.1	259.1	364	380.4	315.4	0	0	180.3	139.8	0	0	0	0	0	0	0	0	0	0	0	0	0
[R].KASPDQLEQQPPLKK.[A]	1xPhospho [S3(100)]	89	I1JDP3	I1JDP3 [423-437]	I1JDP3 1xPhospho [S425(100)]	2	1786.91	36.67	141.2	120.1	146.1	81.6	65.6	59.2	97.3	48.8	42.4	104.9	72.5	64.2	169.8	170.1	97.1	156	106	117.5	101.3	107.8	49	79.6	110.6	91.3
[R].KASPDQLEQQPPLK.[K]	1xPhospho [S3(100)]	52	I1JDP3	I1JDP3 [423-436]	I1JDP3 1xPhospho [S425(100)]	1	1658.81	45.93	116.7	93.5	108.6	80.2	87.9	71.9	93.9	94.1	88	109.9	77.8	151.2	121.5	112.7	79.3	117.2	117.8	102.3	107	101.3	84.1	58.4	115.2	109.3
[K].KASLDSSIEEEPSDNESVVEKK.[T]	1xPhospho [S13(100)]	36	I1J631	I1J631 [49-70]	I1J631 1xPhospho [S61(100)]	2	2500.13	47.4	19.3	22.2	30.2	12.6	20.2	17.8	18.1	6.9	8.3	17.4	20.8	0	221.7	306.8	103.4	204.4	219.1	173.6	210.1	170.6	160.4	116	160.1	159.9
[K].KASLDSSIEEEPSDNESVVEK.[K]	1xPhospho [S13(100)]	26	I1J631	I1J631 [49-69]	I1J631 1xPhospho [S61(100)]	1	2372.04	53.93	26.4	27.5	22.6	21.9	15	14.6	28.2	16	15.2	20.5	18.9	87.2	199.5	204.4	168.5	183.7	172.6	164.4	180.9	160.9	150.7	165.3	171.7	163.1
[K].KASLDSAIEEELSDNESLVEKK.[T]	1xPhospho [S13(100)]	7	I1JEH3	I1JEH3 [49-70]	I1JEH3 1xPhospho [S61(100)]	2	2514.19	90.22	0	0	0	0	125.5	141.7	66.3	275.5	0	0	0	0	0	268.1	197.9	209.6	163.5	121.2	0	0	0	515.9	314.7	0
[K].KASLDSAIEEELSDNESLVEK.[K]	1xPhospho [S13(100)]	59	I1JEH3	I1JEH3 [49-69]	I1JEH3 1xPhospho [S61(100)]	1	2386.09	94.98	32.6	23.5	15.8	21	21.1	33.7	21.8	15.9	14.5	23.7	30.7	5	95.1	143.4	167.9	135.6	161.8	138.2	122	183.6	162.4	330.2	254.9	245.4
[K].KASVEENFNNVLSPDMNK.[T]	1xPhospho [S13(100)]	50	I1MYV2	I1MYV2 [331-348]	I1MYV2 1xPhospho [S343(100)]	1	2115.94	70.75	154	95.8	44	124.2	132.9	88.4	133.4	0	0	93.6	119.8	0	117.5	116.1	124.7	151.8	137.6	135.6	130.8	144.5	145.7	24.8	103	81.6
[K].KASVEENFNNVLSPDMNK.[T]	1xOxidation [M16]; 1xPhospho [S13(100)]	55	I1MYV2	I1MYV2 [331-348]	I1MYV2 1xPhospho [S343(100)]	1	2131.94	61.78	90.7	93.3	97.4	103.7	114.6	142.7	70.4	45	52.5	115.2	106	98.1	94.9	88.4	81.9	92.5	126.7	125.8	73.4	93.4	102.7	164.7	102.8	123.1
[R].SEQSAPVFTPPQTQPLASYPQNIR.[D]	1xPhospho [T9(100)]	30	Q2V732	Q2V732 [141-164]	Q2V732 1xPhospho [T149(100)]	0	2736.3	95.93	116	97	107.9	61.6	77.2	86	56.1	194.5	276.7	60.3	124.5	61.6	85.3	64.5	85.7	86.4	77	97.5	107.3	90.1	117.3	65.7	102.4	101.4
[K].NLEMEANIADVDTDDEVNEAEEYEAWK.[V]	1xOxidation [M4]; 1xPhospho [T13(100)]	26	I1K3R8	I1K3R8 [241-267]	I1K3R8 1xPhospho [T253(100)]	0	3238.29	98.58	111.6	80.8	101.7	107	122.1	151.5	111.2	109	78.5	100.1	191.6	8.4	86	70.8	110.6	56.8	76.6	105.9	76.4	102.3	119.9	165.3	79	76.9
[R].SMSLDNNYNSIMNK.[Y]	1xOxidation [M]; 1xPhospho [S3(100)]	28	I1M4N8	I1M4N8 [567-580]	I1M4N8 1xPhospho [S569(100)]	0	1726.68	59.4	41.9	47	76.2	92.2	79.2	70.9	45	59.4	25.4	33.6	41	50.6	173	161.2	143.8	140.6	147.7	175.9	163	181.8	145.4	27.9	147.4	129.6
[K].KATLGPSVFATVSTPSSPSSSSSSSFPSLIQDRPVFAAPAPIITPTVR.[E]	1xPhospho [T11(100)]	2	I1N5Q1	I1N5Q1 [23-70]	I1N5Q1 1xPhospho [T33(100)]	1	4923.52		0	0	0	0	0	0	0	0	0	0	0	0	0	0	0	0	0	0	0	0	0	0	0	0
[K].KATESSSAANSAAAAASDDEMEEDGKK.[S]	1xOxidation [M21]; 1xPhospho [S17(100)]	44	K7M1T5	K7M1T5 [167-193]	K7M1T5 1xPhospho [S183(100)]	2	2767.12	24.9	122.2	220.2	149.1	187.7	187.4	344.5	0	81	96.9	192	146.9	206.1	49.6	46.9	28.3	28.5	36.7	34.2	18	60.3	26.4	43.3	57.4	36.4
[K].KATESSSAANSAAAAASDDEMEEDGKK.[S]	1xPhospho [S17(100)]	47	K7M1T5	K7M1T5 [167-193]	K7M1T5 1xPhospho [S183(100)]	2	2751.13	29.48	205.7	240.1	184.5	225.6	106.1	70.3	236.4	143.4	134.4	191.2	92.3	126.3	55.4	53.8	24.9	50.1	45.4	41.1	46.4	42.3	25.5	4.1	32.9	21.6
[K].KATESSSAAAISDDEMEEDGKK.[S]	1xOxidation [M16]; 1xPhospho [S12(100)]	41	K7M9X4	K7M9X4 [160-181]	K7M9X4 1xPhospho [S171(100)]	2	2394.99	24.28	108.7	205.3	150.9	145.9	154.7	348.3	189.7	89.2	102.2	230.2	150.8	206.9	44.7	28.4	23.6	14.2	26.3	22.6	24.1	27.2	25.4	28.6	30.4	21.8
[K].KATESSSAAAISDDEMEEDGKK.[S]	1xPhospho [S12(100)]	49	K7M9X4	K7M9X4 [160-181]	K7M9X4 1xPhospho [S171(100)]	2	2378.99	30.68	268.7	278.9	195	207.5	113	80.7	231.9	122.6	134.2	136.3	132.1	141	35.4	35.5	21.9	35.3	32.1	31.5	45.8	38.9	22.9	6.9	33.5	18.3
[R].KASYTSAASTQNSDLSGVDALDSSNAAR.[G]	1xPhospho [S3(100)]	34	K7MCM1	K7MCM1 [344-371]	K7MCM1 1xPhospho [S346(100)]	1	2867.27	65.64	58.9	58.9	87.7	92.5	76.3	69.5	93.9	24.4	0	84.3	89	27	171.1	142.7	151.1	143.9	99	104.5	190.1	124.8	116.6	131	136.9	125.7
[K].KASVEENINNVSSPDLNKTNSSDDVGYSEK.[L]	3xPhospho [S13(99.4); S21(99.4); S22(99.4)]	47	K7LRU6	K7LRU6 [330-359]	K7LRU6 3xPhospho [S342(99.4); S350(99.4); S351(99.4)]	2	3480.41	63.23	107.5	109.1	80	90.4	99.6	74.9	107.8	63.4	82.4	143.1	123.7	103	7.3	115.1	78.8	91.1	105.3	107.5	103.9	155.4	132.5	38.9	137.6	141.7
[K].KASVEENINNVSSPDLNKTNSSDDVGYSEK.[L]	2xPhospho [S13(99.6); S21(100)]	83	K7LRU6	K7LRU6 [330-359]	K7LRU6 2xPhospho [S342(99.6); S350(100)]	2	3400.45	58.69	95.8	128	85.6	95.9	102.3	66.3	98	64.8	77.8	120.7	118.1	85	96	124.7	81.6	135.5	129.2	105.7	100.9	122.1	99.2	70.7	93	103.2
[K].KASVEENINNVSSPDLNK.[T]	2xPhospho [S12(100); S13(100)]	38	K7LRU6	K7LRU6 [330-347]	K7LRU6 2xPhospho [S341(100); S342(100)]	1	2117.92	49.42	150.1	149.3	113	104.9	104.7	66.4	108.2	49.9	43.5	153.7	110.5	52.8	43.2	142.3	78.6	85.6	119	121.8	92.4	138.4	89.4	45	138.2	99.1
[K].KASVEENINNVSSPDLNK.[T]	1xPhospho [S13(100)]	10	K7LRU6	K7LRU6 [330-347]	K7LRU6 1xPhospho [S342(100)]	1	2037.95	47.44	92.4	109.2	167.2	120.1	0	0	236.6	209.7	174.9	94.8	119.4	227	67.8	163.1	34.3	67.7	47.6	41.6	51.9	71.5	45.5	44.5	103.7	109.6
[K].KASVEENFNNVLSPDMNK.[T]	1xOxidation [M16]; 2xPhospho [S3(100); S13(100)]	1	I1MYV2	I1MYV2 [331-348]	I1MYV2 2xPhospho [S333(100); S343(100)]	1	2211.9	68.82	81.1	107.6	107.8	87.9	244.9	173.5	92.3	54.1	79.8	156.9	128	117.5	59.3	74.8	67	90.8	90.3	76.2	44.2	81.6	80.2	170.9	48.9	84.3
[K].KASKEFNSVGDDINSLSTSIEGGTK.[W]	1xPhospho [S3(99.7)]	7	I1KKJ6	I1KKJ6 [16-40]	I1KKJ6 1xPhospho [S18(99.7)]	2	2664.24	86.41	146.7	180.8	112.5	137.1	76.7	174.1	75.6	209.8	223.9	70.8	82.7	262.1	117.7	56.1	52.4	76.4	62.2	52.8	64.4	37.1	52.4	48.3	0	27.4
[K].KAISPVPSAAHVR.[N]	1xPhospho [S4(100)]	39	K7MPC2; A0A0R0HLP9	K7MPC2 [1657-1669]; A0A0R0HLP9 [1638-1650]	K7MPC2 1xPhospho [S1660(100)]; A0A0R0HLP9 1xPhospho [S1641(100)]	1	1412.74	33.22	123.1	137.3	135.3	86.8	54.4	71.6	81.3	43.7	51.3	98.7	55.1	44.4	163.2	141.2	135	115.1	105.2	150.8	128.9	129.1	65.7	56.4	112.1	114.2
[K].NIFGEANIPSTSFSPASTSQR.[N]	1xPhospho [S14(100)]	14	I1K5X5	I1K5X5 [371-391]	I1K5X5 1xPhospho [S384(100)]	0	2291.03	96.13	118.1	71.4	107.1	142.4	132.5	189.9	78.3	154.1	146.4	63	113.3	0	98.2	61.7	73	120.3	112.9	102.5	81.9	108.2	114.8	0	89.7	120.3
[K].KAPMVVEEPPLPSALGTPK.[T]	1xOxidation [M4]; 1xPhospho [T17(99.6)]	20	K7KN46	K7KN46 [955-973]	K7KN46 1xPhospho [T971(99.6)]	1	2057.04	81.71	54.1	44.2	57.5	228.5	244.6	408.8	119.8	76	110.2	104.8	121	82.8	45.4	38.6	36.4	69.4	81.2	79.8	64.4	74.1	80.7	80.5	45.9	51.1
[K].KAPMVVEEPPLPSALGTPK.[T]	1xPhospho [T17(100)]	38	K7KN46	K7KN46 [955-973]	K7KN46 1xPhospho [T971(100)]	1	2041.04	89.51	88.6	48.2	81.7	308.6	236.4	248.2	203.6	170.2	184.8	80.4	122.5	0	25.9	38	34.2	79.5	64.4	84.6	72.4	84.7	58.9	0	37.9	46.5
[R].KAPMELSSSISFNKR.[V]	1xOxidation [M4]; 1xPhospho [S11(100)]	13	I1K905	I1K905 [122-136]	I1K905 1xPhospho [S132(100)]	2	1790.85	47.21	117.3	123.1	129.2	101.7	102.5	118.8	107.9	0	0	142.1	61.6	0	136.4	122.5	66.9	77.7	102.9	192.5	136	108	83	150.4	115	104.4
[R].KAPMELSSSISFNKR.[V]	1xPhospho [S11(100)]	19	I1K905	I1K905 [122-136]	I1K905 1xPhospho [S132(100)]	2	1774.86	59.66	187	219.6	151.8	140.5	97.5	67.8	136.3	7.6	6.3	124.4	89	5.4	35.5	112.5	69.1	157.5	104.6	116	165.5	117.9	124.3	15.5	88	60.4
[R].KAPMELLSSSSFNKR.[V]	1xPhospho [S11(99.3)]	32	K7KIN2	K7KIN2 [92-106]	K7KIN2 1xPhospho [S102(99.3)]	2	1774.86	59.66	127.8	135.1	85.6	93	60.9	42.9	88.8	11.6	20.1	74.6	65.8	0	110	150.6	92.5	210.9	140.1	155.4	221.6	157.9	166.5	20.8	117.8	49.8
[K].KAPLLSDASLDNPDLGPFLLK.[L]	1xPhospho [S9(99.5)]	22	I1K675	I1K675 [34-54]	I1K675 1xPhospho [S42(99.5)]	1	2304.19	109.39	142.2	115.9	183.1	145.7	150.4	245.8	111.2	0	0	93.5	125.6	0	42.6	73.8	82.2	72.5	95.3	99.2	69.1	90.1	102.5	143.1	102	114.3
[R].KANLEQATLPHVTQIVNEDDSDEDGDHDEK.[M]	1xPhospho [S21(100)]	38	I1N5S8	I1N5S8 [116-145]	I1N5S8 1xPhospho [S136(100)]	1	3442.49	71.62	128.3	152.8	144.6	193.4	245.9	180.3	133.9	100.1	106.2	152.1	170.9	144.3	4.8	33.5	20.2	34.2	31.5	53.5	71.8	84.5	46.8	16.2	64.3	86.1
[R].KANLEQATLPHVTQIANEDDTDEDGDDDEK.[M]	1xPhospho [T21(100)]	33	I1M010	I1M010 [116-145]	I1M010 1xPhospho [T136(100)]	1	3406.44	70.61	131.7	134.2	118.4	153.3	196.9	135.4	81.1	139.8	144.9	149	173.1	184	0	63.3	57.1	63.2	64	56.4	61.4	67.8	86.7	3.9	70.4	64
[R].KANLAESPAQLLLEAASAK.[Q]	1xPhospho [S7(100)]	16	K7M317	K7M317 [395-413]	K7M317 1xPhospho [S401(100)]	1	2005.04	102.53	135.3	122.2	141.8	108.5	165.3	143.1	160	293.9	0	107.3	167.1	0	144.5	0	0	84.8	90.7	66.5	55.2	84.2	84.7	65.1	74.2	105.3
[R].KANGGFIMSASHNPGGPEYDWGIK.[F]	1xOxidation [M8]; 1xPhospho [S/Y]	63	I1LDX0	I1LDX0 [176-199]		1	2629.15	74.26	8.9	15	11.4	3.5	13.8	7.2	4.1	0.3	0	11.3	12.4	0	148.7	196.6	211.9	175.7	199.1	252.3	163.3	177.5	197.9	203.2	171.7	214.3
[R].KANGGFIMSASHNPGGPEYDWGIK.[F]	1xPhospho [S11(100)]	184	I1LDX0	I1LDX0 [176-199]	I1LDX0 1xPhospho [S186(100)]	1	2613.16	83.66	23.9	17.9	15.3	8.4	10.6	7.6	10.1	11.8	7.9	10.9	13.8	2.3	258.2	185.6	239.4	133	176.7	143.5	183	260.9	240.4	58.7	207.4	172.6
[K].SEQPNNHTTDAPVTDTGSASATSNDSK.[K]	1xPhospho [S20(99.3)]	1	I1MKJ8	I1MKJ8 [22-48]	I1MKJ8 1xPhospho [S41(99.3)]	0	2812.15	29	41.5	0	50.7	0	50.4	0	0	0	0	86.9	0	0	183.4	240.6	307	221.5	201.9	194.3	195.5	246.4	121.4	72.2	0	186.2
[R].TSSGKPLSSAANHSSTNSPSQNSPNSPALQR.[S]	1xPhospho [S18(100)]	83	A0A368ULH4	A0A368ULH4 [70-100]	A0A368ULH4 1xPhospho [S87(100)]	0	3189.46	32.1	77.5	105.4	56.6	262.7	183.6	172.9	160.4	89.3	66.6	103.5	48	13.1	108.2	134.4	10.4	125.6	125.4	121.7	93.6	89	48.7	43	79.7	80.7
[R].KAQALQESDYSDEDDMELDK.[Q]	1xPhospho [S11(100)]	9	I1K017	I1K017 [255-274]	I1K017 1xPhospho [S265(100)]	1	2409.96	55.42	223	243.7	256.1	267.7	127	64	174	143.7	148.6	192	112.3	181.9	38.3	31.3	34.6	27.5	26.6	0	44.5	35.4	28.1	0	0	0
[R].KAQALQESDYSDEDDMELDK.[Q]	2xPhospho [S8(100); S11(100)]	27	I1K017	I1K017 [255-274]	I1K017 2xPhospho [S262(100); S265(100)]	1	2489.93	60.86	272.8	197.4	215.6	139.4	168.6	104.1	164.1	172.6	191.4	171.1	173.2	188.2	16.4	31.6	14	21.6	20.9	19.2	27.9	29.8	23.6	7.5	18.7	10.1
[K].KASFNLSKSDDDSDESPNPK.[V]	3xPhospho [S9(100); S13(100); S16(100)]	57	K7LAB8	K7LAB8 [607-626]	K7LAB8 3xPhospho [S615(100); S619(100); S622(100)]	2	2420.89	42.68	169.6	186.3	157.2	150.5	127	147.7	235.5	193	182.4	199.6	131.6	244.3	13.5	36.4	20.3	24.7	28.4	18.8	24.7	37.7	23	6.5	23	18.1
[K].KASFNLSKSDDDSDESPNPK.[V]	2xPhospho [S9(100); S13(100)]	50	K7LAB8	K7LAB8 [607-626]	K7LAB8 2xPhospho [S615(100); S619(100)]	2	2340.93	39.35	245.7	229.6	249.5	172	147.4	114.9	234.7	59.8	58.1	278.9	159.5	77.2	35.3	47.1	19.9	27.7	31	29.5	35.2	49.8	25.6	13.5	34.2	24
[K].SMSNVISDGALYSHSR.[E]	1xPhospho [S1(100)]	26	I1K7C8	I1K7C8 [322-337]	I1K7C8 1xPhospho [S322(100)]	0	1803.77	68.55	107.4	53.3	122.9	96.2	65.4	58.3	83.5	77.2	88.2	66.2	61.7	74.1	98.8	157.2	167.4	163.7	119.5	134.6	141.7	102.7	166.1	30.2	83.1	80.5
[K].SEQPNNHTTDAPVTDTGSASATSNDSKK.[V]	2xPhospho [S23(99.7); S/T]	9	I1MKJ8	I1MKJ8 [22-49]	I1MKJ8 2xPhospho [S44(99.7); S/T]	1	3020.22	27.64	0	0	0	0	349.4	297.4	0	140.6	141.9	0	0	150.2	107.8	149.5	117.8	117	106.9	120.4	98.5	105	92	78.3	115.3	111.9
[K].KASENHAADESSTVSDESSTVTDDSDEPEEASPK.[S]	1xPhospho [S32(100)]	2	A0A0R4J5A6	A0A0R4J5A6 [488-521]	A0A0R4J5A6 1xPhospho [S519(100)]	1	3631.46	39.83	0	165.9	0	574.5	366.8	232.6	431.7	0	212.1	215.9	0	102.2	0	0	0	0	0	0	0	0	98.3	0	0	0
[R].KASDLEQEAMPPAAYNNDGDDETSSDLVQPEPASR.[E]	1xOxidation [M10]; 1xPhospho [T/S/Y]	5	I1NGM0	I1NGM0 [42-76]		1	3843.62	70.19	100	221.8	77.6	334.9	373.6	345.1	0	0	0	144.4	181.6	140.3	0	152.9	0	129.8	0	110.3	0	0	0	0	87.6	0
[R].KASDLEQEAMPPAAYNNDGDDETSSDLVQPEPASR.[E]	1xPhospho [T/S/Y]	35	I1NGM0	I1NGM0 [42-76]		1	3827.62	78.95	0	0	216.7	221.8	0	180.7	174.3	0	91.6	0	275.6	108.5	135.2	89.5	113.8	127.7	71.8	139.2	72.9	63.5	90.4	58.3	76.9	91.7
[R].KAQVLQESEYSDDEDDMEFDK.[Q]	2xPhospho [S8(100); S11(100)]	1	A0A0R0FAP5	A0A0R0FAP5 [251-271]	A0A0R0FAP5 2xPhospho [S258(100); S261(100)]	1	2680.99	73.56	299.5	217.1	225.6	151.3	313.6	166.3	123.6	128.8	357.7	178.8	237.7	0	0	0	0	0	0	0	0	0	0	0	0	0
[R].KAQVLQESEYSDDEDDMEFDK.[Q]	1xOxidation [M17]; 1xPhospho [S11(100)]	12	A0A0R0FAP5	A0A0R0FAP5 [251-271]	A0A0R0FAP5 1xPhospho [S261(100)]	1	2617.02	55.04	142.5	228.8	200.5	206.7	249.8	231.5	194.7	100.9	104.3	260	180.8	249.5	0	0	18.5	0	0	0	0	0	0	31.5	0	0
[R].KAQVLQESEYSDDEDDMEFDK.[Q]	1xPhospho [S11(100)]	26	A0A0R0FAP5	A0A0R0FAP5 [251-271]	A0A0R0FAP5 1xPhospho [S261(100)]	1	2601.02	65.93	361.3	251.3	142.7	202.3	198.4	111.4	209.7	113.9	167.2	165.8	224.5	164.9	27.3	0	26.8	0	0	0	32.5	0	0	0	0	0
[R].KAQIPVQNLPQDINVQVQQNAEPVWAALGLADEPVQTEGSSK.[K]	1xPhospho [S/T]	11	K7L454	K7L454 [140-181]		1	4590.29	116.49	0	728.8	755.2	76.4	0	0	0	839.6	0	0	0	0	0	0	0	0	0	0	0	0	0	0	0	0
[R].TSSGKPLSSAANHSSTNSPSQNSPNSPALQR.[S]	2xPhospho [S9(99); S18(100)]	8	A0A368ULH4	A0A368ULH4 [70-100]	A0A368ULH4 2xPhospho [S78(99); S87(100)]	0	3269.42	38.53	82.7	83	101.6	172.5	114.4	88.4	132	64.3	75.2	140.2	106.4	59.3	119.6	159.9	0	137.8	115.8	131.6	115.1	102.2	60.5	0	106.4	131.2
[K].SMSNVISDGALYSHSR.[E]	1xOxidation [M2]; 1xPhospho [S1(100)]	24	I1K7C8	I1K7C8 [322-337]	I1K7C8 1xPhospho [S322(100)]	0	1819.77	54.61	58.5	87.8	55.7	69	61.6	71.9	62	7.9	9.1	90.5	34	9.6	152.5	156.9	141.8	131.9	169.4	204.6	107.2	142	101	145.3	166.9	162.8
[R].SMSSSSLGQAPQAHK.[V]	1xPhospho [S3(100)]	7	I1KA20	I1KA20 [21-35]	I1KA20 1xPhospho [S23(100)]	0	1595.69	30.9	30.9	0	46.4	0	0	0	0	0	0	25.6	0	0	232.7	346.9	131.8	380	144.6	135.7	286.7	245.3	167.9	0	127.5	98.1
[K].SEQPNNHTTDAPVTDTGSASATSNDSKK.[V]	1xPhospho [T/S]	34	I1MKJ8	I1MKJ8 [22-49]		1	2940.25	25.61	39.9	54.8	46.8	11.8	16.9	18.6	32	0	0	0	0	0	183.5	236.2	218.2	184.6	178.9	195.4	183	220.9	136.6	89.8	188.7	163.3
[K].SEQQASLSASSSFSHDDISGMPENPPK.[N]	1xPhospho [S10(99.1)]	42	I1LJN8	I1LJN8 [22-48]	I1LJN8 1xPhospho [S31(99.1)]	0	2913.22	71.71	104.4	82.2	93.2	113	93.4	67.3	105.3	47.6	35.6	68.7	83.3	28.5	122.8	113.6	188.5	166.7	93.3	146.4	215.3	121.6	117.7	34.2	95.4	62
[R].VLTGGNNASDFSDSEEDEELALEGQDNDEGAK.[V]	3xPhospho [S9(100); S12(100); S14(100)]	366	I1LKW2	I1LKW2 [101-132]	I1LKW2 3xPhospho [S109(100); S112(100); S114(100)]	0	3595.32	94.16	68.8	143.1	136.1	85.8	274.9	359.1	148.5	588.6	109.4	111	147.8	180.1	2.5	1.1	0	2.1	4.6	0	5	5.1	8.4	2.9	9.7	5.1
[R].KGSELVSTLSEGYVSDEKQVSSSQK.[A]	1xPhospho [S15(100)]	21	K7K815	K7K815 [619-643]	K7K815 1xPhospho [S633(100)]	2	2752.29	67.76	125	148.9	116.2	115.8	85.9	237.5	245.9	0	0	203	72.8	0	75.7	95	56.7	78.7	62.2	127.6	75.9	151.5	98.2	45.1	95.5	86.8
[R].KGSELVSTLSEGYVSDEK.[Q]	1xPhospho [S15(100)]	8	K7K815	K7K815 [619-636]	K7K815 1xPhospho [S633(100)]	1	2007.92	69.01	194.6	127.9	165.3	92.6	203.7	134.3	0	0	0	162.8	160.2	0	88.2	84.5	119.9	85	122.2	67.3	82.7	112.5	115.8	86.8	103.7	90
[R].KGSELVSTLSEGYASDEKQVSSSQK.[A]	1xPhospho [S15(100)]	33	K7K2U4	K7K2U4 [607-631]	K7K2U4 1xPhospho [S621(100)]	2	2724.26	63.54	116.2	163.6	188.4	106.4	116.1	100.3	118.4	0	0	150.3	127.9	0	113.2	140.9	95.5	91.8	111.5	87.3	88.9	102	104.7	61.7	111.5	103.3
[R].KGSELVSTLSEGYASDEK.[Q]	1xPhospho [S15(100)]	24	K7K2U4	K7K2U4 [607-624]	K7K2U4 1xPhospho [S621(100)]	1	1979.88	61.94	183.6	125.1	140.1	78.5	87.9	73.9	176.7	100	109.1	205.9	189.4	192.8	56	65.2	68.5	63.1	73.8	57.8	56.3	47.2	81.8	45.2	64.9	57.3
[K].KGQTMPVQEQEHAPVGSHSPVGLGK.[G]	1xOxidation [M5]; 1xPhospho [S19(100)]	88	I1MJM1	I1MJM1 [1391-1415]	I1MJM1 1xPhospho [S1409(100)]	1	2694.27	38.34	97.4	129.7	67.9	139.3	183	114.9	181.9	88.9	75	172.6	100.2	102.3	45.5	88.5	22.7	68.4	70.5	81.8	78.3	101.7	55.1	74.9	124.2	135.2
[K].KGQTMPVQEQEHAPVGSHSPVGLGK.[G]	1xPhospho [S19(100)]	83	I1MJM1	I1MJM1 [1391-1415]	I1MJM1 1xPhospho [S1409(100)]	1	2678.28	46.17	164.9	155.4	95	154.3	79.7	44.7	203.8	121.8	106.4	113.4	58.8	70	66.2	114	29.5	134	84.4	74.4	141.4	134.6	63.5	13.9	95.2	80.6
[K].KGQSQHQVAVQSPSVVNVPFQAVDGDIPDEVSETVGTK.[T]	1xPhospho [S12(100)]	5	K7K2V9	K7K2V9 [637-674]	K7K2V9 1xPhospho [S648(100)]	1	4056.96	102.04	0	0	0	0	1426	0	974	0	0	0	0	0	0	0	0	0	0	0	0	0	0	0	0	0
[R].KGQDEDSLCGWGDIDEMDCDSDFDEFGPLNITR.[T]	2xCarbamidomethyl [C9; C19]; 1xPhospho [S21(100)]	8	I1KQ06	I1KQ06 [367-399]	I1KQ06 1xPhospho [S387(100)]	1	3916.53	106.22	13.5	0	11.3	16.4	135.8	16.4	0	0	99.3	15.7	30.3	0	0	68.3	0	0	11.8	186.8	167.2	262.3	306.2	519.8	263.1	275.8
[R].KGPTSSGPANSTGTGNTLGPSNSQPSTPSTHTPGDGVAMAGNLQNVAGISK.[G]	1xOxidation [M39]; 2xPhospho [S21(98.9); S/T]	2	I1LA80	I1LA80 [376-426]	I1LA80 2xPhospho [S396(98.9); S/T]	1	4981.23	78.81	0	0	0	0	606.8	474	0	0	0	0	0	0	0	0	0	0	0	0	0	159.8	232.2	600.7	174.8	151.6
[R].KGPTSSGPANSTGTGNTLGPSNSQPSTPSTHTPGDGVAMAGNLQNVAGISK.[G]	2xPhospho [S23(98.3); S/T]	14	I1LA80	I1LA80 [376-426]	I1LA80 2xPhospho [S398(98.3); S/T]	1	4965.24	87.25	0	317.3	0	391.4	478.5	0	359.7	0	0	0	0	0	0	0	0	0	272.8	0	0	311.9	0	0	268.4	0
[R].KGPTSSGPANSTGTGNTLGPSNSQPSTPSTHTPGDGVAMAGNLQNVAGISK.[G]	1xPhospho [S23(96.1)]	1	I1LA80	I1LA80 [376-426]	I1LA80 1xPhospho [S398(96.1)]	1	4885.27	82.56	0	0	0	0	0	0	0	0	0	0	0	0	0	0	0	0	0	0	2400	0	0	0	0	0
[K].KGSEPEEHIVYR.[H]	1xPhospho [S3(100)]	10	I1JJA3	I1JJA3 [8-19]	I1JJA3 1xPhospho [S10(100)]	1	1523.69	30.66	56.3	78.1	49	51	34.4	59.1	55.4	0	0	59.2	43.3	0	129.5	159.3	185.9	153.3	180.1	222.7	155.3	197.8	104.3	0	224.7	201.3
[R].KGSGSMFDLEEIEEGLEGYEDLEK.[S]	1xPhospho [S/Y]	9	A0A0R0G1U8; I1L158	A0A0R0G1U8 [657-680]; I1L158 [657-680]		1	2784.18	115.34	41	42.7	66.7	79.1	165.7	109.5	105	1067	175.4	57.7	0	0	96.7	0	0	0	0	0	82.9	0	0	310.4	0	0
[K].TGTPVGLIEDKVPLSTFDPPFLK.[L]	1xPhospho [T/S]	40	E2FKH7; E2FKH2	E2FKH7 [72-94]; E2FKH2 [72-94]		1	2551.31	115.93	84.4	48.6	151	66.9	60.4	97.1	68.5	95.3	176.4	62	84.1	266.4	105.6	59.9	84.4	98.4	95.6	88	81.3	89.3	114.1	131.4	96.7	94.2
[R].KGSMANQSALVDPLVK.[L]	1xOxidation [M4]; 1xPhospho [S3(100)]	8	A0A0R0G755	A0A0R0G755 [266-281]	A0A0R0G755 1xPhospho [S268(100)]	1	1753.86	62.71	42.6	54	58.5	328.1	403.7	306.8	188.6	145.8	194	63.5	67.7	38.1	34.1	25.4	20.4	49.8	48.3	59.5	46.6	69.4	64.5	34.7	22.6	33.3
[R].NKTEDGLRSSVDIEEGHYR.[S]	1xPhospho [S/T/Y]	14	I1N5B3	I1N5B3 [235-253]		2	2285.02	42.13	122.3	178.6	150.3	115.6	59.1	50.3	129.7	0	0	146.6	85.6	0	89.2	147.8	86.4	141.2	147.3	114	120.1	131.7	87.3	83	113.5	100.3
[R].KGSMANPSSLVDPLVTLFGSVHEK.[L]	1xOxidation [M4]; 2xPhospho [S3(99.1); S20(100)]	3	I1LWR1	I1LWR1 [285-308]	I1LWR1 2xPhospho [S287(99.1); S304(100)]	1	2689.23	113.2	0	0	0	324.3	569.8	736.9	221	326.8	0	0	136.1	0	85.2	0	0	0	0	0	0	0	0	0	0	0
[R].KGSMANPSSLVDPLVTLFGSVHEK.[L]	2xPhospho [S3(100); S20(100)]	10	I1LWR1	I1LWR1 [285-308]	I1LWR1 2xPhospho [S287(100); S304(100)]	1	2673.24	115.78	58.5	59.7	61.5	223.7	301.6	231.4	173.9	495.1	425.8	79.6	87.9	0	0	0	0	0	0	0	0	33.6	0	146.4	0	21.2
[R].KGSMANPSSLVDPLVTLFGSVHEK.[L]	1xOxidation [M4]; 1xPhospho [S3(100)]	10	I1LWR1	I1LWR1 [285-308]	I1LWR1 1xPhospho [S287(100)]	1	2609.27	112.44	52.1	112.8	72.7	232.5	440.3	473.9	222.6	248.6	33.9	67.6	87.6	0	0	0	0	36.5	40.2	42	35.3	62	62.3	46.5	0	30.6
[R].KGSMANPSSLVDPLVTLFGSVHEK.[L]	1xPhospho [S3(100)]	14	I1LWR1	I1LWR1 [285-308]	I1LWR1 1xPhospho [S287(100)]	1	2593.27	115.35	117.3	110.1	78.3	284	361.5	235.6	325.3	512.9	0	43.5	72.1	0	0	14	0	26	26.5	33.2	24.8	49.8	52.7	0	11.7	20.6
[K].KGSIVDGTHDFSVDQADHPSDQNEDNHLEAAADLDSGR.[K]	1xPhospho [S20(99.4)]	16	K7LVS6	K7LVS6 [268-305]	K7LVS6 1xPhospho [S287(99.4)]	1	4142.76	72.88	146.2	117.7	134.3	135.7	146.6	116.1	148.6	44.7	26.4	145.7	142	32.8	44.5	106.6	72.5	120.4	83.6	76.5	95.5	97.3	102.9	86.5	95.3	82
[K].VISGSWAHQQMLSSPNNR.[G]	1xPhospho [S14(100)]	29	K7MKH2	K7MKH2 [664-681]	K7MKH2 1xPhospho [S677(100)]	0	2091.94	60.14	79.4	62.6	60.1	135.5	69.4	33.1	217.9	71	88.5	86.2	103.2	57.6	115	235.6	56.2	180.1	99.8	130.4	202.2	118	80.6	7.9	70	39.8
[R].KGSISCSETLAETFSSPSPPKQDGR.[W]	1xCarbamidomethyl [C6]; 1xPhospho [S18(100)]	11	K7LD55	K7LD55 [111-135]	K7LD55 1xPhospho [S128(100)]	2	2746.24	64.08	155.2	179.5	198.1	162	121.4	106.1	143.3	93	129	195.7	144.3	135.9	64.3	44.6	8.2	87.6	96.5	57.5	0	77.2	69.1	37.9	8.4	85.4
[R].SESHGEDAAGGVENEDDEDYLQPGEASIGK.[K]	1xPhospho [S/Y]	75	K7MV72	K7MV72 [1154-1183]		0	3185.27	69.42	109.1	104.8	127.8	95.3	140.4	106	96	35.4	34.7	114.5	137.4	51.5	92	106.7	104.6	96.4	93.9	96.4	129.9	106.2	124.8	77.5	106.3	112.3
[R].KGSGSMFDLEEIEEGLEGYEDLEK.[S]	1xOxidation [M6]; 2xPhospho [S3(100); S5(100)]	3	A0A0R0G1U8; I1L158	A0A0R0G1U8 [657-680]; I1L158 [657-680]	A0A0R0G1U8 2xPhospho [S659(100); S661(100)]; I1L158 2xPhospho [S659(100); S661(100)]	1	2880.15	115.62	5.5	0	0	0	14	38.9	9.6	1588.3	288.1	26.1	30.9	356.7	0	0	0	0	0	0	0	0	0	35.8	0	6.2
[R].KGSGSMFDLEEIEEGLEGYEDLEK.[S]	2xPhospho [S3(100); S5(100)]	9	A0A0R0G1U8; I1L158	A0A0R0G1U8 [657-680]; I1L158 [657-680]	A0A0R0G1U8 2xPhospho [S659(100); S661(100)]; I1L158 2xPhospho [S659(100); S661(100)]	1	2864.15	118.8	8.9	9.7	7.2	20.1	50.5	62.8	47.6	826.7	609.9	108.2	81.4	520.6	0	0	0	0	0	0	0	0	7.1	39.1	0	0
[K].SMAEDGGLPSSPVASQSSQGVNGLPEVK.[T]	1xOxidation [M2]; 1xPhospho [S11(99.5)]	55	I1KX25	I1KX25 [124-151]	I1KX25 1xPhospho [S134(99.5)]	0	2824.27	81	59.5	69.4	62.7	113.2	145.8	170.5	103.6	45.8	38.4	104.3	158.7	63.7	67.6	99.8	108.4	69.6	110.3	97.5	105.3	101.5	119.3	146.7	117.8	120.5
[R].KGIDQLQGSADANHK.[H]	1xPhospho [S9(100)]	25	I1JXP5	I1JXP5 [553-567]	I1JXP5 1xPhospho [S561(100)]	1	1661.76	24.42	74	156	51.8	73.9	68.2	184.1	141	51.5	40.1	143.8	86.2	59.2	125.1	147.3	172.5	85	87.1	91.3	81.2	89.8	72.6	147.5	82.4	88.4
[K].NIAEEESDCPITTSSR.[R]	1xCarbamidomethyl [C9]; 1xPhospho [S15(99.8)]	8	I1J4N2	I1J4N2 [420-435]	I1J4N2 1xPhospho [S434(99.8)]	0	1888.76	46.16	121	107.9	106	279.5	181.9	254.8	272.6	136.9	185.5	163.4	185.8	235	0	0	0	0	0	0	0	0	0	74.9	0	94.8
[K].NIAGALTARPNSDDQKLSPLPSPAPAVPPK.[K]	1xPhospho [S18(100)]	153	I1MGN0	I1MGN0 [8-37]	I1MGN0 1xPhospho [S25(100)]	1	3102.6	84.71	82.3	90	157.1	94.5	136	123.6	119.3	78.1	45.6	93	103.8	95.4	83.5	65.5	86.8	87.2	88.1	88.6	109.5	128.6	140.9	75	137.9	89.8
[K].NIAGALTARPNSDDQKLSPLPSPAPAVPPK.[K]	2xPhospho [S18(100); S22(100)]	121	I1MGN0	I1MGN0 [8-37]	I1MGN0 2xPhospho [S25(100); S29(100)]	1	3182.56	88.31	53.4	71.7	56.7	168.2	282.9	144.1	186.6	272.9	166.5	72.8	111.5	110.9	15.3	60.3	47	92	51.8	59.7	81.3	72.4	51.4	46.3	49.9	74.3
[K].KGGSPSGSGDAAAPPVWPPK.[F]	1xPhospho [S4(99.6)]	17	I1JTV5	I1JTV5 [181-200]	I1JTV5 1xPhospho [S184(99.6)]	1	1942.91	58.83	63.8	117.8	100.8	130.6	87.5	34.1	107.9	59.5	45.1	49.8	40.8	36.6	199.5	160.8	158.7	72.1	141.4	107	151.6	136.1	153.9	57.6	96.4	90.6
[K].NIAGALTARPNSDDQKPSPLPSPAPAVPPK.[K]	1xPhospho [S12(100)]	25	K7LBR9	K7LBR9 [43-72]	K7LBR9 1xPhospho [S54(100)]	0	3086.57	78.37	138.1	130.7	125.6	213.7	334	220	247.3	41.4	30.2	146.7	227.3	70.5	26.4	13.9	30.2	44.5	18.4	32.6	112	62.4	59.3	31.5	21	22.3
[K].NIAGALTARPNSDDQKPSPLPSPAPAVPPK.[K]	2xPhospho [S18(100); S22(100)]	17	K7LBR9	K7LBR9 [43-72]	K7LBR9 2xPhospho [S60(100); S64(100)]	0	3166.53	79.47	30.9	129.4	84.5	107	288.7	176	149.6	141.7	126.2	119	183.7	110.9	66	55.1	97	46.9	36.7	70.4	79.6	79.3	68.6	37.4	74.4	41.1
[R].TSSLSYQDSAVESQGDTSSVGNDTAYR.[S]	1xPhospho [S19(100)]	88	A0A0R0JAW2; A0A0R0K7Q9	A0A0R0JAW2 [502-528]; A0A0R0K7Q9 [386-412]	A0A0R0JAW2 1xPhospho [S520(100)]; A0A0R0K7Q9 1xPhospho [S404(100)]	0	2905.2	61.56	91.6	80.6	110.2	103	64.6	79	56.6	181.3	228.4	76.9	62	151.5	109.2	123.9	121	108.6	88.4	74.9	108.2	83.6	70.6	70.9	77.4	77.4
[R].SESEWAFQQFLQEAAASSSSNSDHHHLK.[F]	1xPhospho [S]	4	I1NC96	I1NC96 [4-31]		0	3238.39	101.19	243.1	171.3	0	0	137.1	0	467.9	314.7	0	260.2	0	169	0	0	0	0	0	0	0	0	0	0	321.8	314.8
[R].TGTINVEPALQNQIVMSPSCLSGNLK.[Q]	1xCarbamidomethyl [C20]; 1xPhospho [S17(100)]	1	I1JNP9	I1JNP9 [834-859]	I1JNP9 1xPhospho [S850(100)]	0	2851.37		0	0	0	0	0	0	0	0	0	0	0	0	0	0	0	0	0	0	0	0	0	0	0	0
[R].KGLLTASHGVANEIDVSDLGIQER.[Q]	1xPhospho [T/S]	44	I1MCJ9	I1MCJ9 [58-81]		1	2602.29	93.96	78.1	0	102.2	79.9	139.2	168.2	107	35.3	106	121.7	110.2	0	21.7	120.3	154.7	83.7	48.4	112	128.2	94.2	149.4	165.1	98.3	176.1
[K].KGNSNINVDGVESEGSSAEEGTVNKK.[D]	3xPhospho [S13(100); S16(100); S17(100)]	98	A0A0R0KP75	A0A0R0KP75 [204-229]	A0A0R0KP75 3xPhospho [S216(100); S219(100); S220(100)]	2	2889.16	47.48	146.7	185.8	152.4	134.2	140.8	131.3	150	114.6	93.7	178.5	142.7	135.7	5.7	68	25.7	33.3	75.2	88.8	46.3	87.9	62.2	6.7	89.6	104.2
[K].KGNSNINVDGVESEGSSAEEGTVNKK.[D]	2xPhospho [S13(100); S16(100)]	57	A0A0R0KP75	A0A0R0KP75 [204-229]	A0A0R0KP75 2xPhospho [S216(100); S219(100)]	2	2809.19	44.95	150.6	166.9	172.5	150.5	90.6	88.8	137.8	100.3	89.5	163.8	121.1	106	51.8	93.6	46.6	89.8	92.7	76.7	72.7	77	62.2	40.3	75.8	82.6
[K].KGNSNINVDGVESEGSSAEEGTVNKK.[D]	1xPhospho [S13(100)]	2	A0A0R0KP75	A0A0R0KP75 [204-229]	A0A0R0KP75 1xPhospho [S216(100)]	2	2729.23	43.78	156.6	192.2	120.1	181.1	124.8	78.8	136.7	96.7	102.8	0	0	101.7	116.4	100.2	51.3	106.9	118.8	108.2	72	98.6	63.7	61.6	111.8	98.9
[K].KGNSNINVDGVESEGSSAEEGTVNK.[K]	3xPhospho [S13(100); S16(100); S17(100)]	12	A0A0R0KP75	A0A0R0KP75 [204-228]	A0A0R0KP75 3xPhospho [S216(100); S219(100); S220(100)]	1	2761.06	54.03	116	100.9	82.8	137.3	112	95	79.6	376.6	298.8	105	82.5	518.2	0	0	0	65.2	0	54	0	63.5	0	0	59.4	53.1
[K].KGNSNINVDGVESEGSSAEEGTVNK.[K]	2xPhospho [S13(100); S16(99.4)]	12	A0A0R0KP75	A0A0R0KP75 [204-228]	A0A0R0KP75 2xPhospho [S216(100); S219(99.4)]	1	2681.1	50.78	141.1	123.8	137.3	109.4	94.2	103.6	134.6	0	292.2	154.9	104.8	293.6	0	0	0	98.5	99	84.1	82.7	76	56.1	46.9	90.6	76.5
[K].KGNSNINVDGVESAEEGNVNK.[N]	1xPhospho [S13(100)]	59	I1NCP4	I1NCP4 [233-253]	I1NCP4 1xPhospho [S245(100)]	1	2254	46.54	158.7	186.4	151.8	123.4	104.8	118.5	125.9	121.1	93	122.6	102.7	142.2	99.5	81.3	52.9	86.2	66.2	75.9	59.7	69.9	49.2	62.2	66.8	79.2
[R].VLSLKDHIIHR.[A]	1xPhospho [S3(100)]	19	I1KIU5	I1KIU5 [189-199]	I1KIU5 1xPhospho [S191(100)]	1	1410.76	52.9	262.2	232.8	264.5	191.1	100	114.1	137.2	24.4	35.4	218.8	74.2	50.3	0	71.3	45.4	65.1	72.9	62.8	68.6	66.8	46.6	35.2	80.9	79.6
[K].VLSMNASSSTSMATTTCSEEEQALVHGMFPELR.[N]	1xCarbamidomethyl [C17]; 1xPhospho [S3(100)]	2	I1KRQ3	I1KRQ3 [367-399]	I1KRQ3 1xPhospho [S369(100)]	0	3681.59		0	0	0	0	0	0	0	0	0	0	0	0	0	0	0	0	0	0	0	0	0	0	0	0
[K].NLAAGDNQGNGNAASLSGK.[Q]	1xPhospho [S17(100)]	3	I1LNJ6	I1LNJ6 [186-204]	I1LNJ6 1xPhospho [S202(100)]	0	1838.8	35.06	0	0	230.9	368.7	0	0	0	281.6	344.3	0	0	189.8	0	0	847.2	0	137.4	0	0	0	0	0	0	0
[R].KGLTYLQSFPR.[G]	1xPhospho [S8(100)]	120	I1NH98; K7LKS0	I1NH98 [159-169]; K7LKS0 [157-167]	I1NH98 1xPhospho [S166(100)]; K7LKS0 1xPhospho [S164(100)]	1	1389.69	73.14	148.9	116.9	152.3	163.8	167.8	156.3	110.6	101.9	131.5	126.7	117.9	115.5	62.2	67.5	94.7	82.1	55.3	56.1	90.7	60.8	85.1	28.9	56.3	50
[R].KGLSYNSAHNLLSVGDKDEDIIF.[-]	1xPhospho [S7(99.6)]	52	I1KGT4	I1KGT4 [236-258]	I1KGT4 1xPhospho [S242(99.6)]	2	2615.24	99.68	86.5	122.8	100.3	90.6	113.2	153.4	154.4	10.8	47.9	96.9	101.7	0	56.7	86.7	73.1	82.3	75	104.9	109.1	121.6	157.2	161.5	155.3	138.2
[R].KGINVEQATTSETSIPK.[A]	1xPhospho [S11(98.9)]	10	I1N8N2; A0A0R0KS44	I1N8N2 [651-667]; A0A0R0KS44 [656-672]	I1N8N2 1xPhospho [S661(98.9)]; A0A0R0KS44 1xPhospho [S666(98.9)]	1	1882.92	53.33	111	125.4	123.9	116.7	77.5	73.6	81.3	57.8	61.2	134.3	78.4	68.8	156.2	125.7	75.3	158.5	96.9	110	108.5	110.8	97	88	75.7	87.5
[R].KGLLTASHGVANEIDVSDLGTQER.[H]	1xPhospho [T/S]	25	I1M5P5	I1M5P5 [57-80]		1	2590.25	82.96	0	34.5	21.2	0	102.8	159.6	87	201.8	0	103.5	45.2	0	33.5	200.3	266.5	28.2	35.2	75.2	217.5	91.9	265.1	89.1	146.4	195.7
[K].VISGSWAHQQMLSSPNSR.[G]	1xPhospho [S14(100)]	29	A0A0R0JQ04	A0A0R0JQ04 [662-679]	A0A0R0JQ04 1xPhospho [S675(100)]	0	2064.93	60.98	135.8	87.1	106.5	122.7	96	41.2	137.3	52.7	59.2	114.7	113.8	38.5	129.7	133.4	85.7	172.1	133.5	108.3	161.2	121.2	105.3	10.5	71.2	62.5
[R].KGFESDEDSPPRK.[T]	1xPhospho [S5(100)]	12	I1KCZ8	I1KCZ8 [646-658]	I1KCZ8 1xPhospho [S650(100)]	2	1571.67	22.78	162.7	301.9	134.8	216	167	284.5	254.9	0	0	164.3	202.3	0	87.9	57.4	107.1	21.2	21.5	21.9	46	43	28.1	35.1	18.4	24.1
[K].VISGSLSPNPSFTK.[T]	1xPhospho [S7(100)]	42	I1MJM3	I1MJM3 [43-56]	I1MJM3 1xPhospho [S49(100)]	0	1513.73	66.09	88.1	79.1	96.4	131.8	111.4	129.7	98.6	32.3	42.1	88.5	92.4	38	102.1	111.6	91.3	129	111.5	136	131.3	142	133.2	67.6	118.3	97.9
[R].KGSMVNQSGLVDPLVTLFGSIHEK.[H]	1xOxidation [M4]; 1xPhospho [S3(100)]	7	I1K6U5	I1K6U5 [284-307]	I1K6U5 1xPhospho [S286(100)]	1	2652.31	111.55	58.2	87.7	72.8	216.2	478.7	441.3	223.5	0	0	55.4	78.4	208	0	0	0	0	0	0	42.3	129.2	138.3	79.5	38.8	51.6
[R].KHETDEEYMLSEEEHGGSVAK.[K]	1xOxidation [M9]; 1xPhospho [S11(100)]	12	K7MF34	K7MF34 [77-97]	K7MF34 1xPhospho [S87(100)]	1	2501.02	34.33	165	139.9	266.7	301.9	138.5	127.5	97.6	0	0	237.6	154.5	0	0	116.2	46.8	56.5	53.2	76	63.6	54.3	39.3	106.4	74.5	84
[R].KHETDEEYMLSEEEHGGSVAK.[K]	1xPhospho [S11(100)]	39	K7MF34	K7MF34 [77-97]	K7MF34 1xPhospho [S87(100)]	1	2485.02	48.25	226.1	219.8	204	166.4	80.3	50.6	215.7	40.1	46.4	166	102.6	34.9	97.6	75.3	89.3	94.5	76.6	99.4	71.6	85.6	37.2	10.3	62.4	47.6
[K].KHESTDSPVAVPAK.[K]	1xPhospho [S7(100)]	86	K7M9T4	K7M9T4 [451-464]	K7M9T4 1xPhospho [S457(100)]	1	1545.73	23.88	67.1	143.7	61.9	105.3	107.2	169.9	114.3	110.6	92	122.9	93.2	146.5	102.8	90.2	131.9	78.4	74	69.8	70.2	72.9	50.6	175.3	82	67.5
[R].NKRPVGGSPETFEFDDLSHTHWTDMGIQSGSEK.[Q]	1xPhospho [S8(100)]	16	A0A0R0EQM1	A0A0R0EQM1 [442-474]	A0A0R0EQM1 1xPhospho [S449(100)]	1	3769.66	89	251.6	176	153.7	170.4	153.8	79.4	168.7	85	172.3	153.9	217.1	148.7	0	87.3	33.3	23.5	42.1	21.5	35.9	49.6	63.8	0	60.5	51.9
[R].NKRPVGGSPETFEFDDLSHTHWTDMGIQSGSEK.[Q]	1xOxidation [M25]; 1xPhospho [S8(100)]	4	A0A0R0EQM1	A0A0R0EQM1 [442-474]	A0A0R0EQM1 1xPhospho [S449(100)]	1	3785.65	81.48	77.5	177	129.3	257.4	96.5	73.4	61.8	0	0	183.3	292.8	177	0	25.8	50.3	71.6	72.1	0	310.2	61.3	103.5	0	60.6	118.4
[R].KHFENENSDVSAGEIEDSK.[G]	1xPhospho [S11(100)]	19	I1JU76	I1JU76 [872-890]	I1JU76 1xPhospho [S882(100)]	1	2214.92	36.99	132.9	162.4	114.2	120.8	68.2	73.1	107.5	105.5	121.2	125	108.1	94.9	0	118.4	191.3	70.5	92.7	97	82.2	92.8	51.3	109.9	80.5	79.5
[R].KHDNEDYHVGYSGGSPAAHSLENVSR.[A]	2xPhospho [S15(99.5); S20(100)]	26	K7K9P1	K7K9P1 [194-219]	K7K9P1 2xPhospho [S208(99.5); S213(100)]	1	2986.22	47.4	217.8	227	253.1	191.2	197	109.2	213.2	103.4	94	255.5	155.7	109	0	29.4	17.9	25.2	28.1	23	23.4	36.1	31.2	13.8	27.4	18.4
[R].KHDNEDYHVGYSGGSPAAHSLENVSR.[A]	1xPhospho [S15(100)]	33	K7K9P1	K7K9P1 [194-219]	K7K9P1 1xPhospho [S208(100)]	1	2906.25	47.02	225.8	299.3	225.3	206.3	177.1	99.7	223.3	104.4	50.9	279.3	157.2	97.8	1.2	0	0	34.2	38.7	31	28.9	43.4	26.2	1.5	23.5	25
[K].NKSGDADNISQCSSVYHHER.[G]	1xCarbamidomethyl [C12]; 1xPhospho [S3(100)]	17	I1KY09	I1KY09 [110-129]	I1KY09 1xPhospho [S112(100)]	1	2383.97	27.17	186.2	182.5	169.8	99.2	119.5	176.8	143.8	87.2	82.2	171	93.4	100.6	47.5	76.1	46.3	57.9	107.8	89.4	37.5	119	76.2	27.5	49.6	53
[K].NKSICSDGSASNESSSSGITGER.[D]	1xCarbamidomethyl [C5]; 1xPhospho [S3(100)]	16	I1M199	I1M199 [7-29]	I1M199 1xPhospho [S9(100)]	1	2409.98	30.11	194.8	255.6	131.5	0	185.4	118.1	285.5	110.9	113.9	204.2	73.6	99	38.6	61.9	59	63.1	58	73.7	105.7	40.2	32.4	27.2	38.2	29.5
[R].KHDAVLVSEPVAEEVPYSPELDSEKK.[K]	1xPhospho [S18(100)]	33	I1L537	I1L537 [4-29]	I1L537 1xPhospho [S21(100)]	2	2975.43	76.07	154.2	121.7	137.2	185.2	157.9	194.8	179.5	24.5	0	147.7	221	22.2	80.2	199.7	163.5	37.4	41.9	38.9	57.1	46.2	48.6	68.9	30.4	41.4
[R].KHDAVLVSEPVAEEVPYSPELDSEK.[K]	1xPhospho [S18(100)]	64	I1L537	I1L537 [4-28]	I1L537 1xPhospho [S21(100)]	1	2847.33	84.93	137.3	115.1	165.9	156.1	164.3	192.7	122.2	81.1	117.3	119.8	187.4	159.6	40.9	45.6	69.4	50.2	40.9	54.6	70.5	66.5	77.6	59.8	48.2	56.9
[R].KHDAVLASEPVAEEAPCSPELDSEKK.[K]	1xCarbamidomethyl [C17]; 1xPhospho [S18(100)]	19	I1J4L9	I1J4L9 [4-29]	I1J4L9 1xPhospho [S21(100)]	2	2916.33	55.93	240.4	122.3	127.6	260.6	295.8	104.5	276.7	133	150.8	217.3	112.9	218.6	0	0	139.4	0	0	0	0	0	0	0	0	0
[R].KHDNEDYHVGYSGGSPAAHSLENVSR.[A]	3xPhospho [S12(100); S15(100); S20(100)]	28	K7K9P1	K7K9P1 [194-219]	K7K9P1 3xPhospho [S205(100); S208(100); S213(100)]	1	3066.18	52.54	231.4	290.4	168.1	178.5	183.2	161.8	177.2	114.4	110.2	255.9	187.7	122	0	16.6	9	23	25.7	13.3	22.9	35.4	26.4	6.8	19.2	20.8
[R].KHFENENSDVSAGEIEDSK.[G]	2xPhospho [S8(100); S11(100)]	86	I1JU76	I1JU76 [872-890]	I1JU76 2xPhospho [S879(100); S882(100)]	1	2294.89	41.2	95	135	123	93.7	75.1	67.5	112.6	132.3	158.2	174.8	72.5	168.7	87.2	118.7	71.2	94.4	83.1	72.5	93.7	101.2	58.1	49.4	83.6	78.5
[R].KHFENENSDVSAGEIEDSKGK.[T]	2xPhospho [S8(100); S11(100)]	28	I1JU76	I1JU76 [872-892]	I1JU76 2xPhospho [S879(100); S882(100)]	2	2480	35.38	88.6	141.1	73.5	71.9	114.1	65.8	131.5	7.6	4.5	126.6	101.6	0	71.6	181.5	80.3	134.9	180.7	113.1	159.5	164.3	72.8	75	122	117.9
[K].VLSEEETEDDKNKK.[N]	1xPhospho [S3(100)]	56	K7MEF4	K7MEF4 [24-37]	K7MEF4 1xPhospho [S26(100)]	2	1743.77	23.01	35.3	78.7	27.4	36.4	39.4	93.3	46.4	0	40.1	42.9	40.5	3.6	190.6	188.8	252.2	121.6	153.1	136.1	116.2	124.1	104	335.1	101.1	93.2
[K].KHPDDDDSCSVASITAASVR.[S]	1xCarbamidomethyl [C9]; 3xPhospho [S10(100); S13(100); S18(100)]	12	C6TN56	C6TN56 [199-218]	C6TN56 3xPhospho [S208(100); S211(100); S216(100)]	1	2370.87	51.4	145.2	148	131.6	126.7	218.2	166.4	216.7	186.6	162.7	176.7	175	272	0	22.5	0	17.1	33.4	28.1	18.7	45.2	34.7	0	32.6	41.9
[R].KHLQSLERPLEDEDKLENAHVMVPEEEDTEDDIK.[V]	1xOxidation [M22]; 1xPhospho [T29(100)]	8	I1NAG1	I1NAG1 [404-437]	I1NAG1 1xPhospho [T432(100)]	2	4126.88	72.72	63	144.4	136.9	169.3	299.1	391.9	43.9	52	126.8	334.3	403.3	235.2	0	0	0	0	0	0	0	0	0	0	0	0
[R].KHLQSLERPLEDEDKLENAHVMVPEEEDTEDDIK.[V]	1xPhospho [T29(100)]	15	I1NAG1	I1NAG1 [404-437]	I1NAG1 1xPhospho [T432(100)]	2	4110.88	75.45	102.9	174	172.4	110.6	259	71.1	45.6	262.1	272.6	309.6	370.3	249.9	0	0	0	0	0	0	0	0	0	0	0	0
[R].KHIDATLGSGNLR.[E]	1xPhospho [T6(100)]	60	I1J825	I1J825 [30-42]	I1J825 1xPhospho [T35(100)]	1	1461.72	33.59	138.1	213.5	219.5	138.3	70.2	35.9	160	27.6	33.1	136.2	50.1	54	122.1	169.4	94	126	74.9	73.5	94.8	80.9	45.2	46.8	93.4	102.5
[K].SESKDNLPLLLTQSADPLKR.[T]	1xPhospho [S/T]	16	A0A0R0G7N8	A0A0R0G7N8 [7-26]		2	2305.18	96.03	85.7	70	63.8	64.7	83.8	132.6	173.4	138.4	25.5	84.8	169.8	34.3	102.7	93.1	75.9	109.3	97.9	74.5	97.8	120.7	123.9	93.3	151.3	132.7
[R].TSSNFLAASINLQEK.[V]	1xPhospho [S3(100)]	24	K7LG76	K7LG76 [402-416]	K7LG76 1xPhospho [S404(100)]	0	1702.8	94.2	109	93.5	73.6	105.1	139.4	132.8	119.6	61.6	42	85	91.4	16.9	125.7	98.7	69.4	99.6	100.2	126.4	162.3	115.2	144.8	68.6	115	104.2
[R].KHDAVLASEPVAEEAPCSPELDSEK.[K]	1xCarbamidomethyl [C17]; 1xPhospho [S18(100)]	47	I1J4L9	I1J4L9 [4-28]	I1J4L9 1xPhospho [S21(100)]	1	2788.24	63.21	179.2	173.4	200.4	177.5	184.6	148.4	166.1	113.6	141.1	175.8	180.7	177.1	29.1	0	38.9	42.5	5.6	38.5	37.7	52.7	50.6	2.9	44.7	38.9
[R].KGSMVNQSGLVDPLVTLFGSIHEK.[H]	1xPhospho [S3(100)]	4	I1K6U5	I1K6U5 [284-307]	I1K6U5 1xPhospho [S286(100)]	1	2636.32	112.85	128.1	111.4	85.4	375.2	312.6	301	340.6	245.7	0	0	142.9	0	63	0	169.4	21.1	25.8	0	0	0	0	0	44.6	33.1
[K].NKSICSDGSASNESSSSGITGERDDHLDHEIAQLTK.[L]	1xCarbamidomethyl [C5]; 1xPhospho [S3(100)]	29	I1M199	I1M199 [7-42]	I1M199 1xPhospho [S9(100)]	2	3925.71	66.1	306	248.7	211	236.3	140.1	134.7	199.7	59.9	93	157.5	105.4	56.4	0	14.2	0	58.4	27.4	85.8	88.5	66.9	35.8	12.5	28.4	33.5
[K].KHAEKEESPEMPSK.[K]	1xPhospho [S8(100)]	45	I1LQ02	I1LQ02 [533-546]	I1LQ02 1xPhospho [S540(100)]	2	1706.75	19.28	144.6	278.9	85.2	132.5	141.2	142.3	206.4	0	0	119.2	119	0	94.9	146.5	158.9	105.7	73.7	77.9	93	69.9	45.8	29.9	65.4	69
[K].KGTSGSGSGVFLPPVPLKEPVSGGVK.[V]	1xPhospho [T3(100)]	35	I1K9R3	I1K9R3 [86-111]	I1K9R3 1xPhospho [T88(100)]	2	2561.34	92.08	0	0	0	39.2	44.6	58.9	24.9	98.6	42.7	0	23.9	13.7	126.5	140.5	137.8	107.7	126.5	151	78.4	157.5	225.1	182	295.4	325.1
[K].KGSVTSLASLFPVEEAQR.[A]	1xPhospho [S3(99.6)]	28	I1LS52	I1LS52 [7-24]	I1LS52 1xPhospho [S9(99.6)]	1	1998.99	100.62	93.4	106.9	86.6	61.2	104.3	98.3	102.6	306.4	262.7	190.7	203.7	35	58.9	46.7	67.8	63.6	55.6	57.6	58.2	48.6	55.9	63.7	72.8	99.1
[K].VISGSDVSDDSDQILISSASTAGGLLR.[N]	1xPhospho [S20(99.2)]	3	K7MFC0	K7MFC0 [399-425]	K7MFC0 1xPhospho [S418(99.2)]	0	2743.3	105.11	177.2	0	171.5	0	0	0	0	325.4	0	0	0	0	479.7	261.6	513.5	245.6	0	225.4	0	0	0	0	0	0
[K].NKSTCSDGSANNESSSSGIVGER.[D]	1xCarbamidomethyl [C5]; 1xPhospho [S3(100)]	27	I1MF93	I1MF93 [7-29]	I1MF93 1xPhospho [S9(100)]	1	2422.98	27.2	177.6	185.8	127	160	151.2	116.4	140.3	82.5	84.1	138.7	80.8	79.6	79.1	92	110	88.3	90.8	152.2	115.3	64	43.4	40.9	0	0
[R].KGSTDHLALDISGESDNLINR.[V]	1xPhospho [S/T]	118	K7MPC2	K7MPC2 [1673-1693]		1	2335.09	80.6	123.8	122.7	104.9	103.1	118.1	84.9	102.5	128.1	133.2	143.6	129.8	171.2	35.4	88.4	81.2	82.8	67.5	61.4	82.1	85.4	94.3	89.3	96.4	70.1
[R].KGVAEQMTIDHEPNTER.[G]	1xPhospho [T15(100)]	26	I1KUC9	I1KUC9 [152-168]	I1KUC9 1xPhospho [T166(100)]	1	2034.9	36.17	154.1	92.8	112.9	264.1	109.9	191.8	370.3	103.9	156.7	150.6	82.3	128.7	34.8	40.9	30.5	55.2	97.7	52.2	60.4	33.9	24.8	7.6	24	19.8
[K].KGSSTAAKGSDENMDAVDPEAPSVGSTDAGNSNVNK.[S]	1xOxidation [M14]; 1xPhospho [S10(100)]	9	I1NH15	I1NH15 [323-358]	I1NH15 1xPhospho [S332(100)]	2	3603.54	41.31	0	170.3	115.5	150.2	126.4	0	144.1	0	0	0	0	0	206.2	131	94.1	100.8	125.1	167.9	0	97	114.8	251.9	159.6	245
[K].SMAEDGGLPSSPVASQSSQGVNGLPEVK.[T]	1xPhospho [S11(100)]	48	I1KX25	I1KX25 [124-151]	I1KX25 1xPhospho [S134(100)]	0	2808.28	86.04	59.5	55.3	41.4	85.5	123.3	66.1	96.8	338.2	358.6	58	101.2	316.8	80.4	49.9	57.9	66.8	46.9	46.4	73.8	73	83.6	14	59	47.9
[K].VISGSDVSDDSDQILISSASTAGGLLR.[N]	2xPhospho [S5(98.8); S11(99.4)]	1	K7MFC0	K7MFC0 [399-425]	K7MFC0 2xPhospho [S403(98.8); S409(99.4)]	0	2823.27	114.74	0	0	0	0	0	0	0	1076.4	258.3	0	0	929.4	0	0	0	0	0	0	0	135.9	0	0	0	0
[R].KGSNDHLALDISVESDNLINR.[V]	1xPhospho [S3(100)]	49	A0A0R0HLP9	A0A0R0HLP9 [1654-1674]	A0A0R0HLP9 1xPhospho [S1656(100)]	1	2390.13	88.98	121.4	132.8	89.5	85.6	101	82.6	111.1	311.2	301.3	119.8	117.1	313.4	19.8	39	45.6	35	17.4	48.4	34.7	56.6	57	41.6	67	51
[R].KGSMVNQSGLVDPLVTLFGSIHEK.[H]	1xOxidation [M4]; 2xPhospho [S3(99.5); S20(100)]	5	I1K6U5	I1K6U5 [284-307]	I1K6U5 2xPhospho [S286(99.5); S303(100)]	1	2732.28	111.55	83.7	67.8	41.8	329.4	635.1	648.9	253.2	340.1	0	0	0	0	0	0	0	0	0	0	0	0	0	0	0	0
[R].KGSMVNQSGLVDPLVTLFGSIHEK.[H]	2xPhospho [S3(100); S20(100)]	3	I1K6U5	I1K6U5 [284-307]	I1K6U5 2xPhospho [S286(100); S303(100)]	1	2716.28	113.48	0	0	0	391.2	663.7	278.7	536.6	0	0	0	0	0	529.7	0	0	0	0	0	0	0	0	0	0	0
[K].KGSSTAAKGSDENMDAVDPEAPSVGSTDAGNSNVNK.[S]	1xPhospho [S10(100)]	27	I1NH15	I1NH15 [323-358]	I1NH15 1xPhospho [S332(100)]	2	3587.54	49.45	157.2	147.8	217.5	0	45.8	0	121.7	40.9	34.7	79.8	26.2	26	177.4	126.7	122.4	234.9	168.6	91.5	163.2	208.3	69.6	0	86.8	53.1
[R].KGVAEQMTIDHEPNTER.[G]	1xOxidation [M7]; 1xPhospho [T15(100)]	17	I1KUC9	I1KUC9 [152-168]	I1KUC9 1xPhospho [T166(100)]	1	2050.89	25.72	61.7	103.8	100.2	239.6	207.2	538.8	222.5	71.1	81.9	204.8	167.1	133.4	20.5	18	20.9	21.2	23.4	34.2	16.9	17.9	27	21.9	25.3	20.5
[K].VISGSDVSDDSDQILIGSASIAGGLLR.[N]	1xPhospho [S18(99.5)]	14	K7MXH4	K7MXH4 [399-425]	K7MXH4 1xPhospho [S416(99.5)]	0	2725.33	110.7	0	37.3	78.2	311.1	237.2	287.3	116.1	0	0	0	0	0	0	88	84.9	0	126.7	168.9	175	157.6	174.6	223.3	0	133.9
[K].KHADLIDADDSDELR.[S]	1xPhospho [S11(100)]	36	K7LX58	K7LX58 [125-139]	K7LX58 1xPhospho [S135(100)]	1	1792.77	46.87	141.9	141	149.1	120	103	76.1	134.2	115.2	139.3	140.3	101.5	215.9	41.1	103.7	58	69.7	75.2	65	67.3	86.6	53.9	41.8	89	71.3
[R].KHAASPPPKSPSLDSEEKPTYIR.[F]	3xPhospho [S5(100); S10(100); S12(100)]	341	I1LCN1	I1LCN1 [17-39]	I1LCN1 3xPhospho [S21(100); S26(100); S28(100)]	2	2775.22	45.19	161	182.6	151.7	180	129.4	98.4	265.4	102.9	121.3	199.4	167.6	110.7	17.2	60.4	23.4	37.7	46.1	51.3	46.2	65.2	41.2	20.6	56.2	64.2
[R].KHAASPPPKSPSLDSEEKPTYIR.[F]	2xPhospho [S10(100); S12(100)]	292	I1LCN1	I1LCN1 [17-39]	I1LCN1 2xPhospho [S26(100); S28(100)]	2	2695.25	43.34	179.6	214.7	185.5	126.9	82	78.6	203.5	74.5	90.3	173.3	92.7	79.5	46.2	98	43.5	84.3	79.9	82	68.8	86	47.5	35.1	72.7	75
[R].KHAASPPPKSPSLDSEEKPTYIR.[F]	1xPhospho [S10(100)]	62	I1LCN1	I1LCN1 [17-39]	I1LCN1 1xPhospho [S26(100)]	2	2615.29	39.45	218.1	290.5	200	170.5	105.2	74.8	217.6	100.9	103.8	137.1	72.3	46.3	28.4	84.6	10.5	55.6	62	87.8	62.2	99.4	45.9	6	70.7	49.8
[K].SMAEDGGLPSSPVASQSAQGVNGLPEVK.[T]	1xOxidation [M2]; 1xPhospho [S]	57	I1J6C3	I1J6C3 [124-151]		0	2808.28	83.08	58.3	67.8	60.7	107	144.3	172.6	91.2	53.2	56.9	96.4	153.2	105.3	98	76.7	101.9	72.7	95.1	87.3	101	97	113.3	166	107.5	116.1
[R].KHAASPPPKPPSLDSEEKPTYIR.[F]	2xPhospho [S5(100); S12(100)]	241	I1NHR6	I1NHR6 [17-39]	I1NHR6 2xPhospho [S21(100); S28(100)]	1	2705.27	52.41	189.1	160.4	123.4	160.3	165.9	118	160.4	41.4	73.6	189.8	108	80.2	48.7	97.7	44.9	83.3	70.2	62.2	65.2	85.3	63.7	45	79	84.5
[R].KHAASPPPKPPSLDSEEKPTYIR.[F]	1xPhospho [S5(100)]	260	I1NHR6	I1NHR6 [17-39]	I1NHR6 1xPhospho [S21(100)]	1	2625.31	47.04	162.4	280.9	138.2	192.8	136	118.5	178.4	104.4	109.9	148.8	77.3	99.9	29.3	66.1	40.2	48.1	67.1	57.7	49.8	67.2	47.2	29.2	78.1	72.6
[K].SESHPSTNSEDDHRSSPLLDLACAEITESSNSK.[T]	1xCarbamidomethyl [C23]; 1xPhospho [S/T]	44	I1JGX7	I1JGX7 [5-37]		1	3680.57	83.16	154.5	205.8	60.5	129.9	86.7	148.3	122.4	119.8	241.4	124.8	107.7	221.7	56.7	55.2	24.4	19.7	24.1	34.1	55.3	93	51.3	99.5	90	73.3
[R].SESHGEDAAGGVENEDDEDYLQPGEASIGKK.[L]	1xPhospho [S/Y]	107	K7MV72	K7MV72 [1154-1184]		1	3313.37	61.61	115.9	120.3	131.1	83.1	100	76.7	100.4	84.5	84.9	110.1	103.8	103.7	114.9	133.1	84.7	108	94.7	97.3	83.8	101.3	106.6	70.4	102.2	88.8
[K].NKSPSTELHPPYFEMIADAISSLK.[D]	1xPhospho [S3(100)]	28	I1JBI7	I1JBI7 [8-31]	I1JBI7 1xPhospho [S10(100)]	1	2755.3	118.04	123	93.3	91.3	89.2	81.3	73.1	128.3	233.2	8.7	82.7	103.2	186.2	22.4	75.3	136.3	68.4	75.4	143.2	74.1	95.7	115.2	72.5	138.9	89.1
[R].KGVSYNSAHNLLSVGDKDEDIIF.[-]	1xPhospho [S7(100)]	72	K7L827	K7L827 [236-258]	K7L827 1xPhospho [S242(100)]	2	2601.22	97.75	142.1	128.9	104	71.2	102.9	96.8	131.4	43.7	52.9	65.6	75.9	4.6	67.9	73.1	52.3	84.1	97	103.1	103	155.4	167.4	138.5	183.2	154.9
[K].NKSPSTELHPPYFEMIADAISSLK.[D]	1xOxidation [M15]; 1xPhospho [S3(100)]	17	I1JBI7	I1JBI7 [8-31]	I1JBI7 1xPhospho [S10(100)]	1	2771.3	110.89	23.4	18.1	29	8.8	52.2	107.9	53.6	0	49.1	43.9	48	0	0	109.3	130.9	104.9	103.4	146.8	106.3	137.1	230.4	402.8	202.4	291.6
[R].VLSGGSINDETDQR.[TA]	2xPhospho [S3(100); S6(100)]	43	K7LME1; K7K5H3	K7LME1 [814-827]; K7K5H3 [823-836]	K7LME1 2xPhospho [S816(100); S819(100)]; K7K5H3 2xPhospho [S825(100); S828(100)]	0	1650.64	51.1	19.6	23.8	19	23.1	26.7	27.7	45.9	32.7	40.5	76	58	50	180.8	228.6	187.3	154.6	201.7	166.5	132.9	163	160.2	109.9	136.2	135.2
[K].SMAEDGGLPSSPVASQSAQGVNGLPEVK.[T]	1xPhospho [S11(99.5)]	63	I1J6C3	I1J6C3 [124-151]	I1J6C3 1xPhospho [S134(99.5)]	0	2792.28	88.08	60.6	51.6	45.1	91.1	114.8	85.9	119	275.3	277.6	71	122.2	250.9	74.1	75.5	65.8	70.3	80.7	70.7	52.3	86.5	90.9	17.4	85.6	64.9
[R].KGFESDEDSPPR.[K]	2xPhospho [S5(100); S9(100)]	38	I1KCZ8	I1KCZ8 [646-657]	I1KCZ8 2xPhospho [S650(100); S654(100)]	1	1523.55	32.47	98.6	247.2	118.1	136.6	103.2	91.6	146.4	87.9	95.8	131.8	108.2	128.8	118.7	36.9	25.5	21.3	92.4	127.3	91.4	87.1	81.7	186.8	21.6	14.8
[K].NIAGDVIGTRVEVAEVKPTPFQPYSEVFGIQR.[F]	1xPhospho [T9(100)]	16	I1LMQ5	I1LMQ5 [110-141]	I1LMQ5 1xPhospho [T118(100)]	1	3596.81	106.13	38.3	48	0	0	44.1	0	0	54.4	0	0	0	20.7	204.9	137.8	132.2	168.3	214.5	212.2	121.8	155.5	189.9	227.7	133.5	296.3
[R].KGFDQESPLSEMVDPSLLQEVR.[V]	1xOxidation [M12]; 1xPhospho [S7(100)]	2	I1J7H8	I1J7H8 [652-673]	I1J7H8 1xPhospho [S658(100)]	1	2600.19	97.52	116.4	147.6	255.5	150.3	117	441.9	108.9	0	0	216.1	291.5	0	84.1	0	0	0	70.3	0	0	39.1	60	205.5	0	95.8
[R].NLDCPSSPGLWTR.[N]	1xCarbamidomethyl [C4]; 1xPhospho [S7(99.8)]	58	K7M1V8	K7M1V8 [566-578]	K7M1V8 1xPhospho [S572(99.8)]	0	1582.67	73.49	155.9	115.2	104.6	127.3	127.2	58	120.7	52.1	78.2	85.9	126.3	91.1	104.5	115.4	107.2	111.7	91.4	68.1	114.9	105.5	134.6	35.9	93.4	75
[K].SMPANKPVVSDSTC.[-]	1xCarbamidomethyl [C14]; 1xOxidation [M2]; 1xPhospho [S1(100)]	52	A0A0R0J7Y8; C6SYN9	A0A0R0J7Y8 [90-103]; C6SYN9 [69-82]	A0A0R0J7Y8 1xPhospho [S90(100)]; C6SYN9 1xPhospho [S69(100)]	0	1588.64	29.22	43	58.1	48	116.9	70.9	148.9	91.5	110.2	135	94.8	80.9	220.9	78.8	71.8	103	55.4	95.7	119.8	84.4	96.1	78.5	175.7	117.8	104
[K].NIDDDSQYDPIEMHHSSGSPLIQPQDQPIWQDSCDGK.[V]	1xCarbamidomethyl [C34]; 1xPhospho [S/Y]	4	A0A0R0K933	A0A0R0K933 [397-433]		0	4332.81	96.03	60.6	46.3	44.9	52.2	39.3	45	0	1111.7	832.2	0	0	130.8	0	0	0	0	0	0	0	0	0	37	0	0
[K].SMPLLPVHEDEDNFLEEEEKPK.[K]	1xPhospho [S1(100)]	74	A0A0R0FQU8	A0A0R0FQU8 [239-260]	A0A0R0FQU8 1xPhospho [S239(100)]	0	2705.21	96.64	178.8	172	225.9	112.9	107.1	122.8	181.5	296.9	218.9	132.3	242.6	31.3	37.9	38.4	50	27.8	29.7	18.7	34.3	32.8	34.1	23.6	28.6	21.2
[R].KEVYSSDQQLMSPLPR.[E]	1xOxidation [M11]; 1xPhospho [S12(100)]	13	I1JIC0	I1JIC0 [469-484]	I1JIC0 1xPhospho [S480(100)]	1	1973.9	52.43	100	143.4	134	138.8	119.9	164.3	96.6	0	0	114.1	52.2	0	79.7	107.3	0	82.4	147.2	133.5	129.4	141.9	133.7	117.6	122.7	141.3
[R].KEVYSSDQQLMSPLPR.[E]	1xPhospho [S12(100)]	19	I1JIC0	I1JIC0 [469-484]	I1JIC0 1xPhospho [S480(100)]	1	1957.91	65.46	192.7	166.6	171.7	171.5	0	0	179.1	60	92.3	30.9	0	53.6	105.7	102.7	67.8	151	136	80.2	141.2	150.9	131.4	23.2	101.6	89.8
[K].SMPLLPVHEDEDNFLEEEEKPK.[K]	1xOxidation [M2]; 1xPhospho [S1(100)]	70	A0A0R0FQU8	A0A0R0FQU8 [239-260]	A0A0R0FQU8 1xPhospho [S239(100)]	0	2721.2	86.88	127.9	139.3	116.7	91.5	143.6	191.2	108.7	90.3	121.2	226.3	231.9	206.4	44.1	42.9	59.9	25.5	39.7	23.9	37.2	47.2	48.1	149	43.7	43.8
[K].SESAPSETEVVEEVADVK.[E]	1xPhospho [S1(100)]	4	K7MYB6	K7MYB6 [870-887]	K7MYB6 1xPhospho [S870(100)]	0	1984.86	92.09	30.2	0	0	0	0	0	0	916.8	817.3	0	0	635.7	0	0	0	0	0	0	0	0	0	0	0	0
[R].KEVQDSPEKEGEGCNQEEVYIISSVDDDCSK.[G]	2xCarbamidomethyl [C14; C29]; 1xPhospho [S6(100)]	6	I1KLS4	I1KLS4 [128-158]	I1KLS4 1xPhospho [S133(100)]	2	3653.51	74.71	0	0	0	432.9	636.1	444.5	0	157.9	0	0	616.4	0	0	0	0	0	0	0	0	112.1	0	0	0	0
[K].KEVGVGVNMGDESGGLSGNKPEEDATTPPFPDR.[V]	1xOxidation [M9]; 2xPhospho [S13(100); S17(100)]	16	I1LFH1	I1LFH1 [75-107]	I1LFH1 2xPhospho [S87(100); S91(100)]	1	3562.51	74.11	85.4	121	97.8	105.7	252.3	211.2	106.6	0	0	159.6	157.6	0	0	72.4	45.1	62.7	77.3	72.7	82.9	126.7	119.3	178.4	134.2	131
[K].KEVGVGVNMGDESGGLSGNKPEEDATTPPFPDR.[V]	2xPhospho [S13(100); S17(100)]	24	I1LFH1	I1LFH1 [75-107]	I1LFH1 2xPhospho [S87(100); S91(100)]	1	3546.51	83.75	166.7	180.6	153.9	168.3	168.1	128.1	134.2	104.3	120.4	112.2	118.4	73	0	72.2	72.2	54	75.6	57.5	94.1	100.3	98.7	0	78.6	68.5
[K].SMPLLPVHEDEDNFLEEEEKPKK.[V]	1xOxidation [M2]; 1xPhospho [S1(100)]	3	A0A0R0FQU8	A0A0R0FQU8 [239-261]	A0A0R0FQU8 1xPhospho [S239(100)]	1	2849.3	78.73	0	0	0	0	0	0	16.7	572.8	674	33.2	0	1103.4	0	0	0	0	0	0	0	0	0	0	0	0
[R].KEVDKHDDTANQGNEDAQELQVNPLESTPEEISEANINDNRPK.[T]	1xPhospho [S/T]	3	I1LNJ4	I1LNJ4 [495-537]		2	4911.22	75.57	450.4	179.1	335.9	411.1	323.1	74.6	0	0	0	166.2	459.6	0	0	0	0	0	0	0	0	0	0	0	0	0
[K].SMPLLPVHEDEDNFLEEEEKPKK.[V]	1xPhospho [S1(100)]	17	A0A0R0FQU8	A0A0R0FQU8 [239-261]	A0A0R0FQU8 1xPhospho [S239(100)]	1	2833.3	90.42	198.4	199.5	175.7	119.3	85.7	134.4	144.1	282.8	238.4	128.3	190.2	257.5	15.2	30.9	0	31.5	7.6	12.2	2.1	41.2	44.2	4.7	30.4	25.5
[R].KFDGENVANPPSPDEDNK.[L]	1xPhospho [S12(100)]	88	P28759	P28759 [161-178]	P28759 1xPhospho [S172(100)]	1	2052.85	41.2	27.5	52.6	60.3	92.5	85.6	85.9	111.1	62.4	62.6	84.1	83.3	103.9	170.2	126.2	116.4	138.3	104.2	169.2	93	164.4	111.1	83.3	90.4	121.9
[R].KFDGENVANPPSPDEDNKLVVLK.[S]	1xPhospho [S12(100)]	162	P28759	P28759 [161-183]	P28759 1xPhospho [S172(100)]	2	2605.25	74.62	29.9	40	37.6	97.4	122.5	105.6	95.1	90.4	78.2	69.4	124.3	115.5	96.1	81.6	97.6	159.3	119.4	172.7	86.6	174.5	160.6	73.6	82.3	89.8
[R].VISSTSVTVTAEENGK.[V]	1xPhospho [S3(100)]	6	I1LM82	I1LM82 [356-371]	I1LM82 1xPhospho [S358(100)]	0	1701.79	55.05	210.4	145.1	159.9	217.5	99.4	89.8	342	151	182.8	332.8	208.4	260.9	0	0	0	0	0	0	0	0	0	0	0	0
[R].SMLSQQGSFGTLTGGGLKDPIVTLFGSLHENTLPESGGSR.[S]	1xPhospho [S8(98.7)]	10	K7K432	K7K432 [303-342]	K7K432 1xPhospho [S310(98.7)]	1	4156.01	117.39	122	0	0	0	275.7	0	700.1	0	0	0	0	0	0	297	0	275.7	0	0	0	0	0	269.5	313.4	146.6
[R].SMLSQQGSFGTLTGGGLKDPIVTLFGSLHENTLPESGGSR.[S]	1xOxidation [M2]; 1xPhospho [S1(100)]	18	K7K432	K7K432 [303-342]	K7K432 1xPhospho [S303(100)]	1	4172	115.78	0	0	0	0	0	310.8	215.3	0	0	0	0	0	0	174.7	0	196.3	167.7	0	131.6	188.7	299.6	0	348.6	366.8
[R].NLCPSVAETILEDMVPEACGTNIPGPDLSPK.[Q]	2xCarbamidomethyl [C3; C19]; 1xPhospho [S29(100)]	12	K7N3R8	K7N3R8 [845-875]	K7N3R8 1xPhospho [S873(100)]	0	3404.55	120.49	210.7	182.8	225.4	305.2	331.4	253.3	216	68.7	279.6	106.5	220.2	0	0	0	0	0	0	0	0	0	0	0	0	0
[R].NLCPSVAETILEDMVPEACGTNIPGPDLSPK.[Q]	2xCarbamidomethyl [C3; C19]; 1xOxidation [M14]; 1xPhospho [S29(100)]	2	K7N3R8	K7N3R8 [845-875]	K7N3R8 1xPhospho [S873(100)]	0	3420.54		0	0	0	0	0	0	0	0	0	0	0	0	0	0	0	0	0	0	0	0	0	0	0	0
[K].KFEGWECSLQCSGNLSPQAHYPMR.[R]	2xCarbamidomethyl [C7; C11]; 1xPhospho [S16(100)]	2	I1JA65	I1JA65 [4-27]	I1JA65 1xPhospho [S19(100)]	1	2962.25	83.09	0	156.1	0	299.6	255	0	547.6	0	0	151.1	202.1	0	0	0	0	56.5	65.6	0	124.3	103.7	111.6	133.5	124.5	68.7
[K].NICTPEIELDEKSTVDEQCEQPETK.[D]	2xCarbamidomethyl [C3; C19]; 1xPhospho [S13(99.6)]	27	A0A0R0FMH4	A0A0R0FMH4 [2770-2794]	A0A0R0FMH4 1xPhospho [S2782(99.6)]	1	3072.31	73.9	139	105.7	133.6	118.2	124.2	90.9	104.3	32.1	62.5	125	144.2	0	106.8	120.1	143.1	73	101.6	53.5	91.5	139.9	136.4	70.1	88.8	95.6
[K].KFEEELNPFVSDSDTNPFNSSSSEKASPPK.[Q]	2xPhospho [S27(100); S/T]	4	K7L2W3	K7L2W3 [858-887]	K7L2W3 2xPhospho [S884(100); S/T]	2	3474.47	97.4	0	246.5	117	0	339.3	0	125	0	0	304.1	305.6	594.8	0	0	0	0	0	0	0	132.7	0	0	0	235.2
[K].KFEEELNPFVSDSDTNPFNSSSSEKASPPK.[Q]	1xPhospho [S27(100)]	78	K7L2W3	K7L2W3 [858-887]	K7L2W3 1xPhospho [S884(100)]	2	3394.5	92.53	112.6	106.3	91.1	76.1	89.2	88.3	112.6	104.5	61.8	101.3	137.2	104	99.3	87.1	95	109.8	86.2	114	92.9	93.2	96.7	135	104.7	101
[K].NIDAFSPTYGGNSIIDTLHK.[K]	1xPhospho [S6(100)]	21	A0A0R0HCG7	A0A0R0HCG7 [2533-2552]	A0A0R0HCG7 1xPhospho [S2538(100)]	0	2243.04	99.05	56	51.1	71.3	79.1	67.1	132.2	85.3	22	24.1	80.5	148.4	24.4	122.8	138.4	124.4	128.5	127.5	107.9	114	151.4	162.4	138.6	111.6	131.1
[R].TSSIGNEDELEERPK.[W]	1xPhospho [S3(100)]	69	I1MKD8	I1MKD8 [279-293]	I1MKD8 1xPhospho [S281(100)]	0	1783.77	39.33	159.4	161.8	182.3	146.2	126.9	98	141	44.4	62	143	100.5	73.1	102.4	100.9	70.6	96.4	82.2	86.1	85.1	72.5	37	53.4	95.7	79.1
[K].KFDWDHPAHLQPLSPTSNK.[Q]	1xPhospho [S14(100)]	409	I1J5Y9	I1J5Y9 [380-398]	I1J5Y9 1xPhospho [S393(100)]	1	2298.07	69.67	102.2	93.4	123.5	113.6	129.1	74.8	96.1	45.7	42.9	78.5	108.5	50	79	108.7	103.3	134.6	120.1	128.6	110.4	136.4	148.6	37.2	127.3	107.4
[K].SMPANKPVVSDSTC.[-]	1xCarbamidomethyl [C14]; 1xPhospho [S1(100)]	42	A0A0R0J7Y8; C6SYN9	A0A0R0J7Y8 [90-103]; C6SYN9 [69-82]	A0A0R0J7Y8 1xPhospho [S90(100)]; C6SYN9 1xPhospho [S69(100)]	0	1572.64	39.97	90.7	55.6	45.3	90.9	44.2	46.4	129.6	184.8	252	63.4	65.3	220.4	80.7	83.3	133.4	137.9	110.3	103.6	133.8	96.8	68	16.3	90	57.2
[K].KETTEPPSEATVSPK.[A]	1xPhospho [S13(100)]	42	K7K780	K7K780 [1133-1147]	K7K780 1xPhospho [S1145(100)]	1	1680.77	28.96	68.6	112.1	70.3	138.4	97.2	103.5	135.6	83	79.7	113.1	104.9	98.9	107	135.1	73.1	104.2	108.8	101.1	116.4	118.7	74.1	64.9	92.7	98.3
[R].NLCPLVAEVILEDMIPEACGTNLPGPDLSPK.[L]	2xCarbamidomethyl [C3; C19]; 1xOxidation [M14]; 1xPhospho [S29(100)]	4	K7LL19	K7LL19 [845-875]	K7LL19 1xPhospho [S873(100)]	0	3458.63	120.29	157.3	107.5	109	207.3	252.9	216.3	253.1	0	0	366	163.5	538.9	0	0	0	0	0	0	0	0	0	0	0	28.1
[K].TGSVKDEQIIEAAKSPSHSDDVK.[S]	2xPhospho [S/T]	38	I1NJ95	I1NJ95 [156-178]		2	2601.15	45.77	175.7	199.6	160	85.9	89.8	49.9	135.4	36.2	23.6	165.6	90.9	124.5	61.4	118.7	60	107.6	97.8	77.5	87.6	110.2	82.4	57.6	94.5	107.5
[K].SESAKQSLEESTHVVK.[K]	2xPhospho [S3(100); S7(100)]	52	I1JU76	I1JU76 [275-290]	I1JU76 2xPhospho [S277(100); S281(100)]	1	1918.82	35.93	117.9	149.7	110.8	104.2	79.4	57.5	121.9	122.1	131.9	143.6	76.7	158.5	85.4	129.1	90.2	86.3	86	82.4	99.6	86.1	45	77	83.6	75
[K].VLTFSENVAHSEDEEG.[-]	1xPhospho [S11(100)]	44	I1L1D7	I1L1D7 [151-166]	I1L1D7 1xPhospho [S161(100)]	0	1842.74	63.41	89.2	75	96	111.3	98.1	84.8	85.1	43.4	52	89.1	88.1	58.8	125.2	109.1	126.2	122	112.9	112.9	102.2	138.6	132.9	117.7	121.7	107.5
[R].SMQIPGEISADDGEENR.[H]	1xPhospho [S9(100)]	10	K7LGR1	K7LGR1 [184-200]	K7LGR1 1xPhospho [S192(100)]	0	1927.77	64.91	223.9	151	179	194.5	140.1	105.2	159.8	34.2	315.6	159.3	182.8	53.8	54.7	54	41.1	51.7	44.8	40.5	61	69.7	49	0	34.5	0
[R].VLTGGNNASDFSDSEEDEELALEGQDNDEGAK.[V]	1xPhospho [S12(100)]	23	I1LKW2	I1LKW2 [101-132]	I1LKW2 1xPhospho [S112(100)]	0	3435.39	83.66	203.5	0	177.4	197.9	232.5	269.9	195.1	151.8	191.1	201.2	257.7	267.6	0	0	0	54.4	0	0	0	0	0	0	0	0
[K].KEPEAPNVSPESSQEEEFESK.[R]	1xPhospho [S9(100)]	8	K7LJD7	K7LJD7 [781-801]	K7LJD7 1xPhospho [S789(100)]	1	2457.03	50.33	0	0	44.9	36.5	26	559.1	22.4	612.2	0	0	23.5	642.2	0	273.9	0	0	0	0	0	0	0	159.5	0	0
[R].KEIEEGVAQVVQMLEEAENSSEA.[-]	1xOxidation [M13]; 1xPhospho [S21(100)]	61	A0A0R0GZS9; A0A0R4J460	A0A0R0GZS9 [376-398]; A0A0R4J460 [380-402]	A0A0R0GZS9 1xPhospho [S396(100)]; A0A0R4J460 1xPhospho [S400(100)]	1	2615.14	109.6	38.4	58.5	40	40.3	102.6	133.3	49	250.1	473.5	53.2	41.8	369.2	24.4	54.1	56.6	17.8	38.1	73.9	40.3	53.3	80	141.3	84.2	86.2
[K].KELDTSSTGYQPPLPVDQVKPLNEYDEEGEGSPR.[I]	1xPhospho [S32(100)]	78	A0A0R0KBI5	A0A0R0KBI5 [115-148]	A0A0R0KBI5 1xPhospho [S146(100)]	1	3854.76	90.16	78.3	75.6	81.1	77.5	83.7	79.6	74.9	44.5	50.3	70.1	79.2	55.8	89.2	170.2	122.9	114.2	108.5	103.5	107.3	160.2	126.1	142.8	164.2	140.3
[K].KELDTSSAGYQHPLPVDQVKPLNEYEEEGEGSPR.[M]	1xPhospho [S32(100)]	64	I1KBE3	I1KBE3 [115-148]	I1KBE3 1xPhospho [S146(100)]	1	3878.78	76.82	85.4	91.4	93.7	81.2	76.9	80.9	109.2	141.6	73.5	74.1	83.5	98.3	71.6	98.4	98.9	101.1	117.1	105.8	133.9	143.1	164.4	40.9	122.7	112.6
[R].SMQNEVDEQQDGNESDAVEIEK.[D]	1xPhospho [S15(100)]	11	K7KYZ7	K7KYZ7 [575-596]	K7KYZ7 1xPhospho [S589(100)]	0	2574.02	55.67	151.8	128.3	96.7	144.7	100.1	100.9	137.1	203.6	221.8	128.8	94.4	420.3	63.7	44.3	27.3	71.6	44.6	35.7	59.8	59.2	44.9	0	0	20.2
[R].KEKPVENSDWLPIPITAGGSSHSR.[L]	1xPhospho [S20(99.1)]	3	K7MM13	K7MM13 [445-468]	K7MM13 1xPhospho [S464(99.1)]	1	2685.3	81.66	320.7	507.3	243.1	232.8	241.1	176.6	219.3	0	0	183.6	240.7	0	0	0	0	0	0	0	0	0	0	0	34.9	0
[R].VLTGGNNASDFSDSEEDEELALEGQDNDEGAK.[V]	2xPhospho [S12(100); S14(100)]	177	I1LKW2	I1LKW2 [101-132]	I1LKW2 2xPhospho [S112(100); S114(100)]	0	3515.35	85.88	153.2	176.2	115.8	122.6	232	224.6	165.4	237.8	172	164.4	225	245.1	3	13	13.1	10.5	9.5	10.1	18.7	25.3	25.9	9.7	16.2	10.9
[R].KEIEEGVAQVVQMLEEAENSSEA.[-]	1xPhospho [S20(99.7)]	36	A0A0R0GZS9; A0A0R4J460	A0A0R0GZS9 [376-398]; A0A0R4J460 [380-402]	A0A0R0GZS9 1xPhospho [S395(99.7)]; A0A0R4J460 1xPhospho [S399(99.7)]	1	2599.15	117.84	61.3	60.7	62.8	56.3	32.8	0	49.1	993.5	364	0	32.6	561.1	0	8.9	18.6	6.6	9.8	22.7	7	10.5	8.9	16.1	10.7	5.9
[K].KEPLDNLQGETESSSPTAEDAKPR.[R]	1xPhospho [S15(100)]	71	A0A0R0KA65	A0A0R0KA65 [216-239]	A0A0R0KA65 1xPhospho [S230(100)]	1	2679.21	47.74	90.3	108.9	78.8	136.3	105.9	83.2	127.8	180	171.1	104.9	74.2	174.2	102.4	96.9	74.9	60.9	87.6	89.6	81.1	75.2	58.3	73.4	82.6	81.6
[K].KEPLDNLQGETESSSPTAEDAKPR.[R]	2xPhospho [S13(100); S15(100)]	13	A0A0R0KA65	A0A0R0KA65 [216-239]	A0A0R0KA65 2xPhospho [S228(100); S230(100)]	1	2759.18	50.65	128.2	176.8	120.6	163.1	140.3	104.8	158.7	18.7	28.2	186.1	147.1	50	44.5	116.3	75.1	96	93.4	99.5	91.8	85.6	74.1	59.2	72.7	69.2
[K].VISYVTPFPSTNPTLIPPSPQTNTNTTTTTTTTSTTDPR.[D]	1xPhospho [S/T/Y]	10	I1JDE9	I1JDE9 [186-224]		0	4231.03	105.18	0	0	0	0	0	0	0	0	0	0	0	0	0	0	341.2	79.2	489.6	0	324.4	398.1	386.5	0	0	381
[K].KESSITDVIEAVLNEAADIK.[K]	1xPhospho [S/T]	9	K7LJD7	K7LJD7 [719-738]		1	2225.09	122.23	25.1	38.1	68	95.4	109.3	177.7	112.6	179.9	165.3	304	232.4	800.9	10.7	8.1	30	0	0	18.6	0	0	0	0	15	8.8
[K].KESPTYGKYEVEK.[I]	1xPhospho [S3(100)]	21	K7K7J4	K7K7J4 [851-863]	K7K7J4 1xPhospho [S853(100)]	2	1637.75	28.88	123	142.7	96	88.2	58.7	54.6	159.1	40.1	33.2	113	83	37	179.1	159.4	71.6	171.8	125.2	124.4	103.3	106.7	59.3	63.7	111.4	95.7
[K].KESPTSGNAVMVSR.[D]	1xOxidation [M11]; 1xPhospho [S3(99.7)]	61	K7MVW7; A0A0R0GUL1	K7MVW7 [1003-1016]; A0A0R0GUL1 [1007-1020]	K7MVW7 1xPhospho [S1005(99.7)]; A0A0R0GUL1 1xPhospho [S1009(99.7)]	1	1558.69	24.94	49.5	105.1	65.1	86.1	89.7	227.9	72	37.3	29	117.5	81.3	85.1	108.2	101.2	128.5	71.8	110.4	129.1	86.3	104.7	76.1	208.9	103.7	125.4
[K].KESPTSGNAVMVSR.[D]	1xPhospho [S3(100)]	66	K7MVW7; A0A0R0GUL1	K7MVW7 [1003-1016]; A0A0R0GUL1 [1007-1020]	K7MVW7 1xPhospho [S1005(100)]; A0A0R0GUL1 1xPhospho [S1009(100)]	1	1542.7	29.97	138.6	124.3	104.3	34.1	46.7	40.6	107	62.2	56.6	101.9	62.6	60.2	170.6	186.6	113.1	153.9	148.7	130.2	150.9	131.8	59.4	26.5	100.8	88.5
[K].KESPSLPSGVQGLGMGLPDLR.[T]	1xPhospho [S]	5	I1K0Q2	I1K0Q2 [39-59]		1	2218.09	102.4	139.6	175.6	247	261.6	0	186.7	276.3	0	0	0	278.1	0	0	0	147.5	0	115.1	0	164.8	182.9	0	64.9	159.9	0
[K].TGSVKDEQIIEAAKSPSHSDDVK.[S]	1xPhospho [S15(99.6)]	58	I1NJ95	I1NJ95 [156-178]	I1NJ95 1xPhospho [S170(99.6)]	2	2521.18	44.13	145.6	146.8	142.8	130.9	62.1	72.6	129.4	132.3	118.3	171.8	80.2	160.7	76.5	82.7	55.4	94.3	88.9	74.7	74.5	92.4	54.7	40.6	91.3	80.7
[R].KESPSEIISSDEK.[M]	1xPhospho [S3(100)]	55	I1MG48; K7LBG5	I1MG48 [707-719]; K7LBG5 [707-719]	I1MG48 1xPhospho [S709(100)]; K7LBG5 1xPhospho [S709(100)]	1	1528.68	39.14	63.1	67.5	69.6	55.8	44.1	40.3	50.8	27.4	36.8	76.9	40.9	52.9	208	167	117.4	162.6	162.8	171	148.9	157.9	79.1	89.5	163.4	146.1
[K].SESANKLSETDLSALLSQLK.[G]	1xPhospho [S3(100)]	28	A0A0R0FWC3	A0A0R0FWC3 [49-68]	A0A0R0FWC3 1xPhospho [S51(100)]	1	2214.09	109.41	124.4	133.1	104.3	73.4	106.1	131.2	109.2	139.1	164.9	99.2	122.2	18	74.1	75	62.8	69.9	70.7	72.3	78.9	121.8	111.6	115.5	115.5	106.8
[R].KESGTEESLDGSVISDIEGGEVTIEK.[L]	1xPhospho [S/T]	11	K7KQ51	K7KQ51 [600-625]		1	2788.27	99.55	167.2	245.8	227.5	287.5	313.6	293.3	176.2	0	0	146	315.9	0	0	0	0	94.6	0	0	0	0	0	132.4	0	0
[R].SMQIEEGEEHLENGDSTHELTER.[N]	1xPhospho [S16(100)]	67	K7M3V5	K7M3V5 [842-864]	K7M3V5 1xPhospho [S857(100)]	0	2750.12	57.24	162.6	177.2	147.5	127.5	90.9	55.5	169.4	19.9	14.9	146.1	118.2	17.9	119.3	97.3	97.1	122.9	127.8	107.7	124.2	88.5	84.6	18.6	82.1	82.6
[R].KESESSEEEGQIVSK.[E]	2xPhospho [S5(99.7); S6(100)]	12	K7L9V4	K7L9V4 [77-91]	K7L9V4 2xPhospho [S81(99.7); S82(100)]	1	1825.71	29.49	113.2	214.7	110.3	142.8	169.6	156.1	132.6	206.1	156.4	126.6	150.1	230.4	32.3	59	44.7	27.8	49.3	32.4	46.6	53.4	37.8	50.2	30.8	26.7
[R].TSSLDANCIIQDPAGDCICR.[D]	3xCarbamidomethyl [C8; C17; C19]; 1xPhospho [T/S]	35	I1K4B1	I1K4B1 [254-273]		0	2345.96	85.97	160.8	83.1	107.4	84.4	189.6	158.2	79.1	130.8	123.7	83.5	129	211.6	59.4	53	113.1	65.1	70.1	68.6	95	77.3	103.6	31.1	70.2	52.5
[R].KESAGDLLLNLPR.[VI]	1xPhospho [S3(100)]	84	I1KGQ7; K7L837	I1KGQ7 [567-579]; K7L837 [572-584]	I1KGQ7 1xPhospho [S569(100)]; K7L837 1xPhospho [S574(100)]	1	1505.77	88.62	133	92.2	91.1	45.2	54.1	51.4	108.5	21.4	25.6	137.7	113.2	36.1	67.4	119	80.1	100.3	110.5	119.9	105.7	148.5	133.1	124.9	185.4	195.5
[R].KEREEEEEEEDDDENEEGDLESVEDEGGNR.[Y]	1xPhospho [S22(100)]	6	I1NH22	I1NH22 [586-615]	I1NH22 1xPhospho [S607(100)]	2	3619.35	45.14	0	140.6	157.7	102.6	131.1	159.9	85.8	0	0	0	0	89.7	179	99.6	126.8	184	161.7	0	172.5	155.1	133	0	174.1	146.6
[R].KEREEEEEDEEEEEEEEEDENEEGDLESVEDEGGNR.[Y]	1xPhospho [S28(100)]	21	A0A368ULU0	A0A368ULU0 [433-468]	A0A368ULU0 1xPhospho [S460(100)]	2	4407.62	55.2	123	132.2	125	138.6	123.7	119.9	118.9	76	127.9	119.1	51.1	177	78.3	107	88.8	106.5	82	58	76	82.2	67.6	70.4	66.7	84.2
[R].SMQIEEGEEHLENGDSTHELTER.[N]	1xOxidation [M2]; 1xPhospho [S16(99.5)]	51	K7M3V5	K7M3V5 [842-864]	K7M3V5 1xPhospho [S857(99.5)]	0	2766.12	48.95	96.8	97.7	111.8	132.2	121.5	113	129	6.2	0	163.7	97	23.4	122.7	125.5	84.8	88.5	85.1	125.3	87	117.1	82.6	121.6	120.9	146.8
[R].TSSLDANCILQDPAGGCICR.[D]	3xCarbamidomethyl [C8; C17; C19]; 1xPhospho [T/S]	43	I1KSR8	I1KSR8 [257-276]		0	2287.95	88.31	137.1	108.9	125	137.1	165.8	165.1	129.3	152.8	165.4	113.5	155.7	186.6	44.9	0	133.9	70.8	141.6	109.3	78.7	0	78.3	0	0	0
[R].KFGAADTFKIPDEVDLAHLS.[-]	1xPhospho [T7(100)]	28	I1LUC0	I1LUC0 [469-488]	I1LUC0 1xPhospho [T475(100)]	2	2254.08	100.96	112.2	95	150.8	151.5	86.4	171	90	0	0	87.9	116	0	82.6	87	261.5	109.7	109.9	125.3	113	65	66.3	102.9	104.8	111.2
[R].NLCPLVAEVILEDMIPEACGTNLPGPDLSPK.[L]	2xCarbamidomethyl [C3; C19]; 1xPhospho [S29(100)]	13	K7LL19	K7LL19 [845-875]	K7LL19 1xPhospho [S873(100)]	0	3442.63	124.67	0	0	698	1078.1	0	0	623.9	0	0	0	0	0	0	0	0	0	0	0	0	0	0	0	0	0
[K].TSSLPVTPIAHSNPGSVHGGNLVYAETVEK.[E]	1xPhospho [T/S/Y]	32	A0A0R0GND3	A0A0R0GND3 [162-191]		0	3141.53	83.03	186.6	155.7	172.5	203.7	280.1	244	271.1	68.7	187.9	228.6	278.9	122.2	0	0	0	0	0	0	0	0	0	0	0	0
[R].TGTGSPLLSLPVVSSPDKDLPLLSPQPPK.[T]	2xPhospho [S14(99.2); S24(100)]	30	K7LW50	K7LW50 [102-130]	K7LW50 2xPhospho [S115(99.2); S125(100)]	1	3100.56	117.85	0	58	52.5	353.2	511.1	468.9	341.5	0	339.3	42.2	0	0	0	0	0	0	0	0	0	93.9	81.9	0	0	57.5
[K].NIANIDFDVAGLATLSPR.[Q]	1xPhospho [S16(100)]	5	K7LN60	K7LN60 [340-357]	K7LN60 1xPhospho [S355(100)]	0	1966.96	111.96	0	13.2	12.2	24.1	0	30.3	5.9	1384.1	386	25.3	14.6	492.9	0	0	0	0	0	11.4	0	0	0	0	0	0
[R].TGTGSPLLSLPVVSSPDKDLPLLSPQPPKTDK.[F]	1xPhospho [S24(100)]	8	K7LW50	K7LW50 [102-133]	K7LW50 1xPhospho [S125(100)]	2	3364.77	108.78	0	0	66.5	179	191.4	176.6	98.1	410.3	484.3	0	0	0	0	0	0	122.4	147	142.7	92.2	115	112.1	0	28.4	34.1
[K].SMGGPWLDSSISLPSR.[I]	1xPhospho [S12(100)]	45	K7M247; A0A0R0HG00	K7M247 [992-1007]; A0A0R0HG00 [990-1005]	K7M247 1xPhospho [S1003(100)]; A0A0R0HG00 1xPhospho [S1001(100)]	0	1769.79	101.73	100.2	63.2	87.6	86.1	82.1	47.3	130.6	120.4	172.1	52.5	82.6	26.6	129.1	101.4	142.9	153.9	125.8	108.6	170.4	124.8	116.5	21.8	97.5	55.9
[K].KGAVEGEEEYLSDDDDEFYDR.[T]	1xPhospho [S12(100)]	59	K7L8U3	K7L8U3 [340-360]	K7L8U3 1xPhospho [S351(100)]	1	2560.99	69.61	121.6	90.4	94.6	66.2	92	98.7	85.6	75.9	83.7	81.4	109.5	134.1	115.3	98.4	83.1	98.5	118.4	129.5	112.5	96	114.9	98.5	109.1	92.3
[K].KGAVEDEEEYLSDDDDDEFYDR.[T]	1xPhospho [S12(100)]	42	I1N4T2	I1N4T2 [329-350]	I1N4T2 1xPhospho [S340(100)]	1	2734.02	71.6	92.7	62.8	70.7	97.6	71.1	92.6	57.3	75.6	96.4	84.1	130.8	141.3	57.4	89.2	106.2	123.4	115.9	125.7	123.7	124	124.9	126.6	105	104.9
[K].SMGGPWLDSSISLPSR.[I]	1xOxidation [M2]; 1xPhospho [S12(100)]	59	K7M247; A0A0R0HG00	K7M247 [992-1007]; A0A0R0HG00 [990-1005]	K7M247 1xPhospho [S1003(100)]; A0A0R0HG00 1xPhospho [S1001(100)]	0	1785.79	95.87	82.4	85.8	75.6	78.3	84	99.5	56.2	93.8	112.4	54.7	86.5	17.8	136.6	106.8	125.1	107.4	124.6	128.9	133.7	113.1	127.6	106	148.1	115.1
[R].VLSNTVIAEAPSSANK.[E]	1xPhospho [S3(100)]	96	A0A0R0JAW2	A0A0R0JAW2 [49-64]	A0A0R0JAW2 1xPhospho [S51(100)]	0	1680.82	72.73	134.1	120.6	160.2	172	135.8	162.3	101.1	48.1	68.8	111.8	113.6	108.4	96.8	94.4	107.7	103	78.8	79.4	102.4	70.4	67.3	43.7	59	60.2
[K].SESDITSLAPSSPSRSPK.[R]	2xPhospho [S16(100); S/T]	117	C6T8K0	C6T8K0 [7-24]	C6T8K0 2xPhospho [S22(100); S/T]	1	2005.85	53.86	63.4	75.7	52.1	95.9	94.7	88.9	65.7	153.7	204.3	64.5	66.3	174.5	132.9	112.6	67.8	124.9	128	93.1	87.8	122.6	82.5	68.3	84.8	95
[R].KGDQPLKPETPWSCINNASEHYR.[I]	1xCarbamidomethyl [C14]; 1xPhospho [T10(100)]	4	I1KPA5	I1KPA5 [305-327]	I1KPA5 1xPhospho [T314(100)]	1	2807.26	71.74	0	0	0	0	0	0	0	0	0	0	0	0	0	812.2	612.6	509.5	465.8	0	0	0	0	0	0	0
[R].KGFDQESPLSEMVDPSLLQEVR.[V]	1xPhospho [S7(100)]	16	I1J7H8	I1J7H8 [652-673]	I1J7H8 1xPhospho [S658(100)]	1	2584.2	107.12	277.9	193.4	253.9	128.6	160	193.1	160.7	0	301.6	160.9	197.5	52	0	47.9	0	0	0	0	56.3	98.3	0	0	57.1	60.8
[K].KGESEDGEGNDFLQEFDKR.[V]	1xPhospho [S4(100)]	13	I1MIG3	I1MIG3 [329-347]	I1MIG3 1xPhospho [S332(100)]	2	2279.95	72.49	31.2	34.4	35.5	31.6	43	31.1	52.1	0	0	31.3	47.1	0	0	140.3	154.4	240	230.7	214.6	202.6	236.4	201.7	97.4	154	190.4
[R].TGTGSPLSSVVPVVSSPDKDLPLLSPQPPK.[T]	2xPhospho [S5(100); S25(100)]	20	I1M3P1	I1M3P1 [97-126]	I1M3P1 2xPhospho [S101(100); S121(100)]	1	3159.56	112.73	50.3	56.2	0	189.6	493.8	406.6	302.5	726.4	129.6	0	45.1	0	0	0	0	0	0	0	0	0	0	0	0	0
[R].TGTGSPLSSVVPVVSSPDKDLPLLSPQPPK.[T]	1xPhospho [S25(100)]	60	I1M3P1	I1M3P1 [97-126]	I1M3P1 1xPhospho [S121(100)]	1	3079.6	108.93	133.4	77.1	126.6	191.2	224.5	220.5	160.7	78.5	144.1	71.9	88.7	0	25.9	34.3	35	85.9	96.8	95.8	98.2	103.6	111.8	56.6	70.5	68.5
[K].KGDVSHVFSIAPQKSP.[-]	1xPhospho [S15(100)]	24	A0A0R0K918	A0A0R0K918 [349-364]	A0A0R0K918 1xPhospho [S363(100)]	2	1776.87	57.4	0	0	0	17.9	10.6	11.9	27.9	0	0	9.9	6.9	0	172.1	236.7	124.1	212.1	242.6	180.7	181.6	214.1	196.5	104.4	199.5	250.6
[K].TSSLPVTPIAHSNPGSVHGGNLVYAETVEK.[E]	2xPhospho [T1(98.4); T7(100)]	34	A0A0R0GND3	A0A0R0GND3 [162-191]	A0A0R0GND3 2xPhospho [T162(98.4); T168(100)]	0	3221.49	88.97	70.8	84.1	46.4	262.2	412.5	370.2	260.1	369.4	296.6	57	105.3	58.1	0	0	0	2.8	2	0	0	2.6	0	0	0	0
[R].KGDSAGNLPFESDEDVDEEEEEAR.[N]	2xPhospho [S4(100); S12(100)]	47	I1MBG5	I1MBG5 [156-179]	I1MBG5 2xPhospho [S159(100); S167(100)]	1	2827.05	75.58	84	95.2	101	74	110.5	83.8	98.8	179.6	178.8	96.6	136.6	205.3	0	68.8	73.3	93.4	69.9	92.7	99.3	95	124.7	69.5	81.4	87.9
[R].KGDSAGNLPFESDEDVDEEEEEAR.[N]	1xPhospho [S12(100)]	71	I1MBG5	I1MBG5 [156-179]	I1MBG5 1xPhospho [S167(100)]	1	2747.08	70.01	94.6	79.9	78.6	93.9	95.8	81.9	67.9	101.5	107	105.9	143	141.6	77.4	85.2	70.4	120.4	78.2	119.4	126.4	114.7	127.6	77.9	100.7	110.3
[K].SESDITSLAPSSPSR.[S]	1xPhospho [S12(100)]	84	C6T8K0	C6T8K0 [7-21]	C6T8K0 1xPhospho [S18(100)]	0	1613.71	54.62	113.8	86.9	93.5	132.5	132.3	124.4	105.9	78	97.2	70.6	75.9	87.7	121.8	101.1	71.1	110.7	142.7	114.1	102.1	122.3	95.1	46.3	81.9	92.1
[R].KGALTIVDYGHDEVAMSPEPEEGEIYGSVR.[V]	1xOxidation [M16]; 1xPhospho [S17(100)]	20	I1JU93	I1JU93 [109-138]	I1JU93 1xPhospho [S125(100)]	1	3344.5	86.53	41.4	89.4	101.3	146.4	179.7	232.9	79	0	0	118	145.7	0	0	0	0	72.2	89.1	0	107.8	143.5	185.9	373.9	139.4	154.3
[R].KGALTIVDYGHDEVAMSPEPEEGEIYGSVR.[V]	1xPhospho [S17(100)]	27	I1JU93	I1JU93 [109-138]	I1JU93 1xPhospho [S125(100)]	1	3328.51	94.01	196.7	30.6	185.9	149.3	136.3	90.5	124.6	63.5	142.9	111.2	109.6	0	124.1	0	55.9	93.8	81.2	76.3	108.8	104.1	123.7	120.7	91	79.3
[K].NIAVNNETLPSDHAPKPPHYAAATVAVASPPPSGSSISAATPGR.[N]	1xPhospho [S29(100)]	36	I1KAY9	I1KAY9 [8-51]	I1KAY9 1xPhospho [S36(100)]	0	4398.15	80.33	168.3	157.3	95.1	34.5	155.9	157.4	68.7	37.5	67.3	110.8	148.4	67.9	13.8	99.4	46.1	95.1	88.9	58.2	103.5	154.3	176.1	68.3	120	107.1
[K].NIAVNNETLPSDHAPKPPHYAAATVAVASPPPSGSSISAATPGR.[N]	2xPhospho [S29(100); T41(100)]	28	I1KAY9	I1KAY9 [8-51]	I1KAY9 2xPhospho [S36(100); T48(100)]	0	4478.12	81.68	97.3	92.3	68.5	81.4	103.3	73	111.5	35.1	56.4	105.4	126.1	101.3	75.3	117.6	127.9	135.5	83.7	82.7	125.8	149.3	159.9	112.5	72.1	106.4
[R].KFNRPTGAGVPEIDLILSDNEGQAGK.[S]	1xPhospho [S18(100)]	47	A0A0R0JPV3	A0A0R0JPV3 [2486-2511]	A0A0R0JPV3 1xPhospho [S2503(100)]	1	2806.38	92.5	153.9	114.6	134	85.1	121.5	142.3	124.1	46.8	49.4	113.4	112.5	71.1	0	116	86.8	75.6	94.2	112.1	80.6	91.8	114.2	125.9	127.5	106.6
[K].VLSQSGSGLGPFTTK.[T]	1xPhospho [S7(100)]	44	A0A0R0JZG2	A0A0R0JZG2 [49-63]	A0A0R0JZG2 1xPhospho [S55(100)]	0	1558.75	73.39	156.6	150.7	168.4	255.1	207.6	241.1	154.6	189.5	228.3	129	154.2	201.1	17	13.4	18.1	15.1	10.9	10.1	16.6	12.6	22.8	7.4	11.1	8.8
[K].TGTGIDDGDSSPATNPK.[N]	1xPhospho [S11(99.7)]	26	K7L9N1	K7L9N1 [767-783]	K7L9N1 1xPhospho [S777(99.7)]	0	1712.7	28.99	66.7	105.6	54.1	59.2	66.3	76.8	78.2	50.7	59.6	74.6	67.3	92.1	194.9	138.3	156.8	115.2	106.6	85.8	107.4	107.3	74.4	281.6	88.6	92.1
[R].SESAPVSIPTAEVDNSPGYSNR.[H]	1xPhospho [S3(99.6)]	23	K7L6R5	K7L6R5 [390-411]	K7L6R5 1xPhospho [S392(99.6)]	0	2357.03	77.21	113.6	82.3	83	80	86.6	50.8	72.1	60	72.2	91.1	95.5	139.4	176.4	110.4	208.5	117.9	72.2	108	126.5	110.9	184.3	21.6	72.9	63.7
[R].VLSSPDVQSDQPSIPHVNQNNLINLASSEGR.[R]	1xPhospho [S3(100)]	50	K7MXH4	K7MXH4 [1476-1506]	K7MXH4 1xPhospho [S1478(100)]	0	3395.62	100.61	87.9	90	90.9	82.8	84.5	120.1	121.2	273.8	204.2	108.2	133.2	16.1	59.6	62.2	85.2	72.3	69.5	75.2	79.7	71.1	87.5	151.9	88.1	84.6
[K].NLCNDLQIDECDGNAESSPMEHVVK.[V]	2xCarbamidomethyl [C3; C11]; 1xPhospho [S18(99.6)]	7	I1M344	I1M344 [272-296]	I1M344 1xPhospho [S289(99.6)]	0	2954.2	83.13	328	258.1	317.1	224.2	206.7	37.1	222.1	0	136.9	156.2	347.5	115.2	0	0	0	0	0	0	0	50.9	0	0	0	0
[R].VLSSPDVQSDQPSVPHVNQNNLINLTSGEGR.[R]	1xPhospho [S3(100)]	61	K7MFC0	K7MFC0 [1478-1508]	K7MFC0 1xPhospho [S1480(100)]	0	3381.61	97.19	96.8	95	107.6	99.3	98.5	122.2	120.8	138.5	143.8	100.3	153.4	25	85	75.1	94.1	89	74.4	89.8	92.7	78	84.2	109.5	120	106.8
[K].KFHSLPDISGYAIPHR.[D]	1xPhospho [S4(100)]	76	I1L906	I1L906 [915-930]	I1L906 1xPhospho [S918(100)]	1	1917.94	74.71	347.5	208.3	188.7	13.9	21	15.5	22.8	39.2	46.5	57.2	65.1	134.1	18.6	93.7	108.7	109.3	109.6	124.1	73	134.7	174.6	58.9	123.8	110.9
[K].NLCNDLQIDECDGNAESSPMEHVVK.[V]	2xCarbamidomethyl [C3; C11]; 1xOxidation [M20]; 1xPhospho [S18(99.3)]	5	I1M344	I1M344 [272-296]	I1M344 1xPhospho [S289(99.3)]	0	2970.2	69.94	0	0	0	306.8	308.2	776.7	0	0	0	409.2	599.1	0	0	0	0	0	0	0	0	0	0	0	0	0
[K].HVTHAQAVDTEADASGVNLSPK.[S]	1xPhospho [S20(100)]	57	K7KGW1	K7KGW1 [104-125]	K7KGW1 1xPhospho [S123(100)]	0	2327.07	46.93	98.4	81.5	93.1	92.3	56.1	78.9	86.8	52.9	61.6	81.4	51	85.6	111.7	166.3	76.4	149.7	134.6	153.2	133	137.9	80	101.8	121.3	114.4
[R].SESAPVSIPTAEVDNSPGYSNR.[H]	2xPhospho [S3(99.4); S16(100)]	8	K7L6R5	K7L6R5 [390-411]	K7L6R5 2xPhospho [S392(99.4); S405(100)]	0	2437	80.91	82.8	79.6	47.9	54.6	118.9	61.7	101.1	143.3	151.7	66.9	72.6	157.6	103	86.6	90.9	79.3	133.2	126.5	139.4	81.7	128.5	144	50.5	97.7
[R].SMGLGDLDFSAVHETLKAPDHSS.[-]	1xPhospho [S/T]	13	I1KHZ3	I1KHZ3 [268-290]		1	2494.1	96.98	0	0	0	49.1	32.7	0	52.1	0	0	32.4	121	0	80.4	209.6	0	229.2	160.5	157.3	224.4	311.6	242.9	0	260.2	236.4
[R].KGALTIVDYGHDEVAMSPEPEEGEIYGSGR.[V]	1xOxidation [M16]; 1xPhospho [S17(100)]	34	I1K8Q7	I1K8Q7 [110-139]	I1K8Q7 1xPhospho [S126(100)]	1	3302.46	80.54	43	40.2	30	0	0	203.2	0	33.4	33	8.7	58.4	66.7	106.7	113.9	147.8	121.6	104.9	171.4	123.6	99.2	179.5	401.9	161.7	150.9
[R].KGALTIVDYGHDEVAMSPEPEEGEIYGSGR.[V]	1xPhospho [S17(100)]	61	I1K8Q7	I1K8Q7 [110-139]	I1K8Q7 1xPhospho [S126(100)]	1	3286.46	88.82	159.3	113.7	149.4	118.9	125.9	100.6	128	27	41.1	80.8	133.6	39.6	81.4	111.5	76.7	91.8	85.2	116.8	86.8	131.3	119.8	67.7	103.6	109.2
[K].KGAHSAVGSVVSPNNNKPDK.[S]	1xPhospho [S12(100)]	63	I1KNI0	I1KNI0 [207-226]	I1KNI0 1xPhospho [S218(100)]	1	2086.01	23.93	28	41.1	37.7	52.8	49.4	71.9	32.4	41.6	0	52.2	43	21.4	125.9	129.8	168.2	161.3	166.1	154.7	178.7	177.2	122.1	294.9	121.4	128.2
[R].KGADLSPHQQLK.[R]	1xPhospho [S6(100)]	75	I1KIA7	I1KIA7 [126-137]	I1KIA7 1xPhospho [S131(100)]	1	1401.69	25.65	57.2	152	61.6	75.3	87.2	100.5	104.8	68.4	62.1	174.1	79.5	88.8	142.8	143.6	128	97	94.8	111.3	113	110.8	83.2	81.1	98.4	84.6
[R].TGTGSPLLSLPVVSSPDKDLPLLSPQPPK.[T]	1xPhospho [S24(100)]	54	K7LW50	K7LW50 [102-130]	K7LW50 1xPhospho [S125(100)]	1	3020.6	113.56	101.8	55.4	85.4	154.2	188.6	237.8	150.8	81.4	56.8	61.8	75.6	0	45.7	48.4	62	117.4	111.7	122.6	123.6	133.8	135.2	103.7	64	82.3
[R].NLAPLAAAPTEDAAAASISSSPNAAASVDYDDESTVGVR.[Y]	1xPhospho [S/T/Y]	7	I1JQS1	I1JQS1 [53-91]		0	3854.76	100.78	0	119.3	48.8	0	60	107.5	20	171.9	424.9	0	0	0	0	90.6	116.6	52.8	90.3	175.3	84.7	202.9	241.7	207.4	75.4	110.2
[K].SESDADPQPTGFFSVR.[R]	1xPhospho [S3(100)]	51	A0A368UJX6	A0A368UJX6 [572-587]	A0A368UJX6 1xPhospho [S574(100)]	0	1819.75	85.39	107.3	94.1	142.5	67.9	112.2	116.9	76.4	88.9	89.5	91.9	128.5	113.9	103.3	101.3	96.9	84.6	83.2	80	87.6	127.1	129.1	64.7	103.4	108.9
[R].SMGLGDLDFSAVHETLK.[A]	1xPhospho [S1(100)]	3	I1KHZ3	I1KHZ3 [268-284]	I1KHZ3 1xPhospho [S268(100)]	0	1899.86	100.98	67.4	75	60.8	50.1	60.7	44.9	58.6	228.9	0	43.4	61.8	0	115.1	132.9	148.3	166.3	163.5	132.9	158.6	128.4	178.5	37.2	153.2	133.6
[R].KFSPIVWNQDDSEVNNLSK.[L]	1xPhospho [S3(100)]	16	A0A0R0HLV3	A0A0R0HLV3 [152-170]	A0A0R0HLV3 1xPhospho [S154(100)]	1	2300.06	86.1	210.7	178.6	167.7	121.8	125.6	117.5	122.7	86.6	79.7	150.4	228.2	95.2	79	60.5	102.1	60	35.1	36.7	74.5	61.8	78.7	77.6	36.2	13
[R].KFSPIVWDQDDKEVNESSR.[V]	1xPhospho [S3(100)]	39	K7KQA4	K7KQA4 [146-164]	K7KQA4 1xPhospho [S148(100)]	2	2359.06	66.6	236.7	174.4	252.5	155.8	125.3	77.8	158.6	46.6	61.6	165.7	168.7	67.5	80.6	70.7	63.3	62.8	55.2	57.2	71.4	69.9	68.5	22.2	47.6	39.4
[R].KFSPIVWDQDDKEVNELSK.[V]	1xPhospho [S3(100)]	67	I1KRZ8	I1KRZ8 [146-164]	I1KRZ8 1xPhospho [S148(100)]	2	2357.11	81.34	216.5	186.3	176.5	147.5	131.5	91.6	133.3	85.4	85.4	171.4	193.2	124.5	58.7	68.9	62.6	67.8	50.4	40.2	56.5	71.1	62.7	30	51.2	36.7
[R].KFSPIVWDQDDK.[E]	1xPhospho [S3(100)]	12	K7KQA4; I1KRZ8	K7KQA4 [146-157]; I1KRZ8 [146-157]	K7KQA4 1xPhospho [S148(100)]; I1KRZ8 1xPhospho [S148(100)]	1	1557.7	70.27	219.2	137.8	255.6	170.3	150.4	83.9	133.9	51.3	58	158	166.8	68.9	89.8	66.9	56.8	60.6	56.7	47.5	80.5	69.6	71.9	45.5	58.7	41.4
[R].KFSLPSLNDEGLRK.[A]	1xPhospho [S3(100)]	24	I1K7W7	I1K7W7 [527-540]	I1K7W7 1xPhospho [S529(100)]	2	1683.85	74.9	152.7	117	98.3	125.3	143.4	131.9	103.5	55.3	60.9	133.5	148.7	72.6	0	95	109.3	118.8	87.1	127	104.8	77.6	93.4	56.3	94.6	93.1
[R].HVSSYGSAGSSSSWDDYEYPQSPNAYPQQNPYHTPLHHR.[A]	1xPhospho [S22(100)]	6	A0A0R0IR54	A0A0R0IR54 [38-76]	A0A0R0IR54 1xPhospho [S59(100)]	0	4526.91	68.01	69.1	87.6	128.9	422.7	550.3	215	666.8	119.9	0	72.2	0	67.3	0	0	0	0	0	0	0	0	0	0	0	0
[K].SNHDDDSDKSEEHDMKSPDNTKPTDK.[S]	1xOxidation [M15]; 2xPhospho [S7(100); S10(100)]	29	K7MAX3	K7MAX3 [1304-1329]	K7MAX3 2xPhospho [S1310(100); S1313(100)]	2	3148.17	18.22	68.7	246.9	125.9	203.9	149.4	436.5	209.9	0	0	166.9	276.3	0	0	3.4	16.2	2.5	37.8	50.4	34.2	75.4	44.5	130.7	48.3	72.3
[R].HNSNNYGNSQTAAENGPILLSR.[-]	1xPhospho [S3(100)]	57	A0A0R0FXR3	A0A0R0FXR3 [578-599]	A0A0R0FXR3 1xPhospho [S580(100)]	0	2437.09	61.55	139.2	96.7	118.7	96.7	105.2	84	106.4	74.1	83.8	99.9	87.9	97.4	82.4	129.6	83	166.7	119.2	130.1	107.9	103.5	93	43.9	80.4	70.4
[K].VNANNSPRSSPDVHEGDIEVK.[K]	2xPhospho [S6(100); S]	24	A0A0R0K7Q9	A0A0R0K7Q9 [664-684]	A0A0R0K7Q9 2xPhospho [S669(100); S]	1	2424.02	43.42	123.3	155.2	97.7	97.8	85.7	100.1	156.3	54.3	78.5	97.4	96.3	66.5	105.8	151.1	93.8	122.3	112.8	89.6	98.7	103.6	57.5	63.2	98.4	94
[K].VNANNSPRSSPDVHEGDIEVK.[K]	3xPhospho [S6(100); S9(100); S10(100)]	42	A0A0R0K7Q9	A0A0R0K7Q9 [664-684]	A0A0R0K7Q9 3xPhospho [S669(100); S672(100); S673(100)]	1	2503.99	46.6	128.4	149.6	114	105	95.4	122.5	121.7	164	168.7	126.4	100.6	178.6	25.7	105.5	64.6	78.6	67.3	73.4	70.7	87.1	45.4	31.5	87.6	87.7
[R].HNSGSSASGINIASPFR.[F]	1xPhospho [S]	16	K7MFT0	K7MFT0 [601-617]		0	1781.8	70.26	105.4	99.5	58.9	207.9	236.4	193.3	135.1	143	181.4	109.1	187.1	68.3	22.9	48.7	43.7	62.6	76.7	84.7	78.6	42	73	11.3	58.9	71.3
[R].HNPFDFPDDSFAAMGLPPIPGSAPSILQPR.[R]	1xOxidation [M14]; 1xPhospho [S22(100)]	130	I1N8H9	I1N8H9 [413-442]	I1N8H9 1xPhospho [S434(100)]	0	3287.52	117.09	89.1	96.3	95.7	160.4	186.2	252.3	134.9	283.2	305.8	99.1	128.2	352.6	5.2	13.1	15.5	9.5	12.5	25.8	11	15.9	19.2	51.6	19.6	17.4
[K].HNVPHDVPDEPLEASSDDDDIPEKPQGK.[S]	1xPhospho [S]	99	I1N5B7	I1N5B7 [54-81]		0	3160.37	58.46	100.4	107.5	116.6	146.9	129.9	130.4	143.8	44.3	45.8	124	109	41.4	27.1	95	74.4	110.3	139.6	106.5	103	125.5	106.6	44.3	108.5	119.5
[R].HNPFDFPDDSFAAMGLPPIPGSAPSILQPR.[R]	1xPhospho [S22(100)]	143	I1N8H9	I1N8H9 [413-442]	I1N8H9 1xPhospho [S434(100)]	0	3271.53	120.26	75.9	76.2	105.2	148.5	166.9	204	131.7	298.8	392.6	119.9	136.9	464.2	0	4.2	6.6	3.7	4.7	11.4	4	6.1	11.1	13.3	6.4	7.6
[R].HNNSIILLSDDEDDEK.[M]	1xPhospho [S9(100)]	2	K7N4Y4	K7N4Y4 [835-850]	K7N4Y4 1xPhospho [S843(100)]	0	1936.82	67.31	74.2	110.5	54.9	0	32.7	112.1	28.4	485.9	652.4	32.9	49.9	661	0	0	37.5	0	21.6	0	0	0	0	0	0	45.9
[K].SNHSSNVTNSNLLSPNAVNSSR.[D]	1xPhospho [S14(100)]	26	K7MV36	K7MV36 [4241-4262]	K7MV36 1xPhospho [S4254(100)]	0	2379.07	53.73	58.1	52.8	50.9	259.5	148.1	178.8	229.8	72.1	66.1	247.8	189.8	74.8	0	63.1	0	88.9	91.5	81.9	108.9	108.6	88	0	73.8	66.7
[R].HNIGQTSSPDIYNPQAGSVTTATSLDFPALSWLR.[L]	1xPhospho [T6(100)]	2	P04776	P04776 [323-356]	P04776 1xPhospho [T328(100)]	0	3724.76	117.4	0	0	0	0	0	0	0	0	0	0	0	0	0	407.8	0	0	642.2	0	210.2	324.4	0	0	815.4	0
[K].SNHPDPESSNLHDCTVIHSSSPPQAAADR.[H]	1xCarbamidomethyl [C14]; 1xPhospho [S21(99.4)]	13	I1MU51	I1MU51 [7-35]	I1MU51 1xPhospho [S27(99.4)]	0	3206.36	45.82	79.3	59.2	60.9	53.1	85.7	63.1	65.7	0	0	53.2	43.9	0	206.6	168.4	113.5	250.6	160.8	156.4	198.4	182.2	112.4	31.9	136.4	118.4
[K].HNVPHDVPDEPLEASSDDDDIPEKPQGK.[S]	2xPhospho [S15(100); S16(100)]	486	I1N5B7	I1N5B7 [54-81]	I1N5B7 2xPhospho [S68(100); S69(100)]	0	3240.34	62.62	118.4	122.7	122.6	120.6	122.5	112.5	124.2	101.3	111.8	145.3	143.5	118.8	8.5	69.6	33.7	50.1	72.8	93.1	53.9	136.1	108.3	28.6	137	144.1
[K].HPGQLKDDVTSPGGTTITGIHELENGGFR.[G]	1xPhospho [S11(99.5)]	61	K7KEQ2	K7KEQ2 [228-256]	K7KEQ2 1xPhospho [S238(99.5)]	1	3113.47	83.25	154.1	152.7	99.6	66.8	143.6	133.6	142.7	113.5	87.7	148.3	162.3	111.7	28.4	58.1	57.6	49.6	69.2	74.2	61	89.5	132.1	72.4	93.4	97.7
[K].HPDYEPVVSDDEFSASEGDDSCLTQSAQQR.[K]	1xCarbamidomethyl [C22]; 1xPhospho [S9(100)]	17	K7MLE0	K7MLE0 [951-980]	K7MLE0 1xPhospho [S959(100)]	0	3449.37	77.28	0	0	494.2	43	797.3	32.1	639.4	30.6	0	0	0	0	16.7	41.4	37.3	32	18.5	0	97.1	29.6	31.1	0	29	30.7
[R].HPDINSSSNCLVTTSTHVSSTKTSPHK.[L]	1xCarbamidomethyl [C10]; 2xPhospho [S24(99.1); S/T]	19	K7LNI3	K7LNI3 [1054-1080]	K7LNI3 2xPhospho [S1077(99.1); S/T]	1	3082.33	43.94	211	155.5	126.4	137.6	105.1	57.8	108.9	74.4	81.9	116.3	47.6	84.4	23.7	123.9	52.1	132.4	116.4	101.4	93.9	118.7	58.9	47.6	99	125.1
[K].HPDDDDSCSVASITAASVR.[S]	1xCarbamidomethyl [C8]; 2xPhospho [S9(100); S12(100)]	28	C6TN56	C6TN56 [200-218]	C6TN56 2xPhospho [S208(100); S211(100)]	0	2162.81	59.27	104.1	95.1	113.8	163.9	134.5	112.9	114	298.6	316	113.6	137	422.8	10.4	28.3	0	26.7	33.6	23.8	21	30.8	29.9	9.3	24.3	35.6
[K].SNHDDDSDKSEEHDMKSPDNTKPTDK.[S]	2xPhospho [S7(100); S10(100)]	41	K7MAX3	K7MAX3 [1304-1329]	K7MAX3 2xPhospho [S1310(100); S1313(100)]	2	3132.18	20.41	167.5	316.9	169.2	221.5	131.1	163.7	376.8	0	0	247.6	171.8	0	0	20.8	24.9	19.4	57.5	35.7	68.1	94.8	35.5	10.2	32.7	34.3
[K].HPDALEPADLHGTPLIESCPK.[S]	1xCarbamidomethyl [C19]; 1xPhospho [T13(100)]	4	A0A368UGQ2; K7L3S3	A0A368UGQ2 [2632-2652]; K7L3S3 [2633-2653]	A0A368UGQ2 1xPhospho [T2644(100)]; K7L3S3 1xPhospho [T2645(100)]	0	2377.09	74.77	174	120.2	136.7	150.6	66.9	156.8	79.2	64.9	98.1	144.2	153.6	72	69	93.1	101.4	76	87.2	82.5	76.1	80.6	101.9	43.7	80	91.5
[R].HPATTSGDGEAISSSCVEK.[S]	1xCarbamidomethyl [C16]; 1xPhospho [S6(99.5)]	31	A0A0R0GUL1	A0A0R0GUL1 [848-866]	A0A0R0GUL1 1xPhospho [S853(99.5)]	0	2012.83	32.3	141	147.3	166.8	122.7	89.3	92.7	147.6	98.3	122	132.3	82.4	91.1	79.5	87	63.3	82.8	106.7	76.1	95.9	115.8	66.2	48.6	45.5	98.9
[R].HPATTSGDGDTISSSCVER.[S]	1xCarbamidomethyl [C16]; 1xPhospho [S6(100)]	62	K7MVW7	K7MVW7 [848-866]	K7MVW7 1xPhospho [S853(100)]	0	2056.83	32.4	120.7	124.2	153.1	113	79.9	89.5	118.6	37.6	191.9	117.4	86.3	187.3	68.8	95.2	61.6	83.4	103.8	78.2	81.2	103.5	59.6	50.5	91.5	103.3
[K].HNEEMHSTHDAPNKEQPDSDSGSDTLEFPEVPK.[V]	1xOxidation [M5]; 3xPhospho [S19(100); S21(100); S23(98.4)]	11	I1JD91	I1JD91 [219-251]	I1JD91 3xPhospho [S237(100); S239(100); S241(98.4)]	1	3960.5	67.13	66.7	99.3	141.2	94.1	344.4	161.7	163	200.7	63.6	282.4	132.6	392	42.6	0	44.5	44.6	35.4	44.8	0	0	0	0	0	46.3
[R].SNGNAVPVAAVPLQQIAQEAYDSDSEGVVK.[C]	1xPhospho [S23(99.5)]	4	I1N151	I1N151 [138-167]	I1N151 1xPhospho [S160(99.5)]	0	3136.48	108	0	210.9	224.8	0	0	341	0	0	0	0	0	0	0	204.9	393.3	0	169.5	0	0	224.2	273.4	0	227.7	130.3
[K].HNEEMHSTHDAPNKEQPDSDSGSDTLEFPEVPK.[V]	3xPhospho [S19(100); S21(100); S23(100)]	26	I1JD91	I1JD91 [219-251]	I1JD91 3xPhospho [S237(100); S239(100); S241(100)]	1	3944.5	71.13	1122	36.5	451.5	68.8	71.8	47	78.5	177.2	98.5	65.4	50.4	105.2	0	0	0	0	8.4	0	0	0	0	0	10.5	8.3
[K].HNEEIYSTHDTPNKEQADSDSDSDTLEFPEVPK.[V]	2xPhospho [S19(100); S21(99.4)]	41	I1MNZ8	I1MNZ8 [219-251]	I1MNZ8 2xPhospho [S237(100); S239(99.4)]	1	3934.59	79.98	51.9	63	185.7	104.5	210	197.2	188.5	282.8	215.4	154.7	226.1	296	0	0	0	0	3.1	0	4	11	5.3	0	148.8	51.9
[R].HMPNFMMPTQSGQVAVSPHASQNYQVEVSPSNQK.[G]	1xOxidation [M]; 1xPhospho [S17(99.5)]	40	K7LPF1	K7LPF1 [846-879]	K7LPF1 1xPhospho [S862(99.5)]	0	3851.7	83.43	142.1	98.7	68.2	69.3	134.2	36.4	72.9	0	0	80.5	54.3	16.5	12.9	72.5	59.9	136.2	163.8	135.5	177.3	225.4	247.7	0	218.9	177.1
[R].HMPNFMMPTQSGQVAVSPHASQNYQVEVSPSNQK.[G]	1xPhospho [S17(100)]	41	K7LPF1	K7LPF1 [846-879]	K7LPF1 1xPhospho [S862(100)]	0	3835.7	88.17	275.3	150.3	135.9	110.4	86.1	0	56.3	50.5	40.5	53.6	61.1	0	66.6	123	66.2	173.3	122.6	68.5	201.4	239	162.4	0	138.7	18.2
[K].HMLFLDADHSYDGNESGTEEEQSAFMK.[E]	2xOxidation [M2; M26]; 1xPhospho [S16(99.6)]	10	I1LID7	I1LID7 [214-240]	I1LID7 1xPhospho [S229(99.6)]	0	3200.25	72.3	0	65.8	0	58.6	231.3	237.6	0	0	0	86.2	83.2	0	58.9	100.7	25.6	26.3	71.1	127.8	73.4	113.8	159.6	535.8	100.3	244.1
[K].HMLFLDADHSYDGNESGTEEEQSAFMK.[E]	1xOxidation [M]; 1xPhospho [S16(100)]	12	I1LID7	I1LID7 [214-240]	I1LID7 1xPhospho [S229(100)]	0	3184.25	82.35	0	137.4	82.4	147.2	194.3	139.4	85.3	0	0	63.6	180.2	32.1	72.7	77.9	41.6	87.5	90.8	112.8	116.5	156.8	199.4	74.2	152.7	155.4
[K].HMLFLDADHSYDGNESGTEEEQSAFMK.[E]	1xPhospho [S16(100)]	25	I1LID7	I1LID7 [214-240]	I1LID7 1xPhospho [S229(100)]	0	3168.26	91.3	252	0	175.3	139.7	157.6	0	194	0	0	0	0	0	98.8	157.1	92.1	139.9	109.7	131.4	160.2	131.6	203.2	0	160.1	97.3
[R].HMPNFMMPTQSGQVAVSPHASQNYQVEVSPSNQK.[G]	2xOxidation [M6; M]; 1xPhospho [S/T/Y]	7	K7LPF1	K7LPF1 [846-879]		0	3867.69	73.28	0	78.6	0	0	206.9	217.6	0	0	0	0	55.9	0	0	0	115.8	0	176.7	44.9	55.4	131.1	0	526	317.1	473.9
[K].NLNVGEDELDEISEDEVELER.[Q]	1xPhospho [S13(100)]	9	I1L0F5	I1L0F5 [274-294]	I1L0F5 1xPhospho [S286(100)]	0	2526.08	99.17	224	211.2	240.3	271.4	280.4	366.4	238.6	0	0	238.1	329.7	0	0	0	0	0	0	0	0	0	0	0	0	0
[K].HMDDYPSPQTDNPKPFSQIYK.[R]	1xOxidation [M2]; 1xPhospho [S7(100)]	22	I1NHS3	I1NHS3 [294-314]	I1NHS3 1xPhospho [S300(100)]	0	2604.11	65.2	48	53.6	57.5	102	88.7	104.3	73	247.5	258.7	97	108.4	325.1	50.8	52.2	48.3	54.2	73.1	70.8	68.8	93.3	76.9	82.8	75.4	89.5
[K].HMDDYPSPQTDNPKPFSQIYK.[R]	1xPhospho [S7(100)]	7	I1NHS3	I1NHS3 [294-314]	I1NHS3 1xPhospho [S300(100)]	0	2588.12		0	0	0	0	0	0	0	0	0	0	0	0	0	0	0	0	0	0	0	0	0	0	0	0
[R].HMATSAPVNVPDWSK.[I]	1xOxidation [M2]; 1xPhospho [S5(100)]	42	I1MFH1	I1MFH1 [113-127]	I1MFH1 1xPhospho [S117(100)]	0	1735.75	63.12	18.6	42.3	38	38.3	30.9	22.3	38.2	19.7	31.5	36.5	36.4	41.9	154.1	169.5	180.2	153.4	164.2	176.4	153.1	193.2	209.5	98.1	183	170.8
[R].HMATSAPVNVPDWSK.[I]	1xPhospho [T/S]	62	I1MFH1	I1MFH1 [113-127]		0	1719.76	69.64	42.8	30.5	51.2	65.1	62.1	28.6	52.6	33.1	26	32.6	55.6	16.3	143.8	189.3	155.5	217.7	197	163.1	186.1	207.1	193	5.9	144.9	100.1
[R].HMATSAPMNVPDWSK.[I]	2xOxidation [M2; M8]; 1xPhospho [S5(99.5)]	30	I1M104	I1M104 [113-127]	I1M104 1xPhospho [S117(99.5)]	0	1783.72	48.1	25.7	63.8	44.3	69.5	51.3	54.4	64.4	40.8	39.6	62.7	78.2	49.9	171.1	191.3	133.1	79.8	145.1	157.1	78.4	135.2	114.4	213.9	147.3	188.8
[K].NLNVGEDELQEISEDEIELER.[Q]	1xPhospho [S13(100)]	19	I1MG49	I1MG49 [273-293]	I1MG49 1xPhospho [S285(100)]	0	2553.12	101.15	159.3	160	166.1	169.1	173.4	228.8	183.6	0	199.4	128.8	197.8	54.6	63.3	28.6	91.4	40.8	42.8	45	45.1	42.9	45.5	92.3	1.9	39.2
[R].HMPNFMMPTQSGQVAVSPHASQNYQVEVSPSNQK.[G]	3xOxidation [M2; M6; M7]; 1xPhospho [S17(99.5)]	4	K7LPF1	K7LPF1 [846-879]	K7LPF1 1xPhospho [S862(99.5)]	0	3883.69	66.36	0	0	0	0	0	0	0	0	0	0	0	0	0	0	0	0	0	0	0	0	0	2222.1	0	177.9
[R].HMPNFMMPTQSGQVAVSPHASQNYQVEVSPSNQK.[G]	2xPhospho [S29(100); S/Y/T]	13	K7LPF1	K7LPF1 [846-879]	K7LPF1 2xPhospho [S874(100); S/Y/T]	0	3915.67	91.96	176.2	48.8	89.2	75.3	78.7	0	92.7	64	0	42.6	76	38.7	0	213.4	147.1	239.1	145.7	77.4	205.5	229.1	175.5	0	106.9	78.1
[R].HMPNFMMPTQSGQVAVSPHASQNYQVEVSPSNQK.[G]	1xOxidation [M6]; 2xPhospho [S17(98.5); S29(99.3)]	3	K7LPF1	K7LPF1 [846-879]	K7LPF1 2xPhospho [S862(98.5); S874(99.3)]	0	3931.66	86.53	0	0	0	0	0	0	58.8	0	77.6	61	92.2	113.5	0	196.4	84.3	379.9	87.5	0	498.7	173.4	370	0	206.6	0
[R].HNDRRTPDPDVSDDYR.[R]	1xPhospho [T6(100)]	6	A0A0R0HNG9	A0A0R0HNG9 [17-32]	A0A0R0HNG9 1xPhospho [T22(100)]	2	2037.84	26.63	214.7	262.8	286.1	218.2	132.5	221	306.8	7.4	10.6	315.9	172.9	18.5	3.6	0	3.4	25.2	38.9	103.4	0	34	0	0	24.1	0
[K].SENLIEDSSAPSSSPSPSPSPSSSSYHSR.[L]	2xPhospho [S18(100); S/Y]	1	K7MM68	K7MM68 [21-49]	K7MM68 2xPhospho [S38(100); S/Y]	0	3123.25	56.9	0	0	0	489.2	445.1	401.1	499.4	0	0	0	0	0	0	0	0	0	139.1	0	211	215	0	0	0	0
[R].VNAPNLFGAATPGHSSGPFADVYGR.[V]	1xPhospho [T11(100)]	43	I1LVX3	I1LVX3 [208-232]	I1LVX3 1xPhospho [T218(100)]	0	2582.18	100.63	84.2	83.1	87.4	72	122.7	101.3	83	299.1	172.4	67.1	95.5	41	59.3	72.9	76.2	90.9	96	93.9	116.8	100.4	117.5	80.6	85.4	101.5
[R].HMSNESDPESPISPLLTSDPK.[S]	1xOxidation [M2]; 2xPhospho [S10(100); S13(100)]	5	I1JDS0	I1JDS0 [758-778]	I1JDS0 2xPhospho [S767(100); S770(100)]	0	2456.99	79.07	103.8	147.4	96.5	113.1	247.5	287.6	121	31.7	0	158.6	150.6	194.6	114.3	76.3	0	61.7	70.1	90.8	0	85.8	92.6	0	75.2	80.7
[R].HMSNESDPESPISPLLTSDPK.[S]	2xPhospho [S10(100); S13(100)]	4	I1JDS0	I1JDS0 [758-778]	I1JDS0 2xPhospho [S767(100); S770(100)]	0	2441	82.37	191.5	207.5	73.8	219.6	248.6	155	179.5	207.7	0	108.9	128.2	0	0	75.4	0	58	57.5	64.7	74.1	104.9	118.6	0	66.1	60.5
[R].HMSNDSDPESPISPLLTSDPK.[S]	1xOxidation [M2]; 3xPhospho [S10(100); S13(100); S/T]	9	I1N529	I1N529 [758-778]	I1N529 3xPhospho [S767(100); S770(100); S/T]	0	2522.94	84.6	0	0	0	137.6	289.9	312.3	130.8	0	0	182.6	210.4	0	0	68.6	51.4	0	97.6	104.8	57.8	151.6	142.2	0	221.9	240.5
[K].SNLHNLSDNDDDGKR.[DN]	1xPhospho [S7(100)]	30	A0A0R0HCH7	A0A0R0HCH7 [19-33]	A0A0R0HCH7 1xPhospho [S25(100)]	1	1779.73	21.69	68.8	144.5	40.8	59.7	65.9	179.6	79.1	24.7	0	103	64.1	23	152.1	171.8	175.4	86.9	95.2	86	79	103.9	70.1	357.8	85.3	83.4
[R].TSSAPPNIDEQKR.[D]	1xPhospho [S3(100)]	76	K7KEA2; I1KJH0	K7KEA2 [170-182]; I1KJH0 [167-179]	K7KEA2 1xPhospho [S172(100)]; I1KJH0 1xPhospho [S169(100)]	1	1522.69	24.9	82.6	57	59.6	30.9	22.3	62.6	60.3	34.8	26.3	55.7	51.3	71.3	179.7	174.9	276.8	108.4	76.7	92.5	108.7	81.2	72.7	402.4	96.6	114.7
[R].VNAPNLFGAATPGHSSGPFADVYGR.[V]	2xPhospho [T11(100); S15(99.5)]	32	I1LVX3	I1LVX3 [208-232]	I1LVX3 2xPhospho [T218(100); S222(99.5)]	0	2662.15	104.76	89.1	108.6	72.5	69.7	103.1	69.3	69.8	426.7	329	65.8	86.5	68.5	61.2	66.8	78.1	59.3	63.4	62.6	56.8	72.8	71.6	102.9	65.4	80.5
[K].SENLIEDSSAPSSSPSPSPSPSSSSYHSR.[L]	1xPhospho [S14(100)]	21	K7MM68	K7MM68 [21-49]	K7MM68 1xPhospho [S34(100)]	0	3043.28	54.27	108.8	119.5	97.1	82.3	83.7	64.8	108.6	13.4	16.6	146.6	100.6	29.9	136.7	136.2	94.6	103.8	112.6	130.7	141.7	125.1	105.8	104.7	118.9	117.6
[R].VNAPNLFGAATPGHSSGPFADVYGR.[V]	3xPhospho [T11(100); S15(100); S16(100)]	28	I1LVX3	I1LVX3 [208-232]	I1LVX3 3xPhospho [T218(100); S222(100); S223(100)]	0	2742.12	110.01	40.6	48.1	29.7	39.1	75.9	93.4	29.8	714.3	405	51.8	62.6	462.8	0	16.9	0	12.4	17.7	39.3	16.4	39.7	31	88.1	42.9	42.3
[K].HNEEIYSTHDTPNKEQADSDSDSDTLEFPEVPK.[V]	3xPhospho [S19(100); S21(100); S23(98.9)]	23	I1MNZ8	I1MNZ8 [219-251]	I1MNZ8 3xPhospho [S237(100); S239(100); S241(98.9)]	1	4014.55	86.98	0	0	0	0	30.6	7.6	6.4	1131.9	470.2	18.5	20	687.3	0	0	0	0	0	0	0	0	0	27.5	0	0
[R].HMATSAPMNVPDWSK.[I]	1xOxidation [M]; 1xPhospho [S5(100)]	36	I1M104	I1M104 [113-127]	I1M104 1xPhospho [S117(100)]	0	1767.72	63.12	50.5	76.6	69.1	85	70	30.2	78.6	39.1	32.4	49.8	53	37.5	134.6	177.2	144.5	156.9	164.7	157.9	138.2	185.1	173.6	17.9	140.3	137.2
[R].HPGYVLPVVVPPNYGPPQIPSYAPPYISNSVSVR.[G]	1xPhospho [S32(100)]	28	K7L2Z5	K7L2Z5 [18-51]	K7L2Z5 1xPhospho [S49(100)]	0	3740.89	113.87	151.9	139.5	174.9	187.7	177	266.3	153.1	169.1	284.4	209.4	209	277.7	0	0	0	0	0	0	0	0	0	0	0	0
[KR].HQEYFADSPSTGMDPATREE.[-]	1xOxidation [M13]; 1xPhospho [S8(100)]	26	I1MZR9	I1MZR9 [117-136]	I1MZR9 1xPhospho [S124(100)]	1	2363.91	48.38	76.8	96.2	106.7	75.9	70.3	88.8	85.5	65.6	64.1	89.8	78.1	131.5	115.5	104.8	66.6	99.9	109.5	122	110.5	109.5	97.3	135.2	141.9	157.9
[KR].HQEYFADSPSTGMDPATREE.[-]	1xPhospho [S8(100)]	41	I1MZR9	I1MZR9 [117-136]	I1MZR9 1xPhospho [S124(100)]	1	2347.92	59.98	113.7	81.7	95.4	122.1	68.7	43.7	107.5	85.9	97.4	81.3	96.5	74	127.7	112.3	92	144.5	121.4	115.3	159.1	132	113.5	21.2	96.3	96.8
[R].VMTVPGIISDLDGYGCNDGDSDVSSSGCR.[E]	2xCarbamidomethyl [C16; C28]; 1xPhospho [T3(100)]	21	I1KXI0; I1N1F3	I1KXI0 [30-58]; I1N1F3 [30-58]	I1KXI0 1xPhospho [T32(100)]; I1N1F3 1xPhospho [T32(100)]	0	3113.25	110.09	216.7	143	248.4	213.3	211.7	212.3	297.6	0	0	0	313.8	0	0	0	0	0	95.3	92.3	158.5	130.5	0	0	0	66.6
[R].HQAMFDSDDEDNAEQR.[L]	1xOxidation [M4]; 1xPhospho [S7(100)]	101	K7L5D9	K7L5D9 [47-62]	K7L5D9 1xPhospho [S53(100)]	0	2003.71	33.74	105	128.9	111	84.6	84.2	161	67.9	47.2	59	157.3	84.7	79.3	124.2	131.8	96.3	96.8	119.5	106.3	102.2	102.2	74.7	66.9	113.2	95.6
[K].HPWLSYPYEPISS.[-]	1xPhospho [S12(99.9)]	112	I1L3Z8; I1K586; K7MJ17	I1L3Z8 [1159-1171]; I1K586 [1087-1099]; K7MJ17 [1167-1179]	I1L3Z8 1xPhospho [S1170(99.9)]; I1K586 1xPhospho [S1098(99.9)]; K7MJ17 1xPhospho [S1178(99.9)]	0	1655.71	97.51	90	77.9	50.6	63.8	93.8	49.9	54.5	234	243.3	50.5	86.5	54.3	80.1	98.3	109.6	92.3	110.1	97.1	114.6	120.2	137.1	63.3	112.1	116
[K].NILVTAASGGVGHYAVQLAK.[L]	1xPhospho [S8(100)]	13	I1LNP4	I1LNP4 [157-176]	I1LNP4 1xPhospho [S164(100)]	0	2049.05	92.98	74.2	73.4	53.8	60.5	78.4	80.3	75.7	49	41.6	68.9	95.5	19.8	161.9	117.5	103.9	162.7	130.7	150.9	121.7	113.2	161.7	156.2	107.6	140.7
[R].HPTSAPPSHAPPSPSPPAPPNPPFDADPDGK.[N]	1xPhospho [S13(100)]	28	I1KYM8	I1KYM8 [27-57]	I1KYM8 1xPhospho [S39(100)]	0	3159.42	68.19	95.6	15.9	129	226.2	52.7	147	202.7	114.6	114.3	279.1	255	184	0	32.3	20.3	149.5	0	0	0	0	197.9	79.7	9.2	95.2
[K].SENVVAAEQGFTPLATR.[D]	1xPhospho [T12(100)]	35	K7KLH6	K7KLH6 [368-384]	K7KLH6 1xPhospho [T379(100)]	0	1869.87	78.19	98.4	53.9	99.5	86.4	66.5	127.2	60	17	34.8	61.5	98.2	52.4	178.2	102.6	146.5	121.5	103.2	153.5	139.1	135.5	153.9	94.4	111.7	104
[K].HPTHLVTPSEIFSNASLSSDTSHTSQGMNVQDVAAHR.[D]	1xPhospho [T/S]	16	I1MFV0	I1MFV0 [791-827]		0	4038.84	87.54	125.7	128.3	129.9	96.3	104.4	114.9	226.8	441	307.6	159.1	243.6	243.4	0	0	0	0	0	0	0	21.9	37.7	0	0	19.4
[R].HQAMFDSDDEDNAEQR.[L]	1xPhospho [S7(100)]	71	K7L5D9	K7L5D9 [47-62]	K7L5D9 1xPhospho [S53(100)]	0	1987.71	33.69	151.6	117	120.2	88.7	60.3	49.1	117.3	80.1	104.5	120.3	76.5	92.2	127.4	178.8	98.8	122.2	114	104.4	113.6	117.1	58	11	102.5	74.3
[K].HQGKESEEEEEDQDEDEEQDKESQESEGSESQR.[E]	1xPhospho [S6(100)]	31	P11827	P11827 [169-201]	P11827 1xPhospho [S174(100)]	2	3975.49	23.27	0	0	0	0	0	0	0	0	0	0	0	0	194.3	322.2	295.1	73.7	347.7	34.2	101	205.3	70.6	130.9	409.1	215.9
[K].HQGKESEEEEEDQDEDEEQDKESQESEGSESQR.[E]	2xPhospho [S6(100); S23(99.5)]	11	P11827	P11827 [169-201]	P11827 2xPhospho [S174(100); S191(99.5)]	2	4055.46	23.16	0	0	0	0	0	0	0	0	0	0	0	0	175.5	269.1	302.6	60	527.4	27.5	72.1	190.7	58.3	200.3	264.6	251.9
[R].HQHSQSMDGSTTIKPEMLVSGSEDMSAADSK.[K]	3xOxidation [M7; M17; M25]; 1xPhospho [S/T]	4	K7M987	K7M987 [182-212]		0	3419.41	47.97	0	176.3	0	0	0	73.5	0	0	0	0	0	0	0	94.6	0	0	76.3	0	45.7	68.7	87.7	1043.7	498.6	234.9
[R].HQHSQSMDGSTTIKPEMLVSGSEDMSAADSK.[K]	2xOxidation [M17; M]; 1xPhospho [S/T]	11	K7M987	K7M987 [182-212]		0	3403.41	55.47	136.2	253.5	78.7	0	84.6	46.2	83.2	34.8	22.4	266.9	128.3	45.1	0	82.8	55.7	43.8	68.8	74.2	64.6	99.9	125.8	85.6	252.2	266.4
[R].HQHSQSMDGSTTIKPEMLVSGSEDMSAADSK.[K]	1xOxidation [M]; 1xPhospho [S6(99.6)]	23	K7M987	K7M987 [182-212]	K7M987 1xPhospho [S187(99.6)]	0	3387.42	60.85	219.5	177.8	249.6	92	60.7	10.2	112.9	21.9	19.5	213.7	130.2	45.3	49.1	136.9	98.4	69.5	72.6	43.1	99.9	134.2	101.6	11.7	118.3	111.4
[R].HQHSQSMDGSTTIKPEMLVSGSEDMSAADSK.[K]	1xPhospho [S6(100)]	28	K7M987	K7M987 [182-212]	K7M987 1xPhospho [S187(100)]	0	3371.42	70.38	388	232.1	297.2	116	75	0	151.8	106.9	110.5	123.3	164.5	0	0	61.7	0	90.1	55.2	37.7	58.7	95.9	41.3	0	112.5	81.8
[R].HQHSQSMDGSTTIKPELLVSGSEDMSAADSKK.[A]	2xOxidation [M7; M25]; 1xPhospho [S/T]	23	I1M571	I1M571 [183-214]		1	3513.55	52.87	123	202	99.5	53.9	84.2	120.6	125.3	0	0	220.2	85.2	83.8	0	51.1	22.6	17.1	43.7	134.8	56.1	111.9	57.1	246.4	178.2	283.5
[R].HQHSQSMDGSTTIKPELLVSGSEDMSAADSKK.[A]	1xOxidation [M]; 1xPhospho [S/T]	37	I1M571	I1M571 [183-214]		1	3497.56	64.7	193.1	226	133	107	54.2	99.6	168.8	37.7	59.3	228.2	138.3	45.6	80	127.6	46.5	82.6	21.8	81.1	44.5	70.2	51.3	75.6	111.6	116.3
[R].HQHSQSMDGSTTIKPELLVSGSEDMSAADSKK.[A]	1xPhospho [S/T]	30	I1M571	I1M571 [183-214]		1	3481.56	66.94	307.5	247	276.5	64.1	104.1	14.5	207.1	89.2	100.2	139.4	120.1	35.8	0	78.7	85.1	81.5	41.6	87.3	62.6	79.3	62.9	14	73.7	27.6
[R].HQHSQSMDGSTTIKPELLVSGSEDMSAADSK.[K]	2xOxidation [M7; M25]; 1xPhospho [S/T]	31	I1M571	I1M571 [183-213]		0	3385.46	58.83	81.1	193.1	124.9	63.6	92.3	157.5	15.3	14.8	0	206.4	134.3	101.8	0	99.3	21.5	0	61.8	34.6	0	103.3	66.3	317.6	214.8	295.7
[R].HQHSQSMDGSTTIKPELLVSGSEDMSAADSK.[K]	1xOxidation [M]; 1xPhospho [S6(99.7)]	40	I1M571	I1M571 [183-213]	I1M571 1xPhospho [S188(99.7)]	0	3369.46	64.09	177	188.4	165.9	59.4	26.7	20.4	126.8	18.9	49.3	162.8	176.6	78.6	21.4	119.2	98	88	70.6	74	70.6	109.3	83.5	105.6	154.9	154.1
[R].HQHSQSMDGSTTIKPELLVSGSEDMSAADSK.[K]	1xPhospho [S6(99.6)]	27	I1M571	I1M571 [183-213]	I1M571 1xPhospho [S188(99.6)]	0	3353.47	73.09	325.5	151.9	241.6	114.2	53.5	0	247.4	77.1	70.7	123.9	211.4	21.6	0	106	71.6	172.6	72.1	69.1	58.3	42.2	63.7	0	62.7	42.9
[R].HQHSLSMDGSIHPDMLLSATAAAADDVSGGGIDTK.[K]	2xOxidation [M7; M15]; 1xPhospho [S/T]	1	I1LJN8	I1LJN8 [128-162]		0	3617.59	97.06	0	0	0	0	0	0	0	0	0	0	0	0	0	330.1	191.5	0	0	0	257.9	221.1	118.7	1280.6	0	0
[R].HQHSLSMDGSIHPDMLLSATAAAADDVSGGGIDTK.[K]	1xOxidation [M]; 1xPhospho [S4(98.5)]	5	I1LJN8	I1LJN8 [128-162]	I1LJN8 1xPhospho [S131(98.5)]	0	3601.59	100.24	79.5	122.7	0	0	44.9	0	0	0	0	0	131.9	0	0	0	0	0	0	0	103	373.6	446.3	0	467.5	630.6
[R].HQHSLSMDGSIHPDMLLSATAAAADDVSGGGIDTK.[K]	1xPhospho [S/T]	7	I1LJN8	I1LJN8 [128-162]		0	3585.6	102.77	226.8	219.6	195.3	117.4	76	0	252.4	77.2	0	77.8	117.4	0	0	90	0	96.4	42.2	95.5	55.6	192	160.2	0	228.4	79.8
[R].VMTDPVIMSSGDGK.[Q]	1xOxidation [M]; 1xPhospho [T3(100)]	26	I1KCI1	I1KCI1 [30-43]	I1KCI1 1xPhospho [T32(100)]	0	1532.64	47.78	87.9	67	108.6	66.3	38.9	44.7	67.8	0	16.4	112.5	69.6	46.1	138.9	184.3	141.5	169.7	177.1	150.5	126.2	114.8	108.1	62.8	138.1	162.3
[R].SEPDPSDDLSEDEAASDGSK.[K]	1xPhospho [S10(100)]	24	A0A0R0HKU4	A0A0R0HKU4 [55-74]	A0A0R0HKU4 1xPhospho [S64(100)]	0	2130.79	44.18	86.2	80.4	95.2	105.8	83.3	84	208.6	58	55	109.2	108.9	83.3	129.1	104.4	91	124	102.9	116.7	108.4	92.6	96.8	72	109.9	94.3
[K].HQGKESEEEEEDQDEDEEQDKESQESEGSESQR.[E]	3xPhospho [S6(100); S23(100); S26(100)]	13	P11827	P11827 [169-201]	P11827 3xPhospho [S174(100); S191(100); S194(100)]	2	4135.42	23.31	0	0	0	0	0	0	0	0	0	0	0	0	91.2	267.3	296.9	38	565.9	17.9	78.2	232.8	59.9	218.6	333.3	200.1
[K].HPTHLVTPSEIFSNAALSSDNSHNSQGMNGQDVAAHR.[D]	1xOxidation [M28]; 1xPhospho [S/T]	4	I1L069	I1L069 [793-829]		0	4022.78	75.09	430.5	425.3	0	277.8	506.5	514.8	245.1	0	0	0	0	0	0	0	0	0	0	0	0	0	0	0	0	0
[R].HPGYVLPVVVPPNYGTPQIPSYAPPYISTSVSVR.[G]	1xPhospho [S32(100)]	38	A0A0R0KW78	A0A0R0KW78 [20-53]	A0A0R0KW78 1xPhospho [S51(100)]	0	3731.89	113.87	227.3	194	306.1	286.6	265.4	401.4	274.9	0	0	314.1	119.3	0	0	0	0	0	0	0	0	0	0	0	11.1	0
[K].HPTHLVTPSEIFSNAALSSDNSHNSQGMNGQDVAAHR.[D]	1xPhospho [S25(99.5)]	13	I1L069	I1L069 [793-829]	I1L069 1xPhospho [S817(99.5)]	0	4006.79	78.52	426.6	335.7	139	275.7	193.1	260.8	177.4	103.3	77.6	177.6	193.1	0	0	0	0	0	0	0	0	40.1	0	0	0	0
[R].NIMETNSYNDTTVVFDDSESEDDDHKFGVDKK.[Y]	1xOxidation [M3]; 2xPhospho [S18(100); S20(100)]	6	I1KJU0	I1KJU0 [540-571]	I1KJU0 2xPhospho [S557(100); S559(100)]	2	3870.52	72.46	0	0	0	0	0	162.2	145.2	63.6	99.5	0	205.1	98.7	0	138.3	116.9	162.9	156.3	195.5	0	220.5	200.3	173.3	112.3	149.6
[K].HPNLEGESIEINPTSETEEHEQVPASHTGEK.[L]	1xPhospho [S15(100)]	65	A0A0R0FMH4	A0A0R0FMH4 [3957-3987]	A0A0R0FMH4 1xPhospho [S3971(100)]	0	3505.54	61.81	88.3	128	161.7	77.5	89.4	77.1	81.7	189.3	173.7	116.8	66.7	245.9	61.3	106.9	88.7	55.1	64.4	67.7	83.5	85.6	99.3	35.5	78.9	77
[R].HPNDDDHHALPPSSDHDDDEQELVDPDDPFDITQTK.[N]	1xPhospho [S/T]	86	A0A368UHW8	A0A368UHW8 [17-52]		0	4186.71	85.05	16.3	38.2	43.3	60	51.9	171.6	119.7	163.1	133.3	40.8	37.2	164.9	0	110	67.6	144.4	151.1	117.3	61.5	203.1	243.3	136.5	57.4	67.7
[R].HPISFEDSPEWEDTDIDAR.[V]	2xPhospho [S8(99.5); T14(100)]	49	I1LTM0	I1LTM0 [41-59]	I1LTM0 2xPhospho [S48(99.5); T54(100)]	0	2418.92	84.99	119.1	63.3	57.4	85	91.5	56.1	67.1	78.6	61	82.9	93	92.2	32.2	118.8	100.7	101.7	132.7	120.8	122.8	175.9	236.5	66.7	123.3	120.7
[R].HPLLVGPSSSFHLSAGQSDSITESSTGLDNIFR.[S]	1xPhospho [S/T]	13	A0A0R0JJR3	A0A0R0JJR3 [2282-2314]		0	3536.67	106.35	80.8	73.9	57.7	172.4	146.5	129.7	105.8	625.4	634.6	187.3	185.8	0	0	0	0	0	0	0	0	0	0	0	0	0
[R].HPLFATSAPSSPTR.[R]	2xPhospho [S7(99.5); S11(99.5)]	32	I1J8Y4	I1J8Y4 [183-196]	I1J8Y4 2xPhospho [S189(99.5); S193(99.5)]	0	1628.69	55.82	96.8	101.9	77.1	98.4	130.4	104.4	134.3	96.7	101.2	0	68.8	83	92.1	119.3	53.5	129.1	125.1	114.4	102.3	134.8	135.4	54.4	123.9	122.6
[R].HPLFATSAPSSPSR.[R]	2xPhospho [S7(100); S11(100)]	65	K7LND5	K7LND5 [189-202]	K7LND5 2xPhospho [S195(100); S199(100)]	0	1614.67	53.52	75.6	97.3	62.1	100	95.3	73.7	113.8	67	55.3	72.9	52.3	51.1	81.3	135.8	57.1	177.4	144.5	143	128.2	160.6	150.8	57	128.7	119.2
[R].SNGNALPIAAVPLQQIAQEAYDSDSGDVVK.[C]	1xPhospho [S23(100)]	24	K7K5I8	K7K5I8 [131-160]	K7K5I8 1xPhospho [S153(100)]	0	3150.5	113.94	120.9	135.2	123.2	138.8	196.3	180.1	169.4	0	253.4	149.8	204.1	316.9	0	34	29.5	27.2	31.9	11.8	33.1	44.7	47.9	76.1	38	37.5
[K].SENVVAAEQGFTPLAMR.[D]	1xPhospho [T12(100)]	3	I1KBI1	I1KBI1 [359-375]	I1KBI1 1xPhospho [T370(100)]	0	1899.87	89.32	124.8	53.9	127.9	130.3	82.4	84	108.5	0	0	82.5	122.5	0	131.7	84.4	101.9	124	99.7	107	100.8	116.4	133.7	288.2	104.1	91.4
[R].NIMETNSYNDTTVVFDDSESEDDDHKFGVDK.[K]	1xOxidation [M3]; 2xPhospho [S18(100); S20(100)]	4	I1KJU0	I1KJU0 [540-570]	I1KJU0 2xPhospho [S557(100); S559(100)]	1	3742.43	80.17	0	0	0	0	1187.7	292.7	0	0	0	0	90.1	115	0	0	0	182.6	0	0	39	36.7	53.7	212.9	77.7	111.7
[K].HPNTCHNPVDETLYEVSGEEIVSPAK.[F]	1xCarbamidomethyl [C5]; 1xPhospho [S23(100)]	7	A0A0R0GKV5	A0A0R0GKV5 [103-128]	A0A0R0GKV5 1xPhospho [S125(100)]	0	3002.32	88.09	65.3	95.5	159.5	331	193.5	401.7	159.9	124	59.3	96.5	96.4	0	0	50.4	43.5	48.8	32.9	52	0	45.6	55.9	132.7	65.9	89.7
[R].HPSSTPPPHAPPSQSHAPSPSPHAPPNPPSDADPDGK.[N]	1xPhospho [T5(98.7)]	50	I1N084	I1N084 [27-63]	I1N084 1xPhospho [T31(98.7)]	0	3772.68	40.49	202.5	80	244.4	107.3	149.3	115	306.2	71.5	81.9	83.9	107.3	82.3	59.6	130.2	56.7	81.6	101.9	80.1	47.5	76.4	25.6	31.8	46.8	30.1
[R].NLMESGNAEGVDLSNSVGQALPDSLFASPTK.[A]	1xPhospho [S28(100)]	31	I1JAF9	I1JAF9 [573-603]	I1JAF9 1xPhospho [S600(100)]	0	3228.48	110.19	86.3	90.2	73.1	116.3	103.5	94.3	109.4	161.3	102.1	31.1	75.2	50	128.9	108.9	121.3	139.4	118.6	101.6	133	130.5	112.6	36.2	94.7	81.4
[K].HPRTPPTNPSVDYPSGDSDHVSK.[R]	1xPhospho [T4(100)]	19	I1M5W3	I1M5W3 [283-305]	I1M5W3 1xPhospho [T286(100)]	1	2570.13	35.9	208.8	213.1	212.5	158.6	130.7	85.9	196.4	38.5	0	169.4	61.2	0	0	141.7	65.6	86.6	82	87.6	100.9	89.3	39	60.4	99.7	72.3
[K].HPRTPPTNPSVDYPSGDSDHVAK.[R]	1xPhospho [T4(100)]	99	A0A0R0J9B8; I1KVH4	A0A0R0J9B8 [284-306]; I1KVH4 [284-306]	A0A0R0J9B8 1xPhospho [T287(100)]; I1KVH4 1xPhospho [T287(100)]	1	2554.14	37.16	202.5	212.2	140.6	197.6	149.8	108.7	170.8	39.9	46.7	144.8	71.2	38	102.8	107.3	58.6	87	71.3	86.2	66.5	80.4	40.1	41.6	81.9	53.4
[R].NLMESGNAEGVDLSNSVGQALPDSLFASPTK.[A]	1xOxidation [M3]; 1xPhospho [S28(100)]	26	I1JAF9	I1JAF9 [573-603]	I1JAF9 1xPhospho [S600(100)]	0	3244.47	106.74	60.6	37.3	70.1	160.4	201.7	177	163.3	72.7	225.8	123.7	156.5	21	37.3	19.7	69.1	74.4	108.2	58.3	77.4	111.6	116.9	146.5	73.1	37.4
[R].HPQWQTNTPGNDIADEESFNDSLKDVQDMSLR.[L]	1xPhospho [S22(100)]	14	I1KY06	I1KY06 [676-707]	I1KY06 1xPhospho [S697(100)]	1	3767.63	93.62	13.5	0	1.6	0	0	0	20.8	10.9	8.3	21.8	25.9	0	300.8	265.7	280.3	238.5	228.3	176.9	161.2	170.6	168.4	0	168.1	138.4
[R].HPQWQTNNPEDDKAVEEEESFNDSLKDEHDMSLR.[L]	1xOxidation [M31]; 2xPhospho [S20(100); S24(100)]	15	I1M6Y2	I1M6Y2 [677-710]	I1M6Y2 2xPhospho [S696(100); S700(100)]	2	4245.7	66.23	0	0	0	0	0	0	0	0	0	0	0	0	0	165.6	147.1	162.3	271.6	293.5	63.2	290.9	274.3	177.6	245.5	308.3
[R].HPQWQTNNPEDDKAVEEEESFNDSLKDEHDMSLR.[L]	1xOxidation [M31]; 1xPhospho [S24(100)]	38	I1M6Y2	I1M6Y2 [677-710]	I1M6Y2 1xPhospho [S700(100)]	2	4165.74	65.91	0	0	0	0	0	0	0	0	0	0	0	0	101.2	211.6	52.2	169.3	200.2	287.8	179.3	211.6	211.2	308.1	259.7	207.8
[R].HPQWQTNNPEDDKAVEEEESFNDSLKDEHDMSLR.[L]	1xPhospho [S24(100)]	24	I1M6Y2	I1M6Y2 [677-710]	I1M6Y2 1xPhospho [S700(100)]	2	4149.74	72.94	0	0	0	0	0	0	0	0	0	0	0	0	27.7	272.5	288.4	327.6	280.7	79.4	191.4	317.3	266.8	25.6	108.2	214.4
[R].HPPLDGLLGTQAAVTGGPSVSPSQIPTASATHAPYNSSK.[Q]	1xPhospho [S21(100)]	63	I1K3A1	I1K3A1 [82-120]	I1K3A1 1xPhospho [S102(100)]	0	3891.89	97.13	87.7	99.5	66.2	75.8	121.4	102.2	79.7	53.4	61.2	56.5	102.1	5.3	75.8	88	63.8	100.9	123.9	96	152.8	163.5	178.9	151.6	137.5	156.5
[R].HPNVNSSSNCLVTTSAHVSSTKTSPHK.[L]	1xCarbamidomethyl [C10]; 2xPhospho [T/S]	1	K7LNI3	K7LNI3 [954-980]		1	3037.32	37.3	412.6	260.1	0	174.3	0	0	325.8	0	0	251.5	0	0	0	182.3	0	85.7	96	0	95.1	200.7	0	0	111.8	204.3
[R].HQHSQSMDGSTTIKPEMLVSGSEDMSAADSKK.[A]	1xPhospho [S/T]	32	K7M987	K7M987 [182-213]		1	3499.52	64.74	269.7	243.2	265.3	113.7	52.4	13.7	271	72.6	101.6	154.8	128.9	59.1	0	72.3	24.6	75.7	70.8	74.7	76.4	68.5	75.1	24.2	43	48.6
[R].HMATSAPMNVPDWSK.[I]	1xPhospho [S5(100)]	38	I1M104	I1M104 [113-127]	I1M104 1xPhospho [S117(100)]	0	1751.73	69.83	85.1	51.3	75.9	113	73.6	23.7	98	47.4	45.1	37.8	85.7	14.5	120.8	167.5	126.2	198.1	171.5	122.6	183.5	193.7	176.5	21.3	97.9	69.2
[K].NLPEHLSDQSDDEPLDLLDR.[QK]	1xPhospho [S10(100)]	49	I1LY90	I1LY90 [1089-1108]	I1LY90 1xPhospho [S1098(100)]	0	2401.06	97.95	100.7	127.5	142	94.6	135.6	117.7	102.2	411.8	242.8	92.9	161.7	44.2	36	40.3	48.7	48.5	44	51.1	51.3	58.8	60.3	54.1	64.9	68.4
[R].NLPTSAAWDYQPATIHGYQVSSYINQVGK.[D]	1xPhospho [T14(100)]	14	K7LZS3	K7LZS3 [804-832]	K7LZS3 1xPhospho [T817(100)]	0	3288.54	102.21	0	29.2	88.1	64.9	116.9	141.8	264.6	0	312.3	111.6	257.9	0	117.1	93.4	107.6	86.4	96.3	0	123.8	113.3	126.1	0	78.9	69.7
[R].HIEDTWMQELNANRPPTPTR.[G]	1xPhospho [T17(100)]	68	A0A0R0H3J2; A0A0R0H385	A0A0R0H3J2 [954-973]; A0A0R0H385 [971-990]	A0A0R0H3J2 1xPhospho [T970(100)]; A0A0R0H385 1xPhospho [T987(100)]	0	2486.13	81.75	202.5	106.7	166.4	99.8	76.8	49.8	137.1	41	52.4	95	163	44.3	82.4	126.9	133.6	93.8	88.4	54.6	106.3	131	127.7	17.9	122.4	80.2
[R].HLEDLGDILFSDLRSPSQQQR.[N]	1xPhospho [S15(99.6)]	41	I1MYD0	I1MYD0 [216-236]	I1MYD0 1xPhospho [S230(99.6)]	1	2534.2	104.37	244.3	229.3	237.6	161.2	243.7	169.5	215.7	211.5	163.6	222.3	244.2	40	0	0	0.6	0	0	4.8	0	3.2	8.4	0	0	0
[R].HLEDLGDFLFSDVRSPSLLQR.[K]	1xPhospho [S15(99.7)]	41	I1K3P4; I1KS38	I1K3P4 [204-224]; I1KS38 [204-224]	I1K3P4 1xPhospho [S218(99.7)]; I1KS38 1xPhospho [S218(99.7)]	1	2524.22	109.91	159.5	133.2	169.2	106.6	158.7	198.3	126.3	144.4	169.1	129.8	165.5	102.6	1.8	43.5	59.6	151.3	38	45.2	42.2	54.4	48.9	42.2	61	48.5
[R].NIQAGYGMPSNSSK.[T]	1xPhospho [S/Y]	43	A0A368UHR8	A0A368UHR8 [166-179]		0	1533.64	43.99	224.2	183.2	156.1	164.6	72.4	59.8	132.3	81.5	66.6	126.2	71.7	58.4	77.7	104.8	75.3	166.3	80.5	112	166	71.6	61.2	0	52	35.7
[K].HLDYEPVESDDEFSASEGDGSCLTQSAEQR.[K]	1xCarbamidomethyl [C22]; 2xPhospho [S9(100); S14(100)]	7	K7KMV4	K7KMV4 [952-981]	K7KMV4 2xPhospho [S960(100); S965(100)]	0	3518.33	83.57	290	0	269	84	477.6	293.3	201.6	329.6	0	0	454.9	0	0	0	0	0	0	0	0	0	0	0	0	0
[K].HLDYEPVESDDEFSASEGDGSCLTQSAEQR.[K]	1xCarbamidomethyl [C22]; 1xPhospho [S9(100)]	47	K7KMV4	K7KMV4 [952-981]	K7KMV4 1xPhospho [S960(100)]	0	3438.36	79.17	156.1	145.8	136.5	127.2	181.7	144.1	139.4	65.2	69.1	122.9	186.7	83.9	40.9	72.4	90.3	78	62.4	66.7	76.9	78	79.8	53.4	67.9	74.8
[R].NIQAGYGMPSNSSK.[T]	1xOxidation [M8]; 1xPhospho [S/Y]	29	A0A368UHR8	A0A368UHR8 [166-179]		0	1549.64	29.52	96.3	170.5	139.8	163.8	178.3	187	120.7	58.7	59.8	188	118	92.3	67.3	74.5	77.8	68.5	65.5	106.8	89.7	46.3	49.9	70.2	55.5	54.8
[R].HLDQHDEGILETADSETLQDR.[A]	1xPhospho [S15(100)]	7	I1N2C3	I1N2C3 [137-157]	I1N2C3 1xPhospho [S151(100)]	0	2502.08	65.85	0	267.9	0	0	0	0	0	144.9	168.6	0	0	201.1	0	197.3	144.5	269.5	220.2	0	165.5	238.5	0	147.7	0	234.2
[K].TSSALLLPSIESPK.[N]	1xPhospho [S9(100)]	29	K7LE93	K7LE93 [150-163]	K7LE93 1xPhospho [S158(100)]	0	1522.78	94.2	148.6	107.1	157	128	134.4	123.7	115.5	130.4	18.8	106	133.4	47.8	86.6	71.9	72.3	82.3	89.1	83.3	93	87.4	104.8	68.2	106.4	104.1
[K].SNNNDFTLLQVHDSDSPMFPEK.[Q]	1xPhospho [S/T]	10	I1N5W6	I1N5W6 [8-29]		0	2615.11	97.15	278	279.5	244.4	187	267.3	162.7	142.9	324.5	0	76.5	154.2	73.9	0	0	49.8	0	0	0	0	0	0	0	83.9	75.4
[K].HIDFSLTSPLGGGRPGR.[V]	1xPhospho [S8(99.2)]	36	I1JZQ6; C6TFG0	I1JZQ6 [157-173]; C6TFG0 [157-173]	I1JZQ6 1xPhospho [S164(99.2)]; C6TFG0 1xPhospho [S164(99.2)]	0	1846.9	77.95	151.7	122.6	167.1	137.9	146.1	160	122.9	47.8	75.7	119.8	162.8	105.6	65.3	69.4	77.5	77.2	70.9	85.5	68.8	75.8	91.3	59.1	60.2	78.9
[R].HIDTILNMSSHLESLSSHPK.[L]	1xPhospho [S/T]	4	I1MQD3	I1MQD3 [313-332]		0	2326.09	79.43	0	0	0	35.2	21.9	0	0	0	0	61.1	0	0	0	0	0	475.5	206.9	284.8	324.5	354.9	295.6	0	156.1	183.6
[R].TGSFAGAASHSGPIMQNAAAR.[S]	2xPhospho [S3(100); S11(100)]	45	I1KVT4; I1KG40	I1KVT4 [74-94]; I1KG40 [74-94]	I1KVT4 2xPhospho [S76(100); S84(100)]; I1KG40 2xPhospho [S76(100); S84(100)]	0	2161.89	60.13	153.9	142.3	142.9	127.1	104.9	73.8	109.7	8.1	9.5	122.8	124.2	9.2	194.5	145.9	91.5	128.2	100.1	96.1	115.5	109.5	92.4	21.1	106	70.9
[R].NLPGNPDPSAEVIALSPTTLMATNR.[F]	1xOxidation [M21]; 1xPhospho [S16(100)]	18	I1NJ02	I1NJ02 [67-91]	I1NJ02 1xPhospho [S82(100)]	0	2675.27	101.76	41.2	51.5	70.2	62.1	73.4	240.8	103.9	32.9	206.7	7.2	74.8	43.1	101.2	80.3	60.1	62.4	85.9	102.4	87.6	98.4	127.4	365.9	96.7	123.7
[R].NLPGTPDPDAEVIALSPK.[T]	1xPhospho [S16(100)]	48	K7MZ05	K7MZ05 [42-59]	K7MZ05 1xPhospho [S57(100)]	0	1913.93	94.3	209.6	129.5	195.2	174.8	184.1	248.8	174.5	144.1	27.9	162.1	215.3	51.9	46.8	32.9	33.9	35.5	35.5	35.5	38.5	41	39.2	30.1	56.7	56.6
[K].HIGSVEEPSTDDVIR.[E]	1xPhospho [T10(99.7)]	83	I1M042	I1M042 [148-162]	I1M042 1xPhospho [T157(99.7)]	0	1733.77	52.91	207.3	162.6	175.3	154.6	102.5	121.8	151.4	82.9	100.6	186.1	122.4	162.9	56.9	68.9	44.5	58.3	63.3	50.2	49	56.2	50.4	45.4	60.9	65.9
[R].NLPLEEGSEDDVTDQDMSDPTYLSFLR.[D]	1xPhospho [S8(100)]	23	A0A0R0JB68	A0A0R0JB68 [596-622]	A0A0R0JB68 1xPhospho [S603(100)]	0	3166.34	114.86	161.7	117.1	135.3	120.8	133.2	93.3	126.4	212.7	117.5	74.5	96	194.9	74.9	87.5	77	80.3	67.4	71	60.2	88.4	79.1	30.2	58.1	42.3
[R].NLPLEEGSEDDVTDQDMSDPTYLSFLR.[D]	1xOxidation [M17]; 1xPhospho [S8(100)]	28	A0A0R0JB68	A0A0R0JB68 [596-622]	A0A0R0JB68 1xPhospho [S603(100)]	0	3182.34	112.24	87.4	112.2	90.3	99.3	170	242.8	91	0	133.4	92.4	132.2	134	57.5	37.1	81.8	0	0	0	62	78	104.9	379.6	115.6	98.6
[R].VNEFLAGAGTDAPEVDEENMISRPSVSYDDMWAK.[T]	1xPhospho [S25(99.5)]	39	I1KPP3; I1K661	I1KPP3 [975-1008]; I1K661 [975-1008]	I1KPP3 1xPhospho [S999(99.5)]; I1K661 1xPhospho [S999(99.5)]	0	3823.65	105.09	188.2	134	223.7	98.7	66.6	30.7	150.5	0	119.4	65.9	112.2	0	138.9	125.6	121.7	124.1	95.9	76.4	133.7	107.2	143.1	0	85.8	57.7
[R].HLENLGDFLFSDLKSPSQQQR.[N]	1xPhospho [S15(99.4)]	7	I1LN51	I1LN51 [207-227]	I1LN51 1xPhospho [S221(99.4)]	1	2539.2	102.09	93.9	112.4	139.7	148.4	124	230.6	112.9	156.6	106.7	111.4	106.2	0	72.1	44.2	84.8	64.8	86.1	76.2	61.3	83.7	105.4	122.2	77.9	78.9
[K].HLLDPADSPLPWAGR.[I]	1xPhospho [S8(100)]	50	I1LKW7	I1LKW7 [53-67]	I1LKW7 1xPhospho [S60(100)]	0	1724.82	93.08	142.7	74.8	160.2	110.8	102.6	81.8	84.6	57.1	86.5	89.9	133.9	38.9	120.6	104.2	115.5	97.7	92.7	113.6	91.4	104.6	98.3	49.3	129.9	118.3
[R].HKSEDGPWVDSSISLPSGDDYSSSSK.[L]	1xPhospho [S3(100)]	13	K7KWQ9	K7KWQ9 [985-1010]	K7KWQ9 1xPhospho [S987(100)]	1	2847.2	78.6	25.5	0	0	0	0	0	0	0	0	0	0	0	137.6	192.9	212.2	188.8	151	181.9	221.6	252.4	354.9	58.3	257.5	165.5
[R].VNEGAVESDPILSSPGSGSR.[L]	1xPhospho [S14(100)]	7	K7KTN3	K7KTN3 [347-366]	K7KTN3 1xPhospho [S360(100)]	0	2037.91	62.1	61.2	40.2	36	147.8	265.3	115.5	134.5	201.2	177.9	124.7	116.9	153.6	105.3	113.1	122.7	49.2	140.3	114.3	58.1	43.4	38.7	39.9	0	0
[K].VNENKNEVAGDRSSDLEK.[E]	1xPhospho [S]	51	K7KEZ6	K7KEZ6 [3-20]		2	2083.93	24.36	94.4	253.1	127.5	156.1	98.8	234.8	146.8	54.4	61.5	128.8	84.9	60.1	88.6	112.6	123	92	84	69.2	60.4	74.3	0	54.1	61.8	79
[K].HKPVKPSPSGGSGGSGGSGGSGGSGGSGGSGGSGGSGGSGGSGGSGGSGASCPR.[D]	1xCarbamidomethyl [C52]; 1xPhospho [S]	3	I1K0M5	I1K0M5 [38-91]		0	4298.77		0	0	0	0	0	0	0	0	0	0	0	0	0	0	0	0	0	0	0	0	0	0	0	0
[R].HKSFDDEEFSK.[R]	1xPhospho [S3(100)]	110	A0A0R4J651	A0A0R4J651 [375-385]	A0A0R4J651 1xPhospho [S377(100)]	1	1448.57	27.81	132.5	108	109.7	85.9	101.4	110.5	100.3	140.4	136.5	97.2	99.5	138.7	59	86.1	63.2	106.4	133.1	113.9	88.7	86.6	64.3	64	91.8	82.2
[R].HKPQTATAEDAATIKPASPSTSGMEEEVAQHSAK.[S]	2xPhospho [S18(100); S/T]	9	I1MKR8	I1MKR8 [230-263]	I1MKR8 2xPhospho [S247(100); S/T]	0	3665.62	61.59	305.3	283.2	258	148.6	124.7	102.3	179.4	0	0	494.9	503.5	0	0	0	0	0	0	0	0	0	0	0	0	0
[R].HKPIQSEGDGEGDGEGEGELDNDIK.[T]	1xPhospho [S6(100)]	18	I1LEA5	I1LEA5 [319-343]	I1LEA5 1xPhospho [S324(100)]	0	2705.12	43.69	65.8	34	53.5	33.7	31.9	0	34.9	25.2	0	44.8	25.7	24.6	228.8	182	107.5	180.9	184.1	162.7	151.1	221	107.8	135.5	204.1	160.1
[R].HKPQTATAEDAATIKPASPSTSGMEEEVAQHSAK.[S]	1xOxidation [M24]; 2xPhospho [S18(100); S/T]	3	I1MKR8	I1MKR8 [230-263]	I1MKR8 2xPhospho [S247(100); S/T]	0	3681.61	44.52	0	0	0	0	0	0	0	0	0	1490.9	626.7	282.3	0	0	0	0	0	0	0	0	0	0	0	0
[R].HKSFDEDEFSNKPVIVNKPTK.[V]	1xPhospho [S3(100)]	319	I1KHK4	I1KHK4 [362-382]	I1KHK4 1xPhospho [S364(100)]	1	2539.22	47.06	170.3	152.9	192.8	136.7	125.7	94.9	161.5	54.3	55	167.5	104.6	72.2	41.9	83	50.6	79.9	84.9	99.9	79.9	103.6	60.2	26.8	101.5	99.5
[R].HKSFDEDEFSNKPVIVNKPTK.[V]	2xPhospho [S3(100); S10(100)]	8	I1KHK4	I1KHK4 [362-382]	I1KHK4 2xPhospho [S364(100); S371(100)]	1	2619.19	50.33	91.7	118	183.2	331.1	254.5	216.5	207.6	0	0	83.8	76.1	0	0	147.3	96.4	106.1	73.8	115.2	96	67.7	30	16.3	34.3	54.4
[R].VNEFLAGAGTDAPEVDEENMISRPSVSYDDMWAK.[T]	1xOxidation [M]; 1xPhospho [S22(99.5)]	98	I1KPP3; I1K661	I1KPP3 [975-1008]; I1K661 [975-1008]	I1KPP3 1xPhospho [S996(99.5)]; I1K661 1xPhospho [S996(99.5)]	0	3839.65	101.64	83.7	184.5	215.5	118.2	105.5	89.4	131.8	24.3	83.6	104.6	126.8	0	167.2	78.8	191.2	67.7	86.2	64.3	61.7	65.5	129.6	57.4	79.3	83.5
[R].VNEFLAGAGTDAPEVDEENMISRPSVSYDDMWAK.[T]	2xOxidation [M20; M31]; 1xPhospho [S22(99.5)]	38	I1KPP3; I1K661	I1KPP3 [975-1008]; I1K661 [975-1008]	I1KPP3 1xPhospho [S996(99.5)]; I1K661 1xPhospho [S996(99.5)]	0	3855.64	97.26	59.5	13.4	142.9	45.1	117.3	130.1	59.9	0	24.3	83.8	132.4	0	148.3	93.8	97.5	39.6	0	95.7	58.5	76.5	93.8	578.2	176.6	133
[R].HKSVQFDDAALHEDSAR.[L]	1xPhospho [S3(100)]	33	K7MTT9	K7MTT9 [146-162]	K7MTT9 1xPhospho [S148(100)]	1	2005.88	37.92	148.3	114.3	182.3	106.7	57.7	68.9	119.2	97.8	40	112.6	70.8	58.7	128.9	157.9	81.4	112.6	84.3	96.9	125.3	124	69.2	41.9	103.3	97.2
[K].HKSQPEVMDITSTADDVVLLK.[D]	1xPhospho [S3(100)]	3	K7L0N5; A0A0R0I9Z8	K7L0N5 [661-681]; A0A0R0I9Z8 [659-679]	K7L0N5 1xPhospho [S663(100)]; A0A0R0I9Z8 1xPhospho [S661(100)]	1	2406.16	98.27	0	114.9	186.5	0	0	0	77.1	0	0	0	0	0	0	412.8	0	453.4	0	0	339.2	0	241.2	344.9	230	0
[R].HKSPGIDMNSEPTTAAVPEPVASK.[E]	1xOxidation [M8]; 1xPhospho [S3(100)]	16	K7L661	K7L661 [300-323]	K7L661 1xPhospho [S302(100)]	1	2559.18	52.2	96.4	144.9	118.5	119.9	145.2	152.7	90.2	45.8	51.9	227.7	95.1	103.6	62.2	109.4	0	65.7	60.7	92.7	64.1	86.6	84.3	176.3	92.6	113.5
[R].HKSPGIDMNSEPTTAAVPEPVASK.[E]	1xPhospho [S3(100)]	35	K7L661	K7L661 [300-323]	K7L661 1xPhospho [S302(100)]	1	2543.18	62.88	205.2	155.7	176.4	128.5	79.1	53.7	140.1	120	136.3	149.5	125.9	52.7	84.3	91.1	64.7	88.6	69.8	68.9	84.6	90.5	84.4	16.8	77.3	56
[K].HIDATLGSGNLR.[E]	1xPhospho [T5(100)]	62	I1J825	I1J825 [31-42]	I1J825 1xPhospho [T35(100)]	0	1333.63	44.76	132.5	107.1	172.7	99.3	53.2	57	109.9	20.2	27.3	133.4	87	47.5	180.4	145.8	107.9	108.6	109.3	92	100.5	106.8	90.6	72.5	109.7	129
[K].NLNVGEDELQEISEDEIELERQEEYEYR.[F]	1xPhospho [S13(100)]	6	I1MG49	I1MG49 [273-300]	I1MG49 1xPhospho [S285(100)]	1	3550.54	102.39	96.9	164.4	192.3	173.7	323.7	288.9	216.8	0	0	200.6	322.2	0	0	0	0	69.1	0	98.6	0	120.7	132.1	0	0	0
[R].HLLEASDDELGIPNKEDESLDLGEDGFK.[F]	1xPhospho [S6(100)]	5	I1KXS2	I1KXS2 [121-148]	I1KXS2 1xPhospho [S126(100)]	1	3165.41	98.5	0	0	0	0	0	0	0	0	0	0	0	0	0	0	0	0	227.7	0	333.2	414.3	486.3	475.3	219.1	244.2
[R].NLPGNPDPSAEVIALSPNTLVATNR.[F]	1xPhospho [S16(100)]	10	I1JRB5	I1JRB5 [72-96]	I1JRB5 1xPhospho [S87(100)]	0	2640.3	104.92	0	0	0	0	0	0	67.4	193.9	85.2	0	0	0	171.9	140.9	147.9	136.9	145	170	155.6	199.4	231.9	256.8	145.1	152.2
[K].HLSSSASSSSKPDIGQYESSYQEGR.[-]	1xPhospho [S7(99.6)]	18	K7LVZ4	K7LVZ4 [962-986]	K7LVZ4 1xPhospho [S968(99.6)]	0	2767.18	49.03	0	0	0	0	0	0	0	0	0	0	0	0	135.9	196.6	214.4	304.2	206.4	288.6	254.3	201.9	174.1	79.7	183.1	160.7
[K].HLSSSASSSSKPDIGQFESSYQEGR.[-]	1xPhospho [S4(99)]	6	K7LVZ5	K7LVZ5 [216-240]	K7LVZ5 1xPhospho [S219(99)]	0	2751.19	57.43	0	0	0	0	95.9	0	0	931.8	0	0	122.9	0	70.6	59.2	51.8	216.5	96.6	142.5	206.5	91.7	143.9	33.4	61.8	75.1
[R].TGSFGGAGSHSGPIQPNAAAR.[A]	2xPhospho [S3(100); S11(100)]	50	A0A368UHT5	A0A368UHT5 [74-94]	A0A368UHT5 2xPhospho [S76(100); S84(100)]	0	2099.87	50.22	142	129.5	118.6	118.3	134	97.8	116.9	13.4	22.9	125.7	93.9	36.7	161.4	123.5	74.7	124.7	124.9	118.6	98.4	107.8	82.9	55.5	99.8	78.3
[K].SNLSEASHGHSTGISSMSPDHSHEGK.[A]	1xPhospho [S18(100)]	56	I1M075	I1M075 [183-208]	I1M075 1xPhospho [S200(100)]	0	2756.14	28.69	154.8	169.1	144.5	127.6	67.1	22.2	148.6	193.8	159.6	152	53	147.2	74.3	128.9	70.2	83.1	73.9	73.1	104.4	79.3	30.9	7.1	71.6	63.6
[K].SNLSEASHGHSTGISSMSPDHSHEGK.[A]	1xOxidation [M17]; 1xPhospho [S18(98.8)]	69	I1M075	I1M075 [183-208]	I1M075 1xPhospho [S200(98.8)]	0	2772.13	23.43	41.4	73.1	45.9	55.3	53.8	137.1	41.8	149	63.3	94.6	41.5	201.7	43.7	124.9	104.3	56.7	105.5	121.5	105.2	151.6	105.4	157.9	163.5	161.3
[K].HLSLAALSAK.[Q]	1xPhospho [S3(100)]	38	I1LVI0	I1LVI0 [702-711]	I1LVI0 1xPhospho [S704(100)]	0	1090.57	58.86	157.8	142.6	239.3	188.3	96.3	116.1	115.6	51.8	52.9	131.5	103.3	78.8	96.8	76.6	90.2	94.9	77.3	100.2	106.9	74.2	62.8	32.3	54.7	58.6
[K].HLSGELPIGR.[E]	1xPhospho [S3(100)]	52	K7K564	K7K564 [135-144]	K7K564 1xPhospho [S137(100)]	0	1158.57	54.18	78.9	53.7	67.2	83.3	79.6	62.7	75.3	39.4	67.5	64.4	55.4	65.4	144.1	212.9	111	104	123.3	125.2	135	187.1	152.2	86.3	113.6	112.6
[K].HLSEPLSEAQLDINGLATSSPNVHQTQVGNK.[M]	1xPhospho [S20(98.5)]	3	K7N378	K7N378 [783-813]	K7N378 1xPhospho [S802(98.5)]	0	3364.62	88.18	221.8	0	156.5	679.8	624.1	717.9	0	0	0	0	0	0	0	0	0	0	0	0	0	0	0	0	0	0
[R].NLPGMPDPEAEVIALSPTALLATNR.[F]	1xPhospho [S16(100)]	23	I1MNH4	I1MNH4 [35-59]	I1MNH4 1xPhospho [S50(100)]	0	2670.32	118.54	99.2	68.3	130.3	130	81.5	112.6	115.3	0	191	58.1	103	244.8	110	77.8	75.8	104.3	79.9	77.9	95.1	104.3	128.7	52.1	89	71.2
[R].HLSLNVVGDSPSGDLVILENQSR.[L]	1xPhospho [S12(100)]	29	K7KPZ4	K7KPZ4 [422-444]	K7KPZ4 1xPhospho [S433(100)]	0	2529.23	102.9	122.8	103.5	125.4	99.9	131.8	187.8	130.3	0	0	105.4	144.4	0	89.7	85.5	144.3	69.4	87.3	90.8	102.5	90.9	117.7	165	119.1	86.3
[K].VNDGGTDNSDSVVDEKSEGVDVEK.[D]	1xPhospho [S17(100)]	12	K7KQN4	K7KQN4 [181-204]	K7KQN4 1xPhospho [S197(100)]	1	2574.07	44.12	37.4	33.8	30.8	22.3	17.8	21.8	34.4	0	0	47.8	19.2	106.7	272.2	238.1	150.1	196.9	178.3	170	148	145.1	98.9	118.7	154.6	157
[K].NLPEHLSDQSDDEPLDLLDR.[QK]	2xPhospho [S7(100); S10(100)]	127	I1LY90	I1LY90 [1089-1108]	I1LY90 2xPhospho [S1095(100); S1098(100)]	0	2481.02	103.31	72.3	64	63.9	70.1	112.1	124.9	78.9	574	508.8	76.4	133.1	100.8	7.9	30.3	37	29.5	28.3	35.8	32.3	36.8	48.1	56.9	37.1	40.6
[K].TSSAISSLDSGEIDAASDSDKLK.[G]	1xPhospho [S17(100)]	30	A0A0R0HC65	A0A0R0HC65 [477-499]	A0A0R0HC65 1xPhospho [S493(100)]	1	2377.07	70.45	0	232.9	161.7	0	0	0	0	190.6	186.9	0	0	219.8	273.6	185.9	223.5	220.7	0	0	246.9	257.5	0	0	0	0
[K].HIVVNADPYNNSNPEICPMQLTDEICSPCVKPFGQR.[L]	3xCarbamidomethyl [C17; C26; C29]; 1xPhospho [S27(99.5)]	1	K7M014	K7M014 [1490-1525]	K7M014 1xPhospho [S1516(99.5)]	0	4279.91		0	0	0	0	0	0	0	0	0	0	0	0	0	0	0	0	0	0	0	0	0	0	0	0
[K].VNDGGTDNSDSEVVVDEK.[K]	1xPhospho [S9(100)]	106	A0A0R0IRU4	A0A0R0IRU4 [150-167]	A0A0R0IRU4 1xPhospho [S158(100)]	0	1958.79	38.07	36.2	46.5	37.7	42.4	32.1	27.2	41.6	48.1	55.4	39.8	34.9	75.6	203.1	200.3	182	155.3	141.1	143.2	134.2	165.7	134.3	145.2	135.9	142.1
[K].VNDGGTDNSDSEVVVDEK.[K]	2xPhospho [T6(100); S9(100)]	117	A0A0R0IRU4	A0A0R0IRU4 [150-167]	A0A0R0IRU4 2xPhospho [T155(100); S158(100)]	0	2038.75	42.07	42.1	53.3	43.3	41.9	47.9	37.7	50.1	79.7	66.3	48.2	41.8	83.5	163.4	232.5	174.6	122.6	142.4	114.8	126.5	148.2	130.1	130	134.7	144.4
[R].SNLQDGSTDNAEGDSENDMLGSVK.[A]	1xPhospho [S15(100)]	20	K7KPZ4; A0A0R0IJ30	K7KPZ4 [1305-1328]; A0A0R0IJ30 [1305-1328]	K7KPZ4 1xPhospho [S1319(100)]; A0A0R0IJ30 1xPhospho [S1319(100)]	0	2563.01	62.19	153.8	48.5	70.2	74.4	0	47.8	82.7	102.1	103.9	63.7	155.1	0	126.3	126.7	146.2	188	161.4	111.4	147.9	141.2	135	0	97.9	115.8
[R].NLPGMPDPDAEVIALSPK.[T]	1xPhospho [S16(100)]	47	K7KSV3; I1J8W7	K7KSV3 [33-50]; I1J8W7 [36-53]	K7KSV3 1xPhospho [S48(100)]; I1J8W7 1xPhospho [S51(100)]	0	1943.92	102.39	148.5	189.7	200.3	131.1	158.7	153.6	163.1	269.3	229.3	153.1	218	68	29.5	16.4	28	34.2	24.6	26.7	28.2	24.3	31.3	22.1	27.3	24.9
[K].HITYGNSGSSSSSLKGDSER.[D]	1xPhospho [S10(99.6)]	36	I1KTA5; I1K4R4	I1KTA5 [62-81]; I1K4R4 [62-81]	I1KTA5 1xPhospho [S71(99.6)]; I1K4R4 1xPhospho [S71(99.6)]	1	2148.92	26.54	142	141.2	163.8	87.9	26	112.1	194.1	0	89.4	186.1	54.5	0	114.8	123.6	78.1	105.7	109.2	78.8	99.5	132.9	67.3	85.5	101.5	106
[R].NLPGMPDPDAEVIALSPK.[T]	1xOxidation [M5]; 1xPhospho [S16(100)]	45	K7KSV3; I1J8W7	K7KSV3 [33-50]; I1J8W7 [36-53]	K7KSV3 1xPhospho [S48(100)]; I1J8W7 1xPhospho [S51(100)]	0	1959.91	91.16	119.4	103.9	101.2	98.8	146.2	235.8	70.3	41.6	70	134.5	188.3	56.5	65.5	57.2	72.6	47.2	63.8	103.6	48	68.1	105.5	192.5	104.2	105.5
[R].SNLQDGSTDNAEGDSENDMLGSVK.[A]	1xOxidation [M19]; 1xPhospho [S15(100)]	4	K7KPZ4; A0A0R0IJ30	K7KPZ4 [1305-1328]; A0A0R0IJ30 [1305-1328]	K7KPZ4 1xPhospho [S1319(100)]; A0A0R0IJ30 1xPhospho [S1319(100)]	0	2579.01	46.44	69.9	105.7	0	72.5	109.1	108.7	64.5	59.7	65.5	93.3	57.4	0	158.8	148.3	69.5	125	128.9	129.9	110.7	116.2	93.9	185.2	132	195.1
[K].SNLQPTSLPDLEQSS.[-]	1xPhospho [S/T]	44	I1KAE5	I1KAE5 [721-735]		0	1695.75	87.61	84.7	85.6	69.9	66.7	124.2	84	95.1	107.5	113.3	95.2	76.5	151	126.3	33.3	45.7	145.5	155.5	63.2	137.3	205.9	69.7	138.5	56.1	69.5
[K].VNDGGTDNSDSVVDEK.[S]	1xPhospho [S9(100)]	15	K7KQN4	K7KQN4 [181-196]	K7KQN4 1xPhospho [S189(100)]	0	1730.68	27.17	0	0	0	0	0	0	0	5.2	5.5	0	0	0	169	150.6	131.6	123.2	153.3	82.6	74.6	97.4	81.2	1142.1	90.8	92.8
[K].VNDGGTDNSDSVVDEK.[S]	2xPhospho [T6(100); S9(99.7)]	7	K7KQN4	K7KQN4 [181-196]	K7KQN4 2xPhospho [T186(100); S189(99.7)]	0	1810.64	29.45	0	0	0	0	0	0	0	0	0	0	0	0	66.8	69.5	83.4	75.7	71.1	54.8	48	58.8	33.8	1719.2	61.7	57.1
[K].TSSALLLPSIESPKNQGELTLDDVEMK.[A]	1xOxidation [M26]; 1xPhospho [S/T]	10	K7LE93	K7LE93 [150-176]		1	3011.45	102.84	0	111.3	143.1	0	0	339.3	172.4	0	0	157.9	0	0	148.5	114.9	0	106.3	0	130.2	105.9	156.5	0	581.7	131.9	0
[R].NLPGMPDPEAEVIALSPK.[T]	1xPhospho [S16(100)]	3	K7K6N3	K7K6N3 [35-52]	K7K6N3 1xPhospho [S50(100)]	0	1957.93	105.48	15	0	11.9	29.8	0	14.9	12.1	811.3	1291.5	15.1	24.4	174	0	0	0	0	0	0	0	0	0	0	0	0
[R].NLPGNPDPSAEVIALSPTTLMATNR.[F]	1xPhospho [S16(100)]	23	I1NJ02	I1NJ02 [67-91]	I1NJ02 1xPhospho [S82(100)]	0	2659.28	108.71	91.6	75.6	90.1	98.4	97.2	60.6	82.2	94.7	198.1	40.9	73.7	60.7	110.1	100.3	85.6	107.3	145.6	120.9	168	146.5	128.9	55.6	97	70.4
[K].SNLSETSHEHSTGISSMSPNHSHEGK.[A]	1xPhospho [S/T]	24	I1KLP0	I1KLP0 [183-208]		0	2857.18	27.21	170.8	208.8	291.4	171.3	83.3	140.8	247.4	47.9	44.1	161.1	74.8	0	65.8	133.6	61.3	87.5	65.3	66.9	71.7	90	0	0	67.4	49
[R].HLNKSTNSEVNSLAK.[T]	1xPhospho [S5(100)]	24	K7MZD0	K7MZD0 [161-175]	K7MZD0 1xPhospho [S165(100)]	1	1721.82	27.68	88.5	115.9	126.1	108.3	96.5	54.5	118	29.1	38	111.3	67.9	47.9	134	160	96.9	115.7	110.2	124.7	94.2	110.8	75.8	81.5	150.2	144
[R].VNEDGDASMEDLTSSVAQGTSDNDLSMDPEGSK.[S]	1xPhospho [S21(99.6)]	30	A0A0R0KQ21; I1N8X6	A0A0R0KQ21 [1314-1346]; I1N8X6 [1404-1436]	A0A0R0KQ21 1xPhospho [S1334(99.6)]; I1N8X6 1xPhospho [S1424(99.6)]	0	3481.38	93.05	171.2	107.9	122.4	96.6	105.1	46.9	121.8	95.8	99.5	85.2	134.6	32.5	94.9	97.2	116.4	145.6	104.7	104.4	120.3	105.3	131.3	0	88	72.4
[R].VNEDGDASMEDLTSSVAQGTSDNDLSMDPEGSK.[S]	1xOxidation [M]; 1xPhospho [S21(100)]	52	A0A0R0KQ21; I1N8X6	A0A0R0KQ21 [1314-1346]; I1N8X6 [1404-1436]	A0A0R0KQ21 1xPhospho [S1334(100)]; I1N8X6 1xPhospho [S1424(100)]	0	3497.37	82.73	55.5	62.9	55.6	93.5	104.5	115.3	86.8	44.7	46.9	102.1	171.7	75.9	104.2	76.8	128.4	97.8	90.1	108.6	133.7	122.1	165.3	101.3	127.7	128.8
[R].NLPGNPDPEAEVIVLSPK.[T]	1xPhospho [S16(100)]	19	I1M3P4	I1M3P4 [36-53]	I1M3P4 1xPhospho [S51(100)]	0	1968.97	95.8	116.9	91.3	95.1	133.1	156.4	149.9	95.6	199.5	209.8	62.4	111.6	43.4	82.1	47.6	81.1	61	104.8	89.4	55.1	68.3	114	61	112.6	58
[K].SNNEEAALSPASLVNQSTLASVVGSFGSPNNNYTAEK.[I]	1xPhospho [S9(99.4)]	6	I1LCZ6	I1LCZ6 [1074-1110]	I1LCZ6 1xPhospho [S1082(99.4)]	0	3847.77		0	0	0	0	0	0	0	0	0	0	0	0	0	0	0	0	0	0	0	0	0	0	0	0
[R].NLPGNPDPEAEVVALSPK.[T]	1xPhospho [S16(100)]	70	I1M5B5	I1M5B5 [67-84]	I1M5B5 1xPhospho [S82(100)]	0	1926.92	89.83	122.4	77.1	110.4	88.9	96.4	106	79.2	62.5	74.4	87.6	108.3	71.9	93.8	107	100.2	114.2	109.2	110.5	94.5	136.7	107.4	93.2	124.9	123.3
[R].VNEDGDASMEDLTSSVAQGTSDNDLSMDPEGSK.[S]	2xOxidation [M9; M27]; 1xPhospho [S21(100)]	12	A0A0R0KQ21; I1N8X6	A0A0R0KQ21 [1314-1346]; I1N8X6 [1404-1436]	A0A0R0KQ21 1xPhospho [S1334(100)]; I1N8X6 1xPhospho [S1424(100)]	0	3513.37	66.62	0	57.1	79.9	0	141.7	227.7	61.5	31.8	29.3	153.5	0	117.1	81.4	0	73.6	0	112.9	183.2	78.6	101.7	121.1	452	131	164.9
[R].HLLGSSSGTAALNLSSEGLVESSSAKPR.[R]	1xPhospho [S5(100)]	12	I1LBV8	I1LBV8 [373-400]	I1LBV8 1xPhospho [S377(100)]	0	2835.39	86.78	132	99.6	62	111.1	102.2	139.5	102	40.8	34.8	50.6	74.8	0	0	97.9	66.9	97.2	144	96.8	132.7	195.1	222.6	174.5	107.4	115.4
[K].HLPATEAGSPLNDQNSK.[E]	1xPhospho [S9(100)]	104	I1JLS5	I1JLS5 [303-319]	I1JLS5 1xPhospho [S311(100)]	0	1858.83	37.8	77.2	77.5	66.2	72.1	49.9	43.4	80.7	80.4	83.1	73	55.9	104.2	159.1	168.4	130.9	139.5	112.9	126.2	137.6	137	78.7	93.6	126	126.4
[K].VNEDDEWTGESEDDKGLVANMR.[K]	2xPhospho [T8(100); S11(100)]	11	I1MD02	I1MD02 [185-206]	I1MD02 2xPhospho [T192(100); S195(100)]	1	2669.01	75.58	212.2	175.3	177.5	126.7	151.2	0	210.5	243.8	193.9	158	179.6	65.4	34.7	74.8	76.9	43.7	40.1	0	78.9	50.9	61.3	0	26.6	18
[R].NLPGMPDPEAEVIALSPTALLATNR.[F]	1xOxidation [M5]; 1xPhospho [S16(100)]	45	I1MNH4	I1MNH4 [35-59]	I1MNH4 1xPhospho [S50(100)]	0	2686.32	114.18	56.6	66.7	62.6	112.4	137.7	279.7	63.2	93.8	85	42.3	56.9	199.5	71.4	41.4	46.7	51.1	48	78.7	45.6	85	102.3	415.5	55.3	102.4
[K].HLQSLERPLEDEDKLENAHVMVPEEEDTEDDIK.[V]	1xOxidation [M21]; 1xPhospho [T28(100)]	18	I1NAG1	I1NAG1 [405-437]	I1NAG1 1xPhospho [T432(100)]	1	3998.78	77.37	183.7	85.2	68.2	190.7	86.3	337.7	135.1	88	201.6	267.3	249.7	362.4	0	0	0	0	24.7	5.8	0	11.6	27.4	20.9	19.9	33.6
[K].HLQSLERPLEDEDKLENAHVMVPEEEDTEDDIK.[V]	1xPhospho [T28(100)]	23	I1NAG1	I1NAG1 [405-437]	I1NAG1 1xPhospho [T432(100)]	1	3982.79	81.39	209.1	140.9	251.6	189.1	112.7	102.7	199.9	268.2	168.9	199.7	214.9	311.7	0	0	0	16.7	0	0	0	14.2	0	0	0	0
[K].HLQSLERPLEDEDKLENAHVMIPEEEDTEDDIK.[V]	1xOxidation [M21]; 1xPhospho [T28(100)]	7	I1JPU2	I1JPU2 [402-434]	I1JPU2 1xPhospho [T429(100)]	1	4012.8	81.49	224.3	183.6	307.9	282.7	193.3	349.1	201.5	0	0	378.5	279	0	0	0	0	0	0	0	0	0	0	0	0	0
[K].HLQSLERPLEDEDKLENAHVMIPEEEDTEDDIK.[V]	1xPhospho [T28(100)]	11	I1JPU2	I1JPU2 [402-434]	I1JPU2 1xPhospho [T429(100)]	1	3996.81	85.2	279.4	135	318.4	231.9	210.7	154.6	249.2	0	217	187.5	217.6	198.6	0	0	0	0	0	0	0	0	0	0	0	0
[R].TGSFGGAGSHSGPIQPNAAAR.[A]	1xPhospho [S3(100)]	67	A0A368UHT5	A0A368UHT5 [74-94]	A0A368UHT5 1xPhospho [S76(100)]	0	2019.9	44.92	160.7	167.5	140.9	133.7	90	76.8	110.8	0	0	160.4	95.5	31.1	128.2	151.9	53.8	101.9	111.7	84.6	83.3	126.6	80.4	69.3	134.3	106.8
[R].NLPGNPDPDAEVIALSPK.[TS]	1xPhospho [S16(100)]	109	K7L7L4	K7L7L4 [63-80]	K7L7L4 1xPhospho [S78(100)]	0	1926.92	89.83	86.9	56	83.8	68	71.9	77.4	61.8	74.2	86.4	67.3	80	186	99.1	117.8	105.6	123.8	113.8	121.1	97.5	147.6	111.4	99	133.4	130.1
[K].TSSALLLPSIESPKNQGELTLDDVEMK.[A]	1xPhospho [S12(100)]	27	K7LE93	K7LE93 [150-176]	K7LE93 1xPhospho [S161(100)]	1	2995.46	106.06	179.8	0	166	141.9	155.1	0	223	0	0	0	211.4	0	175.5	240.3	65.7	43.1	207.7	36.3	254.4	25.5	31.3	160.2	29	53.7
[R].HLQEIPRSPPASPDNGLDK.[G]	2xPhospho [S8(100); S12(100)]	146	I1LLG6; I1JW34	I1LLG6 [443-461]; I1JW34 [448-466]	I1LLG6 2xPhospho [S450(100); S454(100)]; I1JW34 2xPhospho [S455(100); S459(100)]	1	2230.99	55.81	127.5	112.4	112.2	80.6	98.3	86.2	109.8	69.7	66.3	135.7	81.6	94	95.8	130.7	81.3	115.6	118.3	85.8	106.8	114.1	100.9	77.6	96.3	102.6
[R].HLQEIPRSPPASPDNGLDK.[G]	1xPhospho [S8(100)]	57	I1LLG6; I1JW34	I1LLG6 [443-461]; I1JW34 [448-466]	I1LLG6 1xPhospho [S450(100)]; I1JW34 1xPhospho [S455(100)]	1	2151.02	53.48	122.3	95.1	100.1	121.2	92.9	115.2	102.3	21.4	15.6	134.7	91.4	0	159.8	130	100.5	119	106.8	110.6	116.2	118.9	117	109.8	97.1	101.9
[R].NLPGNPDPEAEVIALSPK.[T]	1xPhospho [S16(100)]	12	I1KEW9	I1KEW9 [37-54]	I1KEW9 1xPhospho [S52(100)]	0	1940.94	93.31	322.9	179.6	282.1	197.8	324	291.4	205.9	0	96.3	180.1	264.1	55.9	0	0	0	0	0	0	0	0	0	0	0	0
[R].VNDVFWEQFLTERPGCSDNEEAISNYR.[A]	1xCarbamidomethyl [C16]; 1xPhospho [S17(99.6)]	2	I1KS63	I1KS63 [423-449]	I1KS63 1xPhospho [S439(99.6)]	0	3355.44	109.39	0	0	0	298.1	322.2	0	134.9	1165.6	0	90	389.2	0	0	0	0	0	0	0	0	0	0	0	0	0
[R].VNDVFWEQFLTERPGCSDNEEAMSNYR.[A]	1xCarbamidomethyl [C16]; 1xPhospho [S17(100)]	3	I1K3S2	I1K3S2 [425-451]	I1K3S2 1xPhospho [S441(100)]	0	3373.39	108.52	2400	0	0	0	0	0	0	0	0	0	0	0	0	0	0	0	0	0	0	0	0	0	0	0
[R].SNLSNNNCTNNNSIGIQIPTTPK.[T]	1xCarbamidomethyl [C8]; 1xPhospho [T21(99.5)]	25	I1KDU4	I1KDU4 [22-44]	I1KDU4 1xPhospho [T42(99.5)]	0	2581.17	79.53	157.4	147.5	127.9	203.6	204.9	185.1	187.2	262.6	232.6	89.1	134.8	175.4	0	27.4	23.1	22.9	27	27.8	30.2	33.4	39.5	14.1	23.6	22.9
[R].TGSFAGAASHSGPIMQNAAAR.[S]	1xOxidation [M15]; 2xPhospho [S3(100); S11(100)]	40	I1KVT4; I1KG40	I1KVT4 [74-94]; I1KG40 [74-94]	I1KVT4 2xPhospho [S76(100); S84(100)]; I1KG40 2xPhospho [S76(100); S84(100)]	0	2177.88	48.64	115	121.5	123	126.2	123.2	136	93.7	49.6	60.9	134.1	100.4	57.2	123.9	126.8	70.3	82.8	104	97	72.9	86.8	76.8	111.8	112.9	93.5
[K].HLPDGVLLALDNETSPTTNQGSGYDITEIMTYK.[N]	1xPhospho [S22(100)]	6	I1M3G2	I1M3G2 [291-323]	I1M3G2 1xPhospho [S312(100)]	0	3673.7	114.89	700.3	0	833.3	0	0	0	0	0	0	0	0	0	0	0	0	0	0	599.9	266.5	0	0	0	0	0
[R].HQHSQSMDGSTTIKPEMLVSGSEDMSAADSKK.[A]	1xOxidation [M]; 1xPhospho [S/T]	51	K7M987	K7M987 [182-213]		1	3515.51	54.16	242.7	256.4	270.5	102.1	51.2	16	195.9	47.1	69.1	228.6	128.9	52.6	12.4	67.3	13.5	78.4	28.8	59.8	35	114.5	107.6	7.1	83.3	131.1
[R].HQHSQSMDGSTTIKPEMLVSGSEDMSAADSKK.[A]	2xOxidation [M17; M]; 1xPhospho [S/T]	13	K7M987	K7M987 [182-213]		1	3531.51	50.71	0	235.4	102.9	62.9	43.7	88.7	55	0	0	238.8	135.2	0	0	0	0	60.6	85.3	51.2	59.6	190.6	134.9	130.7	339.3	384.9
[R].HQHSQSMDGSTTIKPEMLVSGSEDMSAADSKK.[A]	3xOxidation [M7; M17; M25]; 1xPhospho [S/T]	14	K7M987	K7M987 [182-213]		1	3547.5	45.29	10.3	59.1	24	20.6	18.6	54.2	0	0	0	34.2	19.2	0	0	22.6	628.7	17.7	34.8	80	0	50.1	863.3	221.6	104.5	136.6
[R].HSSSVDFGEIMDAK.[K]	1xPhospho [S4(100)]	41	I1MBK7	I1MBK7 [134-147]	I1MBK7 1xPhospho [S137(100)]	0	1602.65	72.3	164.4	123.3	162.8	97.3	94.6	63.6	126.7	91.6	113.4	111.2	156.5	102.6	87.4	111.7	122.9	87.1	65.2	57.4	94.4	81.8	86	22.2	87.5	88.4
[R].HSSSVAVDVCGEK.[Q]	1xCarbamidomethyl [C10]; 1xPhospho [S3(100)]	8	A0A0R0HAK3	A0A0R0HAK3 [292-304]	A0A0R0HAK3 1xPhospho [S294(100)]	0	1454.6	30.57	150.7	221.5	121.5	210.8	145.4	124.4	235	0	0	180.2	144.4	0	77.8	92.7	108.3	88.7	64.4	90.2	130.7	79.4	0	50.9	0	83
[R].HSSSPAGLFSQINIENVYAGVR.[G]	1xPhospho [S3(99.4)]	89	I1M528	I1M528 [165-186]	I1M528 1xPhospho [S167(99.4)]	0	2426.15	107.34	44.1	35.1	37.8	41.8	61.2	51.4	75	11.9	123.9	53.8	63.2	11.6	102.4	127	103.5	146.1	146.3	140.4	163.7	170.7	276.9	167.4	128.6	116.1
[R].HSSSILNTSSASVSSYIRPSSPITR.[S]	1xPhospho [S/T/Y]	35	I1L6Y1	I1L6Y1 [174-198]		0	2714.31	79.43	161.3	173.3	138.1	148.4	186.6	185.6	104.6	31.1	32.7	114.2	149.8	29	31.5	66.9	81.9	106.8	44	113.4	61.3	71.4	109.4	73.1	85.4	100.3
[R].HSSSAAVDVCGATAGFGGK.[Q]	1xCarbamidomethyl [C10]; 1xPhospho [S3(100)]	70	A0A0R0LKL0	A0A0R0LKL0 [292-310]	A0A0R0LKL0 1xPhospho [S294(100)]	0	1858.78	54.29	114.3	93.4	114.3	129.4	100.5	72.4	223.7	97	124.8	264.3	123.8	129.2	27.9	51.2	42.2	92.6	95.7	85.9	109.6	98.3	48.3	22.7	72.4	65.9
[K].SNAVESDVDVHELK.[N]	1xPhospho [S6(100)]	69	I1KKN0	I1KKN0 [349-362]	I1KKN0 1xPhospho [S354(100)]	0	1621.71	51.19	161.3	170.8	167.3	147.9	114.6	116.5	108.5	74.7	160.9	138.8	106.3	202.1	68	86.1	47.2	70.7	81	68.7	50.5	64.7	38.2	32.5	60.7	62
[R].HSSPLPSPPDHFAASSSPMGAVNMSK.[S]	3xPhospho [S3(100); S7(100); S]	12	K7KYZ7; I1KUX3	K7KYZ7 [253-278]; I1KUX3 [251-276]	K7KYZ7 3xPhospho [S255(100); S259(100); S]; I1KUX3 3xPhospho [S253(100); S257(100); S]	0	2876.12	92.2	201.6	132.7	165	108	108.5	67.3	185.7	313.6	198.3	107.5	160.4	40.6	53.4	57.1	60.6	53	50	29.4	40.2	46.7	49.1	72.3	76.9	21.9
[R].HSSSVDFGEIMDAK.[K]	1xOxidation [M11]; 1xPhospho [S4(100)]	65	I1MBK7	I1MBK7 [134-147]	I1MBK7 1xPhospho [S137(100)]	0	1618.65	51.69	102.7	117.6	118.3	85.3	104.5	81.9	97.4	24.1	92.9	155.5	92.9	158.9	83.4	102	93.3	72.8	64.3	85.4	80	81.8	73	174.8	120.2	136.9
[K].NLLDEENGTSSHVVEGAADADADAELSPPSQKGDDAK.[E]	1xPhospho [S27(99.2)]	8	K7MVR5	K7MVR5 [12-48]	K7MVR5 1xPhospho [S38(99.2)]	1	3832.67	75.56	143.3	164.4	153.4	103.3	137.7	47.8	144	0	0	144.6	106.4	0	119.6	64.9	205.8	0	0	0	131.4	143.7	191.6	217.1	113.8	67.3
[R].HSSLSSAGGDGGSFGR.[E]	1xPhospho [S13(100)]	74	K7MXH4; K7MFC0	K7MXH4 [1424-1439]; K7MFC0 [1426-1441]	K7MXH4 1xPhospho [S1436(100)]; K7MFC0 1xPhospho [S1438(100)]	0	1558.63	29.77	134.9	201.8	198.5	137.6	77.1	82.7	138	59.1	55.2	116.7	74.8	58.9	116.5	137.3	113	81.1	71.1	91	109.9	90.6	55.2	46.3	62.2	90.4
[R].HSSLMQGSGEQGGSTGIGGGWQLAWK.[W]	1xOxidation [M5]; 1xPhospho [S3(99.5)]	34	I1JSR9; K7KSH9	I1JSR9 [399-424]; K7KSH9 [398-423]	I1JSR9 1xPhospho [S401(99.5)]; K7KSH9 1xPhospho [S400(99.5)]	0	2712.19	89.11	149.4	157.4	92.9	122.4	147.4	67.4	119.3	0	21.3	59.3	97.9	0	226	124.2	96.1	85.2	84.4	122.5	104.7	143.9	119.2	130.3	65.6	63.1
[R].HSSLMQGSGEQGGSTGIGGGWQLAWK.[W]	1xPhospho [S3(99.7)]	17	I1JSR9; K7KSH9	I1JSR9 [399-424]; K7KSH9 [398-423]	I1JSR9 1xPhospho [S401(99.7)]; K7KSH9 1xPhospho [S400(99.7)]	0	2696.19	95.3	179.4	141.7	144.6	106.5	118.2	55.1	143.6	21.2	42.1	35.3	104.3	6.6	163.6	159.2	147.1	120.9	122.9	71.4	167.6	134.3	115.8	0	61.9	36.7
[K].NLLDEENGTSSHVVEGAADADADAELSPPSQKGDDAK.[E]	2xPhospho [S27(100); S30(100)]	56	K7MVR5	K7MVR5 [12-48]	K7MVR5 2xPhospho [S38(100); S41(100)]	1	3912.63	77.78	113.4	69.6	80.4	95	172.9	111.6	110.2	91.9	117.3	116.4	186.4	132.2	42.9	129.2	92	52.2	66	33.7	82.3	106.4	121.5	117.2	62.5	96.8
[K].HSSGSIPLVSK.[E]	1xPhospho [S2(100)]	16	K7LSZ7	K7LSZ7 [46-56]	K7LSZ7 1xPhospho [S47(100)]	0	1191.58	41.34	141.7	184.7	138.7	178.2	121.5	85.5	166.7	53.9	54.6	140.2	61.3	61.3	94.8	147.2	71.3	111	83.6	101.6	98.6	90.6	49.3	41.1	59.1	63.6
[R].VMIGDQLHVSNSDLQDRSPLGTVQVLTPSNQANTPQFSEPLK.[S]	1xOxidation [M2]; 1xPhospho [S18(100)]	10	I1K8Q7	I1K8Q7 [140-181]	I1K8Q7 1xPhospho [S157(100)]	1	4657.26	102.31	0	0	0	0	0	0	0	0	0	0	0	0	0	0	0	0	0	0	0	0	0	0	2400	0
[R].HSSFGVSPVNIPHDQMR.[M]	1xOxidation [M16]; 1xPhospho [S2(100)]	19	A0A0R0HSG0	A0A0R0HSG0 [616-632]	A0A0R0HSG0 1xPhospho [S617(100)]	0	2003.88	57.28	0	171.4	156.8	221.9	41.9	192.3	162.6	0	0	212.4	121.3	0	61.6	99.1	54.8	66.1	97.1	89.8	72.6	97.5	98.5	120.6	112	149.8
[R].HSSLSSAGGDGGSFGR.[E]	2xPhospho [S3(100); S6(99.4)]	24	K7MXH4; K7MFC0	K7MXH4 [1424-1439]; K7MFC0 [1426-1441]	K7MXH4 2xPhospho [S1426(100); S1429(99.4)]; K7MFC0 2xPhospho [S1428(100); S1431(99.4)]	0	1638.59	35	122	127.9	117.6	93.6	78.1	67.6	81.1	48.5	54.4	108.1	87	75.6	125	156.9	123.3	118.1	95.4	88.3	121.3	119.9	109.7	84.2	98.2	98.3
[K].NLLDEENGTSSHVVEGAADADADAELSPPSQK.[G]	1xPhospho [S27(100)]	49	K7MVR5	K7MVR5 [12-43]	K7MVR5 1xPhospho [S38(100)]	0	3346.46	80.8	154.5	113.2	96.7	107.3	125.2	122.7	86.6	111.5	149.2	92.7	155.1	207.1	58.2	64.9	103.8	68.6	52.3	60.8	79.3	72.7	77	99.8	61.1	79.7
[R].VMIGDQLHVSNSDLQDRSPLGTVQVLTPSNQANTPQFSEPLK.[S]	1xPhospho [S18(98.5)]	18	I1K8Q7	I1K8Q7 [140-181]	I1K8Q7 1xPhospho [S157(98.5)]	1	4641.27	103.67	0	669.2	0	0	0	0	0	0	0	0	0	0	0	0	0	0	513	0	557.3	528.2	0	0	132.3	0
[R].TSSESLVIEEQPSWLDDLLNEPETPVR.[R]	1xPhospho [T/S]	56	K7KQP3; I1KSQ6	K7KQP3 [62-88]; I1KSQ6 [62-88]		0	3163.47	119.52	284.9	0	445.2	161.6	61.2	9.9	241.1	0	0	176.5	166.1	0	94.1	65.4	263.5	71.5	45.3	47.7	56.6	57.3	0	85.9	43	23.4
[K].HSVPSSAAVMQTDENDKEEDEFSEDDWDAFQSFPVSK.[S]	1xOxidation [M10]; 1xPhospho [S23(100)]	17	K7MVJ7	K7MVJ7 [1992-2028]	K7MVJ7 1xPhospho [S2014(100)]	1	4299.75	97.4	111.5	101.2	145.4	98.2	155.2	163.7	0	0	0	126.3	165.8	0	25.6	0	0	94.9	123.9	141	90.2	99.9	152	295.4	170	139.9
[K].HSVPSSAAVMQTDENDKEEDEFSEDDWDAFQSFPVSK.[S]	1xPhospho [S23(100)]	27	K7MVJ7	K7MVJ7 [1992-2028]	K7MVJ7 1xPhospho [S2014(100)]	1	4283.75	100.11	113.5	93.5	106.3	67.3	80.6	51.9	98.6	291.2	159.4	82.8	143.4	40.9	69.3	85.7	136.1	104	80.1	90.7	93.8	86.9	111.4	58.8	72.6	81.3
[K].SEPVLSTIPELPEFEVGVLSPDITSFVR.[K]	1xPhospho [S20(100)]	2	A0A0R0K5A1	A0A0R0K5A1 [125-152]	A0A0R0K5A1 1xPhospho [S144(100)]	0	3137.57		0	0	0	0	0	0	0	0	0	0	0	0	0	0	0	0	0	0	0	0	0	0	0	0
[R].HSTSSLNEVSLEEPVSR.[N]	1xPhospho [S/T]	32	A0A0R0KRW6	A0A0R0KRW6 [235-251]		0	1950.88	62.21	204.2	130.6	130.7	246.7	225.3	203.6	153.2	133.6	172.5	230.3	200.6	150.8	9.1	10.7	11.8	25.7	17.5	23.2	58.5	15.2	22.8	0	14.6	8.7
[R].HSTQSTGSEYSIERSPLHR.[Q]	2xPhospho [S11(100); S15(100)]	53	D8WJ54; C6TH04	D8WJ54 [116-134]; C6TH04 [116-134]	D8WJ54 2xPhospho [S126(100); S130(100)]; C6TH04 2xPhospho [S126(100); S130(100)]	1	2331.98	40.77	115.6	148.1	129.6	111.8	96.2	86.6	130	127.9	142.6	144.6	80.6	143.6	90.3	128.6	76.3	89.9	67.5	81.9	108.7	101	45.8	31.6	63.4	57.8
[R].HSTQSTGSEYSIERSPLHR.[Q]	1xPhospho [S15(100)]	195	D8WJ54; C6TH04	D8WJ54 [116-134]; C6TH04 [116-134]	D8WJ54 1xPhospho [S130(100)]; C6TH04 1xPhospho [S130(100)]	1	2252.01	34.11	127.8	108.8	109	73.1	49.6	63.9	76.9	224.1	282	79.5	73.2	356.9	91	121.8	34.9	87.1	55	73.3	52.1	63.3	49.4	32.3	69.4	45.6
[R].HSTQSTGSEYSIER.[S]	1xPhospho [S5(100)]	12	D8WJ54; C6TH04	D8WJ54 [116-129]; C6TH04 [116-129]	D8WJ54 1xPhospho [S120(100)]; C6TH04 1xPhospho [S120(100)]	0	1661.68	29.35	122.2	167.9	132.7	120.6	45.1	70.6	183.7	61.3	36.8	107.8	83.2	87	156.5	161.7	129.7	86.6	63.9	90.5	135.4	103	69.5	37.2	72.7	74.5
[K].HSTNVLNDSDPSSSPKELLQETPCSGDK.[N]	1xCarbamidomethyl [C24]; 1xPhospho [S/T]	9	K7KWJ7	K7KWJ7 [247-274]		1	3122.36	70.13	207.7	254.3	216.3	186.7	272.3	192.6	304.5	106.1	48.8	249.9	273.5	87.2	0	0	0	0	0	0	0	0	0	0	0	0
[K].HSTNVLNDSDPSSSPK.[E]	1xPhospho [S14(100)]	54	K7KWJ7	K7KWJ7 [247-262]	K7KWJ7 1xPhospho [S260(100)]	0	1764.74	28.82	104.9	136	109.3	102.8	70.9	91.1	118.1	91.1	86.4	116.4	99.3	134.5	107.9	120.7	96.6	104.8	98.6	93.1	92.7	105.4	66.7	73.2	89.4	90.2
[K].HSSVVSPSSHSFTPGVYPSQDYHSPPPSR.[D]	2xPhospho [S6(100); S24(100)]	10	I1JJE3	I1JJE3 [242-270]	I1JJE3 2xPhospho [S247(100); S265(100)]	0	3283.39	65.51	0	16.7	0	166.4	144.2	163.4	146.3	365.5	387.7	137.8	122.8	182.5	0	19.5	0	59.9	92.3	0	76.6	116.1	97.6	0	43.8	60.9
[K].HSSVVSPSSHSFTPGVYPSQDYHSPPPSR.[D]	1xPhospho [S6(100)]	39	I1JJE3	I1JJE3 [242-270]	I1JJE3 1xPhospho [S247(100)]	0	3203.42	61.56	45.1	41.9	36.4	113.8	154.1	121.8	189.2	451.1	373.2	130.1	107	289	32.5	12.8	32.8	34	15.9	23.8	38.4	48.2	51.8	16.4	20	20.5
[R].TSSEGEHNPLNMSDEQILEQIYSTHVHSHTK.[F]	1xOxidation [M12]; 1xPhospho [T/S/Y]	68	E2FKI1	E2FKI1 [14-44]		0	3644.6	93.01	12	12.6	17.8	23.1	41.4	66	12.1	0	0	31.4	9.2	0	40.5	167.7	140.8	93.4	62.8	149.8	67.5	154.1	208.7	503.6	174.6	410.9
[R].HSSSVDGSTSTSMFGEIMDAK.[K]	1xOxidation [M13]; 1xPhospho [S/T]	21	K7MQ32	K7MQ32 [145-165]		0	2269.9	68.77	133.1	144.8	103.9	90.7	149.7	97.1	128.8	0	0	153.6	127.9	29	102.7	103.7	92.5	90	117.4	80.3	80.2	139	110.4	87.9	104.9	132.4
[R].HSSFGVSPVNIPHDQMR.[M]	1xPhospho [S2(100)]	18	A0A0R0HSG0	A0A0R0HSG0 [616-632]	A0A0R0HSG0 1xPhospho [S617(100)]	0	1987.88	65.7	109.3	119.5	179.3	184.1	115.5	91.6	138.7	37.8	40.2	121.1	132.2	39.8	0	99	68.7	129	113.8	109.2	93.9	137.1	121.8	0	99.6	118.7
[RK].NIKPTSPNTVTDKWESK.[C]	1xPhospho [S6(99.5)]	27	A0A368UGE5	A0A368UGE5 [664-680]	A0A368UGE5 1xPhospho [S669(99.5)]	1	2024.97	48.14	133.3	107.7	90.3	88.6	55.5	31.1	137	39.3	37	104.6	63	32	147.7	177.8	53	137	150.7	122.8	151.3	184.6	96	40.2	116.6	102.9
[R].HSSDPAQNGDVNSGSNSSSR.[R]	1xPhospho [S3(99.6)]	2	I1LVI3	I1LVI3 [885-904]	I1LVI3 1xPhospho [S887(99.6)]	0	2082.81	20.13	0	0	0	0	0	0	0	18.8	0	0	0	0	0	0	0	0	0	0	0	0	0	2381.2	0	0
[K].HSSAQDLCTGPDNPQTQSLGQYSK.[R]	1xCarbamidomethyl [C8]; 1xPhospho [S/T/Y]	8	I1M069	I1M069 [1084-1107]		0	2699.14	55.26	0	226.9	171.8	148.6	89	136	368	0	0	590.7	379.9	150.9	0	0	0	0	0	0	0	0	138.2	0	0	0
[K].TGSLLSDTEKGEGEGKEGENDEIK.[K]	1xPhospho [S6(99.4)]	5	K7MNC0	K7MNC0 [228-251]	K7MNC0 1xPhospho [S233(99.4)]	2	2602.14	51.32	0	0	369.3	0	0	201.1	0	0	0	0	0	0	217.9	161.4	110.7	174.6	137.5	155.2	129.2	166.1	139.3	0	214	223.6
[R].NILEIGPENASQVMLSSPVLNEGELESLLK.[D]	1xOxidation [M14]; 1xPhospho [S17(100)]	7	I1N8S9	I1N8S9 [637-666]	I1N8S9 1xPhospho [S653(100)]	0	3319.64	120.57	538.1	0	0	0	0	0	0	0	0	0	0	0	493.4	187.6	854.7	0	0	326.2	0	0	0	0	0	0
[R].HSPLSSLHLSPTLLSSPER.[E]	1xPhospho [S16(99.6)]	62	A0A0R0J001; K7MEX0	A0A0R0J001 [177-195]; K7MEX0 [478-496]	A0A0R0J001 1xPhospho [S192(99.6)]; K7MEX0 1xPhospho [S493(99.6)]	0	2138.06	92.22	215	158.2	165.2	127.8	224.5	226.7	129	0	0	148	192.6	0	40.9	75.4	60.8	66.3	71.1	80.1	55.2	83.3	87.4	54.4	72.6	65.3
[R].SNDDVAAPVPASTSKPVFLTK.[A]	1xPhospho [S1(100)]	18	I1MQW6	I1MQW6 [4-24]	I1MQW6 1xPhospho [S4(100)]	0	2224.09	78.7	139.2	134.5	106	84	194.5	117.8	115.5	84.1	54.9	175.3	101.2	50.8	87.8	84.2	72.3	90.9	84	73	93.6	101.8	121.9	77.2	72.1	83.5
[R].HSPQFTPILEER.[E]	1xPhospho [S2(100)]	29	K7L508	K7L508 [35-46]	K7L508 1xPhospho [S36(100)]	0	1533.71	65.92	4.4	17	0	0	0	11.4	0	20.3	23.3	11.9	6.4	24.3	114.3	261.5	175.6	231.5	260.2	199.7	68	218.5	184.4	59.1	248.9	259.1
[R].HSPAVLLAHASPVLR.[H]	2xPhospho [S2(100); S11(100)]	48	I1NDC1	I1NDC1 [1283-1297]	I1NDC1 2xPhospho [S1284(100); S1293(100)]	0	1727.84	74.21	115.9	112.6	120.9	73.1	127.5	99.9	89.5	116.3	115.8	79.5	105.9	119.5	43.3	77.4	62.1	113.9	113	115.2	98	100.7	125.6	52.8	111	110.8
[R].HSNTEPETQDEVDMER.[E]	1xPhospho [S2(100)]	5	K7LK56	K7LK56 [378-393]	K7LK56 1xPhospho [S379(100)]	0	1996.76	34.16	122.3	176.6	155.3	187.1	181.4	111.8	158.9	124.4	155	144	0	148.6	102.3	166.2	0	0	51.5	0	69.1	65.8	0	202.5	35.7	41.5
[R].HSNSMDGSSTTSFEADSAMIMDGVK.[K]	3xOxidation [M5; M19; M21]; 1xPhospho [S4(100)]	20	I1JDF7	I1JDF7 [132-156]	I1JDF7 1xPhospho [S135(100)]	0	2733.04	62.86	0	43.3	30.2	0	17.1	127.5	10.8	0	0	109	79.3	144.3	93	107.5	78.9	21.6	61	96.9	39.4	76.1	95.5	872.8	107.2	188.7
[R].HSNSMDGSSTTSFEADSAMIMDGVK.[K]	2xOxidation [M19; M]; 1xPhospho [S4(99.4)]	80	I1JDF7	I1JDF7 [132-156]	I1JDF7 1xPhospho [S135(99.4)]	0	2717.04	74.46	76	94	31.4	20	29.3	59.6	31.3	103.9	60.8	152.9	151.7	205	92.7	88.7	117.1	71.4	68.7	115.5	79.5	101	130.4	203	142.5	173.7
[R].HSNSMDGSSTTSFEADSAMIMDGVK.[K]	1xOxidation [M]; 1xPhospho [S4(99.5)]	44	I1JDF7	I1JDF7 [132-156]	I1JDF7 1xPhospho [S135(99.5)]	0	2701.05	90.32	35.6	114.5	73.5	13.4	32.8	21.5	25.7	216.5	246.9	113.9	118.7	407.7	90.2	90.6	105.3	61.3	62.4	57.7	84.2	94.3	82.1	18.1	118.4	114.4
[R].HSNSMDGSSTTSFEADSAMIMDGVK.[K]	1xPhospho [S4(99.5)]	24	I1JDF7	I1JDF7 [132-156]	I1JDF7 1xPhospho [S135(99.5)]	0	2685.05	94.14	156.2	73.5	155.6	48.2	32	0	80.6	230.2	177.5	47.7	110.6	57.4	163.2	136.8	175.3	130	77.5	60.1	123.2	94.7	129.7	0	84	55.7
[R].HSPAVLLAHASPVLR.[H]	1xPhospho [S11(100)]	39	I1NDC1	I1NDC1 [1283-1297]	I1NDC1 1xPhospho [S1293(100)]	0	1647.87	67.32	127.2	87.2	111.5	74.8	103.1	88.4	80.8	51.4	48.8	60.8	66.4	64.2	88.3	119.7	85.5	125.5	141.1	130.5	114.1	150.9	169.8	71.9	125.1	112.9
[K].SNCLCSPTTHAGSFR.[C]	2xCarbamidomethyl [C3; C5]; 1xPhospho [S13(100)]	26	I1KXA7	I1KXA7 [48-62]	I1KXA7 1xPhospho [S60(100)]	0	1774.7	42.96	236.8	192.2	232.5	293.9	103.7	121.4	95.6	70	91.9	129.2	50.5	96.7	48.3	92.8	76.4	81.8	79.9	57.8	80.4	60.7	19.8	28.1	18.2	41.3
[R].VMIGDQLHVSNSDLQDRSPLGTVQVLTPSNQANTPQFSEPLK.[S]	1xOxidation [M2]; 2xPhospho [S18(98.1); T27(100)]	18	I1K8Q7	I1K8Q7 [140-181]	I1K8Q7 2xPhospho [S157(98.1); T166(100)]	1	4737.23	102.74	0	0	0	167.8	246.8	0	159.1	177.6	0	191.9	236.3	0	0	0	0	0	51.6	134.8	0	154.1	163.1	416.3	141.4	159.1
[K].SEPTEEIPSVASEMSEPQKPVSDVVSASPVDEIIMLESDTGAK.[D]	1xPhospho [S28(100)]	15	I1MW66	I1MW66 [701-743]	I1MW66 1xPhospho [S728(100)]	0	4595.12	115.19	131.5	79.7	164.4	124.5	78.7	17.9	104.1	0	0	0	0	0	0	338.7	857.4	251.8	50	181.5	0	19.7	0	0	0	0
[R].HSQGYASSGDDLEDDACSR.[H]	1xCarbamidomethyl [C17]; 2xPhospho [S7(100); S8(100)]	7	I1MUA1	I1MUA1 [17-35]	I1MUA1 2xPhospho [S23(100); S24(100)]	0	2229.74	39.78	157.4	154.5	112.8	142.8	124.5	139	135.1	101.9	125.8	134.4	98.7	110.1	56.8	100	53.1	70.2	73.2	73.5	77.8	123.4	59.2	27.6	72.1	76.1
[KR].NILEASYDTKFEEINK.[V]	1xPhospho [T9(100)]	9	P11827; P0DO16	P11827 [356-371]; P0DO16 [340-355]	P11827 1xPhospho [T364(100)]; P0DO16 1xPhospho [T348(100)]	1	1993.92	81.62	0	0	0	20.1	57.3	28.6	19.7	151.1	101.6	0	0	0	163.5	199.5	69.9	93.9	301.8	24.1	91.5	180.1	328.8	133.8	312.9	121.9
[K].HSPTASQNPGSPSFQSTPSKPASSSAK.[K]	3xPhospho [S2(100); S6(100); S11(100)]	5	I1NA64	I1NA64 [325-351]	I1NA64 3xPhospho [S326(100); S330(100); S335(100)]	0	2910.17	38.17	116.7	142.6	120.5	134.1	137.5	79.7	117.7	0	0	152.5	95.4	0	132.6	156.1	111.2	116.2	113.2	107.2	100.9	84.2	74	89.7	127.6	90.7
[K].HSPTASQNPGSPSFQSTPSKPASSSAK.[K]	2xPhospho [S2(100); S11(100)]	16	I1NA64	I1NA64 [325-351]	I1NA64 2xPhospho [S326(100); S335(100)]	0	2830.21	34.8	118.6	141.5	117.9	133.6	86.8	39	109.3	251	65.4	110.2	64.2	71	99.2	82	74.4	124.5	145.4	132.2	97.3	75.7	0	33.6	134.9	92.4
[K].HSPTASQNPGSPSFQSTPSKPASSSAK.[K]	1xPhospho [S11(100)]	101	I1NA64	I1NA64 [325-351]	I1NA64 1xPhospho [S335(100)]	0	2750.24	31.8	156.1	151.5	139.4	148.3	98.2	79.5	114.8	67	70	150	72.5	97.1	107.4	144.2	64.5	93.7	95.4	81.1	94.4	97.5	41.3	55.6	94.8	85.6
[K].SEPSPSSSTTLYPPLAPGTTSSESSHFGHGLSTDSSGFSHDISR.[M]	1xPhospho [S/T/Y]	1	K7M987	K7M987 [30-73]		0	4572.01	90.1	0	0	0	0	532.9	1501.4	365.7	0	0	0	0	0	0	0	0	0	0	0	0	0	0	0	0	0
[K].HSPTASQNPGSPNFESHSQSHSNPPKPPSPAVAK.[K]	2xPhospho [S2(100); T4(100)]	53	I1L8S7	I1L8S7 [318-351]	I1L8S7 2xPhospho [S319(100); T321(100)]	0	3663.6	44.28	163.8	103.8	150.7	232.7	57.2	120.3	141.3	42.6	56	172.6	83.8	45.6	60.6	104.4	55.8	84.6	121.6	106.4	102.4	95.6	52.3	16.6	115.7	113.5
[K].HSPTASQNPGSPNFESHSQSHSNPPKPPSPAVAK.[K]	1xPhospho [S11(97.5)]	73	I1L8S7	I1L8S7 [318-351]	I1L8S7 1xPhospho [S328(97.5)]	0	3583.64	40.83	234.8	245.2	186.3	144	108.3	78.5	116.4	11.3	20.3	187.6	91.3	37.2	72.3	117.2	73	101.6	91.4	90.5	81.2	63.4	47.3	28.8	88.4	83.9
[K].HSPTASQNPGSPNFESHSNPPKPSSPAVAR.[K]	2xPhospho [S11(98.6); S/T]	48	K7LZM0	K7LZM0 [318-347]	K7LZM0 2xPhospho [S328(98.6); S/T]	0	3242.41	44.53	132.5	145.5	110	110.1	58.1	54	86.2	0	0	133.6	71	0	105.9	146.6	93.5	162	163.6	131.7	128.7	129.1	110	91.3	110.5	125.8
[K].HSPTASQNPGSPNFESHSNPPKPSSPAVAR.[K]	1xPhospho [S11(100)]	31	K7LZM0	K7LZM0 [318-347]	K7LZM0 1xPhospho [S328(100)]	0	3162.44	42.67	161	136.3	124.6	90.5	67.6	35.9	64.7	26.7	9.6	136	63.4	0	122.1	281.1	0	193.3	167.2	138.3	123.3	115	89.9	0	131.9	121.7
[K].HSPTACQNPGSPSFQSTPSKPASISAK.[K]	1xCarbamidomethyl [C6]; 2xPhospho [S2(100); S11(100)]	50	I1JPJ6	I1JPJ6 [325-351]	I1JPJ6 2xPhospho [S326(100); S335(100)]	0	2929.26	49.51	164.4	168.2	152	215.3	226.5	144.6	188.4	145.7	152	177.5	138.1	119.1	36.7	31.7	21.7	31.7	43.6	41.6	27.9	51.1	33.9	18.6	40.6	29.2
[K].HSPTACQNPGSPSFQSTPSKPASISAK.[K]	1xCarbamidomethyl [C6]; 1xPhospho [S11(100)]	81	I1JPJ6	I1JPJ6 [325-351]	I1JPJ6 1xPhospho [S335(100)]	0	2849.29	45.58	210.1	202.5	186.9	191.7	163.2	134.1	208.7	98	94.2	173.3	116	115	48.4	53.5	23.9	44.8	42.2	42.1	43.8	58.3	32.6	24.4	42.7	49.8
[R].VMIGDQLHVSNSDLQDRSPLGTVQVLTPSNQANTPQFSEPLK.[S]	2xPhospho [S18(98.6); T27(100)]	17	I1K8Q7	I1K8Q7 [140-181]	I1K8Q7 2xPhospho [S157(98.6); T166(100)]	1	4721.23	104.12	0	0	366.5	293.8	313.7	0	0	0	0	0	297.7	0	0	0	0	276.7	284.7	0	0	298.9	268	0	0	0
[R].HSNISNHHVTGANLGSEPCGEPDASTSEPLPQR.[D]	1xCarbamidomethyl [C19]; 2xPhospho [S25(100); T/S]	30	K7MVC4	K7MVC4 [566-598]	K7MVC4 2xPhospho [S590(100); T/S]	0	3655.53	55.66	184.9	215	204.5	195.3	250.7	144.2	183.1	147.5	94.7	227.8	83	118.5	0	25.2	7.2	20.5	40	29.8	32.6	56.2	39	4.2	44.8	51.2
[R].TSSESLVIEEQPSWLDDLLNEPETPVRR.[G]	1xPhospho [T/S]	20	K7KQP3; I1KSQ6	K7KQP3 [62-89]; I1KSQ6 [62-89]		1	3319.57	115.19	201.9	201.8	330.4	164.5	63.2	0	128.8	0	0	148.3	0	0	51.7	204.5	378.8	156.4	56.8	54.8	101.5	48.8	107.7	0	0	0
[R].NIGSPNHFGIWDSDPYDQR.[G]	1xPhospho [S4(100)]	83	A0A0R0EIA5	A0A0R0EIA5 [288-306]	A0A0R0EIA5 1xPhospho [S291(100)]	0	2297.96	89.33	119.9	88.5	95.4	96.1	86.1	53.7	107.3	132.8	147.4	83.8	128	159.9	81.3	85.8	105	88.4	83.9	108	82.1	141.8	93	52.2	90.5	89.1
[K].SNAEINAELGLSDASGEEDAYEGSK.[N]	2xPhospho [S12(100); S15(100)]	25	K7KUK4; K7KM54	K7KUK4 [1071-1095]; K7KM54 [1115-1139]	K7KUK4 2xPhospho [S1082(100); S1085(100)]; K7KM54 2xPhospho [S1126(100); S1129(100)]	0	2716.05	86.03	0	150.6	259.3	0	0	165.4	86.7	402.1	0	0	156.3	111.3	70.9	93.1	70	62.1	72.1	78.6	91.7	124	103.5	135	94.5	72.7
[R].NLGTGLEDGGTFNQQSLSEH.[-]	1xPhospho [S18(100)]	33	K7MQZ3	K7MQZ3 [427-446]	K7MQZ3 1xPhospho [S444(100)]	0	2183.92	75.32	136.4	113.4	106.4	66.5	97	69.7	80.8	124.5	170	63.1	89.3	137.3	93.7	102.3	67.4	99.2	99.2	100.8	98.3	111.8	121.7	63.3	99.7	88.3
[R].HVGAIQGGSFTSLIK.[D]	1xPhospho [S9(100)]	14	K7MRN9	K7MRN9 [747-761]	K7MRN9 1xPhospho [S755(100)]	0	1594.8	82.4	126.2	101.4	132.7	182.6	189.2	194	128.9	72.4	77.9	124	185.4	89.4	42.9	56.4	78.5	53.9	53.6	58.3	81.2	82.9	91.4	41.7	74.3	80.7
[K].NLGSIGSSGRLSAEEYEDEEISK.[L]	3xPhospho [S7(99.3); S8(100); S12(100)]	21	C6TNA2	C6TNA2 [16-38]	C6TNA2 3xPhospho [S22(99.3); S23(100); S27(100)]	1	2710.06	84.69	126.4	123.7	92.2	95.7	166.5	161.2	122.4	254.9	199.9	176.7	224.6	405.9	0	15	0	0	26.4	23	24.6	35	33.5	0	45.4	47.2
[R].SNAGSDEEEEARDPNAVPTDFTSR.[E]	1xPhospho [S5(100)]	55	K7MZL5; K7KGE8	K7MZL5 [41-64]; K7KGE8 [41-64]	K7MZL5 1xPhospho [S45(100)]; K7KGE8 1xPhospho [S45(100)]	1	2674.09	58.98	61.1	98.7	68.9	86.3	100.5	67.5	71.7	108.1	114.7	67.6	85.7	117.6	134.7	149.4	129.2	122	132.7	100.5	108.7	108.3	98.3	79.3	75.2	113.5
[K].NLGYDDLPASQSPTK.[E]	1xPhospho [S12(100)]	69	I1KJU0	I1KJU0 [715-729]	I1KJU0 1xPhospho [S726(100)]	0	1685.74	59.89	105.5	99.2	110.4	125.4	98.5	106.1	109.8	78.5	88	124	126	119.9	105.6	105.1	92.9	100	86.4	93.9	94.7	86.3	106.5	66.3	82.7	88.2
[R].HVALESLGSDSEPFVVPNLPDR.[I]	1xPhospho [S9(99.7)]	14	I1JE14	I1JE14 [144-165]	I1JE14 1xPhospho [S152(99.7)]	0	2458.16	104.57	22.3	34.2	19.2	0	68.7	63.2	39.8	0	577.7	45.2	86.1	0	23	52.4	48.4	111.1	119	174.4	92.2	116.6	180.3	271.6	69.6	184.8
[R].TSSESLVIEEQPSWLDDLLNEPETPVRR.[G]	2xPhospho [T24(100); T/S]	3	K7KQP3; I1KSQ6	K7KQP3 [62-89]; I1KSQ6 [62-89]	K7KQP3 2xPhospho [T85(100); T/S]; I1KSQ6 2xPhospho [T85(100); T/S]	1	3399.54	117.58	0	0	890.4	0	0	0	0	0	0	0	0	0	0	0	1509.6	0	0	0	0	0	0	0	0	0
[K].HVENEKSPSKLEVLPLSSEGPR.[D]	1xPhospho [S]	11	I1KC22	I1KC22 [308-329]		2	2512.24	62.87	0	48.3	33.4	0	35.5	17.1	25.3	0	0	0	0	0	0	241.3	145.7	200.3	234.9	247.7	211.4	202.2	196.7	85.5	244.8	230
[R].VLYVSPPQPPSPVPEGSEEGSSPR.[G]	3xPhospho [S11(100); S/Y]	59	I1MV04	I1MV04 [123-146]	I1MV04 3xPhospho [S133(100); S/Y]	0	2732.13	94.95	53.6	80.7	47.6	43.8	100.3	84.9	75.3	652.4	522.4	55.3	75	161.1	15.2	36.2	26.5	30	31.3	37.1	30.1	56.5	58.4	47.5	47.9	30.6
[K].NLGMAEAAESNWKPSSGATPGVQNDSNEHSVQGNEFQDGHLPK.[I]	1xPhospho [S10(96.9)]	3	A0A0R0HA94	A0A0R0HA94 [774-816]	A0A0R0HA94 1xPhospho [S783(96.9)]	0	4615.02	78.07	0	263.2	0	0	0	0	0	452.1	471.7	0	0	0	0	542.1	0	670.8	0	0	0	0	0	0	0	0
[K].HVQSQNLLPESDSVRG.[-]	1xPhospho [S13(100)]	21	I1N441	I1N441 [160-175]	I1N441 1xPhospho [S172(100)]	1	1845.85	50.91	0	39.5	17.4	0	0	0	0	45.5	30.8	0	0	0	179.5	202.1	139	343	177.5	237.3	303	274.2	200.7	29.4	86.4	94.8
[K].HVQPEPEPEPEPEPEKPELVRSPSLLQR.[I]	1xPhospho [S22(99.3)]	2	I1LXZ4	I1LXZ4 [132-159]	I1LXZ4 1xPhospho [S153(99.3)]	1	3323.63	71.88	0	0	0	0	0	219.2	200.5	0	0	0	0	115.3	0	0	0	327.6	103.9	138.3	162.6	715	274.1	0	143.4	0
[R].VLYVSPPQPPSPVPEGSEEGSSPR.[G]	1xPhospho [S22(99.7)]	163	I1MV04	I1MV04 [123-146]	I1MV04 1xPhospho [S144(99.7)]	0	2572.2	88.46	83	71.9	63.4	86.7	130.8	126.4	109.2	170.6	204	59.5	90.5	277.6	79.3	87	56.2	68.9	71.8	63.8	80.5	94	98.1	76.6	77.8	72.4
[R].HVNAALGISPDESPSSSSK.[G]	1xPhospho [S13(100)]	30	K7LYX7; K7MK22	K7LYX7 [93-111]; K7MK22 [93-111]	K7LYX7 1xPhospho [S105(100)]; K7MK22 1xPhospho [S105(100)]	0	1962.88	48.03	162.9	132.4	119.6	108.6	100.3	85.5	119.4	85	82.5	115.8	85.3	100	92.1	98.4	56.2	98.3	133.6	99.9	92.9	120.3	82.9	22.5	103.7	101.7
[R].VLYVSPPQPPSPVPEGSEEGSSPR.[G]	2xPhospho [S17(100); S/Y]	148	I1MV04	I1MV04 [123-146]	I1MV04 2xPhospho [S139(100); S/Y]	0	2652.16	95	75.4	74.7	48	58.5	105.2	88.3	75.2	461.2	436.2	48.3	66	126.2	60.3	53.8	38.8	57	50.6	56.9	54.4	76.2	89.8	75.1	69.6	54.1
[R].TSSFLNSYAQGFNMNPIGGYGVR.[M]	1xPhospho [S3(99.1)]	25	I1JJG3	I1JJG3 [205-227]	I1JJG3 1xPhospho [S207(99.1)]	0	2560.13	109.41	89.7	95.2	87.7	115.7	128.1	94.6	90.1	335.5	363.1	47.1	92.6	230.4	48	50.4	61.7	64.2	50.6	70	65.8	49.6	61.2	25.6	38.1	45.2
[K].SMYGAAADGSSSDEEGVSK.[I]	3xPhospho [S10(100); S11(100); S12(100)]	37	I1K1T0	I1K1T0 [1141-1159]	I1K1T0 3xPhospho [S1150(100); S1151(100); S1152(100)]	0	2087.66	46.02	178	250.5	183.2	128.2	135.2	135.1	240.6	111.4	57.9	97.1	87	76.3	0	105.8	17.1	28.8	52.1	30.9	45.4	100.2	76.5	0	127.8	134.9
[K].HTYILEDPYEDPSQLSVFIPDASPEGKPKDEVDDEVR.[L]	1xPhospho [S23(100)]	26	K7MVQ0	K7MVQ0 [158-194]	K7MVQ0 1xPhospho [S180(100)]	1	4309.97	103.5	125.5	143.1	168.6	127	180.8	186.5	168.4	0	18.3	139.2	153.5	0	43	57.9	86.7	72.3	65.6	98.2	70.4	76.7	107	144.3	79.8	87.3
[K].HTYILEDPYEDPSQLSVFIPDASPEGKPK.[D]	1xPhospho [S23(100)]	32	K7MVQ0	K7MVQ0 [158-186]	K7MVQ0 1xPhospho [S180(100)]	0	3352.57	104.7	164.9	133	199.7	146.8	184.4	0	150	0	0	156.1	185.9	50.9	66.3	87.4	69.9	59.2	64.9	69.2	76.7	73.4	113.2	179	86	83.1
[K].HTYILEDPYDDPSQLSDFIPDASPEGKPK.[D]	1xPhospho [S23(100)]	22	I1MI74	I1MI74 [158-186]	I1MI74 1xPhospho [S180(100)]	0	3354.51	102.93	133.8	104.3	166.6	155	168.1	251.2	158.2	0	0	136.6	183	0	0	0	0	72.8	72.9	77.5	84	88	125.6	203.7	113.1	105.6
[K].HTHQIPILGYQNLPLETSPVTK.[K]	1xPhospho [T/S/Y]	37	I1N0S7	I1N0S7 [95-116]		0	2566.31	98.5	77.4	99.5	86.1	53.8	78.7	181	62.6	0	0	62.6	91.3	0	0	144.4	159.4	152.9	110.4	161.5	142.3	158.6	161.7	151.4	125.1	139
[R].HTGSDSPSSTLCGLNSDTSETSSSFK.[I]	1xCarbamidomethyl [C12]; 2xPhospho [S6(99.1); S8(99.1)]	4	I1M069; A0A0R0JEE7	I1M069 [1239-1264]; A0A0R0JEE7 [1236-1261]	I1M069 2xPhospho [S1244(99.1); S1246(99.1)]; A0A0R0JEE7 2xPhospho [S1241(99.1); S1243(99.1)]	0	2849.09	72.29	71.9	52.1	85.3	81	103.2	0	126.5	614.3	619.1	0	0	646.6	0	0	0	0	0	0	0	0	0	0	0	0
[R].HTGSDSPSSTLCGLNSDTSETSSSFK.[I]	1xCarbamidomethyl [C12]; 1xPhospho [S6(99.3)]	21	I1M069; A0A0R0JEE7	I1M069 [1239-1264]; A0A0R0JEE7 [1236-1261]	I1M069 1xPhospho [S1244(99.3)]; A0A0R0JEE7 1xPhospho [S1241(99.3)]	0	2769.12	65.6	155.7	189.4	141.8	144.4	138.6	154.2	101.8	232	229.4	185.9	194.3	246	28.3	23.5	38.6	22.8	29.2	17	23.6	25.1	24.1	13.8	18.3	22.1
[R].HTGGEEGRPPALVSVDSSRR.[R]	1xPhospho [S17(100)]	47	I1MSF4; A0A0R0GL93	I1MSF4 [328-347]; A0A0R0GL93 [328-347]	I1MSF4 1xPhospho [S344(100)]; A0A0R0GL93 1xPhospho [S344(100)]	1	2187.03	36.04	168	180.1	201.2	198.9	94.5	67.5	155.6	25.8	23.5	180.1	74.8	27.8	63.2	96.7	127.4	121.9	80.3	113.4	114.6	59.3	29.2	33.8	73.5	88.8
[K].NIHVSDEVKNEPIDLPEPICK.[D]	1xCarbamidomethyl [C20]; 1xPhospho [S5(100)]	7	I1MTR7	I1MTR7 [432-452]	I1MTR7 1xPhospho [S436(100)]	1	2526.19	86.78	204	237.5	203.7	210	316	271.7	170.8	123.6	0	232.8	194	193.6	0	0	0	0	0	0	0	0	0	0	0	42.3
[K].HTLANSEQHSAGNGSNHLNSTTIIENSQFS.[-]	1xPhospho [S10(100)]	41	I1K9P4	I1K9P4 [269-298]	I1K9P4 1xPhospho [S278(100)]	0	3275.43	63.99	0	0	0	0	0	0	0	0	0	0	0	0	155.8	241.3	129.4	204.8	215.9	202	213	259.5	206.4	137.6	231.2	203.1
[R].HTESDNVSIDDEADEVGTNSSSNEVHTLK.[N]	1xPhospho [S8(100)]	95	K7LK56	K7LK56 [1225-1253]	K7LK56 1xPhospho [S1232(100)]	0	3209.34	58.91	121.4	137.5	177.8	184.2	175.9	120.4	123.6	54	45.9	135.5	126.3	74.5	72.6	85.8	63.2	80.4	93.5	81.4	74.5	72.7	81.4	47.3	92.6	77.6
[K].HTDKEDTDDLAENNSHLLR.[R]	1xPhospho [T7(100)]	15	I1JXF5	I1JXF5 [1282-1300]	I1JXF5 1xPhospho [T1288(100)]	1	2302.99	38.58	139.9	113.9	213.2	117.5	93.3	70.7	174.9	38.4	41.2	138.8	101	52.3	62.5	110.6	62.6	99.3	127.9	63.8	99.7	107.8	62.7	40.8	150.8	116.6
[R].VMHHQPSFVEAPR.[E]	1xOxidation [M2]; 1xPhospho [S7(100)]	7	K7KEA1	K7KEA1 [509-521]	K7KEA1 1xPhospho [S515(100)]	0	1630.72	32.48	76.1	79.3	88.6	132.1	73.7	118.5	148.1	89.1	177.8	85.5	51.8	0	132.7	118.7	56.7	98.2	132.8	112.5	101.5	124.3	74.3	124.4	105.1	98.3
[R].HTVPPAPDSSDLRPTVEVTGHK.[A]	1xPhospho [S10(100)]	119	K7LJV1	K7LJV1 [46-67]	K7LJV1 1xPhospho [S55(100)]	0	2420.16	58.35	136.1	155	145.4	95.6	163.1	117.5	129.3	39.2	46.5	131.5	113.2	63.9	34.9	95.1	64.9	101.9	105.7	116	75.8	87.7	67.9	38.3	160.5	114.9
[K].NLGYDDLPASQSPTKER.[S]	1xPhospho [S12(100)]	57	I1KJU0	I1KJU0 [715-731]	I1KJU0 1xPhospho [S726(100)]	1	1970.89	53.72	77.2	81.8	66	73	61.8	73.2	92	31.3	32.9	90.2	83.4	43.9	159.7	138.8	100.6	138.4	129.2	133.3	160.9	162.1	153.5	94.2	110.8	111.6
[R].HTTTATTTPLLPNLSFSEPTSNK.[K]	1xPhospho [S15(100)]	32	I1JNM3	I1JNM3 [119-141]	I1JNM3 1xPhospho [S133(100)]	0	2538.21	97.65	118.8	136.1	105.6	104.9	107.4	136.2	0	321.5	370.7	88.5	141.9	59.9	50	45.8	99.9	72.5	61.8	68.6	68.2	43.9	62.5	31.7	46.4	57.1
[R].VMDETWMQELNIQRPPTPTR.[G]	1xPhospho [T17(99.5)]	4	I1JFE9	I1JFE9 [847-866]	I1JFE9 1xPhospho [T863(99.5)]	0	2522.16	99.51	22.3	27.8	10.8	0	29.9	0	0	950.4	1201	0	0	83.4	0	26.1	0	48.2	0	0	0	0	0	0	0	0
[R].VMDETWMQELNIQRPPTPTR.[G]	1xOxidation [M2]; 1xPhospho [T17(99.7)]	31	I1JFE9	I1JFE9 [847-866]	I1JFE9 1xPhospho [T863(99.7)]	0	2538.15	95.3	133.1	115.4	155.2	71.7	60.5	78.7	53	90.6	77.2	69.9	138.6	28.2	124.6	111.1	152.3	86.7	99.7	102.4	94	123	131.2	46.5	156.8	99.5
[R].VMDETWMQELNIQRPPTPTR.[G]	2xOxidation [M2; M7]; 1xPhospho [T17(99.7)]	24	I1JFE9	I1JFE9 [847-866]	I1JFE9 1xPhospho [T863(99.7)]	0	2554.15	83	115	112.7	53.1	41.9	59.3	723.3	46.3	0	0	34.2	183.1	44.7	96	75.4	104.9	38.4	45.9	101.1	55.3	40.8	69.1	155	105	99.7
[R].SNAGSDEEEEARDPNAVPTDFTSR.[E]	2xPhospho [S1(100); S5(100)]	71	K7MZL5; K7KGE8	K7MZL5 [41-64]; K7KGE8 [41-64]	K7MZL5 2xPhospho [S41(100); S45(100)]; K7KGE8 2xPhospho [S41(100); S45(100)]	1	2754.06	65.65	88.3	119.1	66.7	78.7	98.8	86.1	84.5	179.8	164.9	116	108.1	232.3	37.8	70.2	59.4	79.2	96.6	74.9	85.9	85.6	110.6	65.9	98.5	112.2
[R].HTPGTFTNQLQTSFSEPR.[L]	1xPhospho [T2(100)]	24	O22518	O22518 [110-127]	O22518 1xPhospho [T111(100)]	0	2127.95	69.99	137.2	78.8	32.7	57.4	99	52.8	64.7	55.3	61.8	64.4	65.1	82.6	168.7	71.5	115.6	164.2	71.4	156.3	164.2	167.8	99.3	51.6	146.3	171.4
[R].HTPEALPSLTKPLIQQDTEDEQHQR.[R]	1xPhospho [T2(100)]	8	I1LCY5	I1LCY5 [98-122]	I1LCY5 1xPhospho [T99(100)]	0	2991.42	71.2	295.3	456.2	249.4	160.6	208.9	225.4	134	19.2	42.4	238.6	216.2	51.6	0	34.2	0	0	0	31.9	0	0	36.3	0	0	0
[R].NLHDSPESLGSR.[N]	1xPhospho [S5(100)]	75	I1M5R8; C6T923	I1M5R8 [412-423]; C6T923 [412-423]	I1M5R8 1xPhospho [S416(100)]; C6T923 1xPhospho [S416(100)]	0	1391.6	29.8	81.1	120.5	102.2	107.4	68.2	78.5	116.4	9.7	13.3	95.6	62.1	15.9	138.3	152.8	114.5	143.4	140.9	152.6	135	143.3	74	80.1	108.2	146
[K].HTYILEDPYDDPSQLSDFIPDASPEGKPKDEVDDEVR.[L]	1xPhospho [S23(100)]	18	I1MI74	I1MI74 [158-194]	I1MI74 1xPhospho [S180(100)]	1	4311.91	101.88	84.2	21.1	112.7	0	85.5	140.2	99.3	754.9	473.8	26.3	95.7	146.4	0	0	87.9	0	0	0	60.6	21.2	80.2	110.1	0	0
[R].HSNISNHHVTGANLGSEPCGEPDASTSEPLPQR.[D]	1xCarbamidomethyl [C19]; 1xPhospho [S27(99.6)]	32	K7MVC4	K7MVC4 [566-598]	K7MVC4 1xPhospho [S592(99.6)]	0	3575.56	51.94	227.7	195.3	166.4	211.9	132.4	74.4	260.3	20.4	82.6	222.4	104	75.5	36.4	61.4	29.2	61.7	57.7	49	49.7	67.2	61.8	15.8	68.5	68.4
[R].HQVVSPVANSPPGSWAQFGSPVEQNPLASFSK.[S]	3xPhospho [S5(100); S10(100); S20(100)]	97	K7MR64	K7MR64 [382-413]	K7MR64 3xPhospho [S386(100); S391(100); S401(100)]	0	3589.56	114.23	41	41.9	28.3	61.3	84.3	50.1	62	618	442.2	42.4	60.7	304.5	4.4	35.8	45	34.8	43.8	49.4	41.3	60.5	65	95.5	44.2	43.5
[R].HQVVSPVANSPPGSWAQFGSPVEQNPLASFSK.[S]	2xPhospho [S10(100); S20(100)]	141	K7MR64	K7MR64 [382-413]	K7MR64 2xPhospho [S391(100); S401(100)]	0	3509.59	109.93	103	125.6	36.7	57.7	136.8	86.1	114.2	309.8	254	123.6	128.1	193.5	25.9	72.6	66.5	60.1	59.3	39.3	64	78.4	88	75.9	49.5	51.6
[R].HQVVSPVANSPPGSWAQFGSPVEQNPLASFSK.[S]	1xPhospho [S10(100)]	43	K7MR64	K7MR64 [382-413]	K7MR64 1xPhospho [S391(100)]	0	3429.63	107.52	144.2	128.6	125.5	56.2	61.9	50.2	115.5	62.8	0	86.5	134	0	124.4	119.9	125.7	101.8	111.3	105	120.7	124.4	160.5	126	114	100.9
[K].HQVSYNENVSDDDEGGGSPSGAGENTGEPSK.[M]	2xPhospho [S10(100); S18(100)]	28	K7M117	K7M117 [341-371]	K7M117 2xPhospho [S350(100); S358(100)]	0	3280.22	38.86	128	160.1	144.9	134	134.2	86.7	139.8	0	29.7	152.6	98.5	29.3	122.2	128	92.3	100.2	79.7	70.9	92.7	118.9	78	70.6	114.1	94.4
[K].HQVSYNENVSDDDEGGGSPSGAAENTGEVSK.[M]	2xPhospho [S10(100); S18(100)]	30	I1MF82	I1MF82 [341-371]	I1MF82 2xPhospho [S350(100); S358(100)]	0	3296.25	45.12	129	148.1	122.5	125.5	132	104.6	127.2	43.6	42.5	158	154	54.2	86.4	121.1	68.1	86.6	80	67.3	94.5	103.8	99	75.7	94.7	81.5
[K].HQVSYNENVSDDDEGGGSPSGAAENTGEVSK.[M]	1xPhospho [S10(100)]	13	I1MF82	I1MF82 [341-371]	I1MF82 1xPhospho [S350(100)]	0	3216.29	42.22	76.2	185	80.5	234.5	57.8	92	113.2	0	0	193.1	0	0	0	247	0	180	180.2	0	0	170.2	145.2	118.4	158.7	167.8
[R].HQVDSPVASSPPGSWAQFGSPVEQNPLSSFSK.[S]	3xPhospho [S5(100); S20(100); S]	52	K7LA02	K7LA02 [382-413]	K7LA02 3xPhospho [S386(100); S401(100); S]	0	3594.5	111.66	26.8	24	25	89.5	110.5	66.7	75	746.1	529.7	27.4	53.7	193.7	0	33.4	26.6	40	42.2	43.3	37.8	43.6	47.2	55.5	32.5	29.7
[K].HQYNSMEPNNEEFHSAPQLVPQDLR.[D]	1xPhospho [S5(100)]	8	I1MJC1	I1MJC1 [4-28]	I1MJC1 1xPhospho [S8(100)]	0	3060.33	83.09	158.9	57.3	164.7	102.8	36.4	13.8	236.9	59.1	90.2	0	204.2	168.2	64.4	135.7	131	60	105.2	54.4	96.2	166.5	139.5	0	64.7	90
[R].HQVDSPVASSPPGSWAQFGSPVEQNPLSSFSK.[S]	2xPhospho [S20(100); S]	76	K7LA02	K7LA02 [382-413]	K7LA02 2xPhospho [S401(100); S]	0	3514.54	108.16	97.6	119.2	64.7	85.5	76.7	3.5	77.3	194.8	370.9	0	123.7	44.9	66.8	126.3	86.1	92.8	88	89.2	105	110	129.2	93.9	76.6	77.2
[K].NLLSDNSTEDKPNLLPR.[S]	2xPhospho [S4(100); S7(99.3)]	50	I1JXF5	I1JXF5 [981-997]	I1JXF5 2xPhospho [S984(100); S987(99.3)]	0	2085.93	88.66	92	99.3	70.6	84.7	174.5	107.1	91.3	193	161.5	115.3	146.6	220.3	44.4	86.6	66.3	55.5	61.8	45.4	50.5	94.9	99	69	82.9	87.5
[R].HQSSIDDVDSEKEEKEESK.[K]	1xPhospho [S10(100)]	55	K7M5R6; I1MXF9	K7M5R6 [926-944]; I1MXF9 [932-950]	K7M5R6 1xPhospho [S935(100)]; I1MXF9 1xPhospho [S941(100)]	2	2298.96	21.91	92.2	131.5	67.5	103.6	66.9	169.3	102.8	0	0	115.3	74	0.6	97.5	186.5	142.2	99.2	129.2	122.5	143.1	129.5	94.4	102.3	111	118.9
[R].HQSSIDDVDSEKEEK.[E]	1xPhospho [S10(100)]	20	K7M5R6; I1MXF9	K7M5R6 [926-940]; I1MXF9 [932-946]	K7M5R6 1xPhospho [S935(100)]; I1MXF9 1xPhospho [S941(100)]	1	1825.75	21.95	78.3	124	47.2	78.7	65.7	164.7	76.5	4	0	86.4	55.9	71.5	114.4	180.9	169.2	93.1	114.5	86.8	91.9	81.8	60.8	374.2	85.9	93.4
[R].HQSMFDSDDEDNAEQR.[L]	2xPhospho [S3(100); S7(100)]	10	I1K2N8	I1K2N8 [46-61]	I1K2N8 2xPhospho [S48(100); S52(100)]	0	2083.67	36.43	53.1	52	60.2	84.9	91.4	35.2	254.2	268.7	303.6	137.4	101.9	187.6	96.9	129.3	54.3	99.7	52	42.6	115.8	109.3	38.3	0	31.7	0
[R].HQSMFDSDDEDNAEQR.[L]	1xOxidation [M4]; 1xPhospho [S7(100)]	98	I1K2N8	I1K2N8 [46-61]	I1K2N8 1xPhospho [S52(100)]	0	2019.7	25.91	148.2	227.3	167.7	117.5	77	198.7	112.2	26.4	38.9	189.5	87.2	71.8	82.6	123.2	67.7	69.4	84.1	90	51.7	60.4	47.3	116.5	76.7	67.8
[R].HQSMFDSDDEDNAEQR.[L]	1xPhospho [S7(100)]	81	I1K2N8	I1K2N8 [46-61]	I1K2N8 1xPhospho [S52(100)]	0	2003.71	33.74	144.9	102.1	128.4	63.7	48.9	47	82.9	68.4	94	108.8	72.1	110.6	141.6	206.2	121.7	137.1	124.3	93.8	117.2	103.7	71	10.7	121.6	79.3
[R].HQVDSPVASSPPGSWAQFGSPVEQNPLSSFSK.[S]	1xPhospho [S20(100)]	42	K7LA02	K7LA02 [382-413]	K7LA02 1xPhospho [S401(100)]	0	3434.57	105.81	173.8	139.5	150	18.4	30.3	18.1	130.3	74.3	86	93.2	170.3	0	128.6	156.9	127.6	101.9	75.3	101.4	123.7	120.8	165.7	39.9	79.2	94.8
[R].HRDSSFEQGGGHGPNR.[S]	1xPhospho [S]	18	K7KLH6	K7KLH6 [246-261]		1	1817.75	19.03	0	0	0	0	0	0	0	0	0	0	0	0	102.5	181.5	231.4	144.4	205.6	169.7	217.4	271.5	110.8	540.6	109	115.4
[K].HREEENPQTLASPEHGTEK.[K]	1xPhospho [S12(100)]	27	A0A0R0HY59	A0A0R0HY59 [11-29]	A0A0R0HY59 1xPhospho [S22(100)]	1	2268.99	25.47	110.6	165.8	80.5	268.7	128.5	116.9	33.3	97.7	92	280	180	72.1	99.4	72.1	57	56.9	79.8	68.9	69.2	75.4	54.2	28.4	42.9	69.8
[R].HRSPSPMASSNLMSNVSGTGLGGWNSLQQER.[L]	2xPhospho [S3(100); S5(100)]	75	I1N3C0	I1N3C0 [78-108]	I1N3C0 2xPhospho [S80(100); S82(100)]	1	3445.48	98.18	138.1	125.1	163.8	89.9	75.5	39.4	142	519.4	237.8	68.9	106.4	11.8	16.9	65.5	51.2	61.7	63.3	46.2	68	94.1	93.3	18.5	60.4	42.8
[R].HRSPSPMASSNLMSNVSGTGLGGWNSLQQER.[L]	2xOxidation [M7; M13]; 1xPhospho [S5(99)]	20	I1N3C0	I1N3C0 [78-108]	I1N3C0 1xPhospho [S82(99)]	1	3397.5	74.5	114.2	111.1	99.9	100.8	137.5	79.2	43.5	0	0	143.5	117.4	94.7	28.6	39.1	47.2	51.2	35.4	108.5	47.9	76.4	80	425.3	192	226.4
[R].HRSPSPMASSNLMSNVSGTGLGGWNSLQQER.[L]	1xOxidation [M]; 1xPhospho [S3(100)]	77	I1N3C0	I1N3C0 [78-108]	I1N3C0 1xPhospho [S80(100)]	1	3381.51	88.27	154.7	171.9	99.2	100	135.6	86.8	146.7	47.7	51.2	146.1	200.6	63.2	48.4	96	84.6	49.6	66.1	77.7	76.5	111.6	114.8	42.3	107.2	121.6
[R].HRSPSPMASSNLMSNVSGTGLGGWNSLQQER.[L]	1xPhospho [S3(99.7)]	38	I1N3C0	I1N3C0 [78-108]	I1N3C0 1xPhospho [S80(99.7)]	1	3365.52	94.33	193.8	140.4	152.2	160.5	157.1	119.1	147.7	137.1	84.7	78.2	109.5	13.5	25.7	277.3	53.3	61.4	89.2	33.8	109.9	95.2	78	0	48.9	33.6
[K].HRSFEEVAVHK.[D]	1xPhospho [S3(100)]	18	K7MYQ4	K7MYQ4 [281-291]	K7MYQ4 1xPhospho [S283(100)]	1	1418.66	25.18	148.1	197.1	148.5	178.5	71.4	242.2	199	56.5	55.6	0	85.9	76.5	5.4	117.4	96.9	82.7	71.1	90.9	70.3	75.9	58.7	30.9	96.3	144.1
[K].HRSFEDVPVQK.[D]	1xPhospho [S3(100)]	13	I1LYM5	I1LYM5 [359-369]	I1LYM5 1xPhospho [S361(100)]	1	1421.66	31.43	91.8	117.4	103.9	137.9	94.6	48.9	32	0	0	86.8	0	0	162.7	233.3	152.6	128.3	138.1	146.2	147.3	103.8	83.6	81.3	134.7	175
[K].HRPSSAFNSPFWTTNSGAPIWNNNSSLTVGAR.[G]	1xPhospho [S9(99.2)]	11	O48561	O48561 [6-37]	O48561 1xPhospho [S14(99.2)]	0	3553.64	100.85	0	0	0	0	0	97	0	0	0	0	0	0	199.2	227.3	78.5	241.1	218.7	248.3	254.2	263.4	344.3	0	228	0
[R].HRLSPFPDDPLLLR.[R]	1xPhospho [S4(100)]	5	I1LJZ8	I1LJZ8 [54-67]	I1LJZ8 1xPhospho [S57(100)]	1	1755.89	90.93	115	135.5	172.1	158.8	150.6	287.8	422	0	0	326	527.5	0	0	0	0	0	0	0	0	45	0	18.9	40.9	0
[R].TSSEEFGVQVKPWVGEK.[I]	1xPhospho [S3(100)]	18	I1MXU7	I1MXU7 [275-291]	I1MXU7 1xPhospho [S277(100)]	0	1986.92	81.46	133.9	82.2	108	95.6	68	46.8	110.1	123.8	104.8	103.2	102.3	116.7	104	128	131	122.2	108.5	80.3	91.7	124.4	89.8	63.6	89.1	72
[R].HRHDYLFIDTESLEGPTPIEMVDASPNYMK.[A]	2xOxidation [M21; M29]; 1xPhospho [S25(100)]	1	K7KER1	K7KER1 [55-84]	K7KER1 1xPhospho [S79(100)]	1	3617.6	99.59	0	0	0	0	0	2400	0	0	0	0	0	0	0	0	0	0	0	0	0	0	0	0	0	0
[R].TSSEAIPEIYSDGDADLDAE.[-]	1xPhospho [S11(100)]	5	K7K772	K7K772 [295-314]	K7K772 1xPhospho [S305(100)]	0	2177.86	95.3	43.9	0	0	0	0	0	0	532.3	778.5	0	0	299.8	0	38.5	83.9	61.5	76.5	0	65.8	60.7	0	161.5	79.1	117.9
[K].HQSLTHGGDRISNGFDTPLVQK.[S]	1xPhospho [S12(100)]	21	I1MVH5	I1MVH5 [767-788]	I1MVH5 1xPhospho [S778(100)]	1	2487.18	58.06	222.1	146	155	164.6	131.7	81.6	157.9	91.4	90.1	126.1	94.7	109.2	44.9	88.9	56.3	60.4	99.2	70.2	73.1	86.4	67.4	30.3	73.7	79.1
[R].HRSPSPMASSNLMSNVSGTGLGGWNSLQQER.[L]	1xOxidation [M]; 2xPhospho [S3(100); S5(100)]	154	I1N3C0	I1N3C0 [78-108]	I1N3C0 2xPhospho [S80(100); S82(100)]	1	3461.48	94.69	146.5	162.9	119.2	108.1	185.1	91.5	105.7	131.5	137.7	110	147.8	70.4	12.3	68.7	67.4	48.3	76.9	67.8	72.3	107.1	105.9	56.3	98.7	102
[K].NILSPSSPTSPSSLWSTSDHSSK.[V]	2xPhospho [S7(99.2); S10(100)]	6	K7MTR7	K7MTR7 [108-130]	K7MTR7 2xPhospho [S114(99.2); S117(100)]	0	2562.08	95.14	42.1	0	0	60.1	120.3	0	0	0	0	0	0	0	66.3	217.6	161.7	259.5	393.2	230.9	159.9	232.5	196.1	0	115.5	144.1
[R].HQSLENGSTSEICPDVK.[E]	1xCarbamidomethyl [C13]; 1xPhospho [S3(100)]	23	I1MNK8; K7MHE0; K7K6R4	I1MNK8 [642-658]; K7MHE0 [642-658]; K7K6R4 [640-656]	I1MNK8 1xPhospho [S644(100)]; K7MHE0 1xPhospho [S644(100)]; K7K6R4 1xPhospho [S642(100)]	0	1980.84	45.74	202.1	173.4	182.8	151.3	138.7	127.6	161.3	305.1	242.3	171.7	118.7	237.2	0	0	32.2	23	16.7	0	41.5	26.2	18.2	0	14.2	15.9
[R].SEPEPSEDLSEDEAASDGSK.[K]	1xPhospho [S10(100)]	31	I1LPA8	I1LPA8 [78-97]	I1LPA8 1xPhospho [S87(100)]	0	2158.82	45.75	87.6	96.8	100.4	114.8	95.6	97.6	107.6	84.1	116	89.7	104.1	168.9	112.6	87.1	80.9	105	96.8	108	86.4	116.1	80.4	86.8	69.1	107.5
[K].HQLSYGSTDHESYNVDENGDAAR.[T]	1xPhospho [S4(100)]	17	K7N3P7	K7N3P7 [162-184]	K7N3P7 1xPhospho [S165(100)]	0	2645.05	42.85	151.9	152.1	166.5	150	97.2	64.4	109.1	0	60.1	131.5	88.1	0	117.7	138.7	120.3	128.1	103.2	100.5	139.8	66.7	72.9	68	88.8	84.2
[K].HQISQADLENMSESGSITNDSVDQGDR.[I]	3xPhospho [S12(100); S16(100); S21(100)]	7	K7L6S8	K7L6S8 [375-401]	K7L6S8 3xPhospho [S386(100); S390(100); S395(100)]	0	3173.18	71.69	189	119	159	138.3	231.6	74.6	173.3	0	0	151.6	237.3	0	0	0	0	0	160.1	0	134.1	181.6	121.9	0	186.5	142.1
[K].HQISQADLENMSESGSITNDSVDQGDR.[I]	1xOxidation [M11]; 2xPhospho [S12(100); S16(100)]	91	K7L6S8	K7L6S8 [375-401]	K7L6S8 2xPhospho [S386(100); S390(100)]	0	3109.21	58.89	115	106.3	32	64.6	135.3	135.7	36.2	68.4	63.5	80.4	111.5	106.3	87.1	102.8	82.2	93.7	114.4	119.4	82.6	104	103.8	182.6	130.8	141.6
[K].HQISQADLENMSESGSITNDSVDQGDR.[I]	2xPhospho [S12(100); S16(100)]	59	K7L6S8	K7L6S8 [375-401]	K7L6S8 2xPhospho [S386(100); S390(100)]	0	3093.21	69.68	125.3	100.1	92.3	98.5	120.2	62.8	104.6	66.5	70	88.5	116.1	59.7	84.3	121.7	105.9	138.3	123.6	110.4	140.5	120.3	113	30.6	119.6	87.2
[K].HQISQADLENMSESGSITNDSVDQGDR.[I]	1xOxidation [M11]; 1xPhospho [S12(100)]	7	K7L6S8	K7L6S8 [375-401]	K7L6S8 1xPhospho [S386(100)]	0	3029.24	56.17	0	102.6	69.8	0	149.3	208.1	89.2	0	40.6	0	68.1	88.9	111.1	89.8	135.8	94.6	144.2	99.5	68.8	85.1	177.1	334.5	118.3	124.6
[K].HQISQADLENMSESGSITNDSVDQGDR.[I]	1xPhospho [S12(100)]	21	K7L6S8	K7L6S8 [375-401]	K7L6S8 1xPhospho [S386(100)]	0	3013.25	66.73	134.5	130.2	142.3	105.3	105.4	51.7	87.5	26	25	92.1	91.2	14.9	142.5	133.8	131.8	128	114.2	122.1	147.3	136.5	112	33.7	105.9	86.1
[K].HQLSYGSTDHESYNVDENGHTAR.[T]	1xPhospho [S4(100)]	9	I1LDS0	I1LDS0 [162-184]	I1LDS0 1xPhospho [S165(100)]	0	2697.1	36.32	248.6	324.2	283.9	244	81.1	64.3	174.4	99.3	94.8	178.2	76.6	100.3	65.3	0	65.9	65.2	90.4	48.9	68.4	0	0	26.2	0	0
[R].SNFSPPSPSSSESTLPR.[T]	1xPhospho [S7(100)]	57	I1L3J8	I1L3J8 [69-85]	I1L3J8 1xPhospho [S75(100)]	0	1856.81	66.72	56.1	52.8	53	61.2	57.1	52.3	57.2	39.3	35.8	83.4	84.5	48.5	170.7	154.1	130.3	137.7	145.9	150.7	128.8	151.9	145.7	113.9	143.9	145.3
[R].TSSDMFAMDSLLQFSDSVPCK.[I]	1xCarbamidomethyl [C20]; 1xPhospho [S3(99.1)]	8	I1N948	I1N948 [278-298]	I1N948 1xPhospho [S280(99.1)]	0	2446	117.01	0	0	16.6	14.6	0	0	11.6	1020.3	669.8	16.9	18.5	631.7	0	0	0	0	0	0	0	0	0	0	0	0
[K].SEPEAGTDALTPETDLSLK.[L]	1xPhospho [T11(100)]	2	K7KHG3	K7KHG3 [322-340]	K7KHG3 1xPhospho [T332(100)]	0	2053.92	81.85	0	0	0	0	0	0	89.9	335.4	794.9	230.2	159.4	790.2	0	0	0	0	0	0	0	0	0	0	0	0
[K].SNGASFDYDSIFAGSNTPVSTSSYVDDIFGGIHGK.[S]	1xPhospho [T17(100)]	2	I1KAD6	I1KAD6 [84-118]	I1KAD6 1xPhospho [T100(100)]	0	3692.61	115.42	0	0	182.2	280.6	138.4	467.5	156	0	0	0	0	0	0	0	0	0	183.3	181.5	137.2	137.7	0	366.6	0	168.9
[K].HQISLADLENVSESGSITNDSVDPGDR.[I]	2xPhospho [S12(100); S16(100)]	38	K7MCT0	K7MCT0 [375-401]	K7MCT0 2xPhospho [S386(100); S390(100)]	0	3015.26	96.93	84.2	137	93	89.6	144	167.9	115.2	60.9	98.8	100.9	186.6	9.8	44.1	72.3	69	58.4	71.9	64.1	76.7	94.8	117.6	202	127.9	113.4
[K].HQQSEDASSLISSMNPTQTPK.[S]	1xOxidation [M14]; 1xPhospho [T19(99.7)]	31	I1KTY1	I1KTY1 [507-527]	I1KTY1 1xPhospho [T525(99.7)]	0	2382.03	49.58	47.9	91.1	37.1	174.5	176.9	173.7	133	14.8	24.6	69	42.7	36	92.1	152	56.1	115.6	132	134.5	77.3	113.6	96.4	145.5	132.5	130.9
[K].HQQSEDASSLISSMNPTQTPK.[S]	1xPhospho [T19(100)]	43	I1KTY1	I1KTY1 [507-527]	I1KTY1 1xPhospho [T525(100)]	0	2366.03	70.74	107.1	97.5	73.7	158.3	198.7	96.6	138	87.9	78	73.2	80.7	42.3	92.4	95.6	90.4	144.9	125.8	130.1	97.4	104.7	99.2	20.9	92	74.6
[K].NLISQDETPTASTTQQK.[S]	1xPhospho [T8(100)]	16	K7LK56; A0A0R0ER00	K7LK56 [1254-1270]; A0A0R0ER00 [1243-1259]	K7LK56 1xPhospho [T1261(100)]; A0A0R0ER00 1xPhospho [T1250(100)]	0	1941.88	47.48	35.8	0	37.5	179.2	227.3	230.7	28	229.4	216.6	58	52.6	224.8	79.4	80.4	37.2	90	111.2	117.1	79.5	83.8	72.1	33.4	50.5	45.5
[K].HQQSEDASSLFSSMNPTQTPK.[S]	1xOxidation [M14]; 1xPhospho [T19(99.7)]	22	I1MJC1	I1MJC1 [507-527]	I1MJC1 1xPhospho [T525(99.7)]	0	2416.01	54.88	57.9	92	60.8	117	225.7	175.6	88.4	47.4	28.2	70.7	39.7	43.8	101.9	96.3	33.7	95.8	126	137.4	100.4	127.8	112.2	107.3	152.5	161.3
[K].HQQSEDASSLFSSMNPTQTPK.[S]	1xPhospho [S13(100)]	58	I1MJC1	I1MJC1 [507-527]	I1MJC1 1xPhospho [S519(100)]	0	2400.02	74.24	115.7	87.2	101.3	124.7	139.5	74.5	135.1	74.9	64.6	60.4	93.8	45.5	132.7	114.4	100.9	120	121.7	111.2	115.6	119.8	141.9	13.6	101	89.9
[R].TSSDMFAMDSLLQFSDSVPCK.[I]	1xCarbamidomethyl [C20]; 1xOxidation [M5]; 1xPhospho [T/S]	30	I1N948	I1N948 [278-298]		0	2462	112.53	41.4	71.5	60.2	94.4	66.8	105.3	84.6	488.4	583.2	76	123.6	583.2	0	0	0	0	0	10.9	3.6	0	0	0	0	7
[R].SNFDCDYTDDEEDGDGGREDEDEEDDEKR.[R]	1xCarbamidomethyl [C5]; 1xPhospho [T8(100)]	82	I1JW34	I1JW34 [89-117]	I1JW34 1xPhospho [T96(100)]	2	3536.2	40.1	122.5	97.3	130.5	151.7	74.9	106.9	124.6	28.7	31.3	152.3	120.2	52.2	108.1	123.2	68.7	109.6	109.5	114.8	102.9	116.9	78.2	72.4	94.6	107.7
[K].TLSEQLNDVPLDSDDLASSNIHFR.[G]	1xPhospho [S13(100)]	15	I1M1Q6	I1M1Q6 [214-237]	I1M1Q6 1xPhospho [S226(100)]	0	2766.26	97.79	53.9	84.8	55.3	100.6	139.1	177.4	106.6	77	88	73.7	120.3	9.4	65.6	145.3	82.9	99.5	106.4	77.9	87.9	115.3	186.2	132.8	131	83.1
[R].HQPSPSPMFVGASPDAR.[L]	1xOxidation [M8]; 1xPhospho [S13(100)]	10	A0A0R0H501; I1MD84	A0A0R0H501 [242-258]; I1MD84 [243-259]	A0A0R0H501 1xPhospho [S254(100)]; I1MD84 1xPhospho [S255(100)]	0	1876.8	46.61	90.6	108	78.5	132.1	101.4	114.7	62.4	35.3	51.2	107.2	63.4	106	185.6	117.2	66	100.2	106.7	107.8	187.6	103.5	72.1	132.3	56.2	113.8
[R].TGSLDSSYNSVTAK.[M]	1xPhospho [S3(100)]	56	K7LHI3	K7LHI3 [579-592]	K7LHI3 1xPhospho [S581(100)]	0	1509.65	43.93	114.5	94.9	113	118.2	60.5	73.7	79.8	18	20.3	106.4	74.8	28.8	165.4	154.5	133.7	144.4	126.7	170.8	140.5	103	80.9	71.2	106.9	99.1
[R].HQPLHSLSSQDGLDSPLH.[-]	1xPhospho [S15(100)]	69	A0A0R0HND6	A0A0R0HND6 [682-699]	A0A0R0HND6 1xPhospho [S696(100)]	0	2047.92	53.98	1.9	0	12.7	0	45	0	11.5	1.2	8.9	1.1	0	6.3	153.8	225.9	157.7	248.3	246.5	242.9	190.5	247.1	133.1	102.4	188.8	174.5
[R].HQSLHSLSSQDGLDSPLH.[-]	1xPhospho [S15(100)]	36	I1LPB4	I1LPB4 [678-695]	I1LPB4 1xPhospho [S692(100)]	0	2037.9	51.36	0	0	0	0	0	0	0	8	0	0	0	3.1	214.8	224	166	217.7	216.3	214.7	173.8	226.6	233.8	123.1	192.8	185.3
[R].HRSPSPMASSNLMSNVSGTGLGGWNSLQQER.[L]	2xOxidation [M7; M13]; 2xPhospho [S3(100); S5(100)]	64	I1N3C0	I1N3C0 [78-108]	I1N3C0 2xPhospho [S80(100); S82(100)]	1	3477.47	80.45	79.6	121.1	80	80	174	158.9	88	35.7	14.8	142.2	186.7	60.4	27.8	93.8	66.8	57.2	70.4	122.5	47.3	81.4	114.3	272.4	70.9	153.8
[R].HRSPSPMASSNLMSSVTGTGLGGWNSLQQER.[L]	1xPhospho [S3(99.6)]	14	A0A368UGX7; I1JJZ0	A0A368UGX7 [78-108]; I1JJZ0 [78-108]	A0A368UGX7 1xPhospho [S80(99.6)]; I1JJZ0 1xPhospho [S80(99.6)]	1	3352.52	97.72	145.3	177.1	206.4	221.2	277.9	312.6	75.7	0	71.3	160.9	0	0	75.1	64.3	0	81.3	81.6	60	84	69.2	83.5	46.9	42.3	63.3
[R].HSLPSSTNNQISSHSPKPQR.[S]	1xPhospho [S15(100)]	79	I1JWY1	I1JWY1 [531-550]	I1JWY1 1xPhospho [S545(100)]	0	2282.07	25.93	88.9	158.9	103.8	211.8	156.6	275.1	227.8	34.1	24.7	158.7	92.6	20.3	77.1	82.3	44.6	76.9	88.6	75.1	76.1	74.5	41.5	35.8	94.5	79.9
[R].HSLPENFEDGAEPLDDDSDLECELEALPPVSLECASEAAACVK.[V]	3xCarbamidomethyl [C22; C34; C41]; 1xPhospho [S18(100)]	11	I1K9R4	I1K9R4 [73-115]	I1K9R4 1xPhospho [S90(100)]	0	4809.04	116.8	154.7	152.6	59.7	227.8	307.9	517.6	287.3	0	0	298.1	394.4	0	0	0	0	0	0	0	0	0	0	0	0	0
[K].HSLISSLSETGVDSR.[L]	1xPhospho [S8(99.7)]	8	I1KWT9	I1KWT9 [452-466]	I1KWT9 1xPhospho [S459(99.7)]	0	1667.76	66.16	133.6	111.1	160.1	203.8	165.3	196.9	349.5	127.8	169.4	166.3	209.3	154.2	0	57.9	52.4	0	0	0	34.4	44.3	0	0	23.9	39.8
[R].TGSILSDGCDSSPTLSK.[S]	1xCarbamidomethyl [C9]; 1xPhospho [S3(99.7)]	7	K7LEJ6	K7LEJ6 [310-326]	K7LEJ6 1xPhospho [S312(99.7)]	0	1804.77	57.86	205.7	204.3	168.9	127	97.6	98.8	99.7	13.6	66.2	185.3	131.3	92.5	112.6	119.4	104.6	74	61.8	84.9	67	48.6	39.8	64.6	76.6	55.3
[K].HSLSADGSTSSENLSK.[K]	1xPhospho [S8(99.4)]	38	A0A0R0JB68	A0A0R0JB68 [905-920]	A0A0R0JB68 1xPhospho [S912(99.4)]	0	1699.72	27.26	47.3	103.9	55.1	90.7	85.6	56.6	71.5	63.6	57.2	187.3	141.2	147.8	121.7	147.6	66.5	87.7	126.6	99.1	93.6	120.3	42.7	145.8	121.8	119.1
[R].SNEEDAADENSIVSLGDELVEESLQR.[D]	1xPhospho [S14(100)]	16	I1N4J9	I1N4J9 [193-218]	I1N4J9 1xPhospho [S206(100)]	0	2928.26	118.67	0	0	233.1	0	248	0	0	97.5	406.6	0	0	861.9	0	0	0	0	0	154.8	0	138	0	0	125.2	135
[R].HSIAGSIVGDDESLASSPSIPSYMVPTK.[S]	1xOxidation [M24]; 1xPhospho [S6(99.6)]	6	I1L8S7; K7LZM0	I1L8S7 [382-409]; K7LZM0 [378-405]	I1L8S7 1xPhospho [S387(99.6)]; K7LZM0 1xPhospho [S383(99.6)]	0	2941.35	95.09	127.8	26.8	95	112.5	197.4	247.5	30.1	79.6	0	167.1	202.2	16.1	92	50.3	19.1	68.9	71.2	79.1	62.2	100.6	97.4	275.3	79	102.9
[R].HSIAGSIVGDDESLASSPSIPSYMVPTK.[S]	1xPhospho [S/Y/T]	14	I1L8S7; K7LZM0	I1L8S7 [382-409]; K7LZM0 [378-405]		0	2925.36	101.84	0	206.3	234.3	136.4	77.3	0	196.9	0	0	0	215.6	0	166.4	0	0	225.2	271.3	0	217	119.1	36.9	103.1	48.3	145.8
[R].SNEEDAADENSIVSLGDELVEESLQR.[D]	2xPhospho [S11(100); S14(100)]	2	I1N4J9	I1N4J9 [193-218]	I1N4J9 2xPhospho [S203(100); S206(100)]	0	3008.23	119.29	0	0	0	391.2	0	1384.9	0	0	0	623.9	0	0	0	0	0	0	0	0	0	0	0	0	0	0
[R].HSHSLPAQSSPADLISVAR.[E]	1xPhospho [S2(99.6)]	22	K7K904	K7K904 [597-615]	K7K904 1xPhospho [S598(99.6)]	0	2052.99	71.08	183.2	199.2	0	8.1	181.8	100.9	4.9	0	0	134	203.7	0	61.8	107	126.8	105.3	115.3	103.7	123.6	144.2	143.1	64.7	115	173.8
[K].NILFVISKPDVFKSPTSDTYIIFGEAK.[I]	1xPhospho [S14(100)]	2	I1JMZ4; A0A0R0EWX9; I1JMZ3	I1JMZ4 [87-113]; A0A0R0EWX9 [95-121]; I1JMZ3 [93-119]	I1JMZ4 1xPhospho [S100(100)]; A0A0R0EWX9 1xPhospho [S108(100)]; I1JMZ3 1xPhospho [S106(100)]	1	3109.59	113.39	0	0	165.7	71.1	69.3	0	170.2	1248.6	675.1	0	0	0	0	0	0	0	0	0	0	0	0	0	0	0
[R].HSLFFQDLASPVSAR.[R]	1xPhospho [S10(100)]	11	I1M5H3	I1M5H3 [14-28]	I1M5H3 1xPhospho [S23(100)]	0	1754.83	94.62	69.1	63.5	56.3	119.8	207.4	154.6	129.7	280.1	196.8	86.3	95.2	0	55.7	56.6	66.7	81.8	77.3	78	70.3	95.5	76.8	42.9	109	130.7
[K].HSLSAEGSTSSENLSK.[K]	1xPhospho [S10(99.5)]	54	A0A0R0IP82	A0A0R0IP82 [897-912]	A0A0R0IP82 1xPhospho [S906(99.5)]	0	1713.73	27.87	76.8	113.9	83.1	92.2	76.6	90.3	117.7	123.7	77.9	119.8	147.1	159.9	114	119.8	86.3	88.1	77.5	106.1	92.4	98.7	63.1	82.6	104	88.4
[R].HSLSDGSLDTMAR.[R]	1xPhospho [S4(100)]	106	I1LVI3	I1LVI3 [719-731]	I1LVI3 1xPhospho [S722(100)]	0	1469.61	46.44	172	136	151.2	129.6	43.8	52.8	202.9	24.5	21.3	163.1	98.6	22.2	119.2	142.4	116.6	110.1	94.8	118.3	111.8	112.7	12.1	24.6	123.4	95.8
[R].HSLSDGSLDTMAR.[R]	1xOxidation [M11]; 1xPhospho [S4(100)]	125	I1LVI3	I1LVI3 [719-731]	I1LVI3 1xPhospho [S722(100)]	0	1485.6	32.66	75.3	116.1	119.4	101	69.8	87.3	122.4	67.7	70.8	148.9	98.6	120.7	89.6	106.1	104	72.8	77.2	115.5	90.1	86.8	64.7	132.2	122.7	140
[R].HSNFTANDLFSSR.[G]	1xPhospho [S2(100)]	8	I1L2S6	I1L2S6 [261-273]	I1L2S6 1xPhospho [S262(100)]	0	1575.66	65.96	0	0	0	0	0	0	0	0	0	0	0	0	177.6	304.3	119.3	198	240.4	170	166.7	219.7	158.9	100.5	319.4	225.3
[R].HSNFGAADMYSVQSTSR.[G]	2xPhospho [S2(100); S16(99.6)]	13	K7L348	K7L348 [261-277]	K7L348 2xPhospho [S262(100); S276(99.6)]	0	2017.75	59.64	0	0	9.3	0	11.1	0	8.9	0	0	0	0	0	224	249.2	152.4	243.2	257.5	202.6	198	247.7	199.3	18.6	170.5	207.6
[R].HSNFGAADMYSVQSTSR.[G]	1xOxidation [M9]; 1xPhospho [T/S/Y]	30	K7L348	K7L348 [261-277]		0	1953.78	41.61	0	0	0	0	70.2	72.6	0	36.3	45.9	0	0	40	204.5	249.9	144.4	160.9	173.9	211.3	133.3	202.3	118.3	157.4	199.2	179.5
[R].HSNFGAADMYSVQSTSR.[G]	1xPhospho [S2(100)]	45	K7L348	K7L348 [261-277]	K7L348 1xPhospho [S262(100)]	0	1937.78	53.42	10.4	7.9	0	6.4	0	0	8.1	0	0	0	0	0	223.3	275.3	131.8	290.2	247.1	193.4	219.1	244.4	162.6	25	176.7	178.2
[R].HSNFGAADLYSVQSTSR.[G]	2xPhospho [S2(100); S/T/Y]	28	I1ND75	I1ND75 [261-277]	I1ND75 2xPhospho [S262(100); S/T/Y]	0	1999.79	68.26	11.5	12	11.7	0	11.6	0	0	0	0	0	0	0	213.5	239.3	134.4	219.2	227.1	170.2	176.5	223.2	209.3	127.5	192.1	221
[R].HSNFGAADLYSVQSTSR.[G]	1xPhospho [S16(99.8)]	64	I1ND75	I1ND75 [261-277]	I1ND75 1xPhospho [S276(99.8)]	0	1919.83	61.32	6.7	6.3	16.2	4.5	8.2	4.8	8.1	5.5	3.6	5.1	4.7	10.8	209.5	289.7	161.3	194.2	211.2	150.7	220.7	195.7	176.2	119	152.8	234.5
[R].VMSATESFIHGLDEK.[T]	1xPhospho [S3(100)]	17	I1JC43	I1JC43 [242-256]	I1JC43 1xPhospho [S244(100)]	0	1743.77	92.13	216	150.8	192.4	144.9	121.9	151.1	151.4	149.7	78.6	169.5	223.2	137.3	24.1	51.1	138.2	52.6	21.1	24.1	18.7	24.4	106	7.2	25.6	20
[R].HSLSQMLQEESSEPDTCEWGNAENPPAMIYQK.[DN]	1xCarbamidomethyl [C17]; 1xPhospho [S12(99.6)]	8	A0A0R0JQ72	A0A0R0JQ72 [938-969]	A0A0R0JQ72 1xPhospho [S949(99.6)]	0	3786.58	99	0	0	0	0	0	55.8	81.4	1353.7	779.5	27.6	0	43.6	0	0	58.4	0	0	0	0	0	0	0	0	0
[K].SNDDYQEQSVAQNGSESGNHQI.[-]	1xPhospho [S15(100)]	43	I1NAI8	I1NAI8 [293-314]	I1NAI8 1xPhospho [S307(100)]	0	2486.97	42.71	126.9	126.5	87.6	80.4	70.5	73.8	106.2	99.3	102.6	102.4	108	129.3	105.8	117.6	101.3	121.4	102.7	95.3	101.7	99.8	79.7	72.1	99.3	89.9
[R].HSLSDGSLDTMAR.[R]	1xOxidation [M11]; 2xPhospho [S4(100); S7(100)]	21	I1LVI3	I1LVI3 [719-731]	I1LVI3 2xPhospho [S722(100); S725(100)]	0	1565.57	36.15	79.2	85.4	73.8	33.8	30.9	36.9	69.3	31.1	27.6	168.5	108.6	105.4	155.8	151.1	156.1	82.1	110.9	112.4	95.4	120.4	77.4	212.4	133.5	142
[R].HSLSDGSLDTMAR.[R]	2xPhospho [S4(100); S7(100)]	25	I1LVI3	I1LVI3 [719-731]	I1LVI3 2xPhospho [S722(100); S725(100)]	0	1549.58	51.04	177.8	144	160.2	39.1	15.7	14.8	129.8	41.9	48.5	173.3	105	67.9	111.6	186.1	91.7	107.4	95.5	96.7	112.6	114.5	99.1	19	134	113.9
[K].HSGNSSSAHAAAGPSGISPHNVPK.[K]	1xPhospho [S18(100)]	24	K7MR64	K7MR64 [4-27]	K7MR64 1xPhospho [S21(100)]	0	2347.06	30.17	106.4	63.6	75.2	120.9	130.1	257.4	117	145	154.9	111.3	110.5	0	0	111.2	0	131.2	122.6	142.5	106.9	157.2	69.4	0	82.9	83.9
[R].HSDLGINENSDSHNNREEFDEDNRDEPK.[E]	2xPhospho [S10(100); S12(100)]	36	I1LCD4	I1LCD4 [32-59]	I1LCD4 2xPhospho [S41(100); S43(100)]	2	3472.33	42.73	151.3	169.9	198.2	163	162.9	160.8	209.3	231.7	217.5	230	222.1	283.5	0	0	0	0	0	0	0	0	0	0	0	0
[R].HSDLGINENSDSHNNREEFDEDNRDEPK.[E]	1xPhospho [S12(99.6)]	60	I1LCD4	I1LCD4 [32-59]	I1LCD4 1xPhospho [S43(99.6)]	2	3392.37	38.71	186.1	226.3	305.1	205.7	150.9	145.3	275.4	130.5	146.7	280	173.5	162.9	0	1.1	2.8	0.8	0.7	0.8	0.6	0.6	3	0	0.6	0.7
[R].TSSEGEHNPLNMSDEQILEQIYSTHVHSHTK.[F]	1xPhospho [T/S/Y]	81	E2FKI1	E2FKI1 [14-44]		0	3628.6	98.64	67.3	30.3	41.5	15.4	129.5	66.9	15.4	355.2	39.4	31	15.3	75	56.9	97.2	139.1	142.8	72.4	230.3	152.5	76.2	126.8	111	152.7	159.9
[R].HSDDEDDGDAEHEASAVQEVK.[K]	1xPhospho [S2(100)]	31	I1MBX0	I1MBX0 [109-129]	I1MBX0 1xPhospho [S110(100)]	0	2362.89	36.92	138.5	141.1	170.8	137.8	88.6	116.9	116.5	131.9	144.1	150.5	138.8	156.3	70.6	109.1	68.5	68.1	68.1	71.4	65.6	54.1	31	41.8	63.8	56.2
[K].HRSSPASNTHIGKDDYR.[N]	1xPhospho [S4(99.3)]	94	A0A0R0JLF7; I1JYT1	A0A0R0JLF7 [445-461]; I1JYT1 [445-461]	A0A0R0JLF7 1xPhospho [S448(99.3)]; I1JYT1 1xPhospho [S448(99.3)]	2	2020.9	20.4	101.7	186.6	61.5	89.8	78	82.8	169.6	102.6	111.3	128	69.6	324.6	72.6	131.4	68	59.7	81.6	75	63.4	85.7	56.3	42.1	73.7	84.6
[K].HRSSPASNTHIGK.[D]	1xPhospho [S/T]	2	A0A0R0JLF7; I1JYT1	A0A0R0JLF7 [445-457]; I1JYT1 [445-457]		1	1471.68	17.49	3	10.2	0	0	22.1	0.5	0	0	0	0	2.6	0	8.4	5.8	0	3.3	3.9	6.9	6	1.9	1.6	2315	4.3	4.5
[R].VMSVPGFITEVDDDQAVSVSSDNPSTVTTDR.[M]	2xPhospho [S3(100); S18(100)]	94	I1LSH8	I1LSH8 [34-64]	I1LSH8 2xPhospho [S36(100); S51(100)]	0	3428.45	112.62	50.5	74.2	73.5	121.7	141	142.6	138.4	438.7	221.7	55.8	51.1	251.3	23.4	72	161.6	62.5	45.9	35.8	36.4	64.9	47.2	24.4	34.8	30.5
[R].NILISHTIPFDPSTSEDDPSQTLPDLLPSSTSSPK.[H]	1xPhospho [S33(100)]	45	K7MEI2	K7MEI2 [114-148]	K7MEI2 1xPhospho [S146(100)]	0	3816.81	112.03	118.4	116.9	116.2	131.1	161.4	178.5	98.5	71.2	156.1	104.5	121.2	92.4	62.9	69.6	91.4	62.9	57.5	63.9	77.4	55.6	84.9	166.3	73.8	67.2
[R].NILISHTNPFDPSSEDEPSQTLDSLSTTSSPK.[H]	1xPhospho [S30(99.6)]	49	K7KZK2	K7KZK2 [82-113]	K7KZK2 1xPhospho [S111(99.6)]	0	3524.6	100.14	94.9	73.7	104.2	79.4	99	132.9	94.9	105.8	126.7	93.3	147.1	51.5	101.9	80.8	114.8	76.8	89.6	85.1	96.2	90.8	104.6	162.2	88	105.5
[R].NILISHTNPFDPSSEDEPSQTLDSLSTTSSPK.[H]	2xPhospho [S26(99.4); S30(99.4)]	22	K7KZK2	K7KZK2 [82-113]	K7KZK2 2xPhospho [S107(99.4); S111(99.4)]	0	3604.56	101.4	88.3	92.3	83.1	99	145.6	169.9	96.6	340.1	289.5	112.9	110.5	0	0	38.5	41.2	76.2	20.8	72	56.7	55.2	113.3	121.3	84.5	92.2
[R].HRSPSPMASSNLMSSVTGTGLGGWNSLQQER.[L]	2xOxidation [M7; M13]; 2xPhospho [S3(100); S5(100)]	23	A0A368UGX7; I1JJZ0	A0A368UGX7 [78-108]; I1JJZ0 [78-108]	A0A368UGX7 2xPhospho [S80(100); S82(100)]; I1JJZ0 2xPhospho [S80(100); S82(100)]	1	3464.48	85.69	91.1	137.5	246.4	0	55.6	148	0	41.5	35.8	44	101.7	0	0	0	70	137.1	0	47.8	0	146.8	88.2	363.4	0	645
[R].HRSPSPMASSNLMSSVTGTGLGGWNSLQQER.[L]	1xOxidation [M]; 2xPhospho [S3(100); S5(100)]	55	A0A368UGX7; I1JJZ0	A0A368UGX7 [78-108]; I1JJZ0 [78-108]	A0A368UGX7 2xPhospho [S80(100); S82(100)]; I1JJZ0 2xPhospho [S80(100); S82(100)]	1	3448.48	99.33	83.3	156.7	100.9	94.9	116.4	104.5	78.9	168.7	103.5	55.7	77.5	0	39.3	90.3	119.5	99.7	101	71.5	103.4	154	148.3	118.9	95.8	117.4
[R].HRSPSPMASSNLMSSVTGTGLGGWNSLQQER.[L]	2xPhospho [S3(100); S5(100)]	42	A0A368UGX7; I1JJZ0	A0A368UGX7 [78-108]; I1JJZ0 [78-108]	A0A368UGX7 2xPhospho [S80(100); S82(100)]; I1JJZ0 2xPhospho [S80(100); S82(100)]	1	3432.49	102.1	110.6	199.2	237.3	109.2	126.4	37.8	35.6	228.5	166.8	49.8	24.3	0	0	91	76.8	99.2	114.8	96.7	103.2	156.9	165.6	12.7	83.2	74.2
[R].HRSPSPMASSNLMSSVTGTGLGGWNSLQQER.[L]	2xOxidation [M7; M13]; 1xPhospho [S3(99.4)]	7	A0A368UGX7; I1JJZ0	A0A368UGX7 [78-108]; I1JJZ0 [78-108]	A0A368UGX7 1xPhospho [S80(99.4)]; I1JJZ0 1xPhospho [S80(99.4)]	1	3384.51	79.52	0	0	0	0	240.3	0	0	0	0	0	163.8	0	0	0	0	122.1	105.1	129.7	0	243.4	291.3	612.5	120.7	371.3
[R].NLLLEVTEEELNECASDGGDPK.[H]	1xCarbamidomethyl [C14]; 1xPhospho [S16(100)]	3	K7KA24	K7KA24 [411-432]	K7KA24 1xPhospho [S426(100)]	0	2512.08	105.15	0	22.7	0	0	0	0	0	943.7	1240.2	0	0	193.4	0	0	0	0	0	0	0	0	0	0	0	0
[R].HVSTVSTVDSELNDESGNPIWK.[N]	1xPhospho [S10(99.7)]	19	I1K8R3	I1K8R3 [93-114]	I1K8R3 1xPhospho [S102(99.7)]	0	2494.11	86.82	126.7	97.2	120.1	76.6	113.1	70.7	88.3	50.3	44.4	34.3	50.1	0	184.7	147	52.2	102	128.6	110.4	161.2	137	194.9	70.9	135.3	103.9
[R].HSDNEEDGDAEPEAEVK.[K]	1xPhospho [S2(100)]	49	A0A0R0L0Q0	A0A0R0L0Q0 [113-129]	A0A0R0L0Q0 1xPhospho [S114(100)]	0	1950.72	27.27	69.2	110.3	96.5	74.2	104.3	94.2	106.3	130.4	127.6	78.8	89.6	169.5	111.1	175.4	111.2	76.1	101.4	86.3	76.6	97.3	60.3	79.6	91.3	82.5
[R].HSGGDIGEDGAISHVDPSSYCENSHLHDK.[S]	1xCarbamidomethyl [C21]; 1xPhospho [S2(100)]	26	I1MKW7	I1MKW7 [445-473]	I1MKW7 1xPhospho [S446(100)]	0	3200.3	54.13	78.8	81.5	100.5	136.2	124.2	82.6	291.8	197.2	175.2	129.4	121.4	163.2	7.5	80.9	21.3	65.9	68.9	63.5	71.3	108.6	72.1	24	53.5	80.3
[R].HSGDFSDLKQEQVEDR.[S]	1xPhospho [S2(100)]	7	I1MNZ8	I1MNZ8 [284-299]	I1MNZ8 1xPhospho [S285(100)]	1	1969.83	39.98	178.2	172.3	207.4	188.9	135.6	107.3	170.4	0	17.2	166.5	108.5	0	71.1	134.7	76.6	65.1	89.6	85.2	89.3	80.9	50.7	51.9	76	76.6
[R].SNEEDAADENSIVSLGDELVEESLQRDSVSR.[A]	1xPhospho [S28(100)]	19	I1N4J9	I1N4J9 [193-223]	I1N4J9 1xPhospho [S220(100)]	1	3472.52	114.76	148.8	113.2	169.1	110.1	169.2	155.2	130.3	0	0	94.1	117.7	0	0	113.4	169.3	134.7	123.5	116.8	65.5	121.7	98.5	79.6	90.2	79
[R].VMSVPGFITEVDDDQAVSVSSDNPSTVTTDR.[M]	1xPhospho [S3(100)]	122	I1LSH8	I1LSH8 [34-64]	I1LSH8 1xPhospho [S36(100)]	0	3348.48	108.98	60.8	62.4	79.9	144.5	106.3	95	136.7	126.9	165.1	39.3	94.5	23.9	117.6	84.7	135.6	130.9	116.8	123.5	118.1	133.4	143.5	32	64.6	64
[R].HSFHDHHDADDTPLASSSSK.[V]	1xPhospho [T12(100)]	84	I1M610	I1M610 [13-32]	I1M610 1xPhospho [T24(100)]	0	2270.91	24.3	134.6	270.4	175.4	235.6	146.9	263.8	170.8	52.2	73	159.3	131.7	65.2	19	72.9	53.8	43.6	49.5	54.8	47.3	36.7	40.9	9.8	42.5	50.3
[R].HSFGEEELAYLPYK.[R]	1xPhospho [S2(100)]	51	K7K904; K7MYH6; A0A0R0KJB3	K7K904 [498-511]; K7MYH6 [506-519]; A0A0R0KJB3 [502-515]	K7K904 1xPhospho [S499(100)]; K7MYH6 1xPhospho [S507(100)]; A0A0R0KJB3 1xPhospho [S503(100)]	0	1762.77	89	140.3	112.5	125.4	114.8	133.8	168.4	132.8	59	55.1	94.8	135.4	86.6	68	99	76	68.7	87.5	81.5	59.9	84.4	85	129.1	110.4	91.6
[R].VMSVPGFITEVDDDQAVSVSSDNPSTVTTDR.[M]	1xOxidation [M2]; 1xPhospho [S3(100)]	92	I1LSH8	I1LSH8 [34-64]	I1LSH8 1xPhospho [S36(100)]	0	3364.48	102.62	17.1	21.8	38.3	81	82.1	164.1	57.6	106	108.4	35.4	57.1	13.2	118.4	96.2	124.2	103.2	105.3	135	102.3	120.7	143	386.8	80.9	102
[R].HSEQSSMENVITK.[H]	1xPhospho [S/T]	19	A0A0R0FMH4	A0A0R0FMH4 [4098-4110]		0	1569.66	37.18	62.1	104.5	62.8	93.9	81.7	58.3	101.6	107.9	120.2	112.6	68	115.7	179.8	143.1	156.9	93.6	68.8	99.9	124.4	98.5	74.3	77.4	92.4	101.5
[K].HSELQGQQESYGSVGADKK.[H]	1xPhospho [S13(100)]	6	I1MRX0	I1MRX0 [808-826]	I1MRX0 1xPhospho [S820(100)]	1	2127.93	26.91	53.7	104.4	0	496.6	290.9	377.9	15	374	262	0	0	105.8	23.9	0	49.2	27.7	36.2	29.7	23.3	47.9	28.6	53.1	0	0
[R].NIIHGSDGPETAKDEIK.[L]	1xPhospho [S6(100)]	23	C6T4F9	C6T4F9 [196-212]	C6T4F9 1xPhospho [S201(100)]	1	1903.88	42.71	101.6	128.1	81.9	119.6	74.3	57.7	162.1	0	93.3	134	64.8	0	88.5	145.8	64.1	151.9	162.2	117.8	146.5	110.5	88.7	115	100	91.8
[R].NLILENGLSDSDQGPADTHDQLLQMVMDLR.[F]	1xPhospho [S9(100)]	2	A0A368UHG4	A0A368UHG4 [30-59]	A0A368UHG4 1xPhospho [S38(100)]	0	3418.57		0	0	0	0	0	0	0	0	0	0	0	0	0	0	0	0	0	0	0	0	0	0	0	0
[K].HSDSPVHQDAGQKDPAIPMDEDIK.[S]	1xPhospho [S4(100)]	25	K7LD75	K7LD75 [430-453]	K7LD75 1xPhospho [S433(100)]	1	2710.18	51.37	224.8	197.1	108.5	94	112.4	49.9	193.3	0	156.4	158	120.3	126.2	10.5	98.7	82.9	109.9	85.3	83.3	116.1	73.9	55.2	15.7	62.2	65.4
[R].HSDSPPSFSSTKSEGNVDLQDVLAAAHAAAETAER.[A]	1xPhospho [S/T]	6	I1MNZ8; I1JD91	I1MNZ8 [337-371]; I1JD91 [337-371]		1	3675.66	102.91	0	23.6	0	0	27	25.9	0	1402.9	779.3	89.2	51.9	0	0	0	0	0	0	0	0	0	0	0	0	0
[R].HSDSPPSFSSTK.[S]	1xPhospho [S4(100)]	132	I1MNZ8; I1JD91	I1MNZ8 [337-348]; I1JD91 [337-348]	I1MNZ8 1xPhospho [S340(100)]; I1JD91 1xPhospho [S340(100)]	0	1356.55	28.36	55.9	98.3	80.3	160.2	128.3	82.9	159.7	106	95.4	149.6	86.2	108.3	95.1	89.7	75.2	116.4	81.4	106.8	118	91.4	65.6	74.9	84	90.4
[R].HSDNEEDGDAEPEAEVKK.[A]	1xPhospho [S2(100)]	41	A0A0R0L0Q0	A0A0R0L0Q0 [113-130]	A0A0R0L0Q0 1xPhospho [S114(100)]	1	2078.82	23.63	77.3	130	80.9	91.4	94.7	168	134.6	0	35.9	100.7	86.3	8.3	107.9	201.1	170.2	87.1	116.4	100	110.1	115	82	94.9	96	111.5
[K].SLYLKDEHDHQNHDQEITTPR.[D]	1xPhospho [T19(99.6)]	1	I1MCN4	I1MCN4 [78-98]	I1MCN4 1xPhospho [T96(99.6)]	1	2656.18	34.06	0	224.5	0	613.2	170.8	137.7	367	158.8	210.5	0	0	334.7	182.8	0	0	0	0	0	0	0	0	0	0	0
[K].THLDEHGAEDGSVENADNAESASISAK.[S]	1xPhospho [S23(100)]	13	K7LBC9	K7LBC9 [305-331]	K7LBC9 1xPhospho [S327(100)]	0	2834.17	43.24	90.4	85.2	72.9	157	191.6	147.8	213.4	158.6	139.7	98.7	127.6	217.8	93.7	56	66.6	45.4	30.4	41.6	43.6	85.7	45.3	65.4	45.3	80
[R].SLSLSNKSPTNPNHDSGSK.[GD]	1xPhospho [S8(100)]	19	A0A0R0JAW2; A0A0R0K7Q9	A0A0R0JAW2 [707-725]; A0A0R0K7Q9 [591-609]	A0A0R0JAW2 1xPhospho [S714(100)]; A0A0R0K7Q9 1xPhospho [S598(100)]	1	2049.92	27.56	83.9	107.2	89.5	81.8	76.7	72.1	102.8	155.8	139.4	120.5	58.4	178.4	155.7	183.8	94.5	82.7	95.6	82.3	71.7	87.5	40.1	81.6	80.1	78.2
[R].NGDDDVFSDSDEEETR.[D]	2xPhospho [S8(100); S10(100)]	62	I1J9A2; I1LHA8	I1J9A2 [493-508]; I1LHA8 [494-509]	I1J9A2 2xPhospho [S500(100); S502(100)]; I1LHA8 2xPhospho [S501(100); S503(100)]	0	1989.63	49.98	96.4	94.7	74.9	95	125.4	110	62.7	108.2	94.5	97.8	109.4	177.1	27.3	160.7	99.5	82.8	108.3	122.5	76.8	106.8	87.3	10.5	140.4	130.8
[R].NGDDDVFSDSDEEETRDTQSNK.[A]	2xPhospho [S8(100); S10(100)]	8	I1J9A2	I1J9A2 [493-514]	I1J9A2 2xPhospho [S500(100); S502(100)]	1	2662.93	43.5	83.8	96.8	58.3	72.2	93.4	97.1	57.3	0	0	72.1	70	31.2	57.5	178.4	105	125.3	197.9	163.3	146.1	213.3	121.8	31.1	162.5	165.6
[R].KSKSELEACMAR.[E]	1xCarbamidomethyl [C9]; 1xPhospho [S4(100)]	12	I1KYL0	I1KYL0 [371-382]	I1KYL0 1xPhospho [S374(100)]	2	1489.65	25.35	292.4	321.4	237.4	142.3	93	136.7	184.6	89.4	90.8	315.9	125	112.6	17.2	39.6	25.3	27.7	17	16.4	19	31.3	20.4	5.3	20.1	19.2
[R].NGDDDVFSDSDEEETRDTQSTK.[A]	2xPhospho [S8(100); S10(100)]	9	I1LHA8	I1LHA8 [494-515]	I1LHA8 2xPhospho [S501(100); S503(100)]	1	2649.93	45.21	100.1	103.1	85.2	84.4	97.7	113.4	84.8	75.6	46	130	107.9	106	41	127.3	90.1	110.1	112.1	136.8	107.5	187.9	110.6	0	120.8	121.6
[R].KSHESLSASCFWAEVEELHYK.[T]	1xCarbamidomethyl [C10]; 1xPhospho [S/Y]	13	I1KCL6	I1KCL6 [532-552]		1	2617.14	97.9	186.2	185.5	196.6	166.4	178.1	93.7	243.9	378	319	136.9	289.9	25.7	0	0	0	0	0	0	0	0	0	0	0	0
[R].VLGEDDNPNSPIGR.[G]	1xPhospho [S10(100)]	5	I1M5G5	I1M5G5 [62-75]	I1M5G5 1xPhospho [S71(100)]	0	1562.68	46.96	0	39.5	0	66.4	32	53.3	68.2	22.3	28.3	42.2	40.4	31.3	178.8	157.5	131.6	208.3	176.1	197.3	193	196.6	145.1	95.7	152.3	143.8
[K].NGDGLCHVASEDSCFENPGPPSCSSPLAK.[Q]	3xCarbamidomethyl [C6; C14; C23]; 1xPhospho [S24(98.1)]	1	K7KKI7	K7KKI7 [25-53]	K7KKI7 1xPhospho [S48(98.1)]	0	3169.27	72.96	0	0	0	0	0	0	0	0	0	0	0	0	0	254	0	358.3	445.4	0	230.7	484.2	428.3	0	0	198.9
[R].KSGSWEMSPEVLALAAR.[V]	1xOxidation [M7]; 1xPhospho [S4(99.8)]	24	I1MLE0	I1MLE0 [397-413]	I1MLE0 1xPhospho [S400(99.8)]	1	1927.9	87.22	92.7	135.6	76.1	81.1	144.5	103.8	66.1	34.7	40.8	84.2	96.9	60.6	91.7	124.9	103.7	83.3	115.8	107.9	98.3	116.9	132.4	163.2	117.1	127.8
[R].KSGSWEMSPEVLALAAR.[V]	1xPhospho [S]	43	I1MLE0	I1MLE0 [397-413]		1	1911.9	99.8	118.7	105	95.8	90.3	93.7	115	119.3	271	188.1	71.7	125.9	41.6	70.4	89.9	91	97.4	86.8	66.5	109.6	96.1	86.4	54.2	61.6	54.2
[K].SLSLTGSQPDVTASGATTPGGSSSQGTEATNQVLGK.[R]	1xPhospho [T18(100)]	48	I1KHA5	I1KHA5 [409-444]	I1KHA5 1xPhospho [T426(100)]	0	3471.61	85.75	167.1	159	188.7	225.1	236.1	198.6	177	87.3	90.5	140.3	187.9	67.6	0	11.1	20.9	45.2	45.5	39	63.8	59.8	64.4	37.4	40.7	46.8
[R].KSGSSTPVNNALENGGGAKPL.[-]	2xPhospho [S/T]	33	I1KIL7	I1KIL7 [504-524]		1	2157.96	61.06	99	83.2	91.9	83.8	106	95.6	92.2	17.9	21.8	108.3	98.4	28.4	139.1	181.6	118.8	150.2	146.8	127.3	102.7	106.5	103.1	70.2	117.3	109.7
[R].KSGSSTPVNNALENGGGAKPL.[-]	1xPhospho [S/T]	44	I1KIL7	I1KIL7 [504-524]		1	2077.99	52.42	150.7	128.2	115.6	109.7	80.4	73.1	116.6	0	0	118.5	62	0	132.5	155.7	106.1	128.3	139.9	124.5	100.7	128.7	101.3	71	129.4	127.1
[R].SLSITLGQDCQANITNPALELFR.[R]	1xCarbamidomethyl [C10]; 1xPhospho [S3(99.6)]	12	K7LG44	K7LG44 [226-248]	K7LG44 1xPhospho [S228(99.6)]	0	2641.27	116.98	130.7	42	174.3	35.2	117.9	111.1	107.7	489	339.6	159.2	167.4	525.9	0	0	0	0	0	0	0	0	0	0	0	0
[K].KSGPMLNETFLGLLYPIENYK.[V]	1xOxidation [M5]; 1xPhospho [S/T/Y]	22	I1L653	I1L653 [49-69]		1	2523.22	116.4	37	85.9	45.3	112.4	124.7	153.4	38.1	158.3	181.9	159.6	125.8	405.8	9.2	50.2	111	43.8	54	76.6	38.6	50.6	84.6	105.4	68.7	79.2
[R].KSGSWEMSPEVLALAAR.[V]	2xPhospho [S2(100); S4(100)]	41	I1MLE0	I1MLE0 [397-413]	I1MLE0 2xPhospho [S398(100); S400(100)]	1	1991.87	105.73	83.5	93.3	88.3	53.9	73	24.7	80.6	219.3	802.2	47.6	90.9	20.9	23.6	75.5	85.7	57.6	75.1	64.6	48.8	68.8	80.4	32.8	63.8	45
[K].SETSSSHGGSGIPAPPVPQLPR.[L]	1xPhospho [S/T]	150	I1M7A2	I1M7A2 [873-894]		0	2238.06	82.98	104.1	113.4	83.4	94.3	154.1	115	84.3	49.6	47.3	111.9	130.6	66	80.3	83	108.1	96.2	106.8	102.2	116.6	105.3	118.8	80.9	137.1	110.5
[K].KSPEGEVVDDLFSAYMNLDSFDALNSSGTDDK.[N]	1xOxidation [M16]; 1xPhospho [S2(100)]	8	K7LP48; I1LPW5	K7LP48 [238-269]; I1LPW5 [220-251]	K7LP48 1xPhospho [S239(100)]; I1LPW5 1xPhospho [S221(100)]	1	3562.51	118.39	44.2	42.3	38.3	53.3	69	69.3	78	0	0	51.8	62	110.1	265.4	190.3	146.1	180.1	122.1	186.3	123	85.3	146.7	96.3	157.9	82.2
[K].KSPDMLGPLDENDPDGVDDDEESDEEGGADELESK.[M]	1xOxidation [M5]; 1xPhospho [S23(100)]	79	K7LLB1	K7LLB1 [491-525]	K7LLB1 1xPhospho [S513(100)]	1	3844.49	76.9	61.9	80	71.7	77.2	142.1	164.3	76.7	53.7	63.6	122.6	165.1	123.7	76.1	64.7	110.7	73.2	94	99.7	84.8	88.6	106.7	183.5	109.1	106.3
[K].KSPDMLGPLDENDPDGVDDDEESDEEGGADELESK.[M]	1xPhospho [S23(100)]	83	K7LLB1	K7LLB1 [491-525]	K7LLB1 1xPhospho [S513(100)]	1	3828.5	87.31	152.7	85.9	122.1	89	107.2	75.5	112.8	102.4	116.2	98.4	134.4	109.5	59.1	87.3	121.8	84.2	110	73.2	112.9	117.1	126.7	30.5	84.9	86
[K].KSPDMLGPLDENDPDGIDNDEESDEEGGADELESK.[M]	1xOxidation [M5]; 1xPhospho [S23(100)]	105	I1NGB7	I1NGB7 [490-524]	I1NGB7 1xPhospho [S512(100)]	1	3857.52	79.57	58.6	82.6	93.3	95.7	127.1	172.7	74.3	74.3	86.6	114.5	134	151.3	77.9	80.3	109.7	59.5	79.2	98.3	68.8	83.2	103.4	161.8	87.9	125.2
[K].KSPDMLGPLDENDPDGIDNDEESDEEGGADELESK.[M]	1xPhospho [S23(100)]	115	I1NGB7	I1NGB7 [490-524]	I1NGB7 1xPhospho [S512(100)]	1	3841.53	89.73	131.4	104.9	120.5	112	133.9	85.4	122.7	113.8	122.3	117.6	151.8	99.8	72.6	72.6	126.9	87.3	73.1	88.2	75.2	113.3	85.1	32.4	81	76.1
[K].VLGDEAAGQEADTSSEKGVDGHEASNQVPGGSDSAAENGSQK.[E]	1xPhospho [S25(100)]	20	I1NJ95	I1NJ95 [76-117]	I1NJ95 1xPhospho [S100(100)]	1	4165.77	46.17	124.2	90.4	159.4	128.4	130	114.8	146.8	0	0	133	103	0	132.7	58.5	83	154.6	140	104	127.1	101.5	92.7	76.9	92.9	106
[R].NGAQPSTVNNEIHHVQSAELQAVSLYIPPQHDADTR.[G]	1xPhospho [S/T/Y]	9	C6TP11	C6TP11 [268-303]		0	4016.89	99.57	287.9	245.6	187.9	200.6	76	358.2	270.6	0	211.6	168.3	229.1	0	0	51	0	66.9	0	0	0	0	46.2	0	0	0
[K].KSNQSSNVTNSNLLSPNAVNSSR.[D]	1xPhospho [S15(100)]	29	A0A368UHY2	A0A368UHY2 [4162-4184]	A0A368UHY2 1xPhospho [S4176(100)]	1	2498.16	53.86	33.9	44	41.8	141.1	129.4	119.4	163.5	175.2	149.6	195.5	140.5	136.7	53.5	70.9	32.1	93.3	82.5	77.1	98.3	137.8	85	61.3	69.4	68.3
[K].SETSSSHGGSGIPAPPVPQLPR.[L]	2xPhospho [S10(99.4); S/T]	76	I1M7A2	I1M7A2 [873-894]	I1M7A2 2xPhospho [S882(99.4); S/T]	0	2318.02	92.43	146.5	107.8	101.1	99.4	163.9	131.8	119.4	201.9	189	127.1	173.3	83.9	22.3	47.5	53.1	46.3	57.5	75.3	59.3	70.8	73.4	63.1	89.3	97
[R].KSLVNADGIIEK.[T]	1xPhospho [S2(100)]	43	B3TDK9; I1M599; A0A0R0G554	B3TDK9 [561-572]; I1M599 [561-572]; A0A0R0G554 [558-569]	B3TDK9 1xPhospho [S562(100)]; I1M599 1xPhospho [S562(100)]; A0A0R0G554 1xPhospho [S559(100)]	1	1366.7	54.41	34.5	30.5	28.5	20.1	25	18.6	21	7.8	6.1	29.2	22.3	11.6	198.5	225.5	174.6	166.4	185.5	195.8	207.3	189.5	133.3	120.6	176.5	171.2
[K].KSGPMLNETFLGLLYPIENYK.[V]	1xPhospho [S2(100)]	23	I1L653	I1L653 [49-69]	I1L653 1xPhospho [S50(100)]	1	2507.23	118.15	103.8	122.9	148	111	107.2	59.3	106.7	522.4	329.6	108.4	109.6	0	6.8	44.6	73.8	51.5	45.2	70.9	45.8	51.8	61.1	40.6	49.4	29.6
[K].NGANEPSDPDSQEPR.[R]	1xPhospho [S7(100)]	16	I1J6G7	I1J6G7 [31-45]	I1J6G7 1xPhospho [S37(100)]	0	1692.65	24	83.7	89.3	0	53.9	24.2	158.2	26.7	35.7	34.5	97.9	20.4	46.3	156.2	204.9	151.9	126.8	139.3	81.8	73.5	81	61.6	483.9	103.8	64.7
[K].SETSSSHGGLSGAGAVPVPQLPPLQENVR.[N]	2xPhospho [S/T]	39	K7N1Q0	K7N1Q0 [913-941]		0	3031.39	103.98	82.1	82.2	112.4	108.8	148.6	116.5	96.1	384.3	346.2	84.4	161.1	117.9	9.2	40.4	48.4	40	35.7	50.8	44.4	58.7	69	63.4	48.8	50.5
[R].NGFEHIHTAPPPLPQSPR.[L]	1xPhospho [S16(100)]	180	I1MFV0	I1MFV0 [696-713]	I1MFV0 1xPhospho [S711(100)]	0	2074.99	61.83	126.4	131.7	122.6	141	139.7	121.5	149.5	103	106.7	151.6	161.2	126.2	45.1	74.2	57	83.3	74.4	84.3	60.3	78	77.1	36.6	77.1	71.6
[K].SETPTTPDQSEGTSTLK.[K]	1xPhospho [T6(100)]	12	I1MQD3	I1MQD3 [252-268]	I1MQD3 1xPhospho [T257(100)]	0	1858.8	35.77	0	0	0	0	0	0	0	0	0	0	0	0	245.7	194	179.4	221.6	206.3	242.7	219.3	211.1	128.6	148.2	216	187.1
[K].KSDVDMEETDLNDTNNKLENDSAEIK.[N]	1xPhospho [S22(100)]	8	I1M5U1	I1M5U1 [171-196]	I1M5U1 1xPhospho [S192(100)]	2	3047.3	60.51	76.8	76.3	0	0	0	0	61.3	144.4	0	63.1	51.3	115.6	232.2	225.7	94.4	240.2	181.6	159.9	187.7	131.6	115.5	0	99.3	143.1
[R].KSDLSGSGTPGEDLKER.[Y]	1xPhospho [T9(100)]	15	I1NGX0; K7LL08	I1NGX0 [454-470]; K7LL08 [455-471]	I1NGX0 1xPhospho [T462(100)]; K7LL08 1xPhospho [T463(100)]	2	1855.84	29.92	105.9	129.9	123.6	63.8	49.6	60.5	94.7	0	0	95.3	65.6	0	184.5	177.8	123.4	131.4	122	170.8	144.5	112.9	66.1	119.4	137.3	121.1
[K].KSDESSSNNPASPTPVER.[S]	1xPhospho [S12(100)]	20	K7LLJ2	K7LLJ2 [475-492]	K7LLJ2 1xPhospho [S486(100)]	1	1981.85	25.05	29.1	47.8	0	101.2	100.8	196	47.9	287	253.5	137.3	100.3	233.9	61.1	62.2	105.1	83.5	77.5	71	81.2	69.2	59.9	98.2	39.4	56.8
[R].SLSMEEASPAQVVADSLTEIALGR.[N]	1xPhospho [S/T]	14	I1K5Y7	I1K5Y7 [334-357]		0	2554.21	124.25	160.8	0	360.2	332.2	0	0	132.7	699.6	234.5	254.4	0	225.7	0	0	0	0	0	0	0	0	0	0	0	0
[K].KSDDIIQSGHVSDPGIGK.[A]	1xPhospho [S12(100)]	27	I1K9X7	I1K9X7 [149-166]	I1K9X7 1xPhospho [S160(100)]	1	1932.91	48.13	164.5	167.9	156	172.6	135.1	93.2	179.6	74	83.5	176.6	159.3	79.8	107.9	91.1	37.1	56.8	59.4	53.2	53.5	68.9	59.5	35.9	73.1	61.4
[R].SLSMEEASPAQVVADSLTEIALGR.[N]	1xOxidation [M4]; 1xPhospho [S1(99.4)]	13	I1K5Y7	I1K5Y7 [334-357]	I1K5Y7 1xPhospho [S334(99.4)]	0	2570.21	123.16	150.9	0	105.6	243	186.6	478	113.8	48.3	0	147.2	125.7	202.5	0	71.1	0	0	53.3	0	0	0	0	295.2	74.6	104.4
[K].KSDATPSVSAPTQGAELSKPETDELPKSPSVK.[T]	1xPhospho [S28(99.5)]	12	A0A0R0ESN9	A0A0R0ESN9 [602-633]	A0A0R0ESN9 1xPhospho [S629(99.5)]	2	3361.64	64.44	0	29.9	50	224.5	176.5	226.2	159.4	273.7	256.7	66.9	55.4	44.2	86.7	90.4	0	120.9	137.4	103.7	86.4	98.7	59.3	0	52.8	0
[R].KSCLQSDAVGLFSPTCNLK.[Q]	2xCarbamidomethyl [C3; C16]; 1xPhospho [S/T]	2	K7KTN3	K7KTN3 [1359-1377]		1	2205.01	83.71	82.6	128.4	84	407.7	595.7	905.2	196.4	0	0	0	0	0	0	0	0	0	0	0	0	0	0	0	0	0
[K].KSAVLEESDEDDDKDAVSAAK.[S]	1xPhospho [S8(100)]	62	I1KFH0	I1KFH0 [120-140]	I1KFH0 1xPhospho [S127(100)]	2	2302	36.06	119.6	123.2	94.2	83.6	62.8	57.4	109.9	69.1	74	109.1	71	82.3	126.1	135	107.3	122.5	96.9	130.8	134.4	142.5	58.9	83.3	110	96.1
[K].NGGTDGSFDQEDESEEEDKRE.[-]	1xPhospho [S14(100)]	46	I1MDR1	I1MDR1 [496-516]	I1MDR1 1xPhospho [S509(100)]	2	2452.89	29.32	103	115.8	91.4	134.9	95.5	70	95.1	91.1	109.6	110.7	80.6	128.4	141.4	153.4	96.4	111.9	94.2	93.8	90.8	89.3	65.1	62.2	89.3	86
[K].KSDATPSVSVPAQGAAAQGIELSKPETDEQPKSPSVK.[T]	1xPhospho [S33(99.4)]	80	K7LM31	K7LM31 [604-640]	K7LM31 1xPhospho [S636(99.4)]	2	3814.87	69.77	66.7	79.7	66.1	196.3	231	147.5	125.7	81	75.2	104.8	127.1	54.1	50.7	85.4	25.1	127.1	119.9	113.2	88.6	113.4	101.3	24.2	103	92.7
[R].KSEMMSTLFSNGSQGSPSNIR.[Q]	1xPhospho [S16(99.7)]	4	I1JBB8	I1JBB8 [313-333]	I1JBB8 1xPhospho [S328(99.7)]	1	2338.02	74.94	100.8	82.9	57.3	99.3	89.9	46.4	80	356.9	200.9	41.3	64.6	0	75.1	154.9	32.2	139.9	106	111.8	107.9	146.1	114.5	0	89.8	101.5
[K].KSGGIASLVSPCPVTPAVLPTPILSPSR.[E]	1xCarbamidomethyl [C12]; 2xPhospho [S10(100); S25(99.6)]	10	I1NJ98; A0A0R0I148	I1NJ98 [180-207]; A0A0R0I148 [170-197]	I1NJ98 2xPhospho [S189(100); S204(99.6)]; A0A0R0I148 2xPhospho [S179(100); S194(99.6)]	1	2961.49	114.27	197.3	231.4	191.8	191.5	218.7	176.5	189.1	0	0	185.9	193.4	499.7	0	0	0	0	0	0	0	39.3	0	0	85.5	0
[K].KSGGIASLVSPCPVTPAVLPTPILSPSR.[E]	1xCarbamidomethyl [C12]; 1xPhospho [S25(99.7)]	23	I1NJ98; A0A0R0I148	I1NJ98 [180-207]; A0A0R0I148 [170-197]	I1NJ98 1xPhospho [S204(99.7)]; A0A0R0I148 1xPhospho [S194(99.7)]	1	2881.53	109.95	245.7	205.1	303.7	146.6	173.4	237.2	106.7	0	0	152.9	200.6	0	45.8	47	71.1	34.7	39.6	33.9	48.2	63.6	65.5	69.1	55.3	54.5
[K].SETSSSHGGLSGAGAVPVPQLPPLQENVR.[N]	1xPhospho [S/T]	82	K7N1Q0	K7N1Q0 [913-941]		0	2951.43	99.27	111.3	112.3	117.2	99.5	136.1	157.2	110.4	103.7	75.4	105.1	195.7	15.3	84.4	73.8	87.3	91.1	81	84	102.6	90.6	102.1	99.9	78.8	85.2
[R].KSGAANSTGTGNTAAPSPTSSPSTHTPGDGLNTASSMQHVQK.[S]	2xPhospho [S20(97.3); S/T]	4	K7MSV4	K7MSV4 [374-415]	K7MSV4 2xPhospho [S393(97.3); S/T]	1	4197.82	50.68	0	0	0	0	0	0	0	0	0	0	0	0	0	0	0	676.1	518.1	186.3	527.5	492	0	0	0	0
[R].NGFELVHSASPPLPQSPR.[L]	2xPhospho [S10(100); S16(100)]	37	I1L069	I1L069 [698-715]	I1L069 2xPhospho [S707(100); S713(100)]	0	2092.93	84.92	221.7	208.1	188.2	129.8	183.6	155.1	106.6	6.8	0	156.8	193.3	0	77.7	74.2	85.5	58.1	57.6	61.1	61.7	77.4	93.4	57.8	65.2	80.1
[R].NGFELVHSASPPLPQSPRLSPK.[L]	2xPhospho [S16(100); S20(100)]	12	I1L069	I1L069 [698-719]	I1L069 2xPhospho [S713(100); S717(100)]	1	2518.19	91.29	42.4	48	42.5	116.3	107.1	92.8	111	418.4	405.2	100.8	149.8	377.5	0	35.5	6.8	43.7	37.6	27.7	29.3	59.7	69.9	14.2	31.8	32
[R].KSFDEDEFSNKPVIVNKPTK.[V]	1xPhospho [S2(100)]	5	I1MK89	I1MK89 [364-383]	I1MK89 1xPhospho [S365(100)]	1	2402.16	52.83	102.8	0	44.4	26.6	37.6	63.8	42.1	560.9	546.2	131.3	78.1	652.6	0	0	0	47.3	0	9.8	0	34.3	0	0	0	22.2
[R].NGFELVHSASPPLPQSPRLSPK.[L]	3xPhospho [S16(100); S20(100); S]	26	I1L069	I1L069 [698-719]	I1L069 3xPhospho [S713(100); S717(100); S]	1	2598.16	95.14	110.1	128.6	83	94.7	163.9	165	163.4	338.5	28.4	206.4	286.4	40.7	28.2	59.7	46.9	44.1	49.9	47.9	42.6	51.5	64	44.9	52.9	58.4
[K].TSYSSDEPASGGGYEGGYK.[K]	1xPhospho [S5(100)]	13	Q2TUW1	Q2TUW1 [64-82]	Q2TUW1 1xPhospho [S68(100)]	0	1991.75	42.84	0	0	0	0	0	0	0	0	0	0	0	0	195.5	255.1	255.6	145.7	191.8	239	147.7	166.3	117.3	190.5	209.4	286.1
[R].KSETSPSPAPQFTTTNFIPIPAAAAPK.[T]	1xPhospho [S5(99.2)]	53	K7LKW0	K7LKW0 [9-35]	K7LKW0 1xPhospho [S13(99.2)]	1	2849.41	103.09	147.5	153.1	159.1	146.6	191.4	172.5	168.6	0	157.3	129	154.2	0	62.2	57.1	65.7	70.9	57.2	70.8	67.7	69	84.7	63.2	69.8	82.6
[K].NGFVQSVSAAIWR.[S]	1xPhospho [S8(100)]	5	D3G9M7; A0A0R0HX26	D3G9M7 [13-25]; A0A0R0HX26 [13-25]	D3G9M7 1xPhospho [S20(100)]; A0A0R0HX26 1xPhospho [S20(100)]	0	1514.72	97	198.5	165.7	210.5	171.2	146	122.7	146.2	0	89.9	96.1	158.2	2.4	111.1	96	133.5	83.3	66.4	83.3	107.1	52.1	77.4	0	50.1	32.3
[R].KSEPYGEEPSGENEEEAEMR.[Y]	1xOxidation [M19]; 1xPhospho [S10(100)]	15	I1ND23	I1ND23 [243-262]	I1ND23 1xPhospho [S252(100)]	1	2392.91	32.38	96.7	111.7	138.5	161.4	126.6	192	162.5	0	0	173.5	120.3	0	95	69.3	61.2	65.3	104.5	93.7	85.6	103.7	84.8	115.6	109.1	129
[R].KSEPYGEEPSGENEEEAEMR.[Y]	1xPhospho [S10(100)]	12	I1ND23	I1ND23 [243-262]	I1ND23 1xPhospho [S252(100)]	1	2376.92	41.07	0	167.8	0	155.1	0	50.3	219.3	0	0	200.8	109.7	0	181.3	180.1	127	133.4	102.7	110	178.9	146.9	86.3	41.3	113.8	95.4
[K].TSYSSDEPASGGGYEGGYKK.[T]	1xPhospho [S5(99.4)]	16	Q2TUW1	Q2TUW1 [64-83]	Q2TUW1 1xPhospho [S68(99.4)]	1	2119.85	34.46	0	0	0	0	55.3	0	0	0	9.9	0	0	0	277.6	246.1	256.6	174.2	164.3	215.8	202.8	141.3	94.4	163.3	229.2	169.4
[K].VLGSKSPQSSGLSSWLHSVANR.[Q]	1xPhospho [S6(100)]	1	I1KJ44	I1KJ44 [41-62]	I1KJ44 1xPhospho [S46(100)]	1	2377.17	90.33	181.6	230.1	135.7	192.9	265.6	145.4	270.8	0	0	165.4	213.7	0	0	81.1	0	55.6	68.9	98.2	0	117.1	112.1	0	0	66
[K].SLSLSAGSEPASPTSK.[K]	1xPhospho [S12(99.7)]	27	I1KUB5	I1KUB5 [238-253]	I1KUB5 1xPhospho [S249(99.7)]	0	1598.73	49.27	24.9	28.2	26.9	25.9	23.2	18.7	26	0	0	23.2	19.1	0	234.8	180.9	115.1	222.6	211.6	178.6	211.7	207.5	149.1	114.7	183.4	174
[K].KSPIPAAAQSPALISHGGKPDLEDEYKESEVALR.[Q]	1xPhospho [S2(100)]	21	I1K2W4	I1K2W4 [26-59]	I1K2W4 1xPhospho [S27(100)]	2	3683.83	83.49	181.9	180.3	191	175.9	233.5	128.5	135.6	48.8	52.9	205	240.2	19.3	0	85.9	32.6	18	38.6	71.6	11.4	77.8	45.9	13.4	98.4	113.6
[R].TTASPPSPLTLPPSQLMAEPNIPQQPDPK.[T]	1xOxidation [M17]; 1xPhospho [T/S]	73	I1NCP4	I1NCP4 [121-149]		0	3148.53	98.47	82.4	70.4	139.6	90.4	170.4	342.1	99.3	0	171.6	105.1	218.4	106.8	88.4	53.7	57.2	38.7	58.4	68.8	41.3	33	77.3	142.2	68.4	76.1
[K].KSSNVEENTSDESPVALDSQEFDNLSLVWGKPR.[Q]	1xPhospho [S13(100)]	1	I1LZQ3	I1LZQ3 [290-322]	I1LZQ3 1xPhospho [S302(100)]	1	3757.72	103.38	93.7	96.8	0	0	0	246.3	398.7	0	0	0	0	0	702.5	333.2	0	0	0	0	528.8	0	0	0	0	0
[R].KSSNENSDTEEDFWMPPAGDR.[W]	2xPhospho [S7(98.8); T9(98.8)]	14	I1MKC3	I1MKC3 [195-215]	I1MKC3 2xPhospho [S201(98.8); T203(98.8)]	1	2571.94	82.1	119.6	97.3	134.7	135.8	127.2	0	183.2	186.8	163.5	93.3	149.1	133.7	0	111.8	111.6	75.7	50.4	55.4	94.1	128.1	94.6	0	87.9	66.4
[R].TTASPPSPLTLPPSQLMAEPNIPQQPDPK.[T]	1xPhospho [S7(98.7)]	108	I1NCP4	I1NCP4 [121-149]	I1NCP4 1xPhospho [S127(98.7)]	0	3132.53	104.24	162.8	101	178.9	108.5	107.6	77.1	116.1	144.3	181.3	53.6	103.7	28.3	195.2	60.4	86.1	104.1	74.9	120	69.7	72.7	112.3	0	58.2	83.2
[K].SETSSSHGGSGMPAPPVPQLPR.[L]	2xPhospho [T/S]	96	I1JIR2	I1JIR2 [873-894]		0	2335.98	86.91	146.7	122.8	114.7	193.6	143	103.8	113.3	136.4	121.3	132.4	192.3	126.5	25.2	57.4	61.2	53.3	65.4	59.6	77.3	86.2	85.9	21.6	81.8	78.1
[R].KSSLSSNSPDILSVNQLLQSVLETAR.[Q]	1xPhospho [S8(98.5)]	18	I1LJQ5	I1LJQ5 [845-870]	I1LJQ5 1xPhospho [S852(98.5)]	1	2866.46	121.39	0	0	0	0	0	0	2400	0	0	0	0	0	0	0	0	0	0	0	0	0	0	0	0	0
[R].KSSLPMIMLSGSEQYSEVTR.[S]	2xOxidation [M6; M8]; 1xPhospho [S3(99.7)]	7	A0A0R0EAZ4	A0A0R0EAZ4 [689-708]	A0A0R0EAZ4 1xPhospho [S691(99.7)]	1	2355.06	79.64	99.1	144.7	115.4	241	346.1	861.4	140.3	0	0	92.4	163.2	73.3	0	0	0	0	0	0	0	0	0	76.7	24.5	22.1
[R].KSSLPMIMLSGSEQYSEVTR.[S]	1xOxidation [M]; 1xPhospho [S3(99.7)]	40	A0A0R0EAZ4	A0A0R0EAZ4 [689-708]	A0A0R0EAZ4 1xPhospho [S691(99.7)]	1	2339.07	87.72	167	159.4	161	287.1	327.5	338.4	209.3	105.1	103.5	125.5	150.1	80.3	0	0	0	0	0	0	39	35	76.9	0	0	34.7
[R].KSSLPMIMLSGSEQYSEVTR.[S]	1xPhospho [S/Y/T]	22	A0A0R0EAZ4	A0A0R0EAZ4 [689-708]		1	2323.07	95.6	289.6	223.5	233.9	264.2	214.9	186.3	220	170	24.8	84.6	157.9	15.2	23.8	36	24.7	37.1	27.5	32.5	43.5	33.2	40.4	8.9	0	7.3
[R].KSSGVADYESSDDER.[H]	2xPhospho [S10(100); S11(100)]	5	A0A0R0FD25	A0A0R0FD25 [802-816]	A0A0R0FD25 2xPhospho [S811(100); S812(100)]	1	1804.63	25.71	37	79.2	25.6	30.8	49.4	121.6	50.2	82.6	66.5	82.2	42.5	68.7	32.1	127.2	123.4	68.4	99.7	63.3	53.3	106.8	52.4	781	83.1	73
[K].VIGADDSDADEEER.[S]	1xPhospho [S7(100)]	28	I1K8N3	I1K8N3 [683-696]	I1K8N3 1xPhospho [S689(100)]	0	1600.6	30.06	82.8	81.9	82.3	0	82.9	58.9	93.1	4.1	118.2	82.7	82.5	172.6	177.3	164.6	139	107	92.6	97.2	108	111.6	85	151.1	111.3	113.5
[R].KSSGSGPIALQPTGLITSGPVGSR.[R]	2xPhospho [T17(99.4); S/T]	12	I1KZX8; I1MFM1	I1KZX8 [91-114]; I1MFM1 [91-114]	I1KZX8 2xPhospho [T107(99.4); S/T]; I1MFM1 2xPhospho [T107(99.4); S/T]	1	2427.17	96.03	90.1	86.1	70	27.2	119.6	59	37.6	102.1	55.7	93.1	134.8	0	83.4	138.2	126.2	127.9	143.8	106.3	94.7	142.3	146.8	119.4	142.2	153.5
[R].KSSNENSDTEDEDFWMPPAGDR.[W]	2xPhospho [S7(99.5); T9(98.4)]	25	I1MLS5	I1MLS5 [196-217]	I1MLS5 2xPhospho [S202(99.5); T204(98.4)]	1	2686.96	83.55	120.2	147.3	97.9	124.5	110.1	38.9	153	175.5	168.4	80.8	202	150.9	0	108.9	37.6	52.8	88.6	60	89.1	121.3	117.7	0	89.3	65.2
[R].KSSSPSLVTCQTSNHISSQHK.[R]	1xCarbamidomethyl [C10]; 1xPhospho [S2(99.1)]	31	I1JXQ9; A0A0R0JHR5	I1JXQ9 [195-215]; A0A0R0JHR5 [195-215]	I1JXQ9 1xPhospho [S196(99.1)]; A0A0R0JHR5 1xPhospho [S196(99.1)]	1	2393.09	29.59	190.2	271.5	175.9	165.7	106.7	67.4	222.9	0	0	276.7	117.2	0	66.1	105.6	67.7	60.5	65.4	81.9	67.4	76.1	33.5	43.6	66	72
[R].NFSLSDLTADFSQSSDILETYSR.[S]	1xPhospho [S3(100)]	16	K7KEQ6	K7KEQ6 [275-297]	K7KEQ6 1xPhospho [S277(100)]	0	2676.17	120.36	82.2	79.7	134.6	154.3	129.4	203.4	263.3	174	230	195.4	129.3	435.9	0	0	53.6	0	12.9	25.1	0	0	20.6	0	24.7	51.6
[R].KSSTFSDEKPESSTKPSPVR.[Q]	1xPhospho [T4(98.7)]	5	I1JEC0	I1JEC0 [130-149]	I1JEC0 1xPhospho [T133(98.7)]	1	2274.06	27.23	271.1	156.3	263.3	205.2	123	318	98.7	36.8	32.9	166.9	170.4	51.9	13.6	91.6	54.4	0	10.4	83.3	76.1	32.9	0	32.5	83.5	27.4
[K].KSTSSPSPSPPVALPLLPHR.[K]	1xPhospho [S/T]	76	I1M1T8	I1M1T8 [126-145]		1	2148.12	87.95	122	114.7	92.2	75	119.3	117.3	100.1	87	65.8	116.3	159.7	120.3	44.2	93.8	76.4	98.3	90.8	93	82.2	100.2	128.6	85.5	115.9	101.2
[K].KSTSPPSPSPPVALPLLPHR.[K]	3xPhospho [S/T]	21	A0A0R0G6P9	A0A0R0G6P9 [127-146]		1	2318.07	104.76	136.2	97.4	103.5	178.4	173.9	142.9	121.8	35.5	40.5	154.5	212.7	0	76.3	46.1	45.6	22.2	67.3	100.6	78.9	79.7	88	101	122.1	174.8
[K].KSTSPPSPSPPVALPLLPHR.[K]	2xPhospho [S4(99); S7(99.5)]	8	A0A0R0G6P9	A0A0R0G6P9 [127-146]	A0A0R0G6P9 2xPhospho [S130(99); S133(99.5)]	1	2238.11	97.99	18.2	36.8	24.1	23.8	43.8	24	25.9	1230	756.9	50.6	55.1	90.7	0	0	0	0	0	0	3.4	0	0	0	0	16.6
[K].KSTSPPSPSPPVALPLLPHR.[K]	1xPhospho [S/T]	8	A0A0R0G6P9	A0A0R0G6P9 [127-146]		1	2158.14	90.82	8.7	22.5	22.6	45.5	31	20.4	66.8	431.9	406	15.4	8.5	612.1	45.3	117.7	65.1	67.6	50.3	75.3	50	49.9	74.4	60.3	10	42.6
[R].SLSKSPEGYLPTAPMCYAVISDPEKVENPDIR.[S]	1xCarbamidomethyl [C16]; 1xOxidation [M15]; 1xPhospho [S/Y/T]	13	K7KZK1	K7KZK1 [36-67]		2	3659.7	97.84	0	0	0	137.8	245.5	0	0	0	0	0	0	0	0	0	0	109.2	0	0	0	0	313	904.2	325.6	364.8
[K].KSTPSTPLSATQGPFATVSDEER.[Q]	2xPhospho [S5(99.6); S/T]	5	I1JV14	I1JV14 [66-88]	I1JV14 2xPhospho [S70(99.6); S/T]	1	2566.11	82.51	0	55.3	0	0	148	101.9	162.9	811.2	614.5	70.5	128	271.3	0	36.5	0	0	0	0	0	0	0	0	0	0
[K].KSTPSTPLSATQGPFATVSDEER.[Q]	1xPhospho [S/T]	73	I1JV14	I1JV14 [66-88]		1	2486.14	74.53	106.3	89	60.2	182.5	187.1	205.4	168	220	229.9	149.8	154.4	193.1	43.5	26.8	35.9	35.6	33	46.3	36.7	39.5	49.5	24.1	44.8	39
[K].KSTGNSNPFEQWDPHDSNSSIPQLK.[G]	2xPhospho [S17(99.7); S/T]	13	K7MB08	K7MB08 [606-630]	K7MB08 2xPhospho [S622(99.7); S/T]	1	2973.25	91.49	152.5	287.1	238.6	210.3	317.5	134.4	312.2	0	0	290.3	437.5	0	0	0	0	19.5	0	0	0	0	0	0	0	0
[K].KSTGNSNPFEQWDPHDSNSSIPQLK.[G]	1xPhospho [S/T]	8	K7MB08	K7MB08 [606-630]		1	2893.28	83.61	50.6	201.7	83.6	133	128.5	129.9	123	344.3	503.6	129	167.2	405.6	0	0	0	0	0	0	0	0	0	0	0	0
[K].KSTEHVPDSSSSENPFYAGGGNESPTIEK.[H]	1xPhospho [S24(100)]	64	I1MNZ8	I1MNZ8 [394-422]	I1MNZ8 1xPhospho [S417(100)]	1	3131.35	58.45	61.9	80.2	76.3	143.8	157.4	141.3	149	131.1	113.1	131.2	118.7	99.3	58	71.7	76.5	115.9	88.2	82.6	105.3	99.6	100.2	52.9	72.6	73
[R].TTASPPSPLTLPPSQLMAEPNIPQQPDPK.[T]	1xOxidation [M17]; 2xPhospho [S7(100); T/S]	118	I1NCP4	I1NCP4 [121-149]	I1NCP4 2xPhospho [S127(100); T/S]	0	3228.49	101.34	83.7	87.2	79.4	91.6	153.5	195.2	91.8	253.3	141.3	106.3	156	96.2	69.9	61.4	63	71.6	71.2	72.2	56	74.9	79.6	85.2	78.4	81.4
[R].TTASPPSPLTLPPSQLMAEPNIPQQPDPK.[T]	2xPhospho [S7(100); T/S]	95	I1NCP4	I1NCP4 [121-149]	I1NCP4 2xPhospho [S127(100); T/S]	0	3212.5	107.69	80.9	72.5	65.3	76.8	74.6	51.7	92.5	1151	175.6	57.7	94.9	23.5	32.5	42.1	43.9	38.7	33.7	31.3	35.7	33	38.5	1	32.6	19.9
[R].KSTAASYGGGAGSVGGGGSDDR.[F]	1xPhospho [S13(100)]	2	I1JUC2	I1JUC2 [158-179]	I1JUC2 1xPhospho [S170(100)]	1	1993.82		0	0	0	0	0	0	0	0	0	0	0	0	0	0	0	0	0	0	0	0	0	0	0	0
[R].KSSTPTPSEVQLSPK.[-]	1xPhospho [S13(100)]	24	I1N333	I1N333 [421-435]	I1N333 1xPhospho [S433(100)]	1	1665.81	44.09	0	0	0	0	5.4	0	19.7	0	0	0	0	0	213.6	232.1	83.6	235.5	236	225.2	197.9	221.1	163	93.1	251.2	222.8
[R].KSSGSGPIALQPTGLITSGPVGSR.[R]	1xPhospho [S/T]	58	I1KZX8; I1MFM1	I1KZX8 [91-114]; I1MFM1 [91-114]		1	2347.2	92.66	125.2	106.3	103.5	58.6	126	107.9	78.2	104.9	115.7	84.1	78.2	20.4	125.5	128.4	108.3	96.3	101.6	119	101.7	95.6	109.3	82.9	121.4	100.8
[K].SETSSSHGGSGMPAPPVPQLPR.[L]	1xPhospho [T/S]	124	I1JIR2	I1JIR2 [873-894]		0	2256.01	77.65	159.6	113.2	104.3	108.2	136.6	96.9	119.6	25	22.6	112.6	161.7	23.5	111.8	88.6	101.9	132.4	75.3	111.3	113.6	127.3	122.4	19.5	119	93.1
[R].SISLEDKHDKGDTSPHINFDER.[N]	3xPhospho [S1(100); S3(100); T/S]	96	I1KS76	I1KS76 [809-830]	I1KS76 3xPhospho [S809(100); S811(100); T/S]	2	2780.1	63.84	139.3	191.5	149.5	150.7	149.5	132.5	197.1	215.9	224	182.3	188.3	239.3	0	23.9	7.8	7.8	17.1	15.4	15.3	40.1	32.6	7.5	39.9	32.8
[K].KSSGPQSGGVTPVGR.[Q]	1xPhospho [S3(100)]	53	A0A368UHT5; I1KGQ1	A0A368UHT5 [131-145]; I1KGQ1 [130-144]	A0A368UHT5 1xPhospho [S133(100)]; I1KGQ1 1xPhospho [S132(100)]	1	1493.71	25.1	83.9	151.5	71.8	69.1	70.2	148.2	37.7	41.5	39.4	97.5	72.5	60.9	193.9	187.5	186.6	119.3	111.6	118.6	114	86.5	55.1	131.4	69.4	81.8
[K].NFVEDSEDDEDNKPLSFR.[L]	1xPhospho [S6(100)]	191	I1LP26; I1L5G9	I1LP26 [137-154]; I1L5G9 [137-154]	I1LP26 1xPhospho [S142(100)]; I1L5G9 1xPhospho [S142(100)]	0	2235.91	69.28	117.7	118.8	97.7	103.5	130.2	107.2	101	48.2	59.3	94.4	120.2	83.2	95.6	113.3	93.3	99.5	121.6	101.6	97.6	106.7	135.7	67.9	91.4	94.4
[K].THLDEHVAEDGSVENADNVESASISAK.[S]	2xPhospho [S12(100); S23(100)]	5	K7MB15	K7MB15 [312-338]	K7MB15 2xPhospho [S323(100); S334(100)]	0	2984.22	58	74.7	135.2	105	142.6	85.4	64.5	108	57.3	0	134.3	61.9	580.2	92.4	100	34.5	63.9	83	74.3	86.1	91.6	0	66.4	93.2	65.8
[R].KSPTPPLQPQPHQFQQK.[S]	1xPhospho [S2(100)]	22	K7LD90	K7LD90 [328-344]	K7LD90 1xPhospho [S329(100)]	1	2066.02	41.6	122.1	127.1	99.3	77.7	72.5	50.1	115.5	28.7	30.6	113.5	77.6	30.8	141.3	205	98.6	146.7	110.9	130.3	122.8	119.2	77.7	68.7	112.7	120.5
[K].THLDEHVAEDGSVENADNVESASISAK.[S]	1xPhospho [S23(100)]	19	K7MB15	K7MB15 [312-338]	K7MB15 1xPhospho [S334(100)]	0	2904.25	56.12	167.3	177.1	170.4	175.9	104	90.9	218	38.6	67.9	181.3	91.1	107.5	93.3	87.2	34.2	78.7	61.4	47.3	79.3	80.5	43.4	79.1	63.6	62
[K].KSPSYDFEQELLPVVLR.[S]	1xPhospho [S/Y]	14	I1MH41	I1MH41 [117-133]		1	2100.04	109.39	49.9	55.7	45.9	40.9	49	76.4	44.3	480.5	738.9	58.5	60.6	671.8	0	5.4	7.7	0	0	2.8	0	4.6	0	0	0	7
[R].KSPSLLDLIQMR.[L]	1xPhospho [S4(100)]	44	I1KGQ7; K7L837	I1KGQ7 [71-82]; K7L837 [72-83]	I1KGQ7 1xPhospho [S74(100)]; K7L837 1xPhospho [S75(100)]	1	1480.76	102.03	152.2	92	148.3	58.7	47.1	38.8	113.6	106.9	107.8	139.2	121.1	12	77.5	109.9	95.3	110.8	120.4	108.3	114.2	116.2	130.4	44.7	123.9	110.8
[K].KSPVAEMELKK.[I]	1xPhospho [S2(100)]	6	I1JIY2	I1JIY2 [490-500]	I1JIY2 1xPhospho [S491(100)]	2	1339.67	30.69	292.6	267.7	164.3	162.6	72	72.8	294	0	0	205.5	75.7	0	100	194.5	0	0	125.6	66.5	99.6	81.5	0	0	61.3	63.9
[K].VLGDEAAEQEADASSEK.[G]	1xPhospho [S15(100)]	71	K7LM54	K7LM54 [77-93]	K7LM54 1xPhospho [S91(100)]	0	1828.75	37.96	121.7	120.1	162.9	152.4	105.7	97.7	124.3	89.5	101.7	134.7	88.8	144.2	114.5	118.5	101.5	74	64.8	84.3	70.6	64	44.4	68.5	75.2	75.9
[R].KSPRPSATPPDKQPPR.[A]	1xPhospho [S2(100)]	19	I1LJ28	I1LJ28 [64-79]	I1LJ28 1xPhospho [S65(100)]	2	1838.93	21.52	60.8	100.5	29.3	313.3	227.8	370.5	390.2	0	0	87.3	95.8	0	60.9	72.8	43.1	59	61.3	77.2	96.1	96.6	32.6	30.3	41.6	52.9
[R].KSPRPSATPLDK.[Q]	1xPhospho [S2(100)]	26	I1LP66	I1LP66 [64-75]	I1LP66 1xPhospho [S65(100)]	1	1376.69	23.02	45.1	80	33.6	172.4	190	262.1	193.1	155.4	131.3	70.9	65.3	63.4	52.5	96.7	67.6	89.9	91.2	113.1	106.3	97.1	60.8	57.5	55.9	48.9
[R].KSPQQGIEVQAGER.[L]	1xPhospho [S2(100)]	82	I1K728	I1K728 [1004-1017]	I1K728 1xPhospho [S1005(100)]	1	1606.76	30.68	72.3	122.7	65.6	81.5	76.9	57.6	94.2	46.5	55.8	85.1	75.2	149.8	130	152	126.3	122.5	123.7	123.2	123.8	125	77.4	113	104.7	95.3
[R].KSPQQGIEGQVGER.[L]	1xPhospho [S2(100)]	68	A0A0R0K9H0	A0A0R0K9H0 [942-955]	A0A0R0K9H0 1xPhospho [S943(100)]	1	1592.74	29.99	74.3	94.1	56.4	12.6	60.9	47	61.8	47.3	46.2	74.7	76.1	65.6	169.9	182.9	138.9	128	153.6	150.4	153.1	145.2	91.2	119.4	120.8	129.6
[K].VLGDEAAEQEADASSEKGVDGHEASNQVPGGSDSAAEHGSQK.[E]	1xPhospho [S]	78	K7LM54	K7LM54 [77-118]		1	4230.8	46.49	103.1	111	132.7	129.1	98.9	117.7	120.6	37.7	33.7	123.3	98.6	47.5	105.9	122.6	88	143.7	123.5	120.5	81.8	94.9	90.1	66.3	101.4	107.3
[K].VLGDEAAGQEADTSSEK.[G]	1xPhospho [S15(100)]	29	I1NJ95	I1NJ95 [76-92]	I1NJ95 1xPhospho [S90(100)]	0	1786.74	31.86	96.6	121.8	164.3	139	77.5	119.6	100.3	100.4	119.8	123.5	89.9	179.7	100.8	105.4	102.7	85.8	88.4	84.5	67.7	71.5	58.1	51.1	67.8	83.9
[R].KSPSLLDLIQMK.[L]	1xPhospho [S4(100)]	14	I1KDG3; I1JWD7; A0A0R0FJ58	I1KDG3 [82-93]; I1JWD7 [79-90]; A0A0R0FJ58 [80-91]	I1KDG3 1xPhospho [S85(100)]; I1JWD7 1xPhospho [S82(100)]; A0A0R0FJ58 1xPhospho [S83(100)]	1	1452.75	101	103.8	80.4	131.4	85.6	66.9	86.5	156.3	181.6	170.3	92	107.8	38	70.7	72.8	97.2	122.6	98.6	106.4	125.6	105.6	118.6	0	91.6	89.8
[K].KSPVAEMELKK.[I]	1xOxidation [M7]; 1xPhospho [S2(100)]	8	I1JIY2	I1JIY2 [490-500]	I1JIY2 1xPhospho [S491(100)]	2	1355.66	21.58	86.1	116.9	85.2	284.9	158.8	412.2	183.4	0	0	179	130.8	0	56.1	74.4	113.9	0	44	68	0	48.7	35	196.6	57.4	68.5
[K].SETSSSHGGSGMPAPPVPQLPR.[L]	1xOxidation [M12]; 1xPhospho [S/T]	125	I1JIR2	I1JIR2 [873-894]		0	2272.01	63.89	67.7	160.8	136.7	132.3	185.9	196.4	116.6	36.2	37.8	109.7	93.4	83.2	79.1	78.1	70.7	67.5	73.1	87.5	61.3	66.8	75.3	203.2	86	94.8
[K].THLEEASDIGPAVVPVNSDDDR.[KN]	1xPhospho [S18(100)]	49	C6TI28	C6TI28 [283-304]	C6TI28 1xPhospho [S300(100)]	0	2416.07	73.1	115.3	110.4	111.7	117.4	162	145.6	106.1	94.3	97.5	103.4	129	133.1	58.8	86.6	88.5	82.9	77.1	61.7	74.8	102.7	86.1	72.7	87.1	95.1
[K].KSSGNSLGVGHSSAQLVGSR.[K]	1xPhospho [S19(100)]	3	K7MV36	K7MV36 [1490-1509]	K7MV36 1xPhospho [S1508(100)]	1	2007.96	36.84	176.1	140.2	171.9	98.1	57.6	32.5	106.6	68.3	37.9	140.9	55.3	70	123.6	132.1	73.5	97.3	139.2	97.1	91	110.2	55.9	76.5	110.9	137.2
[R].KSSFYAWSNPK.[S]	1xPhospho [S3(100)]	35	A0A0R0FQU8	A0A0R0FQU8 [228-238]	A0A0R0FQU8 1xPhospho [S230(100)]	1	1394.61	49.35	265.6	219.3	258.5	192.8	118	56.9	220.1	44.9	47.9	224.6	120.5	43.7	62.7	67.5	43.5	42.8	36.4	38.6	55	38.5	33.4	85.1	32.2	51.4
[K].KSSEDSDDDVPLAK.[K]	2xPhospho [S3(100); S6(100)]	41	I1LP26; I1L5G9	I1LP26 [171-184]; I1L5G9 [171-184]	I1LP26 2xPhospho [S173(100); S176(100)]; I1L5G9 2xPhospho [S173(100); S176(100)]	1	1665.63	36.74	87.9	125	66	89	75.4	85.4	73	90	98.9	93.2	100.7	132.4	69.7	149.6	124.7	119.2	120	117	110.4	107.4	68.7	98.2	103.2	95.1
[K].KSSEDSDDDVPLAK.[K]	1xPhospho [S6(100)]	76	I1LP26; I1L5G9	I1LP26 [171-184]; I1L5G9 [171-184]	I1LP26 1xPhospho [S176(100)]; I1L5G9 1xPhospho [S176(100)]	1	1585.66	30.91	62.6	107.8	83.9	83.2	64.5	65.5	90.1	93.6	115.2	87.4	77.9	144.6	123	150.8	148.2	122.8	83.3	115.7	105.5	97.5	75	106.4	93.6	101.7
[R].KSSDSDDDDKALDLSTLR.[S]	1xPhospho [S5(100)]	62	I1MT09	I1MT09 [73-90]	I1MT09 1xPhospho [S77(100)]	2	2060.9	57.61	80.2	99.9	91.7	66	72.2	68.8	98	8.6	8.6	89.7	75.6	17.1	106.4	177	114.2	147.2	129.5	126.8	129.7	158.3	138	73.5	160.8	162.3
[K].KSSDIYVPDNIGDNEGSSGGNGTASDMK.[I]	1xOxidation [M27]; 1xPhospho [S/Y/T]	12	A0A0R4J421	A0A0R4J421 [328-355]		1	2911.19	66.47	0	201.9	146.3	175.4	0	81.8	26	0	33.4	147.6	25.3	34.8	130.2	108.2	116.8	213.8	42.4	254.5	128.7	153.3	92	0	148.7	138.7
[K].KSSDIYVPDNIGDNEGSSGGNGTASDMK.[I]	1xPhospho [S3(99.3)]	3	A0A0R4J421	A0A0R4J421 [328-355]	A0A0R4J421 1xPhospho [S330(99.3)]	1	2895.2	63.22	86.5	144	136.2	170.9	92.7	59	112.3	0	0	0	57.6	0	184.8	124.4	332.4	185	152.7	215.1	195.9	80.7	69.7	0	0	0
[K].KSSDIYVPDNIGDDEGSSGANGTASDMK.[I]	1xOxidation [M27]; 1xPhospho [S/Y/T]	11	I1MHQ0	I1MHQ0 [328-355]		1	2926.19	61.62	127.4	157.4	208.3	274	236.1	386.8	169	0	0	131.5	141.2	0	0	38.6	82.2	43.3	47.1	87.4	86.4	54.1	0	65.4	0	63.8
[K].KSSDIYVPDNIGDDEGSSGANGTASDMK.[I]	1xPhospho [S/Y/T]	16	I1MHQ0	I1MHQ0 [328-355]		1	2910.2	67.68	257.8	119.9	234.7	243.5	223	118.5	253.4	30.4	35.1	114.1	175.2	16.8	27.4	67.9	61.6	32.5	102.5	57	92	68.8	68	0	0	0
[K].VIGADDSDADEEERSDR.[A]	1xPhospho [S7(100)]	46	I1K8N3	I1K8N3 [683-699]	I1K8N3 1xPhospho [S689(100)]	1	1958.76	28.21	80.3	103.1	82.3	66.8	60.8	63.5	97.4	50.5	76.8	109	83.8	130.1	147.1	123.4	116.5	131.9	119.6	125	131.3	120.3	90	86.2	97.7	106.5
[KR].KSQSLQSGLDQGIR.[E]	1xPhospho [S4(100)]	70	K7LU20; I1KF88	K7LU20 [103-116]; I1KF88 [104-117]	K7LU20 1xPhospho [S106(100)]; I1KF88 1xPhospho [S107(100)]	1	1596.77	43.79	64.6	60.2	55.1	50.3	41.2	36.6	52.2	44.5	47.9	60.5	41	45.5	207.4	215	129.2	187.6	152.8	165.6	138.9	146.3	86.5	91.2	131.5	148.5
[R].KSQDDSEIAPHLLR.[E]	1xPhospho [S2(100)]	12	K7KKF9	K7KKF9 [610-623]	K7KKF9 1xPhospho [S611(100)]	1	1688.8	51.19	166	137.1	135.8	142.1	95.9	112.3	195.7	115.7	147.6	142.3	149.2	153.7	12.1	150.2	0	85	76.2	63.2	0	108.6	67.4	0	68.6	75.3
[R].KSQAGNMELEAQKETSDTEMTENPDSK.[S]	2xOxidation [M7; M20]; 1xPhospho [S16(100)]	5	I1MRX8	I1MRX8 [468-494]	I1MRX8 1xPhospho [S483(100)]	2	3110.28	29.64	79.9	121.5	78.6	59.1	82.2	63	130	11.6	10.9	156.5	36.9	15.7	300.9	314.6	118.5	105.3	95.6	125.1	72.2	77.6	38	69.8	130	106.4
[R].KSQAGNMELEAQKETSDTEMTENPDSK.[S]	1xOxidation [M7]; 1xPhospho [S16(99.4)]	17	I1MRX8	I1MRX8 [468-494]	I1MRX8 1xPhospho [S483(99.4)]	2	3094.29	36.48	158.1	199.7	216.7	209.8	114.5	163.5	175.2	36.8	49.8	113.8	73.4	0	185.3	121	0	0	159.7	107.1	0	0	0	0	164.9	150.8
[R].KSQAGNMELEAQKETSDTEMTENPDSK.[S]	1xPhospho [S16(99.7)]	10	I1MRX8	I1MRX8 [468-494]	I1MRX8 1xPhospho [S483(99.7)]	2	3078.29	46.97	8.8	11.5	38.6	302.7	154.1	91.2	150.3	170.5	162.7	7.3	3.8	0	235.4	109.1	91.6	128.8	109.6	64.1	102.5	100.7	56.5	138	108.2	54.1
[K].VIGADDSDADEEERSDR.[A]	2xPhospho [S7(100); S15(100)]	23	I1K8N3	I1K8N3 [683-699]	I1K8N3 2xPhospho [S689(100); S697(100)]	1	2038.73	29.57	56.8	77.6	36	50.4	64.3	69.3	34	123.8	114.4	85.3	62.7	157.2	134	196.3	147.9	96.7	137.6	100.5	97	124.6	85.9	119.8	116.5	111.3
[K].KSSGPQSGGVTPVGR.[Q]	2xPhospho [S3(100); S7(100)]	16	A0A368UHT5; I1KGQ1	A0A368UHT5 [131-145]; I1KGQ1 [130-144]	A0A368UHT5 2xPhospho [S133(100); S137(100)]; I1KGQ1 2xPhospho [S132(100); S136(100)]	1	1573.68	28.11	18.3	109.9	45.3	61.1	49.1	118.9	53.5	69	70.9	73.4	64.1	79.9	143.2	149.8	85	145.6	125.5	85.9	86.2	90.9	67.1	415	100.4	91.8
[K].SETSSSHGGSGMPAPPVPQLPR.[L]	1xOxidation [M12]; 2xPhospho [S5(99.3); S6(99.3)]	52	I1JIR2	I1JIR2 [873-894]	I1JIR2 2xPhospho [S877(99.3); S878(99.3)]	0	2351.97	72.46	54.8	155.9	137.5	122.8	239.8	244.2	145.8	45.6	50.8	106	125.7	92.6	38.4	73.9	42.5	74.6	50	85.8	73.8	66.3	85.3	87.4	85.5	114.9
[K].NGGTDVSFDQEDESEEEDKRE.[-]	1xPhospho [S14(100)]	55	I1KUJ7	I1KUJ7 [499-519]	I1KUJ7 1xPhospho [S512(100)]	2	2494.94	39.82	99.1	131.5	104.6	84.2	80.5	83.9	82.2	109.1	149.8	87.9	80.1	155.8	132.6	111.8	86.1	107.1	134.5	113.1	93.4	86.1	61.8	67.7	75.2	81.7
[K].KQEDADCSNHSEGLNISGHEVHNDLDTEKFDTSK.[Q]	1xCarbamidomethyl [C7]; 1xPhospho [S11(99.2)]	23	K7KIF0	K7KIF0 [336-369]	K7KIF0 1xPhospho [S346(99.2)]	2	3936.66	55.96	229.6	284.8	217.6	181.3	59.6	54.5	217.1	82.6	104.3	197.5	84.2	68.7	0	60	14.9	53.2	74.7	46.1	42.6	128.6	74.8	22.9	36	64.5
[K].KQEDADCSNHSEGLNISGHEVHNDLDTEK.[F]	1xCarbamidomethyl [C7]; 2xPhospho [S8(100); S11(100)]	28	K7KIF0	K7KIF0 [336-364]	K7KIF0 2xPhospho [S343(100); S346(100)]	1	3438.36	49.31	173.5	186.1	141.4	163.8	108.8	78.4	195.5	194	160.5	178.8	114.5	111.3	7	52.5	26.5	49.2	58	58.4	59.4	86.1	33.8	14.3	71.1	77.1
[K].KQEDADCSNHSEGLNISGHEVHNDLDTEK.[F]	1xCarbamidomethyl [C7]; 1xPhospho [S11(100)]	57	K7KIF0	K7KIF0 [336-364]	K7KIF0 1xPhospho [S346(100)]	1	3358.39	44.87	163.2	217.9	189.3	198.8	110.3	85.5	187.6	113.2	98.4	170.6	113.6	117.4	0	61	27.5	68	80.5	49.1	60.3	74.3	41.3	28.4	72.3	71.4
[K].KQEDADCSNHSEGLNTSGNEVNNDLDIEK.[V]	1xCarbamidomethyl [C7]; 1xPhospho [S11(100)]	94	K7KTE8	K7KTE8 [338-366]	K7KTE8 1xPhospho [S348(100)]	1	3312.36	54.88	82.6	187.5	141.7	157.5	158.5	108.7	173.9	80.9	87.4	135	86.1	82.4	69.5	84.8	49	78.6	96.7	64.8	74.7	109.9	74.3	55	83.1	77.6
[K].KQDYYNAVAGEINYEGIYDNDYHGSSPPPSR.[L]	1xPhospho [S26(100)]	96	I1L4R0	I1L4R0 [131-161]	I1L4R0 1xPhospho [S156(100)]	1	3599.54	85.94	167.8	145.1	105.4	100.1	160.4	143.2	71.3	84.3	99.3	111	123.9	130.5	54.8	50.1	80	53.2	49.6	56.1	69.7	94.7	110.8	178.2	82	78.6
[K].KQDGANSYGTDQDSGQDDSQSETSCTHCGISSK.[S]	2xCarbamidomethyl [C25; C28]; 2xPhospho [T10(100); S14(100)]	22	I1MB13	I1MB13 [183-215]	I1MB13 2xPhospho [T192(100); S196(100)]	1	3710.35	30.46	203.4	0	78	0	51.1	56.7	0	40.4	0	25.5	67.9	35.8	60.1	222	47.6	174.1	221.6	191.8	198.3	209.2	74.3	40.1	191.8	210.2
[K].KQDGANSYGTDQDSGQDDSQSETSCTHCGISSK.[S]	2xCarbamidomethyl [C25; C28]; 1xPhospho [S14(100)]	14	I1MB13	I1MB13 [183-215]	I1MB13 1xPhospho [S196(100)]	1	3630.39	29.68	91.3	127.9	80.3	0	63.7	133.6	88.3	21.1	26.7	104.2	87.2	215.8	58.6	135.3	0	120.2	130.9	122.9	151.6	169.2	83.3	77.2	116.3	194.4
[K].KQDGANSYGTDQDSGQDDSQSETSCK.[H]	1xCarbamidomethyl [C25]; 1xPhospho [S14(100)]	7	K7K9Y2	K7K9Y2 [186-211]	K7K9Y2 1xPhospho [S199(100)]	1	2888.08	22.28	0	0	0	0	0	0	0	0	0	0	155.8	0	179.8	0	172.9	198.4	227.2	127.3	206.3	244.6	193.1	354.9	86.1	253.7
[K].KQEDADCSNHSEGLNTSGNEVNNDLDIEK.[V]	1xCarbamidomethyl [C7]; 2xPhospho [S8(100); S11(100)]	48	K7KTE8	K7KTE8 [338-366]	K7KTE8 2xPhospho [S345(100); S348(100)]	1	3392.33	60.25	127.7	164.4	147	138.7	144.8	114.8	150.1	93	104	160.9	156.5	113.2	0	89	35.3	48.2	80.8	62.4	85.3	108	110.2	6.4	77.5	81.9
[K].KQEDADCSNHSEGLNTSGNEVNNDLDIEK.[V]	1xCarbamidomethyl [C7]; 3xPhospho [S8(100); S11(100); S17(100)]	13	K7KTE8	K7KTE8 [338-366]	K7KTE8 3xPhospho [S345(100); S348(100); S354(100)]	1	3472.29	64.55	179.6	191	192.4	137.2	162	124.4	164.9	105.8	108.6	169.7	174.2	153	0	58	0	38.1	94.2	0	51.9	79.1	66.8	0	74.8	74.2
[K].KQFDWDETQSEGETENEISHFAEEDKLQFPR.[E]	1xPhospho [S10(99.3)]	2	K7KP64	K7KP64 [757-787]	K7KP64 1xPhospho [S766(99.3)]	2	3849.66		0	0	0	0	0	0	0	0	0	0	0	0	0	0	0	0	0	0	0	0	0	0	0	0
[K].NGPAIGIAMSPTEEVR.[E]	1xPhospho [S10(99.7)]	6	K7KDT9	K7KDT9 [80-95]	K7KDT9 1xPhospho [S89(99.7)]	0	1721.79	82.86	228.8	119.6	150.7	135.8	146.9	84	210	78.6	127.9	92.4	194.7	73	47.9	70.2	61.2	57.1	49.8	46.7	91.6	81.3	118.5	0	63.8	69.5
[R].KQESEYGSGYGGRSEYEEKPSYGR.[S]	1xPhospho [S14(100)]	18	I1N675	I1N675 [262-285]	I1N675 1xPhospho [S275(100)]	2	2823.19	35.49	150.9	143.2	77.2	136.9	52.8	62.6	84.6	0	0	196	89.9	0	149.9	209	111.2	87.3	117.5	111.9	123.5	97.9	62.7	82.2	140.9	112
[K].NGPAIGIAMSPTEEVR.[E]	1xOxidation [M9]; 1xPhospho [S10(99.7)]	1	K7KDT9	K7KDT9 [80-95]	K7KDT9 1xPhospho [S89(99.7)]	0	1737.79	67.43	125.1	156.7	151.5	166.6	199.6	302.2	137.1	0	76.4	170.9	181.5	158.5	0	0	0	0	0	0	0	0	223.9	147.8	0	202.3
[K].TSVSRPSDSSGLSDDSNWSNITGSANKPHK.[G]	1xPhospho [T/S]	3	K7L172	K7L172 [314-343]		0	3211.43	58.41	169.7	275.7	138.2	75.4	111.4	49.8	119.5	0	0	86.2	190.9	0	70.1	210.6	62.7	120.6	149.6	92.6	97.1	95.4	100.1	0	86.4	98.1
[R].KQEEDEDEEQQRESEESEDSELR.[R]	2xPhospho [S14(100); S17(100)]	35	P0DO16	P0DO16 [166-188]	P0DO16 2xPhospho [S179(100); S182(100)]	2	3013.11	28.93	0	0	0	0	0	0	0	0	0	0	1.8	0	271.8	458.8	158.6	60.9	401.8	26	99.3	208.9	87.5	104.5	411.2	108.9
[R].KQEEDEDEEQQRESEESEDSELR.[R]	1xPhospho [S14(100)]	22	P0DO16	P0DO16 [166-188]	P0DO16 1xPhospho [S179(100)]	2	2933.14	27.84	5.8	5	9.8	0	0	0	0	0	0	3	0	0	318.1	294.3	140.3	71.9	454.1	36.5	128.1	205.5	78	155.8	352	141.8
[K].KQEDADCSSHSEGLNLSGHEVHNDLDTEKVDTSK.[Q]	1xCarbamidomethyl [C7]; 3xPhospho [S8(100); S9(100); S11(100)]	14	I1K8N3	I1K8N3 [335-368]	I1K8N3 3xPhospho [S342(100); S343(100); S345(100)]	2	4021.58	57.2	265.8	197.1	263.9	187.7	154.8	128.6	290.6	106.6	95.4	393.7	157.4	129.5	0	0	0	0	0	0	0	0	0	0	0	28.8
[K].KQEDADCSSHSEGLNLSGHEVHNDLDTEK.[V]	1xCarbamidomethyl [C7]; 3xPhospho [S8(100); S9(100); S11(100)]	52	I1K8N3	I1K8N3 [335-363]	I1K8N3 3xPhospho [S342(100); S343(100); S345(100)]	1	3491.31	54.23	134.3	135.6	169.5	145.2	130	83.2	138.4	167.4	184	170	598.3	240	4	4.3	0	1.5	9	11.3	2.9	17.2	10.4	2.8	12.1	28.5
[K].KQEDADCSSHSEGLNLSGHEVHNDLDTEK.[V]	1xCarbamidomethyl [C7]; 2xPhospho [S11(100); S/T]	22	I1K8N3	I1K8N3 [335-363]	I1K8N3 2xPhospho [S345(100); S/T]	1	3411.35	48.8	244.6	200.6	192.7	187.9	167	87.3	242.3	228.8	259	240	138.5	211.4	0	0	0	0	0	0	0	0	0	0	0	0
[R].SLSPNYLNSNQMDHQLQYQPQQQFVGSSSNSVDHQGNR.[I]	1xPhospho [S/Y]	11	A0A0R0G8Y7	A0A0R0G8Y7 [462-499]		0	4412.94	85.59	125.4	0	0	0	0	0	0	0	0	0	0	0	490.3	0	0	424.9	383.5	0	472.6	503.3	0	0	0	0
[R].NGSQSSMGSLSVDDLR.[A]	1xPhospho [S3(100)]	7	I1LPX4; A0A0R0HFC8	I1LPX4 [630-645]; A0A0R0HFC8 [637-652]	I1LPX4 1xPhospho [S632(100)]; A0A0R0HFC8 1xPhospho [S639(100)]	0	1732.72	73.7	114.3	83	93.9	99.9	129	65.6	95	61.3	63.5	82.4	138.2	68	137.8	127.6	160.5	138.8	94.6	80.2	103.7	123.9	171.4	0	93	74.4
[R].KPTAGPPDGDEDLSVPLSSSSDRYDLGTTENTVSSPGPESDSSR.[S]	1xPhospho [S35(100)]	13	I1JJE3	I1JJE3 [151-194]	I1JJE3 1xPhospho [S185(100)]	1	4587.02	82.87	0	0	0	261.2	290.4	147.2	264.1	0	0	0	241.1	0	116.1	0	0	155	55.6	114.2	0	213.3	68.2	159.5	154.2	160
[R].KPSWVTDEEFGMGYLELKPSPSMTK.[S]	1xPhospho [S20(99.7)]	12	I1K5H3	I1K5H3 [1220-1244]	I1K5H3 1xPhospho [S1239(99.7)]	0	2937.35	101.83	335	270.9	277.3	18.4	91.7	0	256	227.6	71.3	149.4	21.4	0	0	5.4	156.9	63.1	52.9	0	134.8	111.7	68.4	0	56.5	31.3
[R].TLSDLNRPSADSDSDSDGPQEYYTGGEK.[S]	1xPhospho [S12(100)]	40	I1MFL0; I1KZW3	I1MFL0 [19-46]; I1KZW3 [19-46]	I1MFL0 1xPhospho [S30(100)]; I1KZW3 1xPhospho [S30(100)]	0	3084.26	61.77	65.7	67	76.2	69.4	72.2	66.4	72.3	0	0	53.6	63.6	9.1	149.6	155.6	137.8	135.7	131.7	151.1	141.7	172.4	197.5	107.1	160.1	144.1
[R].KPSTPSSLDDVEAK.[L]	1xPhospho [T4(100)]	41	I1K7Z6; I1JTJ3	I1K7Z6 [35-48]; I1JTJ3 [35-48]	I1K7Z6 1xPhospho [T38(100)]; I1JTJ3 1xPhospho [T38(100)]	0	1553.71	35.07	29.1	30.6	31.9	67.3	47.3	50.8	47.1	29	35.6	38.6	26.1	27.6	200.3	168.1	66.7	134.7	177.3	160.5	157.4	233.4	160.6	78.2	188.6	213.1
[R].KPSTESFNELLETGHVK.[H]	1xPhospho [S/T]	18	I1L8R3	I1L8R3 [552-568]		0	1995.94	73.24	46.8	34.8	69.1	47.3	30.2	44.6	39.2	266.9	265.2	50.8	46.6	354	128.1	97.9	182.5	59.2	70.7	60.8	83.7	75.2	112.9	49.7	78.3	105.4
[R].KPSTESFNEHLETGHVK.[Y]	1xPhospho [S3(99.6)]	28	K7LZK8	K7LZK8 [552-568]	K7LZK8 1xPhospho [S554(99.6)]	0	2019.92	36.04	87.9	111.1	118.4	42.1	40.2	30.5	74	0	0	92.6	80	0	172.9	190.1	202.5	126.7	106.2	122.9	189.5	127	71.9	119.2	169.1	125.1
[R].KPSTDTDSGSGTDVAQWNVLQFNTGNTSPFIIK.[C]	2xPhospho [S28(99.2); S/T]	2	K7K6E0	K7K6E0 [1146-1178]	K7K6E0 2xPhospho [S1173(99.2); S/T]	0	3685.65	114.65	0	0	0	0	97.7	54.2	0	749.3	399.6	0	0	0	0	426.9	597.3	0	0	0	0	0	0	75	0	0
[R].KPSTDTDSGSGTDVAQWNVLQFNTGNTSPFIIK.[C]	1xPhospho [S3(99.6)]	24	K7K6E0	K7K6E0 [1146-1178]	K7K6E0 1xPhospho [S1148(99.6)]	0	3605.68	111.43	44.1	132.1	54.7	92	62.5	36.6	56	61.1	0	74.1	132.3	130.9	76.5	131.8	188.1	245	62.6	0	69.6	175.6	228.2	87.3	158.9	100
[R].KPSTDLGSGSETDVAQWNVLQFNTGSSSPFIIK.[C]	2xPhospho [S28(98.9); S/T]	12	A0A0R0FBU8	A0A0R0FBU8 [923-955]	A0A0R0FBU8 2xPhospho [S950(98.9); S/T]	0	3670.67	115.68	0	0	0	0	0	0	0	0	0	0	0	0	0	0	386.4	353.4	0	0	0	539.1	0	0	535	586.1
[R].KPSTDLGSGSETDVAQWNVLQFNTGSSSPFIIK.[C]	1xPhospho [S3(99.6)]	71	A0A0R0FBU8	A0A0R0FBU8 [923-955]	A0A0R0FBU8 1xPhospho [S925(99.6)]	0	3590.71	112.72	40	50.6	48.9	36	24	17.7	30.1	39.4	45.9	23.6	32.2	0	158.9	188.8	247.2	142.5	132.9	175	154.1	176.1	200.7	122.4	159.7	153.2
[K].NGSQVGHSPSQYPQR.[S]	1xPhospho [S8(100)]	26	K7MB77	K7MB77 [297-311]	K7MB77 1xPhospho [S304(100)]	0	1721.74	23.44	32	60.6	31.8	33.1	40.4	37.4	47.7	64.2	49.3	76.1	26.6	48.6	246.1	266.8	295.1	75.3	108.6	115.8	112.3	89.8	130.2	205.3	106.1	100.7
[R].KPSSYNISWPQSYR.[Q]	1xPhospho [S3(100)]	123	I1NHH8; I1LCY5	I1NHH8 [47-60]; I1LCY5 [47-60]	I1NHH8 1xPhospho [S49(100)]; I1LCY5 1xPhospho [S49(100)]	0	1792.81	69.52	165.5	122	163.5	131.7	168.9	74.3	159.1	74.2	76.1	85.4	144.6	52.9	104.1	126.2	72.7	73.9	95	74.5	88.6	98.9	97.9	9.2	74.9	66
[K].KPSSSPDASSVMNQPQSSAQSSEADR.[S]	1xOxidation [M12]; 1xPhospho [S]	6	I1KVN9	I1KVN9 [335-360]		0	2774.16	28.61	0	0	0	0	0	0	0	468.5	627	0	0	1304.5	0	0	0	0	0	0	0	0	0	0	0	0
[R].KPSTDTGSGSGTDVAQWNVLQFNTGNTSPFIIK.[C]	1xPhospho [S/T]	14	I1J515	I1J515 [1146-1178]		0	3547.67	110.97	58.2	98.3	75.7	20.7	0	10.6	0	0	61.8	0	0	0	203.8	263.9	310.8	153.2	118.3	140.3	169.6	173	212.7	0	152	177.2
[K].KPVEETVTLETHLSKPNNADHTNNIPEFIEESTK.[L]	1xPhospho [S14(100)]	22	I1KP02	I1KP02 [57-90]	I1KP02 1xPhospho [S70(100)]	0	3941.88	85.88	195	227.1	118.4	233.5	226	233.9	146.3	151.5	208.4	174.6	159.4	169.8	0	0	0	23.8	23.8	0	0	23.5	31.6	0	53.3	0
[K].VLLHNISGIFHR.[K]	1xPhospho [S7(100)]	48	I1JJK4	I1JJK4 [627-638]	I1JJK4 1xPhospho [S633(100)]	0	1485.77	83.84	144.3	115.9	168.5	120	142.4	135.9	81.9	83.6	123	124.3	145.2	129.5	59.8	67.8	79.6	69.3	67.3	68.7	85	59.1	95.4	45.5	97.6	90.4
[R].SESVSDEDVDKSGESVNVVSADVLDEK.[D]	1xPhospho [S]	42	I1ND04	I1ND04 [210-236]		1	2918.27	83.21	145.4	161.5	151.8	204.4	182.4	168.2	127.2	20.6	37.9	120.4	218.2	38.2	58.7	51	87.7	53.5	65.2	68.6	77	79.2	88.5	64.1	57.8	72.3
[K].KQASSELLHTDTPPELLFR.[C]	1xPhospho [S4(100)]	45	I1N5N4; K7KNR3	I1N5N4 [239-257]; K7KNR3 [233-251]	I1N5N4 1xPhospho [S242(100)]; K7KNR3 1xPhospho [S236(100)]	1	2262.12	92.22	115.7	101.2	129.8	81.6	140.7	116.4	118.6	83.1	79.4	105.6	117.4	100	76	86.7	68.2	93.7	85.4	107.3	71.2	101	94.8	85.7	121.4	119.1
[K].SETEDPKAAEEEEDNEGNNDSGGK.[Q]	1xPhospho [S21(100)]	17	I1M5U1	I1M5U1 [131-154]	I1M5U1 1xPhospho [S151(100)]	1	2630.98	24.76	33.7	57.1	24.3	36.5	27.9	58.6	0	25.9	25	32.3	40.7	29.4	215.9	184.5	249.4	147.3	165.5	166.8	145.3	159.2	85	183.1	170.5	136.1
[K].KQAEGPTGGDEEESEKSVSEVNDEDDDEEGSGEEEDDD.[-]	3xPhospho [S14(100); S17(99.1); S31(100)]	8	P26585; I1JSU3	P26585 [115-152]; I1JSU3 [115-152]	P26585 3xPhospho [S128(100); S131(99.1); S145(100)]; I1JSU3 3xPhospho [S128(100); S131(99.1); S145(100)]	2	4326.44	44.52	64	65.8	18.8	49.2	58.1	50.7	65.2	395.3	336.8	72.9	42.1	580.5	14.8	59.3	74	73.3	48.5	53.9	61.2	55.2	33.2	20.2	67.5	39.6
[R].NGSAAGIDSTVGESSPTVPIK.[E]	1xPhospho [S15(100)]	17	I1NDD7	I1NDD7 [466-486]	I1NDD7 1xPhospho [S480(100)]	0	2066.96	71.01	102.6	88	70.7	79.8	111.5	87.3	106.6	49.3	0	85.5	106.6	49.5	84	101.2	85.3	166.6	161.1	197.3	113.4	131.2	118.2	72	123.8	108.4
[R].KPYLLINSEAPSPYNVPEGTGELASALPTK.[S]	2xPhospho [S8(100); S12(100)]	22	K7KYD6	K7KYD6 [584-613]	K7KYD6 2xPhospho [S591(100); S595(100)]	0	3316.58	108.54	132.4	241	165.7	127.9	237.7	170.9	174.2	250.3	270.2	86.4	199.4	0	4	16.2	0	115.6	0	0	0	0	0	0	77.7	130.5
[R].KPYLLINSEAPSPYNVPEGTGELASALPTK.[S]	1xPhospho [S12(100)]	13	K7KYD6	K7KYD6 [584-613]	K7KYD6 1xPhospho [S595(100)]	0	3236.61	103.96	0	247.2	0	237.8	0	246.5	412.6	0	0	0	184.2	0	0	0	0	341.9	0	0	0	729.7	0	0	0	0
[K].NGSGLTTVNSILGPESPVAQVVK.[G]	1xPhospho [S16(100)]	54	K7L5Y5; K7KQC0	K7L5Y5 [1022-1044]; K7KQC0 [1036-1058]	K7L5Y5 1xPhospho [S1037(100)]; K7KQC0 1xPhospho [S1051(100)]	0	2347.19	102.36	62	70.3	71.3	41.5	70.5	94.6	8	83.8	23.8	50.9	92.9	21.7	118.9	158.8	96.8	133.6	134.3	98.5	94.9	181.3	181.6	198.1	153.1	158.9
[K].NGSGLTTVNSILGPESPVAQVVK.[G]	2xPhospho [S3(100); S16(100)]	43	K7L5Y5; K7KQC0	K7L5Y5 [1022-1044]; K7KQC0 [1036-1058]	K7L5Y5 2xPhospho [S1024(100); S1037(100)]; K7KQC0 2xPhospho [S1038(100); S1051(100)]	0	2427.16	105.93	24.9	41.7	29.2	20	49.1	50.6	0	555.1	0	31.1	41.7	445.5	45.9	51.3	67.2	74.7	156.1	145.7	56.3	82	162.4	49.9	118.8	100.7
[K].KPVVTETEETLSEEVPVEESK.[K]	1xPhospho [S12(100)]	19	I1LEL4	I1LEL4 [193-213]	I1LEL4 1xPhospho [S204(100)]	0	2439.14	71.94	172.6	120.7	165.1	190.7	151.9	195.4	190	81.6	116.8	143.5	237.3	140.1	47.3	35.7	0	43.8	44.4	41.3	65.9	55.1	71	26.3	38.2	25.4
[K].KPVSKPALSALTSASSLSR.[R]	1xPhospho [S16(99.7)]	63	A0A0R0G382	A0A0R0G382 [160-178]	A0A0R0G382 1xPhospho [S175(99.7)]	0	1980.05	59.3	183.7	204.3	214.3	163.6	105.9	111.3	8.7	3.4	4	128.4	43.9	25.8	58.4	107.6	119.4	120.3	98.7	138	131.7	98.2	97.6	39.1	102.5	91.1
[K].NGSLDDFLFLTEQHSGK.[L]	1xPhospho [S15(100)]	21	I1MNZ4	I1MNZ4 [563-579]	I1MNZ4 1xPhospho [S577(100)]	0	1987.88	102.58	73.1	62.6	72	44.7	86.7	108.5	70.4	64.6	71.4	78.6	96	25.1	164.8	164.2	103.6	122.4	97.2	85.7	125	173.9	164	156.9	94.6	93.7
[R].KSASVGDWMVDYK.[Q]	1xPhospho [S4(100)]	26	I1NIH1	I1NIH1 [560-572]	I1NIH1 1xPhospho [S563(100)]	1	1565.67	70.66	146.3	129.2	114	78.2	70.1	28.6	123.1	60.5	62	79.3	122.5	35.6	81	114.1	110.5	122.8	119.1	121.4	150	129.2	171.2	0	147	84.2
[K].KQGEQEESPEMPSK.[K]	1xPhospho [S8(100)]	83	I1LJA4	I1LJA4 [528-541]	I1LJA4 1xPhospho [S535(100)]	1	1683.69	23.69	124	179	141.4	118.9	72	100.1	140.8	96.4	123.5	130.3	90.9	128.1	108.4	140.9	109	84.3	75.7	75.6	89.4	76.2	39.9	26.5	76.1	52.9
[K].KRSEGEEDADHVHLHVHTTSATASPK.[F]	2xPhospho [S3(100); S24(100)]	3	I1JZZ2	I1JZZ2 [37-62]	I1JZZ2 2xPhospho [S39(100); S60(100)]	2	2999.3	29.24	0	97.5	0	0	531.6	33.4	951.8	207.6	227.5	0	0	227.2	0	0	64.7	0	0	0	58.8	0	0	0	0	0
[K].KRSEGEEDADHVHLHVHTTSATASPK.[F]	1xPhospho [S3(100)]	7	I1JZZ2	I1JZZ2 [37-62]	I1JZZ2 1xPhospho [S39(100)]	2	2919.34	27.77	218.5	438	530.6	197.9	77.2	0	294	0	0	409.1	234.7	0	0	0	0	0	0	0	0	0	0	0	0	0
[R].KRPWHHSNNGTSPDQVDVSCK.[V]	1xCarbamidomethyl [C20]; 1xPhospho [T/S]	12	A0A0R0KTW3	A0A0R0KTW3 [54-74]		1	2529.11	25.23	191.9	333.7	189.3	192.6	106.5	239.9	304	0	0	206.1	109.1	0	0	107	15.3	85.7	21.5	23.6	37	83.6	23.6	4.6	61.3	63.5
[K].SETPTGCITNGSEYYR.[I]	1xCarbamidomethyl [C7]; 1xPhospho [T3(100)]	7	I1LGF4	I1LGF4 [281-296]	I1LGF4 1xPhospho [T283(100)]	0	1914.76	58.49	104.7	100.5	172.5	179.8	158.7	182.1	154.2	60.7	83.4	144.5	182	97.9	0	61.7	0	83.7	93.5	106.4	105.6	103.6	107.1	0	60.6	56.8
[K].KRPVGGSPETIEFDDLSDTHWTDK.[G]	1xPhospho [S7(100)]	3	A0A0R0HVR5	A0A0R0HVR5 [652-675]	A0A0R0HVR5 1xPhospho [S658(100)]	1	2810.27	76.48	0	0	0	0	0	133.2	0	515.4	704.2	0	299.8	747.5	0	0	0	0	0	0	0	0	0	0	0	0
[K].KRSEGEEDADHVHLHVHTTSATASPK.[F]	3xPhospho [S3(100); S24(100); S/T]	16	I1JZZ2	I1JZZ2 [37-62]	I1JZZ2 3xPhospho [S39(100); S60(100); S/T]	2	3079.27	32.91	183.3	163.8	251	252.2	149.6	118.4	240.8	157.1	121.3	286.2	107.3	154.6	0	7.5	0	6.3	0	7.1	0	36.7	3.5	15.3	42	96
[K].VIHVSEVTSEKLDALPILSQEPR.[D]	1xPhospho [T8(99.6)]	3	I1K2H3	I1K2H3 [968-990]	I1K2H3 1xPhospho [T975(99.6)]	1	2640.36	98.91	0	120.9	265.6	205.7	215.5	281.9	176.4	0	0	110.8	185.2	0	56.4	0	0	79.1	62.1	112.4	54.3	137.9	105.6	73.5	97.8	59
[K].SETPAGCITNPSEYYR.[I]	1xCarbamidomethyl [C7]; 1xPhospho [T3(100)]	3	I1JA76	I1JA76 [280-295]	I1JA76 1xPhospho [T282(100)]	0	1924.78	68.71	61.4	47.3	81.1	224.3	200.7	251.7	173.3	146.1	166	142.3	184.1	0	0	61	0	80.7	77.2	79.9	117	114.3	113.1	0	0	78.7
[R].KRPISEENGQQVADEETKR.[Q]	1xPhospho [S5(100)]	17	I1LVL0	I1LVL0 [231-249]	I1LVL0 1xPhospho [S235(100)]	2	2294.08	29.09	104.4	149.6	121.3	112.4	82	35.2	121.5	72.5	69.2	106.6	52.6	98.4	69.1	155.9	106.7	115.5	127.8	126.8	119.9	173.8	31.7	31.1	108.5	107.4
[R].TSWADLAANSAAENAGPGSSADNVGTGSTLAPTRPVYVPPHLR.[N]	1xPhospho [T/S/Y]	40	A0A0R4J3S5	A0A0R4J3S5 [3-45]		0	4356.07	97.9	190.3	197.2	139.1	80.4	54.6	17.1	123.6	0	41.1	169.1	243.5	26.6	43.6	107	105.4	75.9	72.8	65.4	103.3	101.7	107.9	137.5	84.2	112.5
[K].NGISKESPLEEDVDLIDSDR.[N]	1xPhospho [S7(100)]	49	I1LFS4	I1LFS4 [314-333]	I1LFS4 1xPhospho [S320(100)]	1	2311.03	83.66	30.6	66	32	64.1	95.2	59.6	76.9	21.5	34	0	66.4	44.7	74.4	146.4	161.1	132	160.5	114.6	66.9	182.6	225.3	210.3	160.4	174.6
[K].SETIKPTNLQEQLPSVSR.[D]	1xPhospho [S/T]	17	A0A0R0IKE0	A0A0R0IKE0 [432-449]		0	2107.04	70.53	102.1	98.6	69.7	110	142.1	133.2	97.3	77.9	109.3	100.4	154.7	104.6	88.6	80.3	73.8	100.3	96.2	85.8	82.7	115.5	106.3	59.5	105.8	105.4
[K].KRSEGGEEDAAAHDHVHTTSATASPK.[F]	1xPhospho [S3(100)]	31	I1MTI4	I1MTI4 [37-62]	I1MTI4 1xPhospho [S39(100)]	2	2769.22	21.72	216.6	372.7	290.3	107.5	91.4	41.9	252	13	0	301.8	44.1	0	0	69.3	90.6	35.9	57.9	58.2	68.6	83.4	46	26.6	53.7	78.4
[K].KRSEGGEEDAAAHDHVHTTSATASPK.[F]	2xPhospho [S3(100); S24(100)]	62	I1MTI4	I1MTI4 [37-62]	I1MTI4 2xPhospho [S39(100); S60(100)]	2	2849.19	22.28	101	230.1	144.7	203.4	148.8	262.8	255.6	0	6.4	146.2	125.4	69.1	8.5	66.7	59.3	48.6	81.9	66.9	73.2	87.5	52	27.8	65.7	68.5
[K].KRSEGGEEDAAAHDHVHTTSATASPK.[F]	3xPhospho [S3(100); T22(99.6); S24(100)]	59	I1MTI4	I1MTI4 [37-62]	I1MTI4 3xPhospho [S39(100); T58(99.6); S60(100)]	2	2929.16	23.19	130.6	199.8	168.3	145.9	107.6	231.2	170.9	0	0	231.8	112.9	0	10.9	78.9	102.5	43.4	112.8	99.8	68.5	108.5	69.2	42	82.5	82
[R].KSASVGDWMVDFK.[Q]	1xPhospho [S4(100)]	48	I1LBY1	I1LBY1 [560-572]	I1LBY1 1xPhospho [S563(100)]	1	1549.68	87.54	210.1	127.6	133.3	79.6	51.1	29.7	185.8	102.6	103.4	102.6	166.5	72.6	78.1	114.9	109.1	80.8	78	62.5	119.1	98.7	127	20.6	86.9	59.2
[R].SLSMEETSPAQVVAESLTEIAYGR.[N]	1xPhospho [S3(99.6)]	15	I1KPX1	I1KPX1 [335-358]	I1KPX1 1xPhospho [S337(99.6)]	0	2648.22	122.37	170.5	148.9	315.9	227.9	177.6	0	201	143.5	130.4	213	139.9	0	34.5	54.6	66.9	25.4	59.2	100	55.9	35.3	54.3	0	20.2	25.1
[R].SLSMEETSPAQVVAESLTEIAYGR.[N]	1xOxidation [M4]; 1xPhospho [S/T/Y]	33	I1KPX1	I1KPX1 [335-358]		0	2664.21	121.8	0	0	64.8	0	0	0	0	71.4	296.1	0	0	0	181.3	138.2	101.6	0	150.7	271.6	103.1	128	175.4	440.9	122.5	154.2
[R].NGGYAGEPYSPLNK.[T]	1xPhospho [S10(100)]	27	A0A0R0HNL5	A0A0R0HNL5 [158-171]	A0A0R0HNL5 1xPhospho [S167(100)]	0	1546.66	50.27	58.5	54.7	48.7	297.9	169	201.1	191.2	88.8	80.8	72.7	73.5	67.3	48.3	87.5	37.9	127.4	124.6	150.2	120.5	87.6	72.2	39	50.8	49.8
[R].NGGYTGEPDSPLNK.[IT]	1xPhospho [S10(100)]	20	I1JF81	I1JF81 [158-171]	I1JF81 1xPhospho [S167(100)]	0	1528.63	36.8	72.4	65.4	55.4	296.2	179	185.9	155.2	111.1	121.7	88.7	76.6	70.9	62.5	81.8	0	143.6	114.5	136.4	89.2	91.5	37.5	59.8	42.7	61.9
[K].KSAPTTPVTGFQAPFATLTEEER.[H]	2xPhospho [S/T]	22	I1J4W3	I1J4W3 [56-78]		1	2638.18	104.37	5.7	6.5	3.5	8.9	14.2	13.8	11.8	64.4	67.7	7.2	11.2	8.7	126.2	116.4	132.6	233.2	222.6	221.3	250.7	185.1	224.9	193.4	115.5	154.5
[K].KSAPTTPVTGFQAPFATLTEEER.[H]	1xPhospho [T6(99.3)]	22	I1J4W3	I1J4W3 [56-78]	I1J4W3 1xPhospho [T61(99.3)]	1	2558.22	98.8	20.8	89.9	94.8	139.2	192.9	236	120.4	0	216.1	98.8	146.4	0	137.5	116.6	82.7	85	88	18.3	83.6	89.7	131.9	38.4	96.8	76.4
[R].KRSPETAATAAEEETSR.[R]	1xPhospho [S3(100)]	12	A0A0R0FXL9	A0A0R0FXL9 [96-112]	A0A0R0FXL9 1xPhospho [S98(100)]	2	1913.86	27.6	86.9	119.4	121.5	74.4	161.5	98.5	100.6	100.1	96.3	137.6	65.6	97.7	60.2	183.3	75.7	94.6	73.9	75	141.3	142.5	67.7	0	96	130
[R].KRSNEVIPEVSK.[A]	1xPhospho [S3(100)]	134	I1LC79	I1LC79 [21-32]	I1LC79 1xPhospho [S23(100)]	2	1465.74	30.78	69.6	86.7	79.3	73.1	57	52.5	88	28	30.7	81	54.3	30.4	161.7	180.7	126.6	173.6	157.4	155	157.7	154.2	93.5	75	111.6	122.4
[K].KRSFSEINLDGADETATR.[S]	1xPhospho [S5(99.6)]	22	C6T480	C6T480 [155-172]	C6T480 1xPhospho [S159(99.6)]	2	2089.95	54.06	125.2	177	107.4	124.7	110.6	119.2	154.3	0	0	118.2	92.3	0	99.7	118.4	81.2	90.1	87.5	118.3	161.5	98.3	118.3	90.4	104.2	103.4
[K].SLSNACLQSAPTSYGLIGNK.[I]	1xCarbamidomethyl [C6]; 1xPhospho [S9(100)]	13	A0A0R0IF05	A0A0R0IF05 [94-113]	A0A0R0IF05 1xPhospho [S102(100)]	0	2161	85.28	205.6	155.8	129.8	185.7	250.5	225.6	169.2	87.2	102.3	130.8	147.5	132	0	26.4	49.1	34.4	31.1	54.3	57.2	64.2	58.5	7.2	51	44.7
[R].NGMNDDEEELDDNALFEEQGAVEDDADTPPHLR.[D]	1xOxidation [M3]; 1xPhospho [T28(100)]	1	I1L918	I1L918 [8-40]	I1L918 1xPhospho [T35(100)]	0	3796.51	93.82	0	0	0	0	0	0	0	0	0	0	0	0	0	0	0	0	0	0	0	0	0	2400	0	0
[K].KQGEQEESPEMPSKK.[K]	1xPhospho [S8(100)]	21	I1LJA4	I1LJA4 [528-542]	I1LJA4 1xPhospho [S535(100)]	2	1811.79	20.47	103.4	206.1	92.8	86	99.1	126.6	179.1	193.9	177.6	135.9	82.1	78.9	84.7	133.5	137.1	78.5	55	46.5	92.2	57.1	30.2	33.9	60.2	29.8
[R].KRLSAAEEDEDLSWDIEDDDDEPAK.[A]	1xPhospho [S4(100)]	27	I1JFD2	I1JFD2 [430-454]	I1JFD2 1xPhospho [S433(100)]	2	2971.24	73.92	99.5	78.8	98.1	106.6	82.7	52.5	83.1	0	0	81.4	122.1	0	183.4	120.5	167.9	110.4	125.7	99.9	164.2	163.7	156	75.4	127.4	100.7
[K].TLSCSYPNCSFTEALKK.[E]	2xCarbamidomethyl [C4; C9]; 1xPhospho [S3(100)]	4	I1LI39	I1LI39 [178-194]	I1LI39 1xPhospho [S180(100)]	1	2085.9	74.63	229.6	168.8	100	73.9	89.6	100.4	100.1	44.3	0	133	122.9	0	172.6	100	152.1	138.2	100.6	141.3	112.2	62.8	88.5	38.6	73.3	57.1
[K].KQNVPISSIFSNDSDED.[-]	1xPhospho [S14(100)]	32	I1JR13	I1JR13 [288-304]	I1JR13 1xPhospho [S301(100)]	1	1974.83	88.16	0	25	0	22.1	34	39.2	35.7	451.3	452.4	48.2	75.1	587.6	28	45.3	72	47.5	48.4	53.6	76.5	46.2	62.7	66.3	46.6	36.5
[K].NGNFVVVADDDAFKPQQWSPSR.[S]	1xPhospho [S19(99.6)]	46	C6T7R1	C6T7R1 [45-66]	C6T7R1 1xPhospho [S63(99.6)]	0	2557.15	93.68	141.5	74.8	115.3	99.4	114.9	82.5	124.7	142.1	182.8	82.4	148.2	65.8	101.5	89.2	91.1	96.7	76.6	87.2	121.5	93.2	98.7	49.4	69.7	50.9
[R].NGNGSDHLHVNEILEEPGTSGVVNNGSWLDSTSLAR.[H]	1xPhospho [S5(100)]	14	I1MNK8; K7MHE0	I1MNK8 [606-641]; K7MHE0 [606-641]	I1MNK8 1xPhospho [S610(100)]; K7MHE0 1xPhospho [S610(100)]	0	3855.76	102.19	242.1	291.1	216.9	226.5	249.6	0	319.6	0	0	267.3	372.4	0	0	0	0	0	0	0	0	163.7	0	0	0	50.9
[K].KQLPTKLSPNSR.[K]	1xPhospho [S8(100)]	81	K7LK56	K7LK56 [833-844]	K7LK56 1xPhospho [S840(100)]	2	1448.76	28.1	150.9	216.6	128.7	182.6	146.2	102.7	188.8	25.1	25.2	186.7	121.8	38.5	98.7	97.7	90.3	79.2	79.8	75.2	70.9	78.7	43.4	44.7	61.8	65.7
[K].SETEPCSGDEDDNISLNR.[T]	1xCarbamidomethyl [C6]; 1xPhospho [S7(100)]	15	K7LSY7	K7LSY7 [141-158]	K7LSY7 1xPhospho [S147(100)]	0	2117.8	49.38	63.6	63.3	70.1	65.1	69.7	58.4	74.1	76	60.2	0	89.3	70	100.5	119.1	123.5	133.9	130.4	150.5	159.3	161.5	151.4	93.8	148.4	167.7
[K].KQKPSSDDEEDDKAELSDAK.[D]	1xPhospho [S]	18	K7KL81	K7KL81 [291-310]		2	2314.99	22.09	109.5	192.2	88.4	96	101.5	172.9	118.6	0	0	140.3	85.5	0	68.6	142.1	147.6	86.4	101	111.1	105	158.4	74.8	102.1	95.2	102.8
[R].NGNEDGGSDESLEDDDVIDDETIK.[Q]	2xPhospho [S8(100); S11(100)]	59	I1M287	I1M287 [435-458]	I1M287 2xPhospho [S442(100); S445(100)]	0	2740.99	78.84	127.5	130.1	90.9	122.9	156.4	158.3	123	224.9	265.2	125.6	164	240.5	19.8	40.7	41.6	36.3	36.3	33.8	40.2	47.3	44.4	22.7	54.3	53.2
[R].KRDEDTEPEYEDEEEEEEHYEEAEQVNDASDDGEEEEPK.[Q]	2xPhospho [T6(100); S30(100)]	8	I1JWP9	I1JWP9 [550-588]	I1JWP9 2xPhospho [T555(100); S579(100)]	2	4860.76	60.05	223.4	283	239.4	178.8	199.5	156.1	122.9	270.5	275.2	106.4	220.9	124	0	0	0	0	0	0	0	0	0	0	0	0
[R].KRDDDEEDEDSDNDDDEDVVAFTK.[S]	1xPhospho [S11(100)]	113	I1JCR1	I1JCR1 [435-458]	I1JCR1 1xPhospho [S445(100)]	2	2896.08	52.92	163.2	207.6	163.2	178.5	154	125.9	140.3	152.6	159.9	206.1	134	238.2	17.4	41	22.1	30.4	38.3	25.8	34.8	46.6	39.8	15.3	36.6	28.4
[R].KQVEGHEVGLSDDELPK.[Q]	1xPhospho [S11(100)]	31	I1K1G8	I1K1G8 [1160-1176]	I1K1G8 1xPhospho [S1170(100)]	1	1959.91	51.88	105.9	74.1	79.6	73.2	72.3	55.9	94.8	0	62.7	85	55.9	91.9	90.5	189.5	113.5	154.7	137	153.1	127.3	160.1	97.2	80.9	124.9	119.9
[K].VIHVSEVTSEKLDVLPILSQEPR.[D]	1xPhospho [T/S]	2	I1MVH5	I1MVH5 [970-992]		1	2668.4	101.94	429.4	0	655.2	0	278.8	522.9	513.7	0	0	0	0	0	0	0	0	0	0	0	0	0	0	0	0	0
[K].KQSVIAEDPGSGEEDKVPAYR.[R]	1xPhospho [S11(100)]	80	C6T4N2	C6T4N2 [10-30]	C6T4N2 1xPhospho [S20(100)]	2	2355.09	51.75	139.2	151.8	97.5	102.8	102.5	72.1	124.3	109.8	94.4	97	84.1	94.6	95.8	120.5	71	101	98.2	98.6	123.3	131.5	71.5	56.1	79.4	82.7
[R].SLSPLPETYLSEAFR.[E]	1xPhospho [S3(100)]	77	Q39886	Q39886 [57-71]	Q39886 1xPhospho [S59(100)]	0	1789.84	110.49	69.6	61.5	87.8	84.2	78.3	140.1	69.3	182	268.1	60.6	98.3	304	88.7	51.5	68.3	68.5	64.6	71.5	63.7	70.2	80.7	137.6	59.3	71.5
[R].KRGDTSSPVELHVDSPSQLDPR.[N]	1xPhospho [S7(100)]	24	A0A368UGQ2; K7L3S3	A0A368UGQ2 [185-206]; K7L3S3 [185-206]	A0A368UGQ2 1xPhospho [S191(100)]; K7L3S3 1xPhospho [S191(100)]	2	2500.18	58.67	177.2	188.4	109.5	134.9	117.5	106	149.1	33.5	14.9	176.7	172.1	22.3	52.4	106.5	51	83	97.4	91.4	88.6	101.4	85.2	34.5	101.9	104.4
[R].SLSKSPEGYLPTAPMCYAVISDPEKVENPDIR.[S]	1xCarbamidomethyl [C16]; 1xPhospho [S/Y/T]	28	K7KZK1	K7KZK1 [36-67]		2	3643.71	102.28	138.3	0	130.5	0	107.3	120.7	123.7	0	0	119.5	0	0	91.2	220	217.7	217.9	176.9	160.8	0	206.7	228.7	0	140.1	0
[R].SLSKSPEGYLPTAPMCYAVISDPEK.[V]	1xCarbamidomethyl [C16]; 1xOxidation [M15]; 1xPhospho [S3(99.6)]	2	K7KZK1	K7KZK1 [36-60]	K7KZK1 1xPhospho [S38(99.6)]	1	2836.28	95.88	75.5	0	0	0	101.4	161.1	0	0	0	50.4	99.7	0	149.4	118.1	163.8	66.2	89.9	97.3	94	132.8	193.2	485.7	126.1	195.4
[K].VIEADSDADEEERSDCADLDVSTDMPLKK.[K]	1xCarbamidomethyl [C16]; 1xOxidation [M25]; 2xPhospho [S6(100); S14(100)]	9	K7KTE8	K7KTE8 [689-717]	K7KTE8 2xPhospho [S694(100); S702(100)]	2	3429.36	66.24	0	167.7	43.2	170	244.8	291	168	34	0	297.4	233.7	60.3	0	0	0	0	0	0	56.2	162	112.8	110.9	70.8	177.3
[K].KVSPVSPDSVVDK.[C]	1xPhospho [S6(100)]	10	I1N5A3	I1N5A3 [655-667]	I1N5A3 1xPhospho [S660(100)]	1	1436.7	49.12	289.7	246.8	282.3	252.9	129.9	160.2	252.3	78.8	119.7	244.1	170.6	172.7	0	0	0	0	0	0	0	0	0	0	0	0
[K].KVSPSVLGFNVVSNR.[I]	1xPhospho [S3(99.7)]	29	K7M5G4; I1MXV5	K7M5G4 [1857-1871]; I1MXV5 [1758-1772]	K7M5G4 1xPhospho [S1859(99.7)]; I1MXV5 1xPhospho [S1760(99.7)]	1	1682.86	84.33	141.1	106.6	103.3	107.6	147.2	169.1	88.1	86.3	102.9	107.5	132.5	152	69.5	64.7	96.1	62.1	79.7	60	92.8	117.7	92.1	50.4	88	82.6
[K].KVSPSSSSSYSSEENKQDHVLVPK.[S]	1xPhospho [S3(100)]	22	A0A0R0FQU8	A0A0R0FQU8 [261-284]	A0A0R0FQU8 1xPhospho [S263(100)]	2	2699.26	39.46	170.3	220.7	195.1	162.3	171.8	149.3	159	76.4	69.1	217.9	108.4	87.1	51.7	107.8	53.1	49.5	42.8	37.2	66.1	55.7	31.6	40.5	47.7	28.9
[R].KVSPLKVDGVR.[R]	1xPhospho [S3(100)]	74	K7LKH7; I1NHN1	K7LKH7 [39-49]; I1NHN1 [39-49]	K7LKH7 1xPhospho [S41(100)]; I1NHN1 1xPhospho [S41(100)]	2	1277.7	35.94	152.5	141.7	135.5	82.7	48.1	88.8	106.7	76.1	78.6	112.7	54.5	101.8	125	88.9	67.7	122.6	114.6	122.1	110.7	112.6	70.1	80.1	130.7	75.1
[R].KVSPDPSTSESQTETPKPAK.[T]	2xPhospho [S3(100); S/T]	10	I1JTA6	I1JTA6 [59-78]	I1JTA6 2xPhospho [S61(100); S/T]	1	2273.99	29.84	79.8	85.5	74.1	61.5	63.6	65	0	0	0	0	66.7	44.6	243.6	179.6	119.2	182.4	182.7	151.9	158.6	169.8	90.6	97.1	117.2	166.5
[R].KVSPDPSTSESQTETPKPAK.[T]	1xPhospho [S3(100)]	47	I1JTA6	I1JTA6 [59-78]	I1JTA6 1xPhospho [S61(100)]	1	2194.03	27.42	100	127.9	83.1	72.3	75.1	52.3	113.8	44.8	36.8	83.8	74.7	50.7	131.9	143.1	90.3	122.2	114	128.6	139.5	146.9	93.1	98.4	147.2	129.5
[R].KVSTPTLTVNK.[N]	1xPhospho [T4(100)]	29	K7L6A1	K7L6A1 [315-325]	K7L6A1 1xPhospho [T318(100)]	1	1267.67	35.01	76.2	90.5	87.9	104.4	83.3	85	122.9	7.4	0	106.8	89.5	14.2	162	140.1	101.3	144.3	137.9	155.6	148.5	139.2	76.1	98.9	121	106.9
[R].KVSPDPSTSEAPIKPAKPVGR.[N]	1xPhospho [S3(100)]	63	I1K7R5	I1K7R5 [47-67]	I1K7R5 1xPhospho [S49(100)]	1	2241.16	40.6	115.2	109.7	90.1	105.9	75.6	57	117.8	35	31.7	81.5	64.4	44.4	107.2	159.9	65.7	120.7	172	128.5	123.6	154	80.5	59.1	151.5	149
[R].KVSGQLDSTGSMK.[S]	1xOxidation [M12]; 1xPhospho [S11(100)]	53	I1KVT4; I1KG40	I1KVT4 [171-183]; I1KG40 [171-183]	I1KVT4 1xPhospho [S181(100)]; I1KG40 1xPhospho [S181(100)]	1	1433.63	20.87	35.1	96.1	37.3	69.9	121.6	266.2	84.9	10	10.5	126.6	57.8	58.1	106.9	99.9	94.2	45.4	96.1	79.8	46.9	97.6	52.4	470.6	109.9	126.2
[R].KVSGQLDSTGSMK.[S]	1xPhospho [S3(100)]	49	I1KVT4; I1KG40	I1KVT4 [171-183]; I1KG40 [171-183]	I1KVT4 1xPhospho [S173(100)]; I1KG40 1xPhospho [S173(100)]	1	1417.64	27.25	99.7	125.7	85.8	76.6	56.5	61	96.4	61.3	50.1	77.3	60.1	73.4	204.2	246.8	114.4	125.5	145.6	96.1	104	136.6	53.7	23.3	129.2	96.6
[R].KVSGPLEFTGSMK.[S]	1xOxidation [M12]; 1xPhospho [S3(100)]	56	K7M431	K7M431 [176-188]	K7M431 1xPhospho [S178(100)]	1	1476.68	50.49	64.4	67.7	79.2	74.6	97.6	80.3	63.5	37.7	48.1	102.6	66	100.3	179	141.4	80.2	89.5	119	136	87.5	115.8	94.7	128.6	169.9	176.5
[R].KVSGPLEFTGSMK.[S]	1xPhospho [S3(100)]	47	K7M431	K7M431 [176-188]	K7M431 1xPhospho [S178(100)]	1	1460.69	65.7	146.4	106.7	160.8	84.5	75	52.9	92.6	21.9	31.5	105.8	86.1	29.7	160.9	152.9	99.2	140.3	133.7	114.2	126.8	133.9	103.4	19.1	130.4	91.2
[K].VIEADSDADEEERSDR.[A]	1xPhospho [S6(100)]	63	I1JU76	I1JU76 [685-700]	I1JU76 1xPhospho [S690(100)]	1	1915.76	26.64	60.8	122.6	69.8	78.4	76.4	103.1	96.8	31.5	55.4	79.8	86.7	84	153.4	125.8	103.1	125.7	141.3	111.8	119.2	165.3	105.5	103.5	92.8	107.4
[K].NFEHPLLQASLGMSPR.[N]	1xOxidation [M13]; 1xPhospho [S14(100)]	2	K7MYD7	K7MYD7 [501-516]	K7MYD7 1xPhospho [S514(100)]	0	1892.87	75.12	76	79.5	82.7	118.1	246.4	420.1	132	0	0	46.7	74.6	0	59.4	69.3	0	85.2	136.1	173.4	94.5	101.2	126.3	122.6	83.4	72.7
[R].KVSGPLEFSGSMK.[S]	1xOxidation [M12]; 1xPhospho [S3(100)]	65	I1MC83	I1MC83 [167-179]	I1MC83 1xPhospho [S169(100)]	1	1462.66	46.59	80.4	93	63.8	63.5	64.8	118.6	65.6	32.4	35.3	118.9	63.9	64.4	185.4	137	81.6	115.9	135.2	135.7	91.3	129.1	87.5	141.6	157.1	137.9
[K].THVNEFVAEDDPVENPDIVGSAKSISEENPESTSVFDGSLYK.[D]	3xPhospho [S21(100); S24(100); S26(100)]	2	I1KSL3	I1KSL3 [288-329]	I1KSL3 3xPhospho [S308(100); S311(100); S313(100)]	1	4792.02		0	0	0	0	0	0	0	0	0	0	0	0	0	0	0	0	0	0	0	0	0	0	0	0
[K].VIEADSDADEEERSDCADLDVSTDMPLKK.[K]	1xCarbamidomethyl [C16]; 2xPhospho [S6(100); S14(100)]	34	K7KTE8	K7KTE8 [689-717]	K7KTE8 2xPhospho [S694(100); S702(100)]	2	3413.37	77.63	211.1	159.2	136.6	169.9	264.9	126	244.8	41.8	32.1	163.5	270.7	40.6	18.1	33.8	70	55.7	31.3	28.5	29.8	87.8	78.4	0	50.1	55.2
[R].KVSYVESEESEEADEAK.[K]	2xPhospho [S7(100); S10(100)]	13	A0A368UIJ7	A0A368UIJ7 [398-414]	A0A368UIJ7 2xPhospho [S404(100); S407(100)]	1	2088.79	42.05	158.6	172.1	132.6	143.7	110.8	103.4	162.5	213.8	228.7	169.7	131.9	258.1	46.8	28.5	18.5	34.5	38.1	26.5	54.9	51.4	29.8	17.3	39.6	28.1
[R].KVSYVESEESEEADEGK.[K]	2xPhospho [S7(100); S10(100)]	19	I1M733	I1M733 [396-412]	I1M733 2xPhospho [S402(100); S405(100)]	1	2074.78	37.98	140.1	176.6	135.2	176.7	144.3	131.4	209.2	132.8	162.5	172.4	135.9	208	68.2	50.5	46.2	44.2	31.3	38.1	50.7	57.5	30.8	0	28.9	28.3
[R].SLSELMGGTPDSPDGDYWSEEK.[V]	1xPhospho [S12(100)]	29	K7LIT1	K7LIT1 [614-635]	K7LIT1 1xPhospho [S625(100)]	0	2479.98	96.85	125.5	109	107.7	69.7	47.6	36.9	74.8	263.7	328.3	46.9	114	44.3	88.1	85.1	117.8	81.3	120.7	71.7	92.2	97.7	83	18	96.2	79.8
[K].NFDSSSVSPEHLLFAR.[E]	1xPhospho [S8(100)]	19	I1LFT4	I1LFT4 [231-246]	I1LFT4 1xPhospho [S238(100)]	0	1885.85	97.16	94.7	63.9	80.9	48.4	78	72.4	79.3	72.2	0	45.9	94.9	27.6	150.8	143.1	131.7	127.8	133.9	118.2	155.4	151.6	140.7	104.2	141.2	143.2
[K].VIEADSDADEEER.[S]	1xPhospho [S6(100)]	19	I1JU76; K7KTE8	I1JU76 [685-697]; K7KTE8 [689-701]	I1JU76 1xPhospho [S690(100)]; K7KTE8 1xPhospho [S694(100)]	0	1557.6	28.23	22.7	25.9	0	0	0	35.6	29	396.6	296.7	0	38.6	572.6	0	0	0	17.3	21.6	46.1	0	17.1	25	785	32.4	37.7
[K].VIEADSDADEEERSDCADLDVSTDMPLK.[K]	1xCarbamidomethyl [C16]; 1xPhospho [S6(100)]	11	K7KTE8	K7KTE8 [689-716]	K7KTE8 1xPhospho [S694(100)]	1	3205.31	84.94	344	232	297.8	228.9	226.7	195.2	258.8	0	0	0	393.9	0	0	0	0	0	0	0	86.1	136.7	0	0	0	0
[K].VIEADSDADEEERSDCADLDVSTDMPLK.[K]	1xCarbamidomethyl [C16]; 2xPhospho [S6(100); S14(100)]	15	K7KTE8	K7KTE8 [689-716]	K7KTE8 2xPhospho [S694(100); S702(100)]	1	3285.27	89.86	157	0	128.6	80.5	271.6	232.8	89.5	58.8	0	199.2	223	94.2	0	72.2	0	0	81.2	138.5	48.1	213.2	67.7	0	123.3	120.7
[K].VIEADSDADEEERSDCADLDVSTDMPLK.[K]	1xCarbamidomethyl [C16]; 1xOxidation [M25]; 2xPhospho [S6(100); S14(100)]	18	K7KTE8	K7KTE8 [689-716]	K7KTE8 2xPhospho [S694(100); S702(100)]	1	3301.27	75.92	146.1	153.3	121.9	158.6	303.9	197.3	106.6	55.7	30	158.1	210.8	105	0	38.6	0	0	38.4	63.8	25	110.4	92.8	80.2	92.5	111
[R].SLSELMGGTPDSPDGDYWSEEK.[V]	1xOxidation [M6]; 1xPhospho [S12(100)]	53	K7LIT1	K7LIT1 [614-635]	K7LIT1 1xPhospho [S625(100)]	0	2495.98	80.86	64.7	110.2	136.9	72.3	86.3	69.5	141.3	83.9	113.8	205.7	107.3	112.9	46.2	74	92	99.8	73.2	84.1	84.6	76.4	124.4	141.9	85.9	112.6
[R].KVTCPVVEGPQVVTGGSGDMMEYSGGEGR.[M]	1xCarbamidomethyl [C4]; 2xOxidation [M20; M21]; 1xPhospho [S24(100)]	2	A0A0R0J1X9	A0A0R0J1X9 [101-129]	A0A0R0J1X9 1xPhospho [S124(100)]	1	3095.32	64.54	0	185	226.5	0	210.8	133.3	153.6	152.5	0	0	0	0	0	0	0	0	0	0	0	251.8	0	871.4	0	215.2
[R].KVTCPVVEGPQVVTGGSGDMMEYSGGEGR.[M]	1xCarbamidomethyl [C4]; 1xOxidation [M]; 1xPhospho [S24(100)]	12	A0A0R0J1X9	A0A0R0J1X9 [101-129]	A0A0R0J1X9 1xPhospho [S124(100)]	1	3079.32	72.08	0	87.7	0	0	0	0	0	0	0	0	0	0	151.2	105.8	103.1	140.6	361	413.6	131.4	416.2	121.7	0	211.4	156.3
[R].KVTCPAVEGGLQAVTGGSGDMMEYSGGGDVGR.[I]	1xCarbamidomethyl [C4]; 2xOxidation [M21; M22]; 1xPhospho [S18(99.6)]	1	K7LEE9	K7LEE9 [110-141]	K7LEE9 1xPhospho [S127(99.6)]	1	3254.38	74.86	0	0	0	0	0	0	0	0	0	0	0	0	297.8	362.8	407.7	163.6	113.1	234.9	136.9	0	89.5	305.9	155.6	132.2
[R].KVTCPAVEGGLQAVTGGSGDMMEYSGGGDVGR.[I]	1xCarbamidomethyl [C4]; 1xOxidation [M]; 1xPhospho [S25(100)]	11	K7LEE9	K7LEE9 [110-141]	K7LEE9 1xPhospho [S134(100)]	1	3238.39	82.67	0	0	0	0	0	0	0	0	0	0	0	0	175.7	166.6	233.8	103.9	172.2	145	123.5	268.5	221.8	289	255.1	244.9
[R].SLSELMGGTPDSPDGDYWSEEK.[V]	2xPhospho [S3(99.6); S12(100)]	10	K7LIT1	K7LIT1 [614-635]	K7LIT1 2xPhospho [S616(99.6); S625(100)]	0	2559.95	106.03	77.5	90.6	51.9	63.5	72.9	58.7	79.8	892.7	761.1	59.7	111.9	0	0	0	29.4	0	16.2	0	17.2	16.7	0	0	0	0
[K].THVNEFVAEDDPVENPDNVGSASISEENPESTSVFDGSTYK.[D]	1xPhospho [S21(99.6)]	25	I1K465	I1K465 [296-336]	I1K465 1xPhospho [S316(99.6)]	0	4492.91	96.19	85.3	122.7	116.2	75.5	92	117.4	52.6	206.2	176.5	60.7	115.7	0	111.3	83.5	158.3	106.6	85.4	75.5	104	75.9	58.2	202.3	60.1	58.1
[R].KVSGPLEFSGSMK.[S]	1xPhospho [S3(100)]	68	I1MC83	I1MC83 [167-179]	I1MC83 1xPhospho [S169(100)]	1	1446.67	60.73	139.5	118.6	152.2	95.9	85.3	56.2	92.1	37.4	38.4	109.2	83.7	39.8	139.3	147	98.8	135.6	127.1	107.7	123.7	135.8	114.3	17	115.4	90.1
[K].NFDSSSASPEHLLFAR.[E]	1xPhospho [S8(100)]	30	I1JAU1	I1JAU1 [231-246]	I1JAU1 1xPhospho [S238(100)]	0	1857.82	87.81	120.6	105.5	97.4	86.1	125.2	114.7	102	0	12.8	67	89.4	14.4	115	140.9	76.2	108.3	140.6	109.3	169.9	135.5	144.1	121.6	93	110.6
[R].KVSGPLEATGSMK.[L]	2xPhospho [S3(100); S11(100)]	42	A0A368UHT5; I1KGQ1	A0A368UHT5 [179-191]; I1KGQ1 [178-190]	A0A368UHT5 2xPhospho [S181(100); S189(100)]; I1KGQ1 2xPhospho [S180(100); S188(100)]	1	1464.62	45.25	154.2	152.2	154.4	151.3	89.2	60.1	162.5	82.6	98.6	132	87.7	64.9	116.4	138.9	100.4	148.9	83.2	94.1	111.7	80.7	42.9	7.1	44.9	40.9
[R].KVSGPLEATGSMK.[L]	1xPhospho [S3(100)]	90	A0A368UHT5; I1KGQ1	A0A368UHT5 [179-191]; I1KGQ1 [178-190]	A0A368UHT5 1xPhospho [S181(100)]; I1KGQ1 1xPhospho [S180(100)]	1	1384.65	40.52	190.8	158.7	164.9	106.1	56.8	42.9	129.2	59.6	63.4	128.2	66.4	69.4	151.6	139.3	71.2	124.1	128.5	96.5	104.8	110.9	48.7	16.4	94.1	77.4
[K].KVNNPFSSSSSGK.[F]	1xPhospho [S11(100)]	47	I1K5Q4	I1K5Q4 [14-26]	I1K5Q4 1xPhospho [S24(100)]	1	1418.63	30.77	131.5	190.3	132.9	177.9	99.1	100	152.1	105.8	111.7	182.8	80.2	111.5	59.1	90.9	115.8	84.4	57.9	91.2	103.8	44.4	40.9	38	54.7	43
[K].KVNNPFSSSSSAK.[F]	1xPhospho [S11(99.7)]	66	I1KQ73	I1KQ73 [14-26]	I1KQ73 1xPhospho [S24(99.7)]	1	1432.65	31.34	119.2	171.5	116.8	152.2	103.5	105.8	173.8	140.1	162.9	179.8	87.9	179.5	61.6	73.6	85.8	92.1	57.6	81.3	81	31.1	41.6	16.4	39	45.6
[K].VLEEGLVNHPAVGFGESGRK.[T]	1xPhospho [S17(100)]	26	I1M0N4; I1MIM3	I1M0N4 [324-343]; I1MIM3 [326-345]	I1M0N4 1xPhospho [S340(100)]; I1MIM3 1xPhospho [S342(100)]	1	2175.06	67.03	155.2	142.8	205.8	136.5	109.6	127.7	127.1	66.3	72.3	129.4	126.3	121.7	42.6	81.9	65.4	84.7	85.4	95.3	73.4	81.8	82.8	35.1	78.2	72.7
[R].NFGAPNVGGDGSPREDTLSINSR.[V]	1xPhospho [S12(100)]	48	I1N5Z6	I1N5Z6 [777-799]	I1N5Z6 1xPhospho [S788(100)]	1	2440.09	71.1	120.4	115.4	109.3	97	110.5	104.8	111.7	66.2	78.6	128.7	156.6	122.6	82.7	74.6	78.3	104.5	87.1	96.9	89	124.9	116.9	64.1	85.8	73.4
[R].NFGAPNIGGDGSPR.[G]	1xPhospho [S12(100)]	57	A0A368UIC7	A0A368UIC7 [753-766]	A0A368UIC7 1xPhospho [S764(100)]	0	1438.61	54.44	128.4	125.3	101.4	131.4	123.7	119.3	128	38.6	44.7	158.6	127.7	70.9	101.4	113	74.4	80.4	92.6	78.9	100.8	122.2	103.3	59.3	89	86.8
[R].KVLNSDSYKAELSVNR.[V]	1xPhospho [S/Y]	8	G3ECQ7	G3ECQ7 [180-195]		2	1902.93	49.25	129.5	130.9	111.9	175	138.2	104.3	208.9	35.9	23	73.8	48.1	0	103.4	84.3	63.2	121.4	137.8	143.3	189.2	132.4	64.1	45.3	97.1	39.1
[K].KVLNEQHHLPQHVSEEEEEEENDSEPITR.[S]	1xPhospho [S14(100)]	63	I1KHL0	I1KHL0 [8-36]	I1KHL0 1xPhospho [S21(100)]	1	3561.58	49.54	194.4	128.8	149.7	144.7	92.1	61.3	228.6	107.9	84.6	184.9	83.7	87.5	30.4	106	51.7	78.9	99.7	75.6	61.9	99	87	28.3	67.1	66.1
[R].TTDGWPDENEWDDFSPSEEYYEQVKPPLKK.[N]	1xPhospho [S15(100)]	20	I1M5K9	I1M5K9 [546-575]	I1M5K9 1xPhospho [S560(100)]	1	3709.59	98.51	54	35.5	79.2	66	53.5	66.4	64.2	281.3	314.1	43.7	98.8	0	103.7	127.8	123	174.2	0	123.6	149.1	153.7	208.2	0	0	80
[K].KVPRSPAVAAPTAVSSGRPR.[G]	1xPhospho [S5(100)]	36	Q00423	Q00423 [140-159]	Q00423 1xPhospho [S144(100)]	2	2084.11	36.52	214.5	225	181.1	163.2	84.4	82.9	96.1	13.5	17.1	220	81.5	20.9	68.6	83.8	110	93.2	81.7	106.7	142.9	102	30.6	53.7	66.4	60.2
[K].KVPSPPHEDHSVEAAGPPENDNEIDAK.[I]	1xPhospho [S4(100)]	62	A0A0R0JHE1	A0A0R0JHE1 [446-472]	A0A0R0JHE1 1xPhospho [S449(100)]	1	2959.31	49.01	141.5	101.1	94.5	93	97	45	130.7	74.5	77.2	157.4	96.7	101	149.2	115.2	99.1	119.4	93.8	117.5	110.2	75.4	72.4	74.9	89.4	73.8
[K].KVSFEGSQDALDVK.[I]	1xPhospho [S3(100)]	6	I1N7P2	I1N7P2 [333-346]	I1N7P2 1xPhospho [S335(100)]	1	1602.74	57.99	185.4	192.1	156	76.5	104.8	122.6	112.8	0	0	194.4	109.6	0	134.8	102.6	98.7	88.6	63.1	104.2	84.7	109.9	129.9	0	126.5	102.8
[R].NFEIQSSDDEAPKEEEELALQIQR.[E]	2xPhospho [S6(100); S7(100)]	126	I1JEZ1; K7L2Y0	I1JEZ1 [193-216]; K7L2Y0 [143-166]	I1JEZ1 2xPhospho [S198(100); S199(100)]; K7L2Y0 2xPhospho [S148(100); S149(100)]	1	2978.27	100.84	121	140.6	128.9	126	243.2	300.3	189.4	217.9	99.3	213.3	313.7	41.7	0	19.5	25.5	14.7	12.4	20.6	16.7	22.8	26.6	62.3	24.3	19.3
[R].KVSDPIESDPVEFK.[V]	1xPhospho [S8(100)]	40	A0A368UJ51	A0A368UJ51 [681-694]	A0A368UJ51 1xPhospho [S688(100)]	1	1669.77	67.89	102.5	96.8	135.6	110.1	93.8	104.5	97.7	75.5	78.8	103.1	107.4	102.9	101.4	98	82.6	97.6	103.4	102.5	96.3	107.2	116.9	54.7	124.7	106
[K].VIEADSDADEEERSDR.[A]	2xPhospho [S6(100); S14(100)]	33	I1JU76	I1JU76 [685-700]	I1JU76 2xPhospho [S690(100); S698(100)]	1	1995.72	27.74	60.1	80.6	54.3	51.8	73.4	111.4	51.6	113.3	61.5	84.9	70.8	132.4	63.2	103.7	226.1	100.9	111.3	100.3	87.5	113.8	76.7	262.3	90.2	117.8
[K].KVSATHNVYVSPLR.[S]	1xPhospho [S11(100)]	33	I1M0N2; I1JXF7; I1MIM1	I1M0N2 [910-923]; I1JXF7 [910-923]; I1MIM1 [901-914]	I1M0N2 1xPhospho [S920(100)]; I1JXF7 1xPhospho [S920(100)]; I1MIM1 1xPhospho [S911(100)]	1	1650.84	40.32	190	167.5	226.4	173.1	93	89.6	138.8	0	0	121.5	61	0	113.4	95.4	60.6	81	127.6	102.9	112.5	140.7	41.9	43.2	106.6	113.5
[R].KVQEGEVEGEYSDQDEEALWR.[K]	1xPhospho [S12(100)]	3	K7KAK7	K7KAK7 [91-111]	K7KAK7 1xPhospho [S102(100)]	1	2576.08	69.16	0	0	0	0	0	0	73.3	0	0	0	0	0	159.4	109.2	161.5	262.1	107	176	355.7	469.7	526.1	0	0	0
[K].VIEADSDADEEERSDRADLDVSTDMSLK.[K]	2xPhospho [S6(100); S14(100)]	52	I1JU76	I1JU76 [685-712]	I1JU76 2xPhospho [S690(100); S698(100)]	2	3271.32	77.12	138.6	113.2	93.4	104.8	142.5	79	117.1	61.9	30.3	115.4	162.5	54	18.4	93.2	135.7	90.9	95.4	85	118.3	160.3	137.7	51.9	108.8	91.8
[R].KVQEGDSKSQPSAPLPAAGVLAGHTESHLNVGEESQK.[N]	1xPhospho [S9(100)]	9	I1MJC1	I1MJC1 [852-888]	I1MJC1 1xPhospho [S860(100)]	2	3862.86	69.49	249.2	278	229.8	163.4	365	216.8	249.9	0	0	204.2	201.9	0	44.4	0	0	0	0	0	0	36.6	76.8	0	41.8	42.2
[K].VIEADSDADEEERSDRADLDVSTDMSLK.[K]	1xOxidation [M25]; 2xPhospho [S6(100); S14(100)]	42	I1JU76	I1JU76 [685-712]	I1JU76 2xPhospho [S690(100); S698(100)]	2	3287.32	64.25	59.3	76.2	65.5	72.9	88.7	107.9	75.8	57.6	5.7	110.1	96.4	73.7	43.5	116.7	68.9	77.8	120.3	146.5	99.9	146.3	139	205.5	151.2	194.5
[K].KVPSSSHEDHSVEEAGPPENDKEVDAK.[I]	3xPhospho [S]	36	K7KIF0	K7KIF0 [416-442]	K7KIF0 3xPhospho [S]	2	3157.24	33.92	102.6	138.7	110.7	145.7	159.2	69.6	125.8	79.8	84.6	145.6	105.6	97.7	25.3	162.2	82.4	123.4	96	81.6	103.2	96.5	64.6	38.6	86.9	73.7
[K].KVPSSSHEDHSVEEAGPPENDKEVDAK.[I]	2xPhospho [S]	98	K7KIF0	K7KIF0 [416-442]		2	3077.28	31.39	114	150.7	125.4	116	122	77.2	160	46.6	56.8	126.2	115	79	53	109.3	85.9	109.8	116	94.9	107.6	113.5	67.7	35.6	108.6	109.3
[K].KVPSSSHEDHSVEEAGPPENDKEVDAK.[I]	1xPhospho [S]	299	K7KIF0	K7KIF0 [416-442]		2	2997.31	30.1	149.3	150	151.6	107.8	104.1	122.3	166	91.3	83.2	175.6	117.2	95.2	72	117.7	56.6	96.7	77.7	64.7	77.3	62.3	53.2	50.1	82.6	75.5
[K].KVPSSSHEDHSAEAAGPPENDNGIDAK.[I]	3xPhospho [S6(99.6); S11(100); S]	26	I1K8N3	I1K8N3 [415-441]	I1K8N3 3xPhospho [S420(99.6); S425(100); S]	1	2999.15	36.25	158.4	178	134.4	95.3	93.8	93.5	166.6	55.5	68.2	165	84	90.6	48.4	142.2	78.5	79.4	76.7	79.1	82.1	114.3	56.7	27.2	124.4	107.7
[K].KVPSSSHEDHSAEAAGPPENDNGIDAK.[I]	2xPhospho [S11(100); S]	106	I1K8N3	I1K8N3 [415-441]	I1K8N3 2xPhospho [S425(100); S]	1	2919.18	32.53	96.4	104.3	146.2	97.6	86.6	90.2	122.1	92.2	89.6	127.9	82.3	106.2	80.8	131.5	77.8	108.8	125.4	83.9	104.5	104.6	64.1	59.6	101.2	116
[K].KVPSSSHEDHSAEAAGPPENDNGIDAK.[I]	1xPhospho [S]	219	I1K8N3	I1K8N3 [415-441]		1	2839.22	30.53	132.5	165.9	121.1	133.5	100.3	64.6	120.3	49.2	41.3	146.2	94.3	51.1	84.7	164.6	87.4	122.5	102.1	92.9	109.2	95.4	52.6	61.9	99	107.4
[K].KVPSPPHEDHSVEAAGPPENDNEIDAK.[I]	2xPhospho [S4(100); S11(100)]	24	A0A0R0JHE1	A0A0R0JHE1 [446-472]	A0A0R0JHE1 2xPhospho [S449(100); S456(100)]	1	3039.28	51.57	92	54.1	43.3	99.9	95.4	84.3	43.1	94.7	89.8	44.3	63.8	124.8	102.2	139.4	114.1	174.5	207.1	88.8	164.2	136.4	115.3	68.9	82.6	76.8
[R].KVSGPLEATGSMK.[L]	1xOxidation [M12]; 1xPhospho [S11(100)]	142	A0A368UHT5; I1KGQ1	A0A368UHT5 [179-191]; I1KGQ1 [178-190]	A0A368UHT5 1xPhospho [S189(100)]; I1KGQ1 1xPhospho [S188(100)]	1	1400.65	28.61	80.8	129	111	81.8	97.1	129.2	100.6	45.3	51.6	137.5	82.3	109.2	133.7	109.1	76.6	84.9	111.6	112.6	83.8	106	63.3	120.6	119.7	122.6
[K].THVNEFVAEDDPVENPDIVGSAKSISEENPESTSVFDGSLYK.[D]	2xPhospho [S21(100); S24(100)]	14	I1KSL3	I1KSL3 [288-329]	I1KSL3 2xPhospho [S308(100); S311(100)]	1	4712.05	103.65	0	0	0	653.1	1047.4	0	0	0	0	0	0	0	0	0	0	0	0	0	0	0	0	0	0	699.5
[R].SLSELMGGTLDSPDGDYWSDEKVTDNLVSPGR.[S]	3xPhospho [S12(100); S19(100); S29(100)]	3	K7K770	K7K770 [613-644]	K7K770 3xPhospho [S624(100); S631(100); S641(100)]	1	3680.48	113.42	0	0	0	0	80.6	0	55.1	2106.5	0	0	157.8	0	0	0	0	0	0	0	0	0	0	0	0	0
[R].SLSELMGGTLDSPDGDYWSDEKVTDNLVSPGR.[S]	1xOxidation [M6]; 2xPhospho [S12(100); S19(100)]	8	K7K770	K7K770 [613-644]	K7K770 2xPhospho [S624(100); S631(100)]	1	3616.51	103.18	0	213.7	125	0	0	0	0	0	782.4	477	645.4	0	0	0	0	0	0	0	0	0	0	0	156.6	0
[R].NFAFVQYESEDDASR.[A]	1xPhospho [S9(100)]	26	I1NGP9; C6TAB8	I1NGP9 [135-149]; C6TAB8 [135-149]	I1NGP9 1xPhospho [S143(100)]; C6TAB8 1xPhospho [S143(100)]	0	1857.73	77.73	117.6	102.8	92.1	96.4	122.2	91.2	90.9	52	68.5	107	137	101.8	101.4	98	144	113.2	72.5	91.7	111.1	96.3	124.2	53	115.4	99.8
[R].SLSELEMFTEDGENIDTPKRK.[S]	1xOxidation [M7]; 1xPhospho [T17(100)]	25	A0A0R0K6S7	A0A0R0K6S7 [1016-1036]	A0A0R0K6S7 1xPhospho [T1032(100)]	2	2535.13	78.45	13.6	0	0	60.1	0	133.5	53.2	0	0	0	0	0	313.1	125	170.1	132.9	127.8	220.3	125.5	102.3	206	279.7	144.5	192.6
[R].KYNDDRPTGFSDGPDSVAPPPPSYNSVPPPSSAASDFELAK.[Q]	1xPhospho [T/S/Y]	13	I1M903	I1M903 [23-63]		1	4356.96	96.04	0	366.1	335.3	0	305.3	0	93.8	0	0	0	0	0	0	0	0	248.9	0	0	193.5	302.3	261	0	293.7	0
[R].SLSELMGGTLDSPDGDYWSDEK.[V]	1xPhospho [S12(100)]	6	K7K770	K7K770 [613-634]	K7K770 1xPhospho [S624(100)]	0	2482	102.98	0	0	0	0	0	133.5	0	2125.2	0	0	0	141.2	0	0	0	0	0	0	0	0	0	0	0	0
[K].THVNEFVAEDDPVENPDNVGSASISEENPESTSVFDGSTYK.[D]	2xPhospho [S21(100); S25(99.3)]	24	I1K465	I1K465 [296-336]	I1K465 2xPhospho [S316(100); S320(99.3)]	0	4572.88	99.58	92.8	111.5	66.3	65.6	108.3	114.9	132.6	0	0	79.9	190.9	79.4	69.9	101.7	155.7	118.3	134.9	0	108.5	109.3	138.2	205.9	72.7	142.8
[K].KYHSLPDISGYSIPHR.[A]	1xPhospho [S4(100)]	34	K7KFT2	K7KFT2 [900-915]	K7KFT2 1xPhospho [S903(100)]	1	1949.93	65.94	307.7	162.2	177	19	22.5	23.6	19	57.1	44.7	66.8	48.8	174.1	53.1	95.8	47.4	168.2	143.9	124.5	99.4	138.7	117.1	74.3	105.9	109.3
[K].KYHSLPDISGYAIPHR.[D]	1xPhospho [S4(100)]	101	K7LZS3	K7LZS3 [924-939]	K7LZS3 1xPhospho [S927(100)]	1	1933.93	67.56	256.6	228.2	161.5	9.6	15.2	10.1	23.2	29	24.1	60.6	59	116.2	70.4	149	75.1	145.8	150.6	81	131.7	140.7	185.5	59.7	116.1	101.3
[R].KYGTDGSVSLALTPTPTSSSYPGALTQSQK.[R]	1xPhospho [T13(100)]	13	I1N3P0	I1N3P0 [93-122]	I1N3P0 1xPhospho [T105(100)]	1	3122.49	87.18	0	0	0	0	0	0	0	0	0	0	0	0	162.1	106.3	147.9	180.1	246.5	197.6	264.6	232.5	289.8	252.6	179.3	141
[R].KYGTDGSVSLALTPTPTSSSHPGALSQSQK.[R]	1xPhospho [T13(100)]	54	C6T9A7	C6T9A7 [93-122]	C6T9A7 1xPhospho [T105(100)]	1	3082.47	67.11	0	0	0	0	12	0	0	0	0	0	0	0	126.4	176.8	102.1	207	217.2	242.2	253.6	240.1	205.7	176.1	218.6	222.1
[R].KYGSDGAVSLALTPTPASHPGALAQGQK.[R]	1xPhospho [T13(99.4)]	10	I1JKA0	I1JKA0 [95-122]	I1JKA0 1xPhospho [T107(99.4)]	1	2802.38	71.63	0	0	0	0	0	0	0	0	0	0	0	0	151.4	133.6	134.5	298.1	204.7	193.6	257.3	222.7	230.4	185.7	202.1	185.9
[K].VLDVTLSQIAEEHPLPPTPHPYPLLSR.[E]	1xPhospho [S7(99.5)]	6	E8Z9A7	E8Z9A7 [246-272]	E8Z9A7 1xPhospho [S252(99.5)]	0	3099.59	108.73	133.6	0	184.9	262	229.1	458.9	254.2	0	596.2	124.5	156.7	0	0	0	0	0	0	0	0	0	0	0	0	0
[R].NFAETVSISNHNIDEVNSWHDR.[G]	1xPhospho [S18(100)]	9	I1MUG4; K7KNH3	I1MUG4 [1162-1183]; K7KNH3 [1164-1185]	I1MUG4 1xPhospho [S1179(100)]; K7KNH3 1xPhospho [S1181(100)]	0	2664.15	77.91	201.6	151.5	151.7	192	133.5	73.5	181.3	44	55.9	124.9	159.1	56.5	74.6	90	96.4	78	62.2	0	117.6	98.7	106.1	0	89.4	61.5
[K].NEVSVGGDDEGSSLGDVAELVEER.[L]	2xPhospho [S12(100); S13(100)]	6	I1KHP6	I1KHP6 [297-320]	I1KHP6 2xPhospho [S308(100); S309(100)]	0	2622.05	106.04	0	48.4	64.1	87.9	116.3	202.9	99.8	741.6	446.6	141.9	166.2	120.8	0	0	0	0	0	22.9	0	30	26.2	29.6	36	18.8
[K].NEWNDDKASSINEASLHSALELGAK.[S]	2xPhospho [S9(100); S10(100)]	10	I1JF68; K7LH39	I1JF68 [2705-2729]; K7LH39 [2708-2732]	I1JF68 2xPhospho [S2713(100); S2714(100)]; K7LH39 2xPhospho [S2716(100); S2717(100)]	1	2859.22	91.5	241.6	219	161.7	153.3	182.7	135.9	182.6	102.8	129.5	147.6	169.7	46.8	0	33.6	0	27.9	34.2	63.8	38	72.9	96.3	0	71.5	88.5
[R].SLSELEMFTEDGENIDTPK.[R]	1xOxidation [M7]; 1xPhospho [T17(100)]	35	A0A0R0K6S7	A0A0R0K6S7 [1016-1034]	A0A0R0K6S7 1xPhospho [T1032(100)]	0	2250.94	95.83	20.4	21.4	35.8	68.2	52.7	147.5	47.5	40.7	29.3	36.4	100.2	22.7	167.2	101.6	201.5	82.2	133.7	135.7	90.8	93.6	121	323.6	132.2	194.2
[R].SLSELEMFTEDGENIDTPKR.[K]	1xPhospho [T17(100)]	2	A0A0R0K6S7	A0A0R0K6S7 [1016-1035]	A0A0R0K6S7 1xPhospho [T1032(100)]	1	2391.04	93.57	0	0	0	0	0	0	0	899.7	702.7	0	0	214.9	51.8	0	0	78.8	109	86.5	0	75.3	41.6	0	0	139.8
[R].KYSPDGSIALGLAPTHTSPPASAAAGGGSAGDSAGTASADAPAKK.[H]	2xPhospho [S3(100); T/S/Y]	13	A0A0R0FLQ1	A0A0R0FLQ1 [94-138]	A0A0R0FLQ1 2xPhospho [S96(100); T/S/Y]	2	4196.92	75.41	238.7	327	130.1	84.4	308.6	176.7	103.3	0	0	153.8	173	0	0	96.3	0	102	58.3	62.1	49.5	117.1	81.8	0	79.3	58
[R].KYSPDGSIALGLAPTHTSPPASAAAGGGSAGDSAGTASADAPAKK.[H]	1xPhospho [S3(100)]	56	A0A0R0FLQ1	A0A0R0FLQ1 [94-138]	A0A0R0FLQ1 1xPhospho [S96(100)]	2	4116.95	71.09	205.3	197.1	91.6	96.1	141.6	89.9	126.1	100.9	101.3	95.5	136.2	145.3	46.1	51.6	78.7	79.9	93.1	44.5	129.5	26	92.2	78.3	90.9	62.3
[R].KYSPDGNIALR.[L]	1xPhospho [S3(100)]	40	I1K2J3	I1K2J3 [90-100]	I1K2J3 1xPhospho [S92(100)]	1	1313.62	43.5	146.9	131.8	135.2	120.5	75.5	77.3	131	86.6	85.5	122.1	99.6	97.2	131.7	109.5	68.1	96.8	89.6	95.8	94.4	95.7	51.3	61.7	99	97.3
[R].KYSPDGNIALGLGPTHAPASSADPPAKK.[H]	1xPhospho [S3(100)]	65	K7LN06	K7LN06 [89-116]	K7LN06 1xPhospho [S91(100)]	2	2840.4	62.26	123.6	196.6	136.7	91.6	114.3	73.4	110	9	16.7	92.7	93.6	14.5	86.1	133	77.9	96.6	103.3	107.1	135.5	145.3	117.9	53.3	140	131
[R].KYSPDGNIALGLGPTHAPASSADPPAK.[K]	1xPhospho [S3(100)]	59	K7LN06	K7LN06 [89-115]	K7LN06 1xPhospho [S91(100)]	1	2712.3	70.05	124.6	102.1	113.2	107.7	117.3	81.5	68.7	49.5	62	86.4	93	75.1	127.6	90.1	97.7	126.7	102.9	115	125.3	108.8	121	87.4	110.3	106
[R].SLSELEMFTEDGENIDTPKRK.[S]	1xPhospho [T17(100)]	44	A0A0R0K6S7	A0A0R0K6S7 [1016-1036]	A0A0R0K6S7 1xPhospho [T1032(100)]	2	2519.14	84.43	29.2	0	24.7	90.5	52.5	64.9	160.2	16	22.3	25.8	122.2	13	230	163.8	193.4	134.8	154.8	114.5	153.1	198.2	161.5	34.4	104.9	135.5
[K].NFDQNLIQSAHTV.[-]	1xPhospho [T12(100)]	17	A0A0R0KQ68	A0A0R0KQ68 [922-934]	A0A0R0KQ68 1xPhospho [T933(100)]	0	1566.69	74.15	0	12.5	0	0	59.9	0	18	0	0	0	0	0	263.6	286.6	194.4	179.3	180.1	132.8	166.1	211.2	172.3	100.8	242.5	179.8
[R].KYGPDGSVTMALSPMPISSSAPPSNDFSSGK.[R]	1xOxidation [M]; 1xPhospho [S13(100)]	14	I1JKL2; C6TIZ1	I1JKL2 [72-102]; C6TIZ1 [72-102]	I1JKL2 1xPhospho [S84(100)]; C6TIZ1 1xPhospho [S84(100)]	1	3208.42	86.41	108.3	93.3	191.2	250.9	333.9	118.9	158.1	39.9	54.3	258	259.9	41	0	41	51.9	54.1	39.7	27.8	21.6	60.6	46.1	47	33.4	69.2
[R].KWSSESGGNVMSSPSHTHSQSR.[N]	1xOxidation [M11]; 1xPhospho [S/T]	11	A0A0R0I5R7	A0A0R0I5R7 [4-25]		1	2469.02	20.34	205.8	0	0	0	0	371.5	205.6	0	0	0	0	0	182.8	0	378.4	0	0	260.5	0	170.9	104.1	0	323.2	197.1
[R].KWSSESGGNVMSSPSHTHSQSR.[N]	1xPhospho [S13(99.5)]	22	A0A0R0I5R7	A0A0R0I5R7 [4-25]	A0A0R0I5R7 1xPhospho [S16(99.5)]	1	2453.03	25.52	162.8	238	168.9	154.4	68.3	62	71.6	0	0	119.2	39.8	0	174	239.5	167.9	146.3	94.1	100.1	95.3	108.9	29.8	0	96.1	62.8
[K].VIEADDSDADEEERSDR.[A]	2xPhospho [S7(100); S15(100)]	27	K7KIF0	K7KIF0 [684-700]	K7KIF0 2xPhospho [S690(100); S698(100)]	1	2110.75	29.2	45.3	55.5	50.7	48.5	58.5	51.1	41.4	126.8	85.1	50.2	62.1	145.6	137.7	182.8	157.3	131.6	126.4	131.8	103.1	137.5	87.5	157.2	113.7	112.8
[R].KWSSDENSDNDAEYDGDTFAK.[R]	1xPhospho [S8(100)]	38	A0A0R0GF09	A0A0R0GF09 [641-661]	A0A0R0GF09 1xPhospho [S648(100)]	1	2473.93	50.8	141.9	179.7	154.5	125.9	82.4	42.8	141.6	50.4	54.9	111.9	89.3	53.4	158.8	127.3	75.3	106.3	94.9	92.4	98.7	94.2	79.6	45.1	105.9	93
[K].VIEADDSDADEEERSDRASLDASTDMPPK.[K]	3xPhospho [S7(100); S15(100); S19(100)]	53	K7KIF0	K7KIF0 [684-712]	K7KIF0 3xPhospho [S690(100); S698(100); S702(100)]	2	3404.28	62.27	76.3	114.3	195.3	128.9	132.2	116.8	122.2	10.8	22.2	47.6	58.7	15.4	0	186.9	73.4	152.8	111.3	99.2	148.7	164.6	88.5	31.1	129.2	173.4
[K].VIEADDSDADEEERSDRASLDASTDMPPK.[K]	1xOxidation [M26]; 3xPhospho [S7(100); S15(100); S19(100)]	41	K7KIF0	K7KIF0 [684-712]	K7KIF0 3xPhospho [S690(100); S698(100); S702(100)]	2	3420.27	52.9	33.7	58.2	39.4	78.1	58.7	160.7	72	35.5	0	90.1	47.5	44.6	30.1	180	103.1	99.7	117.1	164.9	112.5	169.9	151	106.7	198.5	248
[R].KWSSQDSTLIK.[A]	1xPhospho [S4(99.7)]	24	I1JPB4; I1N9Y3	I1JPB4 [1078-1088]; I1N9Y3 [1082-1092]	I1JPB4 1xPhospho [S1081(99.7)]; I1N9Y3 1xPhospho [S1085(99.7)]	1	1372.65	45.4	147.9	166.7	134.7	116	64.5	39.9	145.2	106.1	116.8	86.4	79.5	107	118.6	101.4	61.2	105.4	97.3	88.9	109.6	128	77.5	46.4	79	76
[R].SLSELMGGTLDSPDGDYWSDEKVTDNLVSPGR.[S]	1xPhospho [S19(100)]	35	K7K770	K7K770 [613-644]	K7K770 1xPhospho [S631(100)]	1	3520.55	107.26	198.1	145.7	236.2	53.1	52.7	28	78.3	0	17.8	75.2	104.6	0	126.7	129.3	202.8	111.6	92.6	105.8	124.2	131.9	159.1	43.7	106.6	75.9
[R].SLSELMGGTLDSPDGDYWSDEKVTDNLVSPGR.[S]	1xOxidation [M6]; 1xPhospho [S19(100)]	19	K7K770	K7K770 [613-644]	K7K770 1xPhospho [S631(100)]	1	3536.54	101.04	0	161.6	144.5	48.5	58.3	91.2	73.7	81.5	0	112.5	159.5	0	0	109.2	0	0	123.2	147.3	129	123.6	184.4	278.4	207.2	166.4
[K].KWEEVLLSLGVPGSEPGSDGEEIAPQAK.[E]	1xPhospho [S18(100)]	9	I1MKC8	I1MKC8 [586-613]	I1MKC8 1xPhospho [S603(100)]	1	3002.44	107.29	54.9	38.3	0	0	0	136.2	28.1	0	67.4	66.7	0	0	0	298.8	222.3	174.1	165.7	144.7	163.9	184.5	213.1	0	293.4	147.9
[R].KWDGEDYDSDPEEGGKDNSK.[F]	1xPhospho [S9(100)]	54	I1MTD8	I1MTD8 [425-444]	I1MTD8 1xPhospho [S433(100)]	2	2350.9	30.11	95.6	124.8	99.3	75.8	68.9	31.8	130.8	42.9	49.1	114.7	66.5	58.9	147.5	192.9	103.5	113.3	137.8	104.3	149.5	129.3	60.4	66.8	120.9	115
[R].KWDGEDYDSDPEEGGK.[D]	1xPhospho [S9(100)]	45	I1MTD8	I1MTD8 [425-440]	I1MTD8 1xPhospho [S433(100)]	1	1906.7	34.69	109.5	109.1	98.3	96.2	79.3	36.5	92.5	43.8	71.3	96.6	60.8	82.1	144.7	171.1	145.4	110.3	113.6	126	132.7	115.4	72.5	70.2	121.8	100.4
[R].SLSELMGGTLDSPDGDYWSDEKVTDNLVSPGR.[S]	2xPhospho [S19(100); S29(100)]	31	K7K770	K7K770 [613-644]	K7K770 2xPhospho [S631(100); S641(100)]	1	3600.51	110.31	113.8	130.7	102.8	101.2	134.2	114	120	418.5	176.5	42.4	108.6	188.3	14	50.3	55.1	56.2	59.1	66.7	57.2	72.5	69	67.6	45.7	35.4
[R].KWDGEDYDSDPDEGGK.[A]	1xPhospho [S9(100)]	55	I1K037	I1K037 [429-444]	I1K037 1xPhospho [S437(100)]	1	1892.69	32.87	104.6	127	167.9	142.4	83.7	30.9	122.7	74.8	63.3	113.7	62.4	70	124.9	149.3	118.7	99.3	93.6	103.9	117.2	119.5	57.4	51.1	103.9	97.9
[K].KYAEDLESGFASDVESK.[Y]	1xPhospho [S12(100)]	55	I1KIU7	I1KIU7 [579-595]	I1KIU7 1xPhospho [S590(100)]	1	1954.83	66.85	98.3	93.8	62.1	99.6	122.6	126.3	94.7	99.2	134.8	99.8	129.2	140.1	91.8	82.4	68	104.4	99	95.4	97.9	108.3	102	79.3	89.5	81.6
[R].KYAPDGSVTMALSPKPISSSAPLPPVIDFSSEK.[R]	1xPhospho [S13(99.6)]	29	I1MUV6; I1K0I8	I1MUV6 [78-110]; I1K0I8 [78-110]	I1MUV6 1xPhospho [S90(99.6)]; I1K0I8 1xPhospho [S90(99.6)]	1	3496.73	105.34	90.6	78.7	70.5	233.9	236.2	201.2	224.6	442.3	531.7	120.8	138.8	30.7	0	0	0	0	0	0	0	0	0	0	0	0
[R].KYAPDGSVTMALSPKPISSSAPLPPVIDFSSEK.[R]	1xOxidation [M10]; 1xPhospho [S13(100)]	30	I1MUV6; I1K0I8	I1MUV6 [78-110]; I1K0I8 [78-110]	I1MUV6 1xPhospho [S90(100)]; I1K0I8 1xPhospho [S90(100)]	1	3512.73	102.59	17.5	40.3	27.2	262	374.8	743.3	199	165.8	147.4	173.2	212.9	0	0	0	14.9	11.6	2.1	0	0	0	0	0	0	8
[R].KYGPDGSVTMALSPMPISSSAPPSNDFSSGK.[R]	1xPhospho [S13(100)]	5	I1JKL2; C6TIZ1	I1JKL2 [72-102]; C6TIZ1 [72-102]	I1JKL2 1xPhospho [S84(100)]; C6TIZ1 1xPhospho [S84(100)]	1	3192.43	96.26	215.6	121.3	185.6	203.5	159.2	203.5	187	178.3	224	122.2	226.2	0	0	0	0	0	0	0	115.7	100.3	94	0	63.6	0
[R].KYGPDGLNSMALSPIPISSSAPFANEFSSGK.[Q]	1xPhospho [S13(100)]	2	I1L6U7	I1L6U7 [69-99]	I1L6U7 1xPhospho [S81(100)]	1	3249.52		0	0	0	0	0	0	0	0	0	0	0	0	0	0	0	0	0	0	0	0	0	0	0	0
[R].KYGPDGAVSLRLSPMSAPANSTQDASETTPSQK.[K]	1xOxidation [M15]; 1xPhospho [S13(98.8)]	7	K7L4D6	K7L4D6 [101-133]	K7L4D6 1xPhospho [S113(98.8)]	2	3487.6	67.21	56.8	173.6	86	96.6	0	65.3	89.6	0	32.9	154.7	71.3	103.8	135.5	159.1	48.7	117.5	77.4	115	94.2	112.8	125.6	232.4	108.8	142.3
[R].KYGPDGAVSLRLSPMSAPANSTQDASETTPSQK.[K]	1xPhospho [S/Y/T]	17	K7L4D6	K7L4D6 [101-133]		2	3471.61	76.09	325.8	252.4	280.7	222	0	149.4	0	0	0	0	0	0	0	0	0	0	250.1	0	353	284.5	282.1	0	0	0
[R].KYGPDGAVSLALTPTPASHPGALAQGQK.[R]	1xPhospho [T13(100)]	21	I1KIC5	I1KIC5 [95-122]	I1KIC5 1xPhospho [T107(100)]	1	2812.4	76.5	10.6	0	0	0	21.5	22.7	0	0	0	0	0	0	147.4	116.1	150.7	257.1	237.1	227.2	270.8	230	199.6	154.2	222.8	132.2
[K].KYGEADDSDEEDDSHEQFSGR.[N]	1xPhospho [S8(100)]	69	I1LZK9	I1LZK9 [83-103]	I1LZK9 1xPhospho [S90(100)]	1	2495.91	30.06	112.5	152.4	116.2	94.9	85.1	64	151.9	48.1	59.9	150.3	89.7	71.3	104.2	135.7	89.3	103.8	118.8	89.1	128.7	103.7	58	65.5	106.5	100.4
[K].KYGDDSDDDDGR.[K]	1xPhospho [S6(100)]	3	A0A0R0GW88; I1N675	A0A0R0GW88 [361-372]; I1N675 [336-347]	A0A0R0GW88 1xPhospho [S366(100)]; I1N675 1xPhospho [S341(100)]	1	1437.48	17.16	0	0	0	0	0	0.1	0	0	0	0	0	0	3.2	4.9	12.1	2	5.5	11.7	3.5	2.8	0.8	2352.4	1	0
[R].SLSELMGGTLDSPDGDYWSDEK.[V]	2xPhospho [S3(99.4); S12(100)]	2	K7K770	K7K770 [613-634]	K7K770 2xPhospho [S615(99.4); S624(100)]	0	2561.97	111.76	0	0	26.2	92.6	58	50.1	44.5	2128.6	0	0	0	0	0	0	0	0	0	0	0	0	0	0	0	0
[K].VIEADDSDADEEER.[S]	1xPhospho [S7(100)]	24	K7KIF0	K7KIF0 [684-697]	K7KIF0 1xPhospho [S690(100)]	0	1672.62	29.68	82.4	114.6	92.5	88.5	67	107.4	70.3	23.4	24.9	86.1	68.2	47.3	160.3	171.2	160.6	118.4	101.2	114.5	98.4	101.5	72.2	205	110.2	113.7
[K].KYDSESDNEKEPQIR.[S]	2xPhospho [S4(100); S6(100)]	24	I1LFT6; I1JAT7	I1LFT6 [495-509]; I1JAT7 [501-515]	I1LFT6 2xPhospho [S498(100); S500(100)]; I1JAT7 2xPhospho [S504(100); S506(100)]	2	1997.79	29.31	61.4	143.7	81.9	142.4	106.3	93.7	112.9	251.8	271.4	116.3	115.6	320.2	28.4	74.6	65	22.5	43.4	56.5	40.2	52.9	48.8	25.2	58.5	66.5
[K].VIEADDSDADEEERSDR.[A]	1xPhospho [S7(100)]	54	K7KIF0	K7KIF0 [684-700]	K7KIF0 1xPhospho [S690(100)]	1	2030.78	28.01	63	96.6	68.8	92	67.2	61.2	99.5	50.7	67	99.8	79.4	105.4	132.8	147.4	103.3	126	128	156.2	133.6	128.6	98.5	94.1	99.4	101.3
[R].TTDGWPDENEWDDFSPSEEYYEQVKPPLK.[K]	1xPhospho [S15(100)]	14	I1M5K9	I1M5K9 [546-574]	I1M5K9 1xPhospho [S560(100)]	0	3581.49	103.87	187.6	0	0	98.9	0	0	0	0	0	0	0	0	0	0	0	472	331.4	364	463.7	0	0	0	287.9	194.5
[K].KVLEQEPEMLPCHASASPLSPQLSSLGTPR.[L]	1xCarbamidomethyl [C12]; 1xPhospho [S24(99.6)]	3	I1MNN7; I1JCZ4	I1MNN7 [39-68]; I1JCZ4 [46-75]	I1MNN7 1xPhospho [S62(99.6)]; I1JCZ4 1xPhospho [S69(99.6)]	1	3339.61	94.16	681.7	745.4	620.6	0	0	0	0	0	0	352.3	0	0	0	0	0	0	0	0	0	0	0	0	0	0
[R].NFRPDSLLGEGGFGYVYK.[G]	1xPhospho [S6(100)]	20	I1JBN3	I1JBN3 [76-93]	I1JBN3 1xPhospho [S81(100)]	0	2098.96	102.53	0	169.1	190.1	275.9	279.5	374.8	239.9	60.9	0	0	0	18.2	84.3	10.5	83.4	0	0	0	27.3	36.2	269.5	223.6	30.6	26.1
[K].VLEQLSGQTPVFSK.[A]	1xPhospho [T9(100)]	50	C6SXI7	C6SXI7 [38-51]	C6SXI7 1xPhospho [T46(100)]	0	1612.8	74.86	121.7	83.8	110.7	115.1	103.5	114.2	80.9	35.5	60.3	92	115.6	91.3	111.9	84.9	120.2	111.1	119.6	116.3	110.7	114.1	115.6	74.5	95.7	100.7
[K].KTGGNPESPGKTATDPHSKPAVEPGK.[T]	1xPhospho [S8(100)]	56	C6SWS8	C6SWS8 [37-62]	C6SWS8 1xPhospho [S44(100)]	2	2667.28	24.07	122.7	210.5	184	135.2	112.7	155.3	254.2	0	45.9	141.9	89.2	0	83.8	138.7	75.6	81.3	93.9	98	65.4	93	44.8	31.3	79.1	63.6
[K].KTGGNPDSPGKTATDPHSKPAVEPGK.[T]	1xPhospho [S8(99)]	85	I1LA12	I1LA12 [37-62]	I1LA12 1xPhospho [S44(99)]	2	2653.26	23.44	122	188.9	150.7	114.7	99.1	165.6	208.5	0	1.1	169.6	73.7	1.2	107.5	172.2	104.8	86.7	99.3	86.8	78.9	102.8	64.7	38.5	86.2	76.4
[K].KTGEDDEGHVSDKGEEDEEEESER.[K]	1xPhospho [S11(100)]	45	A0A0R0G7B5	A0A0R0G7B5 [226-249]	A0A0R0G7B5 1xPhospho [S236(100)]	2	2815.07	22.04	75.7	136.9	83.6	101.8	89.4	127.7	93.7	237.8	0	103	90.9	234.5	80.1	113	104.9	74.2	68.6	78.7	109.3	103	66.7	55.4	89.4	81.5
[R].NFRPDSLLGEGGFGFVYK.[G]	1xPhospho [S6(100)]	5	K7MRL6	K7MRL6 [92-109]	K7MRL6 1xPhospho [S97(100)]	0	2082.97	106.62	88.8	76.1	104.9	0	0	179.7	69.4	0	0	71.7	0	0	118.2	0	0	0	0	147.2	187.8	289.1	374.3	409.9	163.7	119.1
[R].KTGADDFLNSENDKNDYDWLLTPPGTPLFPSLEMETSK.[T]	2xPhospho [T22(100); T26(100)]	9	I1M7U9; I1JI80	I1M7U9 [92-129]; I1JI80 [92-129]	I1M7U9 2xPhospho [T113(100); T117(100)]; I1JI80 2xPhospho [T113(100); T117(100)]	2	4445.94	117.71	0	15.5	47.4	63.6	55.8	71.9	51.7	1397.4	633.6	63.1	0	0	0	0	0	0	0	0	0	0	0	0	0	0
[R].NFRPDSMVGEGGFGCVFK.[G]	1xCarbamidomethyl [C15]; 1xPhospho [S6(100)]	2	I1MZC7	I1MZC7 [75-92]	I1MZC7 1xPhospho [S80(100)]	0	2083.88	96.53	0	0	0	101.5	164.5	60.3	113.1	175.4	158.7	0	0	0	121.8	108.3	122.8	150.6	106.7	105.9	160.1	230.1	234.8	60.4	91.3	133.7
[R].KTFSAEDDVGVSSSPEAGAVESISSEGFIR.[G]	1xPhospho [T/S]	56	K7KE67; K7L119	K7KE67 [335-364]; K7L119 [335-364]		1	3138.42	100.2	66.4	88.1	83.1	133.2	158.4	243.5	192.5	0	104.7	97.4	161.8	5.6	108.3	83.3	73.7	79.8	84.1	92.3	100.4	89.8	100.4	87.1	102.8	63.3
[K].SISGVSSSNIPELESGGTSPK.[S]	1xPhospho [S19(100)]	26	K7LDB3	K7LDB3 [229-249]	K7LDB3 1xPhospho [S247(100)]	0	2112.97	75.83	92.1	64.8	86.3	69.8	90.7	86	84.4	153.7	223.4	87	126.7	223.6	107.6	96.9	78.6	84.7	96	81.3	82.8	81	97.6	74.4	77.1	53.5
[R].NFRPDSVLGEGGFGSVFK.[G]	1xPhospho [S6(100)]	28	C6ZRV5	C6ZRV5 [73-90]	C6ZRV5 1xPhospho [S78(100)]	0	1992.92	102.47	43.5	49.4	51.4	50.9	50.8	76.4	70.7	83.2	125.9	39.6	62.6	0	79.1	50.5	71.5	167.2	86.7	118.1	203.6	219.4	258.5	248.5	76.9	115.6
[K].SISGVSSSNIPELEVTAESGGTSSPK.[S]	1xPhospho [S24(100)]	28	I1N7B8	I1N7B8 [229-254]	I1N7B8 1xPhospho [S252(100)]	0	2600.2	90.1	102.3	115.5	90.8	118.6	153.9	152.4	108.3	93.3	108.3	142.4	164.7	151.7	81.6	89.7	53.8	44.9	66	58.2	55.7	90.1	62.1	113.2	104.3	77.8
[K].KTEEATATTPPPPPPVASLEHGEGAHHEGEAK.[E]	1xPhospho [T9(99.3)]	89	C6TAX7	C6TAX7 [150-181]	C6TAX7 1xPhospho [T158(99.3)]	1	3352.55	50.7	202.5	185.5	135.5	191.8	166.2	138.9	227.8	58.9	50.8	269.9	148.5	67.9	27.9	98	66.9	44.7	25.2	33.5	50.7	35.4	33.8	31.5	54.1	54.3
[K].SLSGTVLPDEENYFSPFLPK.[S]	1xPhospho [S3(99.7)]	12	I1JMZ2	I1JMZ2 [42-61]	I1JMZ2 1xPhospho [S44(99.7)]	0	2320.08	116	11.9	12.5	14.6	26.6	10.2	32	22.4	360.2	525.3	56.7	73.1	1231.4	3.2	0	0	0	0	0	5.1	0	5.4	5	0	4.3
[R].TTCGTPNYVAPEVLSHK.[G]	1xCarbamidomethyl [C3]; 1xPhospho [T1(99.7)]	83	I1JV21	I1JV21 [166-182]	I1JV21 1xPhospho [T166(99.7)]	0	1953.88	65.66	115.7	122.9	100.5	107	117.5	111.2	136.8	92.2	101.2	122.3	145.1	134.2	76.8	92.7	85.7	103	91.4	65	79	93.6	88.7	52.7	80.1	84.6
[K].NFQITPPRPYSEQK.[T]	1xPhospho [T5(100)]	203	K7L2W8; I1JF03	K7L2W8 [331-344]; I1JF03 [331-344]	K7L2W8 1xPhospho [T335(100)]; I1JF03 1xPhospho [T335(100)]	0	1784.84	65.8	113.7	84.4	133.8	94.8	79.9	98.3	85.3	28.8	42.2	99.5	114.4	64.3	133.9	110.4	105.2	116.2	104.9	132.8	110	118.5	121.4	72.3	119.5	115.4
[R].KTQENGDTTTDSPPPQSTEEAPLAAATPAPASPLASEDIRK.[I]	2xPhospho [S32(99.1); T/S]	15	K7K898	K7K898 [8-48]	K7K898 2xPhospho [S39(99.1); T/S]	2	4349.97	79.07	95.7	118	55.8	88.2	41.6	0	83.5	0	56.5	0	38.9	0	163.4	188.1	157.5	145.9	141.8	141.9	135.9	166.8	159.4	113.5	160.7	146.9
[R].KTQENGDTTTDSPPPQSTEEAPLAAATPAPASPLASEDIRK.[I]	1xPhospho [T/S]	27	K7K898	K7K898 [8-48]		2	4270	78.08	148.1	140.4	85.7	100.7	162.7	31.6	142.9	0	0	78.2	108.8	0	151.7	129.7	89.2	134.7	90.5	133.7	127.9	142.8	165.3	0	125.8	109.9
[R].KTQENGDTTTDSPPPQSTEEAPLAAATPAPASPLASEDIR.[K]	2xPhospho [S12(96.1); S32(100)]	5	K7K898	K7K898 [8-47]	K7K898 2xPhospho [S19(96.1); S39(100)]	1	4221.87	88.57	0	0	0	0	0	0	0	179.3	149.6	0	0	0	97.4	151.9	215.2	102.8	228.8	0	78.7	396.8	141.6	0	433.9	224
[R].KTQENGDTTTDSPPPQSTEEAPLAAATPAPASPLASEDIR.[K]	1xPhospho [S12(98.1)]	45	K7K898	K7K898 [8-47]	K7K898 1xPhospho [S19(98.1)]	1	4141.91	88.11	131.5	119.1	99.4	92.4	68.6	108.1	164.3	99	122.7	90.4	129.3	71.4	90.9	90.1	59.6	86.2	78.8	81.3	103.7	142.8	127.2	21.8	112	109.3
[R].KTPYQVSDPEQENPQSELEK.[V]	1xPhospho [S7(100)]	6	I1JWY1	I1JWY1 [303-322]	I1JWY1 1xPhospho [S309(100)]	1	2426.08	58.29	0	0	0	0	0	0	1274.7	349.1	329.8	0	0	446.3	0	0	0	0	0	0	0	0	0	0	0	0
[R].KTPSVESVDSSGEEELAIQR.[L]	1xPhospho [S10(99.8)]	20	K7KB77	K7KB77 [562-581]	K7KB77 1xPhospho [S571(99.8)]	1	2241.03	65.59	128.3	137.5	96.2	135	123.5	128.8	105.9	118	124.6	121.7	123.9	149.8	102.5	91.2	74.3	91.3	83.3	71.1	70.8	75.7	73.8	50.7	61.6	60.4
[R].KTPPSSSSQNPSDLKPPSPPK.[T]	1xPhospho [S18(100)]	104	I1LR88	I1LR88 [80-100]	I1LR88 1xPhospho [S97(100)]	1	2256.09	44.1	128.5	132.4	94.7	109.6	92.3	101.6	81.2	90.4	101.1	119.6	72.6	126	123.7	130.2	69.3	92.3	81.4	106.5	96.7	93.9	69.3	61.4	122	103.3
[K].KTPETPPLLSDASLDNPDLGPFLLK.[L]	1xPhospho [S13(100)]	15	I1KPM9	I1KPM9 [45-69]	I1KPM9 1xPhospho [S57(100)]	1	2758.4	112.93	75.4	59.7	75	51.1	69.4	80.1	36.3	392.1	613.9	46.2	49.8	694.7	0	0	0	0	0	0	0	22.6	0	63.2	22.5	48.1
[R].KTNLTSSISPTTESHHK.[H]	1xPhospho [S9(100)]	19	K7KIN2	K7KIN2 [867-883]	K7KIN2 1xPhospho [S875(100)]	1	1947.92	26.74	89.4	121.1	72.8	90.4	77.8	152.1	133	75.5	0	221.7	94.5	84.2	88.8	149.3	64.7	83.2	106.8	96.4	90.4	126.7	62	72.2	124.9	122.2
[R].KTNLTSSISPTTASHHK.[H]	1xPhospho [S9(100)]	46	I1K905	I1K905 [897-913]	I1K905 1xPhospho [S905(100)]	1	1889.91	27.87	106.3	133.3	105.2	111.2	85.9	79.7	114.9	76.2	69.3	162.2	93.3	97.8	93.2	115.5	75.3	107.9	103.8	120.3	106	99.6	58.7	53	123.9	107.6
[K].KTNAVDSEAELSVK.[G]	2xPhospho [S7(100); S12(100)]	12	I1ND04	I1ND04 [876-889]	I1ND04 2xPhospho [S882(100); S887(100)]	1	1650.7	43.11	169.3	233.6	162.3	323.7	175.7	189	245.1	128.1	198.4	211	175.9	188	0	0	0	0	0	0	0	0	0	0	0	0
[R].KTLYHSNSILSNLSSSWTSKPPLVVK.[Y]	1xPhospho [S/T/Y]	5	I1JMQ8	I1JMQ8 [403-428]		1	2966.54	98.95	415.6	375.2	425.6	156.3	274.6	0	0	0	0	0	195.5	0	0	0	259.9	157.8	0	0	0	0	0	0	139.6	0
[K].VLEQEPEMLPCHASASPLSPQLSSLGTPR.[L]	1xCarbamidomethyl [C11]; 3xPhospho [S19(100); S23(99.3); T27(100)]	14	I1MNN7; I1JCZ4	I1MNN7 [40-68]; I1JCZ4 [47-75]	I1MNN7 3xPhospho [S58(100); S62(99.3); T66(100)]; I1JCZ4 3xPhospho [S65(100); S69(99.3); T73(100)]	0	3371.45	102.78	91.5	154.1	99.5	252.2	340.5	241.7	132.9	557.1	406.1	0	0	0	0	0	0	25.4	0	0	0	21.3	54.3	0	23.3	0
[R].KTDSPVKDSSNISSNMDSTK.[A]	1xOxidation [M16]; 1xPhospho [S4(100)]	20	A0A0R0IYG9	A0A0R0IYG9 [358-377]	A0A0R0IYG9 1xPhospho [S361(100)]	2	2236.96	22.76	35.5	108.5	67.7	106.8	102	260.8	76	89.5	64.9	126.6	73	83.1	84.5	98.6	118.7	59.3	85.2	101	68.5	93.7	60.8	217.8	89.6	127.8
[R].KTDSGSNGNGGGNINMLLDNVTSTSTSTNTSK.[Y]	1xPhospho [T/S]	1	I1M6Y2	I1M6Y2 [741-772]		1	3252.43	87.54	0	0	0	0	0	0	0	0	0	0	0	0	202.3	203.6	0	189.8	348.7	122.6	242.3	429	477.8	0	0	183.9
[K].THISTGVAGTIGYLAPEYAMR.[G]	1xOxidation [M20]; 1xPhospho [T/S/Y]	3	I1KW58	I1KW58 [846-866]		0	2304.07	95.66	0	94.6	126.2	198.2	262.9	551.4	105.2	0	0	123.7	158	0	0	0	0	0	0	182.4	129.6	0	161.8	171.6	0	134.5
[R].KSVVTNPCAALNIGSADSPR.[Y]	1xCarbamidomethyl [C8]; 1xPhospho [S18(100)]	5	I1LME4; I1MZD3	I1LME4 [758-777]; I1MZD3 [758-777]	I1LME4 1xPhospho [S775(100)]; I1MZD3 1xPhospho [S775(100)]	1	2137.01	69.89	100.8	163	0	109.1	129.2	94.9	87.4	279.1	343.4	105.3	98	443.9	0	53.1	0	0	49.7	63.9	46.6	70.3	73.8	0	47.8	40.6
[K].KSVSTPFMNTSSK.[M]	1xOxidation [M8]; 1xPhospho [S4(100)]	84	I1LW34	I1LW34 [502-514]	I1LW34 1xPhospho [S505(100)]	1	1509.67	31.8	57.3	106.5	91.6	118.5	128.2	175.7	93.8	12.6	13.4	74.1	91.6	28	140.5	151	122.4	75.5	93.7	116	76.9	95.6	82.7	154.5	147.7	152.2
[K].KSVSTPFMNTSSK.[M]	1xPhospho [S4(100)]	56	I1LW34	I1LW34 [502-514]	I1LW34 1xPhospho [S505(100)]	1	1493.67	42.77	111.3	126.8	134.6	145.3	66.9	38.3	129.6	14.3	12.1	146.9	78.4	16.1	185.3	200.9	101.7	122.1	126.7	106.6	109.1	104	64.7	24	134.6	99.8
[K].KSVSSPFMNTTSK.[T]	1xPhospho [S4(100)]	33	Q9SYR0	Q9SYR0 [506-518]	Q9SYR0 1xPhospho [S509(100)]	1	1493.67	40.47	101.4	106.8	113	164.9	69.6	43.3	91.8	8.8	0	90.5	46.2	0	212.2	183.6	114.3	169.3	127.2	138.9	130.6	120.9	76.6	33.4	126.9	129.7
[R].KSYTSDDELDELNYPLSSILNIGSSSSASTNSNR.[K]	1xPhospho [S5(99.6)]	85	K7MFE9	K7MFE9 [986-1019]	K7MFE9 1xPhospho [S990(99.6)]	1	3744.68	114.01	114.7	129.2	135.1	135.9	215.2	170.7	119.5	154.6	63.1	105.4	125.7	86.2	0	68.6	79.8	58.1	69.9	74.7	53.5	73.8	80.5	112.3	77.2	96.3
[R].KSVSMNNLSQYELPR.[D]	1xPhospho [S4(100)]	12	Q0PJI2; Q0PJI1	Q0PJI2 [33-47]; Q0PJI1 [32-46]	Q0PJI2 1xPhospho [S36(100)]; Q0PJI1 1xPhospho [S35(100)]	1	1845.86	73.01	124.1	86.8	121.1	120.3	107.8	39.7	86.8	32.1	32.7	100.9	85.8	0	173.8	176.5	188.8	138.1	109.7	60.3	114.4	143.8	120.7	0	117.5	118.3
[R].NFSDGLYGTSDNGQLGGEEHTLVSPK.[S]	1xPhospho [S24(100)]	19	I1MGG6; I1L0S6	I1MGG6 [834-859]; I1L0S6 [832-857]	I1MGG6 1xPhospho [S857(100)]; I1L0S6 1xPhospho [S855(100)]	0	2802.23	83.61	146.2	105.2	99.6	130.3	150.5	180.6	142.9	65	60.2	93	125	46.2	63.6	65	71.7	91.2	87.1	94.7	102	89.6	125	80.4	94.3	90.6
[R].KSVSMNNLSQYEHPLDATTTNNNK.[D]	1xPhospho [S/Y/T]	43	D8L1Z5	D8L1Z5 [26-49]		1	2786.25	68.96	134.5	112.5	131.3	133.2	176.6	76.3	139.3	113.3	107.7	83.6	94.1	81.3	122	60.3	104.4	120.4	90.2	59.6	134.4	85.2	134.3	6.3	50.5	48.5
[R].SLSKSPEGYLPTAPMCYAVISDPEK.[V]	1xCarbamidomethyl [C16]; 1xPhospho [S3(99.7)]	18	K7KZK1	K7KZK1 [36-60]	K7KZK1 1xPhospho [S38(99.7)]	1	2820.29	102.04	52.8	84.2	33	0	0	0	90.8	0	0	0	0	0	274.6	222.7	279.4	199.4	192.2	0	221.7	192.9	250.1	0	157.1	149
[K].KSVHWSPELVTESTFTSSPR.[E]	1xPhospho [S18(99.7)]	22	I1KX99	I1KX99 [55-74]	I1KX99 1xPhospho [S72(99.7)]	1	2355.1	78.29	163.9	135.4	147.4	130.8	188	90.6	158	221.1	299.7	73.9	200.7	0	0	65.7	50.3	68.2	55.5	54.3	44.2	81.6	63.9	0	50.3	56.7
[R].KSVSMSNLSQYEHPQDGSNNK.[D]	1xPhospho [S4(100)]	23	Q0PJH9	Q0PJH9 [30-50]	Q0PJH9 1xPhospho [S33(100)]	1	2430.04	51.49	153.5	170.2	139.1	94.8	81.9	33.1	139.4	66.8	75.8	60.2	65.6	38.4	83.7	100.9	64.6	150	156	125.3	169.2	183.4	90.5	15.3	69.4	73.1
[R].KSYTSDDELDELNYPLSSILNIGSSSSASTNSNRK.[G]	1xPhospho [S/T/Y]	22	K7MFE9	K7MFE9 [986-1020]		2	3872.77	109.37	0	0	144.4	0	430	602.3	354.1	0	0	280.5	415.3	0	0	0	0	0	0	0	0	0	0	173.5	0	0
[R].KSYTSDDELDEINYPLSSILNSGSSSPASSKPNWK.[W]	1xPhospho [T/S/Y]	45	K7MXD2	K7MXD2 [1013-1047]		1	3896.77	105.15	131.2	190.7	130.6	97.1	159.6	114.6	155.5	0	0	103.6	167.5	0	25	90.7	0	119.7	131.9	127.5	92.6	129.6	116.9	79.3	124.4	111.9
[R].KSYTSDDELDEINYPLSSILNSGSSSPASSKPNWK.[W]	2xPhospho [T/S/Y]	16	K7MXD2	K7MXD2 [1013-1047]		1	3976.74	108.17	84.2	114.6	76.3	102.6	178.1	130.6	134.7	0	783.8	90.6	168.4	0	0	47.3	0	77.3	90.7	0	67.2	100.7	39.9	0	52.8	60.2
[R].NFRPDSVVGEGGFGCVFK.[G]	1xCarbamidomethyl [C15]; 1xPhospho [S6(100)]	35	I1JHY8	I1JHY8 [70-87]	I1JHY8 1xPhospho [S75(100)]	0	2051.9	96.01	187.5	174.8	134	147.7	174	308.1	131.4	210	31.1	158.3	232.8	62.6	39.8	21.9	24.8	39	41.9	26.5	37.1	51.7	50.4	31.7	35.5	47.3
[K].KTDEDDEGHVSDKGEEDEEEESER.[K]	1xPhospho [S11(100)]	49	I1KZY8	I1KZY8 [226-249]	I1KZY8 1xPhospho [S236(100)]	2	2873.08	22.6	75.6	137.5	89.5	91.3	83.8	131.7	114.7	0	0	121.5	70	67.6	118.6	138.5	157.8	117.9	107.1	126.5	126.7	120.5	76.2	144.6	95.7	86.7
[K].SISGVSSSNIPELEVTAESGGTSSPK.[S]	2xPhospho [S24(100); S/T]	14	I1N7B8	I1N7B8 [229-254]	I1N7B8 2xPhospho [S252(100); S/T]	0	2680.16	97.92	67.2	80.6	70.4	100.6	123.1	133.9	110.9	395.6	341.6	62.3	118.4	80.9	61.3	72.2	56	57.7	69.2	37	58.5	70.8	64.6	66.8	50	50.4
[R].NFRPESFLGEGGFGCVFK.[G]	1xCarbamidomethyl [C15]; 1xPhospho [S6(100)]	24	A0A0R0KR94	A0A0R0KR94 [128-145]	A0A0R0KR94 1xPhospho [S133(100)]	0	2127.94	107.45	122.6	122.7	112.9	178.3	187.5	273	128.4	28.8	395.1	85.5	110.1	60	39.6	34	26.3	53.1	53.4	44.1	59.6	64.9	61.9	84.5	36.7	37.2
[K].KTATSLELLANDVAVSPAVATSGDGATGR.[D]	3xPhospho [S16(100); S22(99.4); T/S]	11	I1M0G8	I1M0G8 [26-54]	I1M0G8 3xPhospho [S41(100); S47(99.4); T/S]	1	3012.34	101.09	77.1	100.1	86	102.5	169.8	153.9	136	211.9	214.5	104.2	218.5	59.1	0	53.7	51.5	59.4	63.5	57.7	67.3	77.6	102.2	99.8	58.5	75.1
[K].KTATSLELLANDVAVSPAVATSGDGATGR.[D]	2xPhospho [S5(99.5); S22(99.5)]	65	I1M0G8	I1M0G8 [26-54]	I1M0G8 2xPhospho [S30(99.5); S47(99.5)]	1	2932.37	100.28	81.5	100.4	81	80.9	134.4	132.6	120.8	238.2	157.8	93.1	159.7	22.9	75.4	86.9	80.2	70.5	66.3	75.2	79.1	86.4	100.3	133.1	69.8	73.9
[K].KTATSLELLANDVAVSPAVATSGDGATGR.[D]	1xPhospho [S22(99.6)]	63	I1M0G8	I1M0G8 [26-54]	I1M0G8 1xPhospho [S47(99.6)]	1	2852.4	97.43	123.2	138	157	76.2	106.7	152.7	94.7	0	23.7	91.1	148.3	5	74.5	74.7	133.4	73.6	78.3	74.3	103.4	129.4	155.9	149.1	129.9	106.8
[K].KTATNLELLANDVAVSPAVATSGDGATGR.[D]	2xPhospho [S16(100); S22(99.6)]	25	I1MII0	I1MII0 [26-54]	I1MII0 2xPhospho [S41(100); S47(99.6)]	1	2959.38	96.96	61	75.4	62.3	137.2	216.1	223.6	156.7	0	232.4	140.6	246.9	9.8	24.7	42.1	41.7	49	60.6	57.3	77.3	86.5	93.3	139.1	81.8	84.6
[K].KTATNLELLANDVAVSPAVATSGDGATGR.[D]	1xPhospho [S22(99.7)]	30	I1MII0	I1MII0 [26-54]	I1MII0 1xPhospho [S47(99.7)]	1	2879.41	95.6	162.4	199.9	157.7	85	104	131.8	87.4	46.7	0	76.8	158.5	12.7	95.9	102.1	100.9	81	87.7	82.5	78	104.2	108.2	102.1	117.3	117.3
[R].VLETESPVNQGEQNIDLNK.[C]	1xPhospho [S6(99.6)]	23	A0A0R0F2U5	A0A0R0F2U5 [650-668]	A0A0R0F2U5 1xPhospho [S655(99.6)]	0	2207.02	66.24	251.9	154.7	122.7	147.2	169.2	114.6	108.3	224.6	209.6	159.7	204.4	346.3	49.6	0	0	0	33.4	0	48.4	0	11.4	29.6	0	14.5
[K].VLETGLALEPTSDTIAR.[H]	1xPhospho [S/T]	31	I1MTR7	I1MTR7 [44-60]		0	1865.93	91.34	76.8	70.8	92.8	87.4	86.4	116.7	65.9	46.3	41.4	72.4	107.4	16.4	129.3	104.5	146.6	105.5	102.7	136.8	120	113.2	134.6	145.7	142.1	138.4
[R].NFRPESLLGEGGFGCVFK.[G]	1xCarbamidomethyl [C15]; 1xPhospho [S6(100)]	33	I1L603; I1KXQ1; K7MW21; C6ZRP0	I1L603 [121-138]; I1KXQ1 [130-147]; K7MW21 [133-150]; C6ZRP0 [121-138]	I1L603 1xPhospho [S126(100)]; I1KXQ1 1xPhospho [S135(100)]; K7MW21 1xPhospho [S138(100)]; C6ZRP0 1xPhospho [S126(100)]	0	2093.95	107.42	135.8	142.5	130.9	153.7	143.2	262.7	123.7	43.1	687.6	117.2	134	130.6	13.1	8	11.6	16.7	17.7	17.1	19.6	21.5	19.7	26.8	11.4	11.8
[R].KTAGEDSSPRDQDTIQETQSDHGGVQSVFSGDK.[N]	1xPhospho [S/T]	74	K7KBT7	K7KBT7 [654-686]		2	3586.56	53.84	80	89.7	79.5	96.1	86.4	67.9	125.3	53.3	70.6	88.3	76.8	87.1	128.5	124.8	84	140	129.1	111.2	102.9	168.2	115.5	74.2	107.3	113.3
[R].KTAGDLELGTTPGYNEFEEEEEESDYADEFTNDEEHGK.[V]	1xPhospho [S24(100)]	4	K7KVI2	K7KVI2 [339-376]	K7KVI2 1xPhospho [S362(100)]	1	4404.76	94.77	0	0	0	0	0	1816.9	0	0	0	0	0	0	0	0	0	0	0	0	0	0	359.6	0	0	223.4
[R].KTDSPVKDSSNISSNMDSTK.[A]	1xPhospho [S4(100)]	35	A0A0R0IYG9	A0A0R0IYG9 [358-377]	A0A0R0IYG9 1xPhospho [S361(100)]	2	2220.97	31.43	121.4	138.7	128.5	135	92.6	51.3	156.9	64.8	59.2	100.8	80.2	28.6	143.1	123.8	109.9	127.4	140.6	88.1	117.3	120.7	44.1	20.8	109	97.2
[K].VLEQEPEMLPCHASASPLSPQLSSLGTPR.[L]	1xCarbamidomethyl [C11]; 1xOxidation [M8]; 2xPhospho [S19(100); T27(100)]	14	I1MNN7; I1JCZ4	I1MNN7 [40-68]; I1JCZ4 [47-75]	I1MNN7 2xPhospho [S58(100); T66(100)]; I1JCZ4 2xPhospho [S65(100); T73(100)]	0	3307.48	95.67	114	109.6	128.1	117.6	201.1	425.5	109.3	114.2	9.3	78.5	151	26	56	58.5	53.4	69.5	58.5	68.6	64.8	84.2	67.4	74.8	87.4	72.5
[K].KTSDGVAAPEEEQTEPVAENEDLLNEK.[K]	1xPhospho [T/S]	7	I1KCM6	I1KCM6 [132-158]		1	3022.34	72.19	101.9	0	122.6	0	0	58.4	0	0	0	0	0	0	0	0	236	0	279.4	0	340.8	456.1	447.4	0	0	357.4
[K].KTSFGASVVQSAANR.[M]	1xPhospho [S3(100)]	103	I1KP09	I1KP09 [94-108]	I1KP09 1xPhospho [S96(100)]	1	1602.76	51.81	170.6	143.3	138.1	150.3	148.4	125.7	151.3	45.4	83.3	122.1	107.2	103.5	92.3	90.6	67.4	100.1	74.7	87.2	87.9	74.6	67.8	49.2	63	55.9
[K].KVEEKEESDDDMGFSLFD.[-]	1xPhospho [S8(100)]	1899	I1LTT3; K7M324	I1LTT3 [94-111]; K7M324 [132-149]	I1LTT3 1xPhospho [S101(100)]; K7M324 1xPhospho [S139(100)]	2	2199.87	91.31	82.6	87.3	82.9	67.4	67.9	108.6	79.4	192	215.3	78.2	105.7	203.4	69.3	66.5	116	92.1	75.9	100.4	93.2	97.1	100.8	46.6	93	78.5
[K].VIEGRPSPNSSGAQTGDVPLVLFLK.[L]	1xPhospho [S7(100)]	45	A0A368UJ88	A0A368UJ88 [2981-3005]	A0A368UJ88 1xPhospho [S2987(100)]	0	2661.36	107.5	109.3	93.9	113.9	99.8	114.3	125.8	84.2	8.4	112.4	91.4	109.6	25.5	111.2	112.8	118.2	126.4	105.8	116.4	113	84.4	118	122.3	90.6	92.5
[R].TTDASTDEWLQGTAYTQSMSSK.[S]	1xPhospho [S20(99.4)]	17	C6T7K0	C6T7K0 [232-253]	C6T7K0 1xPhospho [S251(99.4)]	0	2488.02	82.16	163.7	127	146.9	121.8	109.7	62.5	133.8	98.6	0	56.6	108.2	68.2	39.8	108.8	173.2	173.3	90	109.6	184.8	109.6	155.9	0	34	24
[K].KVEEKEESDDDMGFSLFD.[-]	1xOxidation [M12]; 1xPhospho [S8(100)]	1700	I1LTT3; K7M324	I1LTT3 [94-111]; K7M324 [132-149]	I1LTT3 1xPhospho [S101(100)]; K7M324 1xPhospho [S139(100)]	2	2215.86	76.78	74.1	72.1	60.4	56.7	119.2	176.9	59.5	94.3	116.9	88	111.9	171	61.5	68.9	110.1	63.9	82.9	123	87.2	80	129.3	203.2	109.1	79.7
[R].KVEDQYAQVLSESPKAAEASEQK.[S]	1xPhospho [S13(100)]	110	I1L4Z3	I1L4Z3 [246-268]	I1L4Z3 1xPhospho [S258(100)]	2	2615.22	56.62	46.7	59.9	40	84.4	78	64.9	90.7	71.2	87.7	75.3	77.3	81.7	144.9	93.9	62.9	182.4	117.8	107.6	142.2	237.6	184.3	65.6	96.5	106.4
[R].KVEDLPGQANVQGTDDKSPVR.[G]	1xPhospho [S18(100)]	67	K7L7D5	K7L7D5 [419-439]	K7L7D5 1xPhospho [S436(100)]	2	2333.11	42.45	127.9	105.7	115.3	86.7	61.1	58.6	118.3	114	97.9	117.1	62.5	161.4	123.6	135.5	77.9	124.8	118.4	90.9	96.6	82	52.8	65.4	104.3	101.1
[K].THSDTDTDDENNDSDNDNDDYVETNEKPFWVLK.[V]	2xPhospho [T7(100); S14(100)]	99	I1JTJ3	I1JTJ3 [97-129]	I1JTJ3 2xPhospho [T103(100); S110(100)]	0	4047.52	95.22	108.6	97.8	116.5	96.7	171.8	98.6	130.1	506.1	27.6	136.5	209.1	92.1	0	55.4	68.1	24.1	36.9	31.8	33.5	81.1	65.5	31.1	90	91.2
[K].THSDTDTDDENNDSDNDNDDYVETNEKPFWVLK.[V]	1xPhospho [S14(100)]	1	I1JTJ3	I1JTJ3 [97-129]	I1JTJ3 1xPhospho [S110(100)]	0	3967.56	89.47	149.2	84.1	129.1	118.3	169.4	0	133.4	0	0	246.3	393.1	0	84.3	0	155	46.2	119.2	0	54.1	237.9	50.7	94.2	0	135.5
[R].KVDSANDSATGVTPK.[K]	1xPhospho [S4(100)]	35	I1KGJ0	I1KGJ0 [853-867]	I1KGJ0 1xPhospho [S856(100)]	1	1569.72	24.27	78.3	173	69.5	130.3	113.1	351.6	104.2	73	50	107.7	101.3	77.9	110.2	87.4	117.6	86.8	56.3	96.8	83.9	51.5	50.5	149.1	53.6	26.8
[R].KVDSADEDEPQDGKK.[K]	1xPhospho [S4(100)]	1	I1JAK5	I1JAK5 [261-275]	I1JAK5 1xPhospho [S264(100)]	2	1740.73	18.36	0	0	0	0	0	0	0	0	0	0	0	0	0	0	0	0	0	0	0	0	0	2400	0	0
[R].KVEDQYAQVLSESPK.[A]	1xPhospho [S13(100)]	154	I1L4Z3	I1L4Z3 [246-260]	I1L4Z3 1xPhospho [S258(100)]	1	1800.84	54.48	62	51.6	41.9	89.1	100	83.5	88.7	147.5	167.8	88.2	80.8	180.8	83.5	80.7	73.7	117.3	106.5	103.1	118.5	127.8	120.5	83	84.8	118.7
[R].THSLPSVLNDVPGGSMMPSSDLNECQLWVQPGDLNGLK.[G]	1xCarbamidomethyl [C25]; 1xOxidation [M]; 1xPhospho [T/S]	40	I1JDZ7	I1JDZ7 [280-317]		0	4188.91	111.75	0	353.8	1049.8	0	0	0	0	0	0	0	996.4	0	0	0	0	0	0	0	0	0	0	0	0	0
[K].KVEEKPAETSAKGEEKPAEEAAAVVEQAEPPKP.[-]	1xPhospho [T9(100)]	23	I1MGS2	I1MGS2 [186-218]	I1MGS2 1xPhospho [T194(100)]	2	3553.73	69.09	123.9	57.9	145.7	146.1	213.7	152.4	136.6	240.9	214.9	273.6	230.1	302.9	0	0	0	0	0	0	12.6	24	23	0	48.4	53.2
[K].NFHYTEESDEEKQDCSGR.[L]	1xCarbamidomethyl [C15]; 1xPhospho [S8(100)]	36	I1KNL5	I1KNL5 [1542-1559]	I1KNL5 1xPhospho [S1549(100)]	1	2310.86	28.29	219.4	278.8	220.3	246.8	110.9	133.2	246.4	26.5	41	256.9	128.7	50.4	42.2	51.5	1.5	41	44.3	33.4	49	49.6	27.4	22.9	39.9	37.9
[R].KVHNPVVENAVPSEVESETPKDHLEK.[A]	1xPhospho [S/T]	69	I1MTR7	I1MTR7 [335-360]		2	2991.45	53.9	115	129.5	122.7	232.4	155.5	134	199.4	48.6	42.7	142.5	88.3	59	67.9	89.2	31.4	114.3	113.1	86.8	66.3	106.6	42.9	12.8	81.1	118
[K].THVNEFVAEDDPVENPDIVGSAK.[S]	1xPhospho [S21(100)]	68	I1KSL3	I1KSL3 [288-310]	I1KSL3 1xPhospho [S308(100)]	0	2562.14	80.34	91.9	90.6	78.1	87.2	108.8	123.5	114.4	178.7	184.9	83.1	133.4	224.7	51	72.1	103	89.7	58.8	88.3	60	81	82.6	68.1	70.9	75.2
[K].SEVNDEDDASGEEEEEDDEEEEDDEDDD.[-]	1xPhospho [S10(100)]	22	A0A0R0KFD0	A0A0R0KFD0 [139-166]	A0A0R0KFD0 1xPhospho [S148(100)]	0	3313	40.44	28.9	20.2	17.8	17.6	18.9	41.1	15.9	500.7	713.2	8.1	22.8	840	15.8	11.7	14.9	12.1	11.1	16.9	19.8	12.7	14.2	9.4	6.5	9.8
[K].KVEYFSLGNEDEESNDDVESQK.[S]	1xPhospho [S14(100)]	9	I1KN80	I1KN80 [266-287]	I1KN80 1xPhospho [S279(100)]	1	2641.08	66.82	0	0	43.9	58.1	42	58.5	0	0	71.3	63.4	47.5	0	195.5	185.9	182.1	159.8	106.6	118.7	207.8	148.9	219.4	180.3	132.1	178.1
[R].VLEGGDPVRPMGLDINSVGNTSGHLR.[G]	1xPhospho [T21(99.1)]	2	A0A0R0GAP8	A0A0R0GAP8 [696-721]	A0A0R0GAP8 1xPhospho [T716(99.1)]	0	2770.33	86.16	408.1	0	303.7	339.1	304.8	0	117.2	0	0	73.3	153.2	0	39.7	139.9	0	59.4	62.6	45.4	123.9	74.7	93	0	61.9	0
[R].NFLAGSQDNVISQIPSQVQELAFPGSAQAVEK.[L]	1xPhospho [S16(100)]	12	P0DO16	P0DO16 [537-568]	P0DO16 1xPhospho [S552(100)]	0	3452.67	117.16	0	0	0	0	0	128.8	0	56.9	78.3	72.7	84.4	0	305.5	216	0	91.6	273.7	0	123	150.2	278.7	57.9	344.3	138.1
[R].KVESANDSATGVAPK.[K]	1xPhospho [S4(100)]	38	I1KV23	I1KV23 [853-867]	I1KV23 1xPhospho [S856(100)]	1	1553.72	24.88	80.6	153.8	69.4	181.9	125.8	461	148.2	126.8	83.7	98.6	80.5	100.3	72.5	73.6	121.2	53.3	41.2	60.3	65.5	32.2	31.6	87.9	32.1	18.1
[K].SEVNDEDDASGEEDHQEDEDDEEEEDDEDDD.[-]	1xPhospho [S10(100)]	52	A0A0R0L9W1	A0A0R0L9W1 [139-169]	A0A0R0L9W1 1xPhospho [S148(100)]	0	3679.13	34.81	123.2	124.5	131.2	137.5	131.9	124.2	130	85.8	87.3	139.5	121.9	120.8	105	82.7	122	64.8	75.7	76	93.5	77.3	57.6	68.9	65.6	53.1
[K].VIEGGPSPNSSGAQTGDVPLVLFLK.[L]	1xPhospho [S7(100)]	27	K7L5L6	K7L5L6 [2968-2992]	K7L5L6 1xPhospho [S2974(100)]	0	2562.29	115.99	87.6	83.7	87.7	74.1	93.3	107.5	77.1	143.7	167.2	82.1	92	282.3	88.8	67.6	77.6	94	86.1	89.4	98.3	89.7	97.2	90.5	73.4	69
[R].TTDASTDEWLQGTAYTQSMSSK.[S]	1xOxidation [M19]; 1xPhospho [S/T/Y]	9	C6T7K0	C6T7K0 [232-253]		0	2504.02	74.26	167.7	155	82.6	165	157.9	149	84.8	46.3	74.1	136.7	162.4	120.3	0	0	103.3	121.3	66.6	137.4	130.4	61.2	116.4	42.9	74.7	43.8
[K].KVEGAEGSADEKESDDEGSK.[L]	1xPhospho [S8(100)]	1	K7N0N4	K7N0N4 [85-104]	K7N0N4 1xPhospho [S92(100)]	2	2146.87	18.9	0	0	0	0	99	117.5	0	0	0	0	0	0	0	51.3	0	26.8	41.8	52.7	0	62.1	34.1	1783.3	51.3	80.2
[R].KVDSADEDEPQDGK.[K]	1xPhospho [S4(100)]	1	I1JAK5	I1JAK5 [261-274]	I1JAK5 1xPhospho [S264(100)]	1	1612.64	19.69	23.4	54.5	0	29.5	0	0	0	0	0	0	0	0	0	0	0	0	0	0	0	0	0	2292.6	0	0
[K].TTDASTDEWLQGTAYTQSLSSK.[S]	1xPhospho [S20(99.6)]	63	I1LIQ3	I1LIQ3 [235-256]	I1LIQ3 1xPhospho [S254(99.6)]	0	2470.07	86.85	184.5	160.2	132.8	156.4	151	102.8	124.8	126.4	107	97.7	122.4	107.9	58.9	62.2	100.8	87	61.6	76.5	151.6	55	74.3	18.1	47.6	32.6
[K].KTTEVEEECPPSPSPSPPPPPPSEPVK.[V]	1xCarbamidomethyl [C9]; 2xPhospho [S12(100); S16(100)]	5	I1LZR5	I1LZR5 [325-351]	I1LZR5 2xPhospho [S336(100); S340(100)]	1	3056.32	60.14	160.1	343	182.3	176.5	260.1	107.6	98.4	0	95.2	217.1	176	105.4	191.1	0	105.5	0	0	0	32.9	0	148.9	0	0	0
[K].KTTEVEEECPPSPSPSPPPPPPSEPVK.[V]	1xCarbamidomethyl [C9]; 1xPhospho [S12(100)]	30	I1LZR5	I1LZR5 [325-351]	I1LZR5 1xPhospho [S336(100)]	1	2976.36	58.86	140.9	137.3	141.4	214.4	196.7	138.1	154.9	75.7	92.6	136.2	154.9	108.6	41.5	66.8	42.9	68.2	78	61.2	62.9	49.8	77.8	20.2	68.6	70.5
[K].KTSSSTNIVDDLSSIFGAAPTSGEFQEVEGETEER.[R]	1xPhospho [T/S]	104	I1K518	I1K518 [811-845]		1	3797.69	117.12	111.7	98.7	95.6	73.7	89.9	104.5	137.6	326.5	195.8	128.8	126	355.4	18.1	41.4	68.5	37.1	30.3	43.9	37	41.3	43.5	75.8	64.9	54.2
[K].KTSSLPVTPIAHSNPGSVHGGNLVYAETVEK.[E]	2xPhospho [S4(99.5); T8(100)]	18	A0A0R0GND3	A0A0R0GND3 [161-191]	A0A0R0GND3 2xPhospho [S164(99.5); T168(100)]	1	3349.59	80.36	75.5	100.2	44.6	317.7	465.4	402.2	216.1	284.1	386.8	33.4	74.1	0	0	0	0	0	0	0	0	0	0	0	0	0
[K].KTSSLPVTPIAHSNPGSVHGGNLVYAETVEK.[E]	1xPhospho [S/T/Y]	5	A0A0R0GND3	A0A0R0GND3 [161-191]		1	3269.62	74.72	109.8	89.6	41.7	229.9	286.7	355.3	334.3	217.8	228.3	221.3	285.2	0	0	0	0	0	0	0	0	0	0	0	0	0
[K].KTSPETSPVASTSPVVESSNFDTK.[S]	3xPhospho [S3(99.3); S13(100); T/S]	28	K7MYB6	K7MYB6 [846-869]	K7MYB6 3xPhospho [S848(99.3); S858(100); T/S]	1	2735.11	69.86	87.7	112.2	113.5	118.5	145.3	102.5	73	163.9	195.9	104.9	159.4	247.6	67.2	70.1	50	59.6	63.4	62.1	53.9	79.3	83	47.5	66	73.4
[K].KTSPETSPVASTSPVVESSNFDTK.[S]	2xPhospho [S3(99.4); S7(99.4)]	50	K7MYB6	K7MYB6 [846-869]	K7MYB6 2xPhospho [S848(99.4); S852(99.4)]	1	2655.15	67.95	76.5	73.2	48.1	74.2	88	87.9	91.4	224.5	223.2	85.1	101.6	234.4	82	78.3	55.2	87.7	77.2	91.5	80.6	85.7	98.5	65.9	85.4	103.8
[K].KTSPETSPVASTSPVVESSNFDTK.[S]	1xPhospho [T/S]	102	K7MYB6	K7MYB6 [846-869]		1	2575.18	65.01	84.6	103.8	92.4	101.3	78.6	71.8	88.1	90.7	105.7	75.7	81.1	108.8	114.7	110.4	88.2	103.8	113.1	124.1	113.3	106.6	102.8	85.1	130	125.2
[K].KTSPETSPVASTSPVVENSNFDTK.[S]	3xPhospho [T2(99.4); S7(100); S11(99.4)]	19	I1JNC7	I1JNC7 [846-869]	I1JNC7 3xPhospho [T847(99.4); S852(100); S856(99.4)]	1	2762.12	67.79	95	75.2	33	53.9	95.6	123.3	86.2	335.6	380.5	124.5	119.4	430.1	24.2	31.6	37.7	37.6	31.8	38.9	22.6	45.8	47.2	36.3	39.3	54.7
[K].KTSPETSPVASTSPVVENSNFDTK.[S]	2xPhospho [S3(99.5); S7(99.5)]	73	I1JNC7	I1JNC7 [846-869]	I1JNC7 2xPhospho [S848(99.5); S852(99.5)]	1	2682.16	66.03	95.7	78.2	55.3	75	90.5	80.3	71.8	289.7	299.7	99.4	120.3	324.8	54.6	54.7	44.2	78.3	62.7	57.7	52.9	53.2	63.6	52.3	71.3	74
[K].KTSPETSPVASTSPVVENSNFDTK.[S]	1xPhospho [S3(99.5)]	42	I1JNC7	I1JNC7 [846-869]	I1JNC7 1xPhospho [S848(99.5)]	1	2602.19	63.25	124.5	110.4	107.1	113.7	97	82.5	81.1	107.2	120.2	108.4	102.5	132.8	104.8	102.9	77.1	109.6	98.1	91.1	81.8	80.7	78.2	78.8	109.4	99.9
[K].KTSLSNFYEFAAAAEVNSEHPIAK.[A]	1xPhospho [S3(98.7)]	2	I1JA65	I1JA65 [665-688]	I1JA65 1xPhospho [S667(98.7)]	1	2704.27	99.05	0	0	161.6	435.5	279	712.9	312.3	0	148.1	0	153.4	0	0	0	0	0	0	0	197.2	0	0	0	0	0
[R].KTSISANYPDVLNVNQLLDSVLETAR.[Q]	1xPhospho [T/S/Y]	13	I1MD68	I1MD68 [826-851]		1	2940.47	121.57	0	0	0	0	0	0	0	0	0	2400	0	0	0	0	0	0	0	0	0	0	0	0	0	0
[K].VLEQEPEMLPCHASASPLSPQLSSLGTPR.[L]	1xCarbamidomethyl [C11]; 2xPhospho [S23(99.4); T27(100)]	14	I1MNN7; I1JCZ4	I1MNN7 [40-68]; I1JCZ4 [47-75]	I1MNN7 2xPhospho [S62(99.4); T66(100)]; I1JCZ4 2xPhospho [S69(99.4); T73(100)]	0	3291.48	100.65	161.8	192.4	226.1	322.6	356.9	300.5	158.3	0	34.6	109.1	167.7	0	17.8	68.9	51.7	55.5	82.8	0	61	17	0	0	15.3	0
[K].NFNQQQSDPEQGHASSPR.[L]	1xPhospho [S]	33	A0A0R0JR83	A0A0R0JR83 [58-75]		0	2106.86	24.47	82.9	138.9	44.6	101.6	73.5	159.1	119.5	57.8	61.9	65.1	43.9	49.2	130.4	114.3	115.7	145.5	137.4	135.9	121.5	124.7	103.5	66.2	101.8	105
[K].KTTEVEEERPPSASASPSPPPPSEPVK.[V]	1xPhospho [S12(100)]	22	I1MU50	I1MU50 [325-351]	I1MU50 1xPhospho [S336(100)]	1	2910.38	48.35	156.7	154.6	134.1	153	106.4	89	178.3	37.4	43.4	136.4	93.4	55.7	121.5	85.6	66	84.8	99.1	94.4	91.7	96.7	75.4	64.4	90.2	91.6
[K].KPSSSPDASSVMNQPQSSAQSSEADR.[S]	1xPhospho [S]	30	I1KVN9	I1KVN9 [335-360]		0	2758.16	38.88	72	49.9	52.9	56.8	43.4	20.3	55.4	286.6	308.4	58.4	34.6	286.6	297.4	81.1	110.4	91.5	55	103.7	104.9	88.2	27.2	0	66	49.3
[K].KTTEVEEERPPSASASPSPPPPSEPVK.[V]	2xPhospho [S12(100); S/T]	26	I1MU50	I1MU50 [325-351]	I1MU50 2xPhospho [S336(100); S/T]	1	2990.34	48.92	110.5	135.4	110.1	99.3	102.3	75.9	98.6	0	0	123.7	79	0	96.5	152.4	98.6	111.9	126.6	133.7	121	122.3	132.3	94.8	140.3	134.8
[R].SLSGKSDDGGNSIGSLSR.[L]	2xPhospho [S3(100); S6(100)]	33	K7LZS3; I1L906	K7LZS3 [646-663]; I1L906 [647-664]	K7LZS3 2xPhospho [S648(100); S651(100)]; I1L906 2xPhospho [S649(100); S652(100)]	1	1896.77	48.37	56.8	71	54.5	276.2	189.2	209.9	214.7	206.1	237.7	113.5	107	134.8	37.5	51.9	30.2	54.9	61.8	63.3	49.4	59.1	43.7	13.4	29.8	33.9
[R].KVCFFAHKPEELRPVYASTGSAMPSPK.[S]	1xCarbamidomethyl [C3]; 1xPhospho [S25(100)]	15	I1JJF9; I1M6J5	I1JJF9 [307-333]; I1M6J5 [319-345]	I1JJF9 1xPhospho [S331(100)]; I1M6J5 1xPhospho [S343(100)]	1	3114.49	73.1	176.6	78.9	174.9	367	507.2	526.7	97.4	0	0	260.4	132.7	78.1	0	0	0	0	0	0	0	0	0	0	0	0
[R].KTVYHSSSILSNLSSSWTSKPPLAVK.[Y]	1xPhospho [S8(100)]	8	K7LFU2; A0A0R0F4L3	K7LFU2 [372-397]; A0A0R0F4L3 [333-358]	K7LFU2 1xPhospho [S379(100)]; A0A0R0F4L3 1xPhospho [S340(100)]	1	2897.48	97.83	269	328.2	223.9	153.6	233.7	114.5	183.7	0	0	108.2	189.3	0	0	39.9	35.2	34	45.9	82.3	84.1	66.2	68.8	0	78	61.5
[R].VLEPTANSWGSNSRPSSASGVLSTNQSSLTSLRPR.[S]	1xPhospho [S/T]	35	K7KMS0	K7KMS0 [111-145]		0	3723.81	88.44	153.4	152.2	122	130.7	154	110.7	45.4	17.9	19.4	91.8	87.6	12	106.2	139.9	100.6	108.1	88.5	96.4	103.4	130.5	126.6	86.1	113.8	102.7
[R].VLEPTANSWGSNSRPSSASGVLSTNQSSLTSLRPR.[S]	2xPhospho [S17(99.3); S/T]	31	K7KMS0	K7KMS0 [111-145]	K7KMS0 2xPhospho [S127(99.3); S/T]	0	3803.77	93.99	155.7	155.8	115.5	113.4	139.4	83.8	68.3	46.8	39.3	67.6	86.3	14.2	104.2	136	74.2	108.7	105.6	91	152.4	152.4	187.7	42.9	91.7	67.3
[R].KTVTKQVSSGSPWYGPDR.[V]	2xPhospho [T2(100); T4(100)]	7	C6TNE6	C6TNE6 [35-52]	C6TNE6 2xPhospho [T36(100); T38(100)]	2	2152.95	50.91	111.4	96.4	128	90.1	98.3	51.5	111.3	57.7	74.1	90.7	66.4	85.1	101.3	144.4	57.9	133.1	89.2	89.1	124.9	153.8	127.8	69.2	114.2	134
[R].KTVTKQASSGSPWYGPDR.[V]	2xPhospho [T2(100); T4(100)]	10	C6TLM4	C6TLM4 [35-52]	C6TLM4 2xPhospho [T36(100); T38(100)]	2	2124.92	43.13	0	0	0	0	0	0	0	0	0	0	0	0	275.2	352.3	143.7	237.6	186.8	139	241.5	223.4	142.5	83.4	207.4	167.1
[K].VLEQEPEMLPCHASASPLSPQLSSLGTPR.[L]	1xCarbamidomethyl [C11]; 1xPhospho [S23(99.6)]	29	I1MNN7; I1JCZ4	I1MNN7 [40-68]; I1JCZ4 [47-75]	I1MNN7 1xPhospho [S62(99.6)]; I1JCZ4 1xPhospho [S69(99.6)]	0	3211.52	99.49	437.7	348.5	600.7	154.5	73.5	117.8	311	0	0	211.5	41.4	103.4	0	0	0	0	0	0	0	0	0	0	0	0
[R].SLSGKSDDGGNSIGSLSR.[L]	1xPhospho [S6(100)]	27	K7LZS3; I1L906	K7LZS3 [646-663]; I1L906 [647-664]	K7LZS3 1xPhospho [S651(100)]; I1L906 1xPhospho [S652(100)]	1	1816.81	40.48	75.1	97.2	73.7	248.1	220.8	160.4	244.1	150.8	165.5	141.9	115.1	116.6	43.8	50.3	19.3	55.8	63.7	56.5	43.2	65.1	29.5	33.3	61.6	68.7
[K].VLEQEPEMLPCHASASPLSPQLSSLGTPR.[L]	1xCarbamidomethyl [C11]; 1xOxidation [M8]; 1xPhospho [S23(99.5)]	9	I1MNN7; I1JCZ4	I1MNN7 [40-68]; I1JCZ4 [47-75]	I1MNN7 1xPhospho [S62(99.5)]; I1JCZ4 1xPhospho [S69(99.5)]	0	3227.51	94.78	270.4	446.3	477	0	327.6	196.5	169.9	41.5	0	141.6	215.5	33.3	0	0	56.9	0	0	0	23.5	0	0	0	0	0
[K].KTTFGASVVQSAANR.[M]	1xPhospho [T3(100)]	94	A0A0R0JYE8	A0A0R0JYE8 [99-113]	A0A0R0JYE8 1xPhospho [T101(100)]	1	1616.78	53.3	113.3	98.6	130.1	116.9	88.6	121.5	104.3	49.9	60.6	115.1	81.2	85.3	138.7	103.5	115.1	141.2	103	120.2	105.8	74	102.1	65.1	87.3	78.8
[R].KPSSNPAPNCVFLDYENEIR.[Q]	1xCarbamidomethyl [C10]; 1xPhospho [S/Y]	26	K7LL98	K7LL98 [580-599]		0	2430.08	92.36	155.5	97.9	0	19.7	77	134.2	0	0	0	58.2	57.6	0	106.9	112.7	118.3	223	90.5	98.2	197.9	253.7	118.5	165.1	171.6	143.4
[K].KPSSNLSKSDEDSDESPKVFSR.[K]	3xPhospho [S9(100); S13(100); S16(100)]	31	A0A0R0EXM7	A0A0R0EXM7 [590-611]	A0A0R0EXM7 3xPhospho [S598(100); S602(100); S605(100)]	2	2679.06	41.3	121.7	192	137.2	130.5	103.5	102.1	174.1	277.8	247.7	209.4	126	334	6.4	30.7	8.9	22.5	22.8	19.6	28.2	43.8	21.4	3.8	23	12.9
[R].KIHNPVVENAGQPEVESETPKQHLEMTK.[V]	1xOxidation [M26]; 1xPhospho [S/T]	10	I1JWY1	I1JWY1 [329-356]		2	3265.56	47.93	46.6	167.4	53.9	328.7	286.4	413.7	328.9	43.5	30.6	273.4	85.7	0	0	0	0	0	53	80	15.9	43.8	0	0	75.8	72.7
[R].KIHNPVVENAGQPEVESETPKQHLEMTK.[V]	1xPhospho [T19(99.6)]	12	I1JWY1	I1JWY1 [329-356]	I1JWY1 1xPhospho [T347(99.6)]	2	3249.56	54.12	153.3	166.2	122.4	440.2	260.8	172.5	438.4	57.1	0	96.1	102.8	0	0	75.8	0	76.5	76.3	31.4	29.3	48.9	26.5	0	25.5	0
[R].KIHNPVVENAGQPEVESETPK.[Q]	1xPhospho [T19(99.7)]	5	I1JWY1	I1JWY1 [329-349]	I1JWY1 1xPhospho [T347(99.7)]	1	2382.13	46.12	93.5	85.1	99.1	235.9	244	158.1	162.8	182.6	145.9	105.7	85	151.1	76.8	0	0	94.1	100.1	103.7	67	58.4	37.3	0	60.4	53.3
[R].TSSQGEHNPLNMSDEQILDQIYSTHVHSHTK.[F]	1xOxidation [M12]; 1xPhospho [T/S/Y]	331	A0A0R0EDY2	A0A0R0EDY2 [14-44]		0	3629.6	84.77	17.7	22.8	20.1	41.9	107.2	62.4	8.7	26.1	5.1	38.2	15.7	10.2	59.7	125.5	99.8	105.9	117.5	126.4	155.5	126.8	135.8	451.4	261.3	258.3
[R].KIHDIDLQTILDWPERPLDATPHTDSSPK.[L]	2xPhospho [T21(100); T24(98.6)]	5	I1MVC5	I1MVC5 [248-276]	I1MVC5 2xPhospho [T268(100); T271(98.6)]	1	3498.63	105.77	0	0	0	0	0	86.2	60.3	1080.4	1000.7	70.4	102	0	0	0	0	0	0	0	0	0	0	0	0	0
[R].KIHDIDLQTILDWPERPLDATPHTDSSPK.[L]	1xPhospho [T/S]	32	I1MVC5	I1MVC5 [248-276]		1	3418.67	103.53	170.8	165.5	209	201.4	152.1	120	219.4	288.8	415.8	187.1	270	0	0	0	0	0	0	0	0	0	0	0	0	0
[R].SESNMATSEDLGPDEK.[G]	1xOxidation [M5]; 1xPhospho [S8(100)]	13	K7N3F0	K7N3F0 [908-923]	K7N3F0 1xPhospho [S915(100)]	0	1805.68	30.37	76.7	115.9	166.8	108.2	184.4	130.6	92.4	31.1	61.1	117.2	75.7	116.5	77.8	96.2	69.9	75.5	94.5	79.6	82.8	96.2	53.2	208.3	80.2	109.3
[K].KIGTQTTLISPVPSRPSSPHGITNNIGSSQK.[S]	1xPhospho [S/T]	12	I1MHL9	I1MHL9 [95-125]		1	3282.68	68.35	283.9	251.5	213.6	86.5	83.9	28.6	0	0	0	0	33.9	0	80.5	146.9	176	141.7	142.7	170.5	52.5	56.4	141.3	65.3	104.3	140
[R].KLGSSSNLDNSGELPTSGYGTNAWPDLALSSSAK.[I]	1xPhospho [S/T/Y]	1	A0A0R0K889	A0A0R0K889 [65-98]		1	3504.62		0	0	0	0	0	0	0	0	0	0	0	0	0	0	0	0	0	0	0	0	0	0	0	0
[R].KLGSDITEEQSPSKR.[F]	1xPhospho [S11(100)]	50	I1LT91	I1LT91 [587-601]	I1LT91 1xPhospho [S597(100)]	2	1754.83	26.17	81.2	145.3	86.1	111.6	91.5	139.8	120.4	36.6	33.9	166.1	73.5	48.4	126.7	168.1	101.7	88.4	99.1	107.5	109.4	109.3	67.6	73.9	107	106.9
[R].KLGSDITEEQSPSK.[R]	1xPhospho [S11(100)]	14	I1LT91	I1LT91 [587-600]	I1LT91 1xPhospho [S597(100)]	1	1598.73	29.36	84.5	156.8	101.2	110.8	95.2	86.8	107.9	72.2	68.6	112.4	105.4	84.8	129.6	128.2	102.5	97.5	110.5	107.8	105.5	101.7	58.5	80.3	87.5	104
[R].KLLATPTPLGTPLYQIPEENR.[G]	1xPhospho [T11(100)]	20	A0A368UHE3	A0A368UHE3 [277-297]	A0A368UHE3 1xPhospho [T287(100)]	1	2431.26	99.79	152.7	83.1	180.3	121	131.5	164.7	112.6	0	0	45.7	0	0	100.3	91	0	147.5	130.8	157.1	162.7	167.1	181.7	0	122.6	147.8
[K].SLTSEESLPVDQISIPAK.[T]	1xPhospho [S1(99.5)]	23	I1L9M7	I1L9M7 [193-210]	I1L9M7 1xPhospho [S193(99.5)]	0	1993.97	98.74	61.5	55.6	54	35.6	46.2	36.1	28.2	788.4	690.6	54	66.9	120.8	27.7	28.8	35.4	27.7	41.2	25.8	21.8	25.2	24.1	0	46.1	58.4
[K].KIISEDEQTPVR.[E]	1xPhospho [S4(100)]	22	A0A368UIK8	A0A368UIK8 [361-372]	A0A368UIK8 1xPhospho [S364(100)]	1	1494.72	40.94	164.5	175	179.8	220.1	107.2	128.7	157.8	69	76.8	204.6	132.6	121	91.8	85.4	50	48.2	48.4	48.7	59.2	63.2	36	38.6	54.7	38.8
[K].KIISEDEQTPVHQK.[T]	1xPhospho [S4(100)]	36	K7K5J5	K7K5J5 [156-169]	K7K5J5 1xPhospho [S159(100)]	1	1731.83	32.17	155.1	191.2	156.4	163.3	84.5	100.2	182	191.1	172.9	168.7	121.2	247	57.6	52.4	34.2	39.2	45.5	27.8	42.4	50.4	26.1	25.2	36.7	28.6
[K].KIISEDEQTPVHEK.[L]	1xPhospho [S4(100)]	26	I1LFT6	I1LFT6 [364-377]	I1LFT6 1xPhospho [S367(100)]	1	1732.82	33.93	96.5	109.7	120.1	129.5	88.6	45.1	138.8	117.5	122.3	144.5	82.7	176.2	145	142	71.2	114	91	71.4	88.4	93.2	59.1	38.5	66.8	48
[R].KLINSSFADLQKPQVELDGK.[A]	1xPhospho [S]	97	A0A0R0EVL3	A0A0R0EVL3 [74-93]		1	2310.17	83.33	101.2	118.4	80.4	60.3	69.6	52.5	77.4	58.8	59.2	112.9	120.2	77.3	59.8	74	91.7	80.6	115.7	106.9	110.2	86.1	139.3	177.8	168.1	201.6
[R].KLINSSFADLQKPQLELDGK.[A]	1xPhospho [S6(99.6)]	142	I1M826	I1M826 [72-91]	I1M826 1xPhospho [S77(99.6)]	1	2324.19	89.24	139.6	134.8	112.5	81.1	108.4	98.9	126.2	150.3	149.1	134	172.9	197.3	29.3	66.3	47.8	49.6	49.9	65.2	46.2	100.1	72	79.7	93.2	95.6
[R].KLINSSFADLQKPQHELDGK.[A]	1xPhospho [S6(99.6)]	112	I1JI26	I1JI26 [72-91]	I1JI26 1xPhospho [S77(99.6)]	1	2348.16	67.24	153.5	136.4	149.3	108.5	97.5	60.5	145.3	97.2	117.5	184.1	125.5	110.9	35.1	55.7	50.6	73.1	73.7	96	90	101.6	104.8	49.1	82.1	101.9
[K].SESNSQGWVGQLNK.[FL]	1xPhospho [S5(100)]	24	I1KWA9; I1N4H1	I1KWA9 [309-322]; I1N4H1 [307-320]	I1KWA9 1xPhospho [S313(100)]; I1N4H1 1xPhospho [S311(100)]	0	1613.7	57.29	114.5	132.1	91.8	72.4	98.4	78	71.7	25.6	17.2	125.6	85.2	48.8	137	184	104.7	132.8	108.4	99.9	121.9	120.8	98.9	82.8	119.6	128
[R].SLTSSGLDVEATQIVTSIAAR.[-]	1xPhospho [T3(99.8)]	65	A5YJW3	A5YJW3 [495-515]	A5YJW3 1xPhospho [T497(99.8)]	0	2199.09	115.38	127.8	104.3	190	110.7	103.5	168.3	118.8	352.1	423.4	108.3	105.2	487.6	0	0	0	0	0	0	0	0	0	0	0	0
[R].KLLATPTPLGTPLYQIPEENR.[G]	3xPhospho [T5(100); T7(100); T11(100)]	16	A0A368UHE3	A0A368UHE3 [277-297]	A0A368UHE3 3xPhospho [T281(100); T283(100); T287(100)]	1	2591.2	105.52	34.1	47.4	35.2	49	51.6	78.9	36.8	815.1	820.2	57.7	58.5	155.5	10.2	0	0	0	18.3	13	7.7	19.2	20.8	24.4	20.8	25.4
[R].KLLATPTPLGTPLYQIPEENR.[G]	2xPhospho [T5(99.6); T11(100)]	36	A0A368UHE3	A0A368UHE3 [277-297]	A0A368UHE3 2xPhospho [T281(99.6); T287(100)]	1	2511.23	103.54	77	98.9	63.8	62.3	97.3	122.4	99.2	233.6	253.8	82.6	94.6	65.6	57.3	83.5	95.3	106	83.7	82.3	102.2	92.8	107.6	102	75.7	60.7
[K].SLTSEESLHVDQISTPAK.[I]	1xPhospho [S1(100)]	34	I1JGF1	I1JGF1 [192-209]	I1JGF1 1xPhospho [S192(100)]	0	2021.94	68.65	124.1	136.5	172.8	114.6	115.4	89.8	98.4	56.4	69.2	139.5	154.6	94.4	64.1	91.4	69.5	76.1	87.9	88.2	92.4	93.4	85.7	82	91.9	111.7
[R].KLGLLEDEDNSKLSDMDILK.[E]	1xPhospho [S14(100)]	15	A0A368UG74	A0A368UG74 [93-112]	A0A368UG74 1xPhospho [S106(100)]	2	2356.14	97.81	246.9	245.2	244.6	153.9	149.9	161.9	156.2	0	0	126.2	270.4	0	35	42.7	0	50.8	48	59	76.6	90.4	84.7	28.1	79.4	50.2
[R].KLGAGLDDLLPATAMGGSASSPHQSGR.[L]	1xOxidation [M15]; 1xPhospho [S21(100)]	21	I1JSE2	I1JSE2 [151-177]	I1JSE2 1xPhospho [S171(100)]	1	2690.26	79.62	17.4	63.1	5.7	183.7	326.3	329.8	126.7	130.6	112.2	120.2	182.4	112.7	0	0	10.9	51.9	70.7	103	65.5	105	102.5	44.1	65.6	70
[R].KLEQEMEVDDQAEDDGANGVTSEQEGTAK.[K]	1xOxidation [M6]; 1xPhospho [S22(100)]	71	I1MUN3	I1MUN3 [490-518]	I1MUN3 1xPhospho [S511(100)]	1	3219.32	43.69	90.6	138.7	52.4	110.3	232.8	124.5	155.5	59.2	67.8	144.5	116.3	146.9	109.2	79.7	68.9	59.8	76.5	86	48.9	78.1	48.9	121.1	92.1	91.4
[R].KLEQEMEVDDQAEDDGANGVTSEQEGTAK.[K]	1xPhospho [S22(100)]	66	I1MUN3	I1MUN3 [490-518]	I1MUN3 1xPhospho [S511(100)]	1	3203.32	52.84	229.6	261.9	165.3	174.1	144.6	49.5	189.7	15.7	24.6	169.1	100.4	30.2	83.2	83.3	63	95.4	73.5	70.8	98	86.8	53.8	24.8	57.5	55.2
[K].NKEFDDLEFDEEDSLR.[M]	1xPhospho [S14(100)]	11	K7KZL2	K7KZL2 [956-971]	K7KZL2 1xPhospho [S969(100)]	1	2080.84	78.77	82.4	88.2	74	71.6	70	117.7	73.5	82.1	65.4	90	95.7	95.9	0	108.2	130.2	106.6	138.9	132.1	122.5	112.8	125.9	211.1	82.8	122.3
[K].KIENASLQSLNTDHIR.[E]	2xPhospho [S9(100); T12(100)]	30	K7K7H5	K7K7H5 [977-992]	K7K7H5 2xPhospho [S985(100); T988(100)]	1	1998.9	55.72	138.4	151.3	145.5	102.3	106.8	152.9	155.7	171.7	179.3	120.9	94	180.5	10.7	74.5	38.7	50.3	57.4	73.7	58.8	71.2	74.7	39.2	68.2	83.5
[R].KLEQEMEVDDQAEDDGANGVTSEQEGTVK.[K]	1xPhospho [S22(100)]	47	I1K096	I1K096 [490-518]	I1K096 1xPhospho [S511(100)]	1	3231.35	57.19	183.7	165.2	132.4	134.5	99.8	67.3	145.9	52.4	59.9	136.1	85.6	55.8	101.2	108.3	82.9	105.8	105.4	104.2	119.2	101.9	88.9	26	73.5	64.2
[K].KIENASLQSLNTDHIR.[E]	1xPhospho [S9(100)]	26	K7K7H5	K7K7H5 [977-992]	K7K7H5 1xPhospho [S985(100)]	1	1918.94	53.3	141.9	201.1	129.7	161.4	111	88.9	125.3	84.1	89.8	149.3	87.4	115.2	127.6	103	59.1	96.1	69.6	68.3	86	59.8	52.7	52.2	67.5	73
[K].KLEHFVCSECSSDDDMKKPHATFSVSPGSDVK.[V]	2xCarbamidomethyl [C7; C10]; 1xPhospho [S/T]	3	I1M331	I1M331 [188-219]		2	3704.61	59.48	99.5	279.6	306.1	255.5	0	0	225.6	0	0	271.5	266.9	0	0	0	0	0	0	186.6	0	65.9	0	0	218.9	223.8
[K].KLEHFVCSECSSDDDMK.[K]	2xCarbamidomethyl [C7; C10]; 1xOxidation [M16]; 1xPhospho [S]	3	I1M331	I1M331 [188-204]		1	2182.81	32.36	54.6	106.7	102.1	78.8	62.2	46.4	101.8	0	0	118.7	61.4	0	106.5	170.8	99.9	152.8	155.9	169.3	129.6	170.6	68.8	131.6	180	131.7
[K].NKENSEAASSDEEKTEK.[K]	2xPhospho [S9(100); S10(100)]	1	K7M9T4	K7M9T4 [506-522]	K7M9T4 2xPhospho [S514(100); S515(100)]	2	2055.78	17.89	0	0	0	0	0	0	0	0	0	0	0	0	3.2	3.1	0	0	4.6	10.7	0	4.6	3.6	2361.2	0	9.1
[K].VLQQLHSFDFEDTSVVDLR.[S]	1xPhospho [S7(100)]	48	I1M610	I1M610 [33-51]	I1M610 1xPhospho [S39(100)]	0	2328.09	102.94	133.2	98	122.4	131.4	136.7	138.3	104.3	284.6	245.4	122.4	125.2	68.3	77.7	38.8	96.5	58.4	51.5	57	50.8	60.8	57.5	36.5	46.9	57.3
[R].KLEQEMEVDDQAEDDGANGVTSEQEGTVK.[K]	1xOxidation [M6]; 1xPhospho [S22(100)]	62	I1K096	I1K096 [490-518]	I1K096 1xPhospho [S511(100)]	1	3247.35	47.9	104.4	124.7	101.9	116	123.1	137	112.2	44.5	55.1	153.3	160.8	112	106.3	74	63.7	59.9	90.3	105.2	74.1	70.2	76.9	161.3	78.2	95
[R].KLEQEMEVDDQAEDDGANGVTSEQEGTVKK.[K]	1xPhospho [S22(99.7)]	50	I1K096	I1K096 [490-519]	I1K096 1xPhospho [S511(99.7)]	2	3359.45	50.73	104.4	91	85.6	140	55.4	32.3	167.2	48.4	36.4	63.7	103.4	47.9	167.9	148.2	96.6	161.1	140.9	114.8	128.9	129.2	90.9	22.8	110.2	112.9
[R].KLEQEMEVDDQAEDDGANGVTSEQEGTVKK.[K]	1xOxidation [M6]; 1xPhospho [S22(99.7)]	71	I1K096	I1K096 [490-519]	I1K096 1xPhospho [S511(99.7)]	2	3375.44	42.63	62.5	182.7	104.2	112.7	97.8	171.1	146.9	15.7	0	221.2	98.2	153	113.7	99.9	47.5	45.4	80.8	124.8	41.7	82.6	54.1	127.4	106.1	110
[R].KLGAGLDDLLPATAMGGSASSPHQSGR.[L]	1xPhospho [S/T]	10	I1JSE2	I1JSE2 [151-177]		1	2674.27	90.52	41.6	72.1	50.5	167.8	218.4	169.3	270.5	529.4	315.2	68.5	42.3	204.2	0	0	0	37.4	35.7	54.4	28.2	45.2	49.4	0	0	0
[K].KLETSQTTLSPASSLLETSLEDNFLSK.[F]	2xPhospho [S10(100); S14(100)]	8	I1JF68	I1JF68 [1500-1526]	I1JF68 2xPhospho [S1509(100); S1513(100)]	1	3099.44	115.5	65.8	72.7	0	103.4	134.4	145.4	122.3	581.7	406.4	99.7	105.1	451.9	0	0	0	0	0	58.3	0	0	0	0	53	0
[K].KLETSQTTLSPASSLLETSLEDNFLSK.[F]	1xPhospho [S10(100)]	24	I1JF68	I1JF68 [1500-1526]	I1JF68 1xPhospho [S1509(100)]	1	3019.48	112.3	120.5	95.2	141.2	113.2	133.1	161.6	109.9	76.1	36.9	92.4	146.7	0	88.7	91.9	95.6	99.4	116.1	106.4	113.8	124.1	106.4	0	131.3	99.4
[K].KLETFQFDFDPEEQGSRPR.[L]	1xPhospho [S16(100)]	22	I1MDN1	I1MDN1 [268-286]	I1MDN1 1xPhospho [S283(100)]	1	2406.08	85.15	140.5	93.8	136.3	278.6	207.3	345.1	142.8	228.7	261.5	118	155.9	228.8	0	7.8	3.9	0	9.6	12.7	15	2.3	0	5.4	4.5	1.7
[K].KLETFNQFDFDPEEQGGSRPR.[L]	1xPhospho [S18(100)]	34	I1KUM8	I1KUM8 [273-293]	I1KUM8 1xPhospho [S290(100)]	1	2577.14	78.86	132.1	151.8	118.5	178.3	239.8	297.9	152.2	214.3	219	148.8	133.2	182.5	6.8	20.4	18.3	23.8	18.9	31.2	26.6	23.4	21.8	11.4	15.2	14
[K].KLESSQTTLSPSSSLLETSLEDHFLSK.[F]	2xPhospho [S10(99.4); S/T]	6	K7LH39	K7LH39 [1503-1529]	K7LH39 2xPhospho [S1512(99.4); S/T]	1	3124.44	105.97	24.5	233.3	31.3	135.1	61.3	367.8	363.3	408.4	466.9	120	46	0	0	0	142	0	0	0	0	0	0	0	0	0
[K].KLESSQTTLSPSSSLLETSLEDHFLSK.[F]	1xPhospho [S10(100)]	63	K7LH39	K7LH39 [1503-1529]	K7LH39 1xPhospho [S1512(100)]	1	3044.47	102.48	112	147.4	168.5	115.3	178.3	167.2	128.5	194.1	110.3	146.1	147.1	30.9	83.6	59.4	59.4	52.1	59.8	61.1	56.2	63.5	94.2	34.6	72.5	57.7
[R].KIESEDSGTLRDVVTLSVEQTNVEDSPGR.[I]	2xPhospho [S4(100); S7(99)]	8	I1KWP9	I1KWP9 [825-853]	I1KWP9 2xPhospho [S828(100); S831(99)]	2	3320.49	99.56	51.7	53.3	43.3	83.8	86.8	156	84.5	103.3	95.4	101.3	156.7	83.3	113	89.8	84.9	93.9	78	110.3	102.3	109.2	125.4	175.4	104.8	113.6
[R].KIESEDSGTLRDVVTLSVEQTNVEDSPGR.[I]	1xPhospho [S7(100)]	19	I1KWP9	I1KWP9 [825-853]	I1KWP9 1xPhospho [S831(100)]	2	3240.53	94.09	196	99.4	140.8	130.3	190.6	180.9	179.1	0	82.2	135.7	99	21.3	80.9	40.7	81.6	40.5	82.6	43.4	93.9	0	68.6	195.3	75.2	142
[R].TSSQGEHNPLNMSDEQILDQIYSTHVHSHTK.[F]	1xPhospho [T/S/Y]	377	A0A0R0EDY2	A0A0R0EDY2 [14-44]		0	3613.6	94.67	49.7	26.4	42.6	31.1	127.1	40.1	19	45.1	17.1	41.3	21	22.3	51.2	126.4	170.6	159.4	134.3	134.2	141.4	222.1	184.2	54.2	284.9	254.1
[R].KIESEDSGTLRDVVTLSVEK.[T]	1xPhospho [S/T]	32	K7MV72	K7MV72 [825-844]		2	2285.13	81.77	69.8	76.2	68.9	75	81	61.3	110.4	45.4	74.1	89.2	198.2	108.2	24.6	31.6	66	126.4	136	91.7	88.9	164.6	80	214.2	145.7	172.5
[K].NKEAGSQNDEDQIKDAGSEEDEDQGSDAQPEES.[-]	1xPhospho [S18(100)]	19	I1L4X7	I1L4X7 [250-282]	I1L4X7 1xPhospho [S267(100)]	2	3631.39	35.5	0	0	0	0	0	0	0	8.8	0	0	0	7.7	245.2	297.8	162	264.1	200.4	211.4	194.3	199.5	113.8	129.1	203.9	162
[R].SLTNETEHGDRYELVAYR.[N]	1xPhospho [T3(100)]	66	I1KGL0	I1KGL0 [209-226]	I1KGL0 1xPhospho [T211(100)]	1	2232.99	60.54	152.8	34	108.3	133.7	82.8	86.8	78.4	190.5	223.7	122.4	98.5	256.5	70.3	89.8	72.3	92.6	74.6	90.6	103.6	49.6	60	40.6	47.3	40.5
[R].KLSEQNMGAPPSYEEAVSESR.[S]	1xPhospho [S3(100)]	81	I1KZI6	I1KZI6 [290-310]	I1KZI6 1xPhospho [S292(100)]	1	2389.04	63.31	149.5	132.4	125.8	173.5	112.5	77.8	175.2	139.2	129	120.5	118.6	116.4	74	69.6	77.8	103.2	76.9	72	93.3	68.9	69.7	16.8	52	55.4
[R].NHTEENGDLTDSEKDYDLLPK.[V]	1xPhospho [T10(100)]	68	I1LP66	I1LP66 [662-682]	I1LP66 1xPhospho [T671(100)]	1	2513.07	68.32	122.9	84.3	117.9	104.2	107.8	93.2	99.5	92.8	114.6	106.1	125.8	165.5	45.1	105.8	68.6	105.1	92.1	104.7	91.9	101.5	103.9	55.8	98.5	92.5
[R].NHTEENGDLTDSEKDYDLLPK.[V]	2xPhospho [T10(100); S12(100)]	120	I1LP66	I1LP66 [662-682]	I1LP66 2xPhospho [T671(100); S673(100)]	1	2593.04	68.81	89.1	91.2	88.6	84.4	146	85.5	99.7	237.4	234.2	126.2	134.8	313	14.6	43.5	65.8	42.6	64.6	46.7	49.3	64.6	68.9	27.1	101	81.2
[R].KLSEQNMGAPPSYEEAVGESRSPVHSER.[D]	2xPhospho [S3(100); S/Y]	73	I1N5E8	I1N5E8 [290-317]	I1N5E8 2xPhospho [S292(100); S/Y]	2	3231.38	59.81	125	167	116.6	144.6	98.5	73.1	147.3	60.4	59.2	122.1	106.7	38.8	89.9	97.9	102.6	126.7	118.8	108.5	112.6	119.5	105.4	18.7	84.8	55.3
[K].VLPHYAQDIGREESEDESDDNDGYENNAPK.[V]	2xPhospho [S14(100); S18(100)]	42	I1KEM8	I1KEM8 [266-295]	I1KEM8 2xPhospho [S279(100); S283(100)]	1	3566.39	61.7	186	152.5	171.5	151.1	156.6	124.9	159.7	140.7	36.4	208.7	186.2	69	0	61.7	9.9	76.2	78.4	67.5	55.4	88.7	86.7	10.1	63.9	58.1
[R].KLSEQNMGAPPSYEEAVGESR.[S]	1xOxidation [M7]; 1xPhospho [S3(100)]	91	I1N5E8	I1N5E8 [290-310]	I1N5E8 1xPhospho [S292(100)]	1	2375.02	50.78	78.9	119.5	95.2	125.9	143.3	135.4	89.7	97.9	111.9	148.7	113.1	196.5	102.7	72	73.8	68.2	80.7	83.4	57.4	69.7	71.4	97.3	74.4	93
[R].KLSEQNMGAPPSYEEAVSESR.[S]	1xOxidation [M7]; 1xPhospho [S3(100)]	117	I1KZI6	I1KZI6 [290-310]	I1KZI6 1xPhospho [S292(100)]	1	2405.03	52.53	98.8	128.1	74.8	128.8	136.2	155.2	99.4	120.5	133.4	149.4	104.3	206.5	74.6	67.7	69.3	58.8	67.2	69.7	72.5	59.8	63.3	118.3	66.4	77.2
[R].KLSEQNMGAPPSYEEAVGESR.[S]	1xPhospho [S3(100)]	120	I1N5E8	I1N5E8 [290-310]	I1N5E8 1xPhospho [S292(100)]	1	2359.03	61.9	152.2	130.8	129.8	140.4	107.6	65.7	130.8	106.6	107	120.4	126.3	103.3	77.5	86.2	87.3	123.1	104.3	90.9	96.6	83.4	82.4	16.3	65.5	65.5
[K].KISEIKPPTSPLR.[R]	1xPhospho [T/S]	107	I1L9W4; I1JG59	I1L9W4 [197-209]; I1JG59 [196-208]		1	1545.84	49.4	152.1	135.1	135.5	123.2	92.8	86.9	120.9	22.3	27.8	145.9	113.8	34.6	122.1	120.5	89.8	105.2	96	113.4	99.7	105.5	77.2	69.1	107.4	103.2
[R].KLSDIRSPQSNLSDHVGDHPVNDYSIDR.[Q]	2xPhospho [S3(100); S7(100)]	5	A0A0R0IW79	A0A0R0IW79 [650-677]	A0A0R0IW79 2xPhospho [S652(100); S656(100)]	2	3324.47	67.68	95.8	101.7	143.7	160.2	125.6	99.5	90.2	136.7	163.6	106.2	120.1	150	41.6	61.8	47	72.3	74.2	83.5	97.1	123.4	96	35.3	75.2	99.4
[K].NHVGFESDSYLDTHEYAMK.[L]	1xPhospho [S/Y/T]	6	I1JUA6	I1JUA6 [406-424]		0	2322.94	68.39	97.9	87.2	80.7	60.7	49.6	25.7	76.4	235.1	157.8	62.1	70.4	179.1	75.3	145.4	106.9	118.6	119.7	107.6	117.3	106.9	115.6	38.4	83.5	82
[R].KLSAVIDGVPGVDAGFDSGR.[Y]	1xPhospho [S3(100)]	31	A0A0R0IZ09	A0A0R0IZ09 [96-115]	A0A0R0IZ09 1xPhospho [S98(100)]	1	2039.98	96.64	147.6	127.7	170.4	112.5	120.3	155.2	99.7	36.2	40.6	84.2	140.7	0	96.9	87.8	113.6	97.4	93.9	85.8	82.6	91.8	105.9	118.8	95.1	95.3
[K].KISEIKPPTSPLRR.[RQ]	1xPhospho [S10(99.6)]	91	I1L9W4; I1JG59	I1L9W4 [197-210]; I1JG59 [196-209]	I1L9W4 1xPhospho [S206(99.6)]; I1JG59 1xPhospho [S205(99.6)]	2	1701.94	43.04	165.1	135.8	127.1	149.7	73.8	76.2	134.1	47	45.4	161	101.1	51.9	128.4	113.9	66.7	94.9	99.1	104	93.7	106.3	59.5	40.6	112.9	112
[K].TSSSHAISNISSASSK.[S]	1xPhospho [S14(100)]	12	K7LVZ6	K7LVZ6 [790-805]	K7LVZ6 1xPhospho [S803(100)]	0	1643.73	24.51	20.3	26.5	29	13.8	24.8	16.7	21.8	0	0	31	0	3.3	230.2	205.9	295.2	193.3	202.3	125.8	111.5	106.2	63.4	433.2	144.1	101.8
[R].KLSEQNMGAPPSYEEAVSESRSPVHSER.[D]	1xPhospho [S18(98.8)]	6	I1KZI6	I1KZI6 [290-317]	I1KZI6 1xPhospho [S307(98.8)]	2	3181.43	57.31	160.2	157.4	218.3	121.2	104.9	36.4	187.9	0	0	137.8	55.5	0	136.4	148.5	39.8	112.1	112.3	59.2	147.9	149.9	132.9	0	67.4	114
[K].TSSSHAISNISSASSKSLGGEN.[-]	2xPhospho [S14(99.5); S17(100)]	14	K7LVZ6	K7LVZ6 [790-811]	K7LVZ6 2xPhospho [S803(99.5); S806(100)]	1	2280.94	43.31	0	0	0	0	0	0	0	0	0	0	0	0	203.4	248.6	199.4	306.8	244.4	274.1	297.2	183.4	112.3	101.6	118.4	110.4
[R].KLSGNHEDTDDELMEELR.[M]	1xOxidation [M14]; 1xPhospho [T9(100)]	41	I1KRS3	I1KRS3 [81-98]	I1KRS3 1xPhospho [T89(100)]	1	2226.92	48.18	106.4	218.9	98.7	215.2	237.6	154.3	136.4	31.2	0	149.9	162.3	116.1	61.3	61.6	55.3	50.3	59.1	83.3	49.1	66.2	43.6	96.3	74.9	71.9
[R].KLSGNHEDTDDELMEELR.[M]	1xPhospho [T9(100)]	65	I1KRS3	I1KRS3 [81-98]	I1KRS3 1xPhospho [T89(100)]	1	2210.93	64.3	191.6	196.7	266.7	194.2	91.4	89.6	203.6	64.4	90.4	162.1	160.8	88.8	47.7	59.5	36.6	67.5	56.9	59.7	51.1	61.7	40.6	12.9	54.4	51.1
[K].SLTKPTSPATSGAEEEAPTPSQGEK.[S]	1xPhospho [T/S]	2	A0A0R4J5X0	A0A0R4J5X0 [252-276]		0	2580.17	44.95	0	0	221.7	0	0	0	0	0	0	906	648.6	623.7	0	0	0	0	0	0	0	0	0	0	0	0
[R].KLSGLSSPAEVPLNSSSSTVLK.[K]	1xPhospho [S/T]	29	I1JYT1	I1JYT1 [833-854]		1	2281.17	85.96	98.4	107.8	91.7	106.3	107.6	108.6	66.1	40.6	55.6	91	127.5	52.7	96	105	112.1	102.8	95.2	90.7	145.5	127.7	157	89.4	112.6	112.3
[K].SLTKPTSPATSGAEEEAPTPSQGEK.[S]	2xPhospho [S7(99.2); S11(99.2)]	1	A0A0R4J5X0	A0A0R4J5X0 [252-276]	A0A0R4J5X0 2xPhospho [S258(99.2); S262(99.2)]	0	2660.14	49.19	0	0	0	130.5	150.3	0	204.4	0	165.2	596.4	882.5	270.7	0	0	0	0	0	0	0	0	0	0	0	0
[R].KISFEANETTDNSSFSPVPPEK.[S]	1xPhospho [S3(100)]	60	I1M2S6	I1M2S6 [423-444]	I1M2S6 1xPhospho [S425(100)]	1	2504.12	76.44	95.7	60.2	73.5	82.1	107.6	152.5	92.9	64.8	76.9	77.1	106.9	100	97	110.3	113.1	133.6	92.1	78.2	113.9	96.2	159.8	133.3	98.9	83.5
[R].KLSEQNVDAPPSYEEAVSQSPLHYER.[D]	2xPhospho [S3(100); S20(100)]	29	K7LM79	K7LM79 [291-316]	K7LM79 2xPhospho [S293(100); S310(100)]	1	3133.36	78.35	296.1	291.1	222.7	234.7	299.5	248.5	256.9	0	0	225.7	252.5	0	0	0	0	0	0	0	16.4	24.1	31.7	0	0	0
[R].KLSEQNVDAPPSYEEAVSQSPLHYER.[D]	1xPhospho [S3(100)]	102	K7LM79	K7LM79 [291-316]	K7LM79 1xPhospho [S293(100)]	1	3053.39	79.32	161.9	150.2	172.7	171	166.5	156.5	141.3	67.1	85.9	147.5	172.3	94.4	50.8	69.3	56.4	45.2	56	60.1	74.5	75.7	81.7	42.7	43.9	56.5
[K].SLTLEAISNQGTIR.[F]	1xPhospho [S8(100)]	16	A0A0R0H569	A0A0R0H569 [111-124]	A0A0R0H569 1xPhospho [S118(100)]	0	1582.78	76.18	0	0	0	0	0	0	0	0	0	0	0	0	217.1	313.3	311.2	146.8	149	147.8	199.1	160.4	247.1	165.7	194	148.3
[R].SESRGEDAGGVDNEDDEEDYLQPGEASIGK.[K]	1xPhospho [S/Y]	78	I1KWP9	I1KWP9 [1154-1183]		1	3248.3	68.6	112.2	101.4	121.7	100.2	109.2	118.3	86.7	32.5	42.4	126.2	139.4	69.8	100	109.7	102.6	95.6	96.5	92.2	116.5	98.8	122.4	87.8	96.7	121.4
[R].NHSIASTPYVQPSLR.[S]	1xPhospho [S3(100)]	40	I1LD86	I1LD86 [360-374]	I1LD86 1xPhospho [S362(100)]	0	1749.83	59.64	168.3	71.4	152	214.8	122.2	119	207	177.5	167.9	88.2	119	160.2	75.7	50.1	65.3	71.9	53.3	69.6	66	37.6	45.2	20.6	50	27.2
[R].KLSEQNMGAPPSYEEAVSESRSPVHSER.[D]	2xPhospho [S3(100); S20(99.5)]	90	I1KZI6	I1KZI6 [290-317]	I1KZI6 2xPhospho [S292(100); S309(99.5)]	2	3261.39	62.16	146.1	165.9	118.4	150.3	96.8	73.9	161.2	64.1	64.5	104.5	123.6	11.9	60.6	127.7	97.1	136.9	95	81.8	126.7	118.2	114.1	15.5	79.9	65.3
[R].NHVHKPDSVSNSISNVSSVGSSVDDNEYSTANLSHR.[R]	1xPhospho [S14(100)]	11	I1L0C5	I1L0C5 [783-818]	I1L0C5 1xPhospho [S796(100)]	0	3919.75	64.34	290.9	401.9	267.2	332.6	206.8	205.1	299.7	0	0	324.6	0	71.1	0	0	0	0	0	0	0	0	0	0	0	0
[K].TSSQSSYSGGAFYTTNPGSVAPATNSR.[L]	1xPhospho [S/T/Y]	2	I1MEC0	I1MEC0 [27-53]		0	2775.19	70.61	256.6	240.9	0	187.2	268.6	196.1	187.3	182	162.9	96.2	0	0	0	0	0	151.8	0	0	205.4	103.7	161.2	0	0	0
[K].NHVLNMNFNSPPLR.[S]	1xPhospho [S10(100)]	37	A0A0R0FHN8	A0A0R0FHN8 [537-550]	A0A0R0FHN8 1xPhospho [S546(100)]	0	1732.8	82.6	106.1	100.9	102.5	90.1	131.8	74.4	75.9	98	79	70.3	67.4	78.6	93.1	98.9	132.7	135.3	109.6	103.3	136.5	157.4	151.6	13.5	107.4	85.9
[K].KLPCQSPPPDEVPASTNLVR.[A]	1xCarbamidomethyl [C4]; 1xPhospho [S6(100)]	10	A0A0R0K0U9	A0A0R0K0U9 [73-92]	A0A0R0K0U9 1xPhospho [S78(100)]	1	2285.1	69.48	183.9	206.7	146.2	134.2	203.1	123	143.2	65.6	69.5	136.6	157.3	77.4	59.2	68.7	13.1	44.2	54	42.3	66.6	70	71.1	97	65.5	101.7
[K].KLPATEGVVGDSISSPVQQAEEK.[N]	1xPhospho [S15(100)]	15	K7LJN0	K7LJN0 [72-94]	K7LJN0 1xPhospho [S86(100)]	1	2449.19	70.42	43.8	48.9	69	43.1	65.1	40.8	45.2	0	0	28.2	132.7	76.8	209.5	98.1	94.9	155.3	171.5	153.7	148	199.1	170.6	78	155	172.4
[K].KIPADSADANPASIVEVKPSHTDHPPER.[N]	1xPhospho [S6(100)]	15	I1NG30	I1NG30 [166-193]	I1NG30 1xPhospho [S171(100)]	1	3058.46	58.74	194.3	150.2	139.2	149.9	104	163	128.4	76	65.9	159.9	152.7	104.3	0	63.5	69	77.2	96.9	50.8	32	73.9	108.1	27.5	86.5	126.9
[R].NHYGGVNVGANGSSSSS.[-]	1xPhospho [S16(99.3)]	46	I1N4D2	I1N4D2 [322-338]	I1N4D2 1xPhospho [S337(99.3)]	0	1673.66	32.45	0	0	0	0	14	0	0	6.7	13.2	0	0	0	236	228	193.7	214.7	199.1	211.3	164.5	174.8	113.1	262.4	196.3	172.3
[R].TSSRLSFQDELDDGDFSCPFDVDDVDPPDAQSSQNADVK.[S]	1xCarbamidomethyl [C18]; 2xPhospho [S6(99.2); T/S]	11	I1JH67	I1JH67 [459-497]	I1JH67 2xPhospho [S464(99.2); T/S]	1	4478.78	108.29	0	0	0	58.8	104.6	0	0	1391.4	845.1	0	0	0	0	0	0	0	0	0	0	0	0	0	0	0
[R].NHYTEENGDLTDSEKDYDLLPK.[V]	1xPhospho [T11(100)]	47	I1LJ28	I1LJ28 [662-683]	I1LJ28 1xPhospho [T672(100)]	1	2676.13	72.7	96.3	88.3	105.3	123.3	145.7	112	102	100.6	114	98	135.7	182.5	65.8	76.5	89.7	81.8	77.7	84.3	76.9	80.4	105	63	91.4	103.6
[R].NHYTEENGDLTDSEKDYDLLPK.[V]	2xPhospho [T11(100); S13(100)]	138	I1LJ28	I1LJ28 [662-683]	I1LJ28 2xPhospho [T672(100); S674(100)]	1	2756.1	73.4	125.9	122.7	115.6	133.8	131.7	126	113.3	189.1	219.6	145	186.1	252.7	10.3	42.2	33.5	31.9	41	38.8	36.4	64.2	62.2	31.1	77.2	69.7
[K].KLPQPPPPLSDSSSDEEEDTTLNLK.[D]	1xPhospho [S14(99.2)]	32	Q9SYR0	Q9SYR0 [32-56]	Q9SYR0 1xPhospho [S45(99.2)]	1	2817.31	88.26	38.4	30.7	35.1	208.5	290	162.7	0	0	0	0	0	0	89.7	206.4	117.7	145.4	118.2	138	104.1	223.6	158.4	104.3	85.8	142.9
[R].KIPSQSSDPPVQENPQSELEK.[I]	1xPhospho [S]	48	I1MTR7	I1MTR7 [308-328]		1	2417.12	55.55	0	15.7	89.1	10.1	10.3	1.2	9.9	296.2	386	2.7	3.3	399	109.5	88.3	135.5	101.6	89.7	110.2	167.2	71.8	103.6	54.9	80.1	63.9
[K].KLQGQMIAEQEALYGSKPSPSKPQSVK.[K]	1xPhospho [S19(98.9)]	6	I1NIC2; A0A0R0HUX4	I1NIC2 [484-510]; A0A0R0HUX4 [500-526]	I1NIC2 1xPhospho [S502(98.9)]; A0A0R0HUX4 1xPhospho [S518(98.9)]	1	3009.51	60.26	174.7	173	109.3	159.7	111.8	31	71.5	0	0	106.7	110.2	0	0	195.2	66.5	116.5	159.7	61.9	202.1	198.9	73	0	176.6	101.8
[K].NHVTEMSSTSTVTHSSPSTSRPSSNYSSR.[S]	1xPhospho [S15(100)]	45	I1JH91	I1JH91 [304-332]	I1JH91 1xPhospho [S318(100)]	0	3191.37	33.2	144.2	70.7	155.6	200.4	18.6	32.8	187.3	57.2	90.9	93	38.4	49.2	113.9	182.8	87.9	157.8	141.3	89.9	135.1	150.7	45.4	0	89.2	67.6
[K].KLQDILPSIIHQLGPDNLENLKK.[L]	1xPhospho [S8(100)]	36	C6SX83; A0A0R4J4H3; A0A0R0H141	C6SX83 [92-114]; A0A0R4J4H3 [92-114]; A0A0R0H141 [92-114]	C6SX83 1xPhospho [S99(100)]; A0A0R4J4H3 1xPhospho [S99(100)]; A0A0R0H141 1xPhospho [S99(100)]	2	2706.46	107.12	181.1	189.8	160	100.5	147.7	166.1	106.1	201.3	264.6	203.7	199	41.7	0	0	0	33.3	45.4	49.9	32.2	44.5	55.2	47.6	63.5	66.7
[K].KLQDILPSIIHQLGPDNLENLK.[K]	1xPhospho [S8(100)]	15	C6SX83; A0A0R4J4H3; A0A0R0H141	C6SX83 [92-113]; A0A0R4J4H3 [92-113]; A0A0R0H141 [92-113]	C6SX83 1xPhospho [S99(100)]; A0A0R4J4H3 1xPhospho [S99(100)]; A0A0R0H141 1xPhospho [S99(100)]	1	2578.36	112.49	180.2	178.1	168.9	115.4	163.7	159.5	129.8	194.9	28.9	182.1	223	24.5	0	43	76.8	49	45.6	60.9	49.1	52.2	58.6	27.8	97.5	90.3
[K].NHVTEMSSTSTVTHSSPSTSRPSSNYSSR.[S]	1xOxidation [M6]; 1xPhospho [S16(99.5)]	41	I1JH91	I1JH91 [304-332]	I1JH91 1xPhospho [S319(99.5)]	0	3207.36	27.26	96.1	124.3	108.9	152.6	175.5	190.4	169.3	0	29.5	150	16.4	34.4	89.2	106.5	62	102.3	127.7	140	42.2	40.3	63	117.3	113.3	148.7
[R].KLPVSGGYVMPSTLASSPESDSSFFK.[T]	1xOxidation [M10]; 1xPhospho [S17(100)]	4	A0A0R0L1X4	A0A0R0L1X4 [343-368]	A0A0R0L1X4 1xPhospho [S359(100)]	1	2814.29	96.58	0	0	0	0	0	0	0	0	0	0	0	0	0	0	0	0	0	0	0	0	0	2400	0	0
[R].KLPVSGGYVMPSTLASSPESDSSFFK.[T]	1xPhospho [S17(100)]	4	A0A0R0L1X4	A0A0R0L1X4 [343-368]	A0A0R0L1X4 1xPhospho [S359(100)]	1	2798.3	101.98	0	0	0	0	0	0	221.2	0	0	0	0	0	0	0	747.3	0	0	0	621.3	810.2	0	0	0	0
[K].NHVLNMNFNSPPLR.[S]	1xOxidation [M6]; 1xPhospho [S10(100)]	12	A0A0R0FHN8	A0A0R0FHN8 [537-550]	A0A0R0FHN8 1xPhospho [S546(100)]	0	1748.79	62.49	84.4	58.6	58.7	68.2	115.3	91.7	40.5	38.1	49.2	94.4	76.8	65	126.8	150.6	121.7	153.4	116.5	144.9	84.6	113.9	104.9	188.8	103.4	149.5
[K].SLVEHLRPTMPVFVETNMMNQEGGSSPGTSNATISISVLSAR.[-]	2xOxidation [M18; M]; 1xPhospho [S/T]	4	I1LM48	I1LM48 [602-643]		0	4557.15	108.05	363.9	0	0	0	0	0	0	726.3	0	0	0	0	183.9	0	0	0	161.8	326.9	0	249.5	387.7	0	0	0
[K].SLVEHLRPTMPVFVETNMMNQEGGSSPGTSNATISISVLSAR.[-]	3xOxidation [M10; M18; M19]; 1xPhospho [S26(99.2)]	6	I1LM48	I1LM48 [602-643]	I1LM48 1xPhospho [S627(99.2)]	0	4573.14	102.07	0	0	0	0	0	0	929.5	0	0	0	0	0	0	0	0	0	0	378.6	0	0	533	0	0	558.9
[K].KKPVEMSNLNDESGDANEDLDDHPEDDEGEVVAPEAR.[Y]	1xOxidation [M6]; 1xPhospho [S13(100)]	25	I1JHM4	I1JHM4 [68-104]	I1JHM4 1xPhospho [S80(100)]	1	4161.74	56.56	66.6	114.8	104.4	113.1	140.7	147.7	91.4	0	0	154.6	77.8	0	104.9	98.3	84.9	89.6	116	128.7	77.2	127.2	139.4	152.5	147.4	122.7
[K].KKPVEMSNLNDESGDANEDLDDHPEDDEGEVVAPEAR.[Y]	1xPhospho [S13(100)]	44	I1JHM4	I1JHM4 [68-104]	I1JHM4 1xPhospho [S80(100)]	1	4145.74	64.86	143.8	110.1	122.4	110.1	121.9	47.8	106.9	96	99.6	108.1	93.9	53.9	83.7	109	104	98.5	108.5	107.3	123.9	120.3	113.9	23.5	106.2	86.6
[K].KKPVEMGNLNDESGDAIEDLDDHPEDDEGEMVVPQAR.[Y]	1xOxidation [M31]; 1xPhospho [S13(100)]	6	I1MBL6	I1MBL6 [68-104]	I1MBL6 1xPhospho [S80(100)]	1	4189.78	78.3	120.8	191.4	161.7	201.4	108.4	207	174.8	119.5	127.6	173	186	0	0	119	0	0	41.2	0	135.7	160.3	0	0	0	172
[K].KKPVEMGNLNDESGDAIEDLDDHPEDDEGEMVVPQAR.[Y]	1xPhospho [S13(100)]	15	I1MBL6	I1MBL6 [68-104]	I1MBL6 1xPhospho [S80(100)]	1	4173.79	84.85	175.8	127.2	207.6	155.3	179.7	82.5	155.1	0	0	123.3	122.1	0	0	69.5	155	76.7	119	77.2	103.8	133.9	182	0	80.1	74.1
[K].KKSAPTTPVTGFQAPFATLTEEER.[H]	1xPhospho [S3(100)]	57	I1J4W3	I1J4W3 [55-78]	I1J4W3 1xPhospho [S57(100)]	2	2686.31	94.17	104.6	36.1	77.7	67.1	80.9	78.8	107.6	33.3	30.9	140.9	167.5	21.9	131.8	198	106.6	83.5	97.6	65.1	78.7	87.9	153.2	159.4	166.7	124.3
[K].KKPVEETVTLETHLSKPNNADHTNNIPEFIEESTK.[L]	1xPhospho [T/S]	10	I1KP02	I1KP02 [56-90]		1	4069.98	81.52	220.9	138.2	152.6	216.7	317.5	225.4	130.7	252	186.1	156.6	171.6	231.8	0	0	0	0	0	0	0	0	0	0	0	0
[K].TSSPLLLPGIESPKNQGELTLDDVEMK.[A]	1xPhospho [S12(100)]	9	A0A0R0FTD5	A0A0R0FTD5 [154-180]	A0A0R0FTD5 1xPhospho [S165(100)]	1	2991.46		0	0	0	0	0	0	0	0	0	0	0	0	0	0	0	0	0	0	0	0	0	0	0	0
[K].KKPSSSSGDPASVPVNIPDWSK.[I]	1xPhospho [S12(100)]	11	A0A0R4J4I3	A0A0R4J4I3 [74-95]	A0A0R4J4I3 1xPhospho [S85(100)]	1	2363.13	74.14	0	14.8	17.2	8.3	14.9	0	18.7	31.9	0	0	19.2	0	215.9	245.8	313.8	201.2	223.8	112.4	124.3	172.2	202.2	61	208.5	194
[K].KKSAPTTPVTGFQAPFATLTEEER.[H]	2xPhospho [S3(100); T]	80	I1J4W3	I1J4W3 [55-78]	I1J4W3 2xPhospho [S57(100); T]	2	2766.28	97.79	54.4	84.8	55.3	100.7	139.7	176.9	106.1	78.5	89.3	73.9	119.5	9.5	65.2	145	82.9	99.5	106.7	77.5	87.6	114.9	185.1	132.7	131.2	83.1
[R].KKSDDDDDVEAEAEASGWK.[K]	1xPhospho [S3(100)]	18	I1KHL6	I1KHL6 [6-24]	I1KHL6 1xPhospho [S8(100)]	2	2174.88	49.17	266.7	188.6	179.7	157.6	79.6	44	240.7	0	0	193.1	113	0	70.3	110.5	79	77.6	69.9	95.3	90.6	93.2	61.2	26.5	95.8	67.2
[K].KKSDENTGDDDDNNDEEENQNPASEAWITK.[N]	1xPhospho [S3(99.5)]	2	I1LCG9	I1LCG9 [166-195]	I1LCG9 1xPhospho [S168(99.5)]	2	3488.39	52.98	156.5	183.5	104.1	129.3	156.8	88.6	144.6	0	0	0	185.6	0	0	160.7	104.5	74.7	145.9	111.5	127.7	167.3	117.7	0	132.9	108.2
[K].SESNKYVIGCDKDAPLQMK.[T]	1xCarbamidomethyl [C10]; 1xPhospho [S3(99.7)]	10	I1K586; A0A0R0IHJ8	I1K586 [597-615]; A0A0R0IHJ8 [593-611]	I1K586 1xPhospho [S599(99.7)]; A0A0R0IHJ8 1xPhospho [S595(99.7)]	2	2263.01	59.49	203.6	250	181.6	208.8	83.3	80.2	228.7	41.9	63.8	153	143.1	140.6	21.4	49.5	49.4	64.7	58.2	64.5	106	74	62.8	0	36.7	34.2
[K].KKSTPSTPLSATQGPFATVSDEER.[Q]	3xPhospho [S3(99.5); T7(99.5); S10(100)]	44	I1JV14	I1JV14 [65-88]	I1JV14 3xPhospho [S67(99.5); T71(99.5); S74(100)]	2	2774.17	80.19	69.9	88.7	53.6	189	224.2	193.8	213.6	247.5	248.1	200.2	311.5	194.2	6.5	11.8	12	9.4	12.9	17	17.2	20.4	20.6	9.3	12.3	16.2
[K].KKSTPSTPLSATQGPFATVSDEER.[Q]	2xPhospho [S/T]	86	I1JV14	I1JV14 [65-88]		2	2694.21	72.72	50.3	43.5	34.2	193.6	252.2	158.8	220.3	280.5	259	150.1	200.2	149.3	18.4	26.3	20.1	37.6	31.4	37.5	47.3	42.6	54	20.7	36.4	35.9
[K].KKSTPSTPLSATQGPFATVSDEER.[Q]	1xPhospho [S/T]	43	I1JV14	I1JV14 [65-88]		2	2614.24	69.83	84.3	48	81.5	226.9	207.9	158.2	200.5	188.5	186.1	188.8	223.2	170.2	18.9	18.4	25.1	39.1	32.7	40.5	48.6	45	55.7	20.1	44.9	47
[K].KKSTEHVPDSSSSENPFYAGGGNESPTIEK.[H]	2xPhospho [S3(99.5); S25(100)]	59	I1MNZ8	I1MNZ8 [393-422]	I1MNZ8 2xPhospho [S395(99.5); S417(100)]	2	3339.41	57.79	88.6	91.5	60.8	112.9	142.2	111.2	129.7	130.7	138.8	208.8	163.3	178.1	23.1	91.3	36.8	98.3	76.1	68.9	76.9	107.2	72.1	23.5	87.3	81.7
[K].KKSTEHVPDSSSSENPFYAGGGNESPTIEK.[H]	1xPhospho [S/T/Y]	59	I1MNZ8	I1MNZ8 [393-422]		2	3259.44	54.98	204.7	245.8	82.9	75.4	93.4	65.2	92.7	83.2	69.7	210.1	70.3	122	47.3	124.4	56.3	73.2	103.7	58.5	70.6	81.7	101.3	36.2	117.5	114.1
[R].KKSSESSTFIEK.[E]	1xPhospho [S3(100)]	31	I1K7Y8	I1K7Y8 [322-333]	I1K7Y8 1xPhospho [S324(100)]	2	1450.68	22.44	78.8	156.8	66.6	69.9	85	151.5	70.8	279.1	0	104.5	70.8	335.7	52.2	98.3	120.6	78.2	83.3	89.9	70.8	72	49.3	87.1	62.8	66
[K].KKSSEHVPDSSSSENPFYAGGSNESPTIIEK.[H]	1xPhospho [S/Y/T]	5	I1JD91	I1JD91 [393-423]		2	3388.52	64.29	0	0	0	0	0	0	0	703.7	772.6	0	0	923.7	0	0	0	0	0	0	0	0	0	0	0	0
[K].TSSPLLLPGIESPKNQGELTLDDVEMK.[A]	2xPhospho [S12(100); T/S]	11	A0A0R0FTD5	A0A0R0FTD5 [154-180]	A0A0R0FTD5 2xPhospho [S165(100); T/S]	1	3071.43	109.72	108.9	119.8	87.4	86	74.7	71.2	75	364.4	543.3	91.3	61.8	200.2	32.4	45.2	37.8	47.9	31.9	39.8	44.2	97.8	52	26.2	22.9	37.8
[K].KKSPDGSPVASR.[S]	1xPhospho [S3(100)]	17	K7LIQ6; K7K9D0	K7LIQ6 [846-857]; K7K9D0 [846-857]	K7LIQ6 1xPhospho [S848(100)]; K7K9D0 1xPhospho [S848(100)]	2	1308.63	17.71	6.8	10.2	0	4.6	6.2	0	7.2	3.3	0	0	0	0	14.9	11.5	10.4	7.9	6.2	11.9	7	4.9	3.6	2267.9	8.5	7.2
[R].KKSGGNGQLLDASNIMELVENQQVFTTLVDHK.[F]	1xPhospho [S3(100)]	13	K7LSM6	K7LSM6 [11-42]	K7LSM6 1xPhospho [S13(100)]	2	3593.77	116.12	213.1	226.9	330.5	247.7	253.1	66	311.4	261.5	0	272.9	216.8	0	0	0	0	0	0	0	0	0	0	0	0	0
[R].KKSGGGNGQVLDGSNIMELVGNQQVFTTFVDHK.[F]	1xOxidation [M17]; 1xPhospho [S3(100)]	21	I1LIP5	I1LIP5 [11-43]	I1LIP5 1xPhospho [S13(100)]	2	3600.72	103.45	0	7.3	16.5	0	11.4	530.8	0	26	0	16.7	0	0	0	91.8	82.8	67.9	106	162	129.7	167.4	274.7	255.8	235.5	217.8
[R].KKSGGGNGQVLDGSNIMELVGNQQVFTTFVDHK.[F]	1xPhospho [S3(100)]	43	I1LIP5	I1LIP5 [11-43]	I1LIP5 1xPhospho [S13(100)]	2	3584.72	108.9	263.7	223.9	166.2	180.8	227.6	166.6	274.3	41.3	153.6	154.2	169.8	0	50.6	27.3	21.5	31.6	0	0	78.5	0	6.8	0	97	64.7
[R].KKSELVVVTNNDSR.[F]	1xPhospho [S3(100)]	12	I1MBA7	I1MBA7 [40-53]	I1MBA7 1xPhospho [S42(100)]	2	1668.83	29.21	0	0	0	0	0	0	0	0	0	0	0	0	223.3	156.1	167.1	200.8	255.1	264.1	259.3	286.3	181.3	82.4	148.9	175.3
[R].KKSELVVVANNNSR.[L]	1xPhospho [S3(100)]	17	I1JHC6	I1JHC6 [43-56]	I1JHC6 1xPhospho [S45(100)]	2	1637.84	27.62	0	0	0	0	0	0	0	16.6	0	0	0	0	169.2	211.1	190.1	233.2	262.1	231	281.3	265.5	187.8	51.4	144.1	156.5
[K].KKSEEDDDGDVNEEIENPASEAWIMK.[N]	1xOxidation [M25]; 1xPhospho [S3(100)]	33	K7N4K5	K7N4K5 [165-190]	K7N4K5 1xPhospho [S167(100)]	2	3074.28	75.12	191.8	218.7	175.4	141.9	215.8	179.4	163.6	52.2	50.7	206.1	276.4	161.4	6.4	106.3	46.1	17.8	16.5	21.3	14.2	19	15	63.7	24.2	16.2
[K].KKSEEDDDGDVNEEIENPASEAWIMK.[N]	1xPhospho [S3(100)]	49	K7N4K5	K7N4K5 [165-190]	K7N4K5 1xPhospho [S167(100)]	2	3058.29	85.65	219.1	159.6	147.5	130.2	123.2	48.2	149.5	138.6	149.9	132.3	170.1	82.3	22.5	55.5	95.5	49.2	52.1	57	79	104.5	93.5	19.8	75.6	45.2
[K].KKTPETPPLLSDASLDNPDLGPFLLK.[L]	2xPhospho [T3(100); T6(100)]	22	I1KPM9	I1KPM9 [44-69]	I1KPM9 2xPhospho [T46(100); T49(100)]	2	2966.46	112.56	165.6	158.2	130.7	130.2	206.4	203	137	140	166.9	128.2	195.6	0	0	41.3	53.6	32.5	38	59.8	34.3	57.4	50.2	142.4	57.7	71.1
[K].KKPSSSSGAPASMPVNIPDWSK.[I]	1xPhospho [S12(100)]	9	A0A0R0HH96	A0A0R0HH96 [74-95]	A0A0R0HH96 1xPhospho [S85(100)]	1	2351.11	75.73	0	29.2	25.8	32.1	28.6	12.2	22.8	0	0	23.3	39.4	0	0	323	447.3	258	173.9	140.2	165	191.4	187.9	0	170.1	129.7
[K].NKPKPPIFVTRDSPNSLR.[S]	1xPhospho [T/S]	14	I1L7J9	I1L7J9 [52-69]		1	2146.12	50.63	196.4	303.8	188.4	209	180.6	138.4	284.6	182.3	114.1	242.5	214.3	137	0	0	0	0	0	0	0	3.7	0	0	0	5
[K].KKGSPEDILETLGDFTSK.[E]	1xPhospho [S4(100)]	11	I1K3T9	I1K3T9 [7-24]	I1K3T9 1xPhospho [S10(100)]	2	2044.98	100.74	96.5	144	123.6	93.1	189.9	257	163.4	183.4	107	163.7	205	0	0	41	82.4	41.2	54.3	57.4	48.5	57.4	67	77	69.4	77.6
[K].KKGAVEGEEEYLSDDDDEFYDR.[T]	1xPhospho [S13(100)]	15	K7L8U3	K7L8U3 [339-360]	K7L8U3 1xPhospho [S351(100)]	2	2689.08	62.47	91	75.4	149.9	75.7	58.4	77	72.5	47.3	56.3	76	93.7	71	54.7	168.1	133.7	160.2	119.3	104.9	114.3	139.4	140.3	105.4	100.3	115.2
[K].KKEDADCSNHSDGLNTFGHGVHNDLDIEK.[V]	1xCarbamidomethyl [C7]; 2xPhospho [S8(100); S11(100)]	26	I1JU76	I1JU76 [336-364]	I1JU76 2xPhospho [S343(100); S346(100)]	2	3412.39	58.8	138.9	97.3	175.1	195.4	150.3	134.6	182.6	193.2	197.4	218.9	230	214.9	0	0	11.3	7.4	19.3	15.7	14.6	39.6	34.1	0	65.1	64.4
[K].VLSEDETEDDKNNKK.[N]	1xPhospho [S3(100)]	27	I1KH92	I1KH92 [24-38]	I1KH92 1xPhospho [S26(100)]	2	1843.8	21.25	9.1	6.2	7.3	0	3.6	27.1	17.8	2.9	8.2	0	2.1	13.3	206.7	144.5	162.3	101.1	130.4	85.4	88.7	77.6	87.9	1061.3	77.1	79.5
[K].SLYGAAADGSSSDEEGVSK.[M]	2xPhospho [S/Y]	37	I1MVZ2	I1MVZ2 [1141-1159]		0	1989.74	49.78	93.4	164.8	75	179.5	217.5	136.1	171.7	91.7	89.9	87.1	87.4	90.1	47.5	100.9	86.8	73.3	72.5	62.2	82.2	94	91.3	36.6	88.5	79.9
[K].SLYGAAADGSSSDEEGVSK.[M]	3xPhospho [S10(100); S11(100); S12(100)]	181	I1MVZ2	I1MVZ2 [1141-1159]	I1MVZ2 3xPhospho [S1150(100); S1151(100); S1152(100)]	0	2069.7	54.6	117.3	141.4	147.8	91.5	282.9	197.5	270.2	202.5	93.7	97.3	63.3	107	0	74.3	23.9	48.3	53.8	52.1	33	72.8	72.7	4.1	86	66.6
[K].KKEDADCSNHSDGLNTFGHGVHNDLDIEK.[V]	1xCarbamidomethyl [C7]; 1xPhospho [S11(99.6)]	41	I1JU76	I1JU76 [336-364]	I1JU76 1xPhospho [S346(99.6)]	2	3332.43	54.11	163.6	185.5	206.3	184.1	110.7	117.6	177.9	227.4	232.4	162.6	124.3	271	12	29.9	26.5	17.9	6.8	3.9	11.5	39	32.3	13.7	21.3	21.9
[R].KKHESTDSPVAVPAK.[K]	1xPhospho [S8(100)]	80	K7M9T4	K7M9T4 [450-464]	K7M9T4 1xPhospho [S457(100)]	2	1673.83	21.28	65.6	172.3	72	89.7	95.1	162.5	133.4	194	173.3	107.5	94.5	196.7	72.1	89.7	109.8	56	58	65.2	81.6	58	39.5	96.5	62.9	54.2
[K].KKPSIINSSPEDHENYK.[H]	1xPhospho [S9(99.4)]	10	I1NGM6	I1NGM6 [141-157]	I1NGM6 1xPhospho [S149(99.4)]	1	2065.96	30.02	189.5	181.6	163.9	43.7	168.1	101.5	168.1	235	245.1	235.4	153.9	247.1	36.4	0	27.7	24.5	30.4	28	30.6	27.2	8	16	23	14.8
[K].KKPPPVADDAPAPTVAAAAPTPPPISPPDNAHAR.[E]	2xPhospho [T21(100); S26(100)]	175	I1J8X9	I1J8X9 [12-45]	I1J8X9 2xPhospho [T32(100); S37(100)]	1	3494.69	75.22	125.2	116	93.2	77.8	149.4	100.4	92.4	59.7	50.8	125.5	147.4	70	43.7	152.9	96.6	100	97	62.2	66.1	137.4	135.4	47	148.5	105.2
[K].KKPPPVADDAPAPTVAAAAPTPPPISPPDNAHAR.[E]	1xPhospho [S26(100)]	113	I1J8X9	I1J8X9 [12-45]	I1J8X9 1xPhospho [S37(100)]	1	3414.72	72.08	138.6	118	124.5	101.6	165.2	160.2	158.6	52.8	78.1	122.7	143.7	72.5	64.7	100.3	107.5	79	85.9	54.4	66.4	91	108.9	45.7	76.6	83.1
[K].KKPPPVADDAPAPTPPPISPPDNAHAR.[K]	2xPhospho [T14(100); S19(100)]	278	I1LHN5	I1LHN5 [12-38]	I1LHN5 2xPhospho [T25(100); S30(100)]	1	2913.37	60.57	100.7	113.6	99.5	48.7	60.4	75.4	82	14	17.8	106.9	97	23.8	83.1	196.5	99.2	125.5	123.4	134.5	119.5	162.5	160.2	75.2	161.1	119.8
[K].KKPPPVADDAPAPTPPPISPPDNAHAR.[K]	1xPhospho [S19(100)]	63	I1LHN5	I1LHN5 [12-38]	I1LHN5 1xPhospho [S30(100)]	1	2833.4	58.41	76.2	93.3	81.2	146.1	78.8	124.6	137.2	53.8	31.1	79.5	125.1	37.1	107.3	134.9	104.1	84.1	104.6	91.5	130.1	168.6	144.8	51.7	115.9	98.5
[K].SIVWEHFTIETVSPGCR.[R]	1xCarbamidomethyl [C16]; 1xPhospho [S13(100)]	23	K7M039; K7ML33; K7M034	K7M039 [536-552]; K7ML33 [510-526]; K7M034 [456-472]	K7M039 1xPhospho [S548(100)]; K7ML33 1xPhospho [S522(100)]; K7M034 1xPhospho [S468(100)]	0	2097.95	101.01	40	41.2	45.3	91.9	67.9	55.2	72	664.6	626.5	61	124.4	117.6	26.9	15.5	46	41.9	40.9	35.5	42.5	29.9	39.1	9.1	26.2	38.9
[K].KKNSDSDEDDDVFYYR.[Y]	2xPhospho [S4(100); S6(100)]	16	K7KYG5	K7KYG5 [8-23]	K7KYG5 2xPhospho [S11(100); S13(100)]	2	2155.79	54.25	93.9	167.4	90.7	148.7	130.3	135	134.7	142.9	211.7	155.1	97.1	164.2	0	66.9	46.9	47.9	49.7	72.7	73.2	89.8	80.6	18.7	102.1	79.8
[K].NKPKPPIVITKESPNALR.[S]	1xPhospho [S13(100)]	15	I1LMH6; K7MPQ1	I1LMH6 [87-104]; K7MPQ1 [93-110]	I1LMH6 1xPhospho [S99(100)]; K7MPQ1 1xPhospho [S105(100)]	1	2082.15	49.51	155.4	223.8	182.5	221.1	184.4	96.9	297.9	192.5	186.6	208.4	187.8	242.1	8.1	0	9.2	0	0	3.3	0	0	0	0	0	0
[K].SLYGAAADGSSSDEEGVSK.[M]	1xPhospho [S12(99.7)]	26	I1MVZ2	I1MVZ2 [1141-1159]	I1MVZ2 1xPhospho [S1152(99.7)]	0	1909.77	43.52	114.4	150.9	129	71.4	67.4	60.8	95	135.4	145.7	99	52.1	170.5	107.5	103.1	59.6	115.6	96.8	95	101.3	105.5	78.3	42.6	99.8	103.3
[K].TGVETDGDGEKKENVPAESK.[T]	1xPhospho [T5(100)]	69	I1JUJ5	I1JUJ5 [200-219]	I1JUJ5 1xPhospho [T204(100)]	2	2169.95	24.07	47.4	109.3	66.9	74.5	55.8	110.6	75.1	43.8	60.2	70.6	77.1	91.4	150	178.4	179.4	141.4	128.9	153.7	76.3	145.7	104.8	92.8	77.9	88.1
[K].KKTSPETSPVASTSPVVENSNFDTK.[S]	1xPhospho [T/S]	139	I1JNC7	I1JNC7 [845-869]		2	2730.29	54.94	124.2	124.6	125.3	116.9	103.8	91.8	121.2	62.5	63.2	108.6	63.7	90	110.6	108.8	95	105.8	106.1	108.9	98.2	92	77.3	74.8	122.9	103.8
[K].KKTSPETSPVASTSPVVENSNFDTK.[S]	2xPhospho [S4(99.5); S8(99.5)]	63	I1JNC7	I1JNC7 [845-869]	I1JNC7 2xPhospho [S848(99.5); S852(99.5)]	2	2810.25	57.82	89.5	123	71.3	96	110.9	108	105.6	47.9	48.6	123.7	111.5	54.1	109.8	130.2	102.7	104	105.7	122.5	105	118.5	110.5	75.6	113.5	111.9
[K].KKTSPETSPVASTSPVVENSNFDTK.[S]	3xPhospho [S4(99.4); S14(100); T/S]	24	I1JNC7	I1JNC7 [845-869]	I1JNC7 3xPhospho [S848(99.4); S858(100); T/S]	2	2890.22	60.55	114.6	153.3	134.8	138.5	124.9	137.1	130.7	76.2	76.8	161	183.9	104.2	72	71.2	81.9	66.6	70.4	65.8	76.3	79.1	75.8	44.9	85.6	74.2
[R].KLDRPSSPGLWTQPTVAGINSR.[S]	1xPhospho [S/T]	132	K7M1V8	K7M1V8 [592-613]		1	2460.24	75.99	125.4	103	131.9	98	94.1	51.4	97.8	27.8	36.8	76.2	117.1	35	114.5	142.9	152.6	118.3	112.6	111.4	120.8	142.4	155.1	42.9	102.4	89.4
[R].KLDLEVELNDQAMDGGANGVESEQDGAVK.[K]	1xOxidation [M13]; 1xPhospho [S22(100)]	4	I1KJ56	I1KJ56 [497-525]	I1KJ56 1xPhospho [S518(100)]	1	3127.38	81.07	67.7	113.3	62.2	74.9	86.6	61.9	68.6	0	71.9	0	53.4	77.3	106.1	145.2	75.2	110.2	126.2	102.2	100.3	193.1	171.4	221.2	168	143.2
[K].KLDHFVCSECSSDDDMKKPQATFSASLGADGK.[V]	2xCarbamidomethyl [C7; C10]; 2xPhospho [S11(100); S12(100)]	3	I1LSW2	I1LSW2 [177-208]	I1LSW2 2xPhospho [S187(100); S188(100)]	2	3691.52	72.98	316.2	344.5	369.8	0	205.2	114	125.3	0	0	291.5	227.9	0	0	0	0	0	0	0	0	61.2	0	0	0	344.5
[K].KLDHFVCSECSSDDDMKKPQATFSASLGADGK.[V]	2xCarbamidomethyl [C7; C10]; 1xPhospho [S/T]	12	I1LSW2	I1LSW2 [177-208]		2	3611.55	67.56	166.7	330.1	90.9	85.9	91.2	0	160.3	0	0	61.9	26	0	0	26.4	0	104.3	96	106.2	190.8	329.5	124	0	244.5	165.3
[K].KLDHFVCSECSSDDDMKKPQATFPVSPGSDGK.[V]	2xCarbamidomethyl [C7; C10]; 1xOxidation [M16]; 1xPhospho [S12(99.5)]	13	I1LV46	I1LV46 [177-208]	I1LV46 1xPhospho [S188(99.5)]	2	3665.56	59.85	149.5	139	193.1	115.8	71.7	75	159.3	22.9	0	111.3	119.9	0	0	84.7	34.7	95.5	109.7	132.9	84.7	135.6	143.3	74.7	181.3	165.4
[K].KLDHFVCSECSSDDDMKKPQATFPVSPGSDGK.[V]	2xCarbamidomethyl [C7; C10]; 1xPhospho [S/T]	20	I1LV46	I1LV46 [177-208]		2	3649.56	64.78	126.6	157.5	100.3	70.7	57.1	29.1	42.8	0	19.4	82.6	101.5	40.3	0	146.5	36.8	201.2	141.8	195.2	170.2	205.9	183.2	0	162.1	129.1
[K].KLDHFVCSECSSDDDMK.[K]	2xCarbamidomethyl [C7; C10]; 1xPhospho [S12(99.8)]	10	I1LSW2; I1LV46	I1LSW2 [177-193]; I1LV46 [177-193]	I1LSW2 1xPhospho [S188(99.8)]; I1LV46 1xPhospho [S188(99.8)]	1	2152.8	41.3	100.3	181.2	84.7	67.2	42.7	0	92.4	0	0	98.4	46.8	0	137.4	209.5	108.2	210	161	143.5	158.1	207.5	86.8	8.7	150.1	105.7
[K].KLDGGFDSKDNDTASDPTLKPR.[D]	1xPhospho [S8(100)]	9	I1LQL7	I1LQL7 [162-183]	I1LQL7 1xPhospho [S169(100)]	2	2457.13	43.37	264.5	299.2	245	200.3	115.5	109.6	276.8	122.1	114.9	192	154.7	151.8	0	28.1	0	0	16.9	20.1	27.4	27.2	14.2	0	0	19.8
[R].KLDENGFINNDSSEPLKLSPSDAR.[K]	1xPhospho [S19(100)]	52	A0A0R4J4T4	A0A0R4J4T4 [8-31]	A0A0R4J4T4 1xPhospho [S26(100)]	2	2726.27	78.82	116.1	96.9	105.6	87.8	129.8	106.3	109	115	144.2	97.7	86.2	149.7	83.2	69	69.8	84.4	89.2	107.1	93.3	112.1	126.5	60.5	71.7	88.8
[K].KIDELRSPEPDNQLER.[R]	1xPhospho [S7(100)]	81	A0A0R0JLF7	A0A0R0JLF7 [184-199]	A0A0R0JLF7 1xPhospho [S190(100)]	2	2018.95	44.67	115.7	111.9	117	131.8	62.3	53.4	122.7	35.3	35	131.4	76.3	53.5	113.8	118.2	79.6	120.1	137.1	125.6	115.8	133.3	92.2	68.8	117.1	132
[K].KLDEDEEEDAEIESDFDEDGFFAGGGGGGEEQEEEETGAEVR.[K]	1xPhospho [S14(100)]	14	I1L0E0	I1L0E0 [25-66]	I1L0E0 1xPhospho [S38(100)]	1	4631.8	98.42	168.7	172.1	166.4	148.7	160.8	46.9	185.3	302.2	175.3	137.1	314.2	49.4	0	15.3	0	29.5	40.9	0	22.5	45.9	35.7	86.7	46.4	50.1
[K].KLDDVGVFAGPLNKPTCSDSDVETANQEEK.[G]	1xCarbamidomethyl [C17]; 2xPhospho [S18(99.4); S20(99.4)]	28	I1M2A3	I1M2A3 [308-337]	I1M2A3 2xPhospho [S325(99.4); S327(99.4)]	1	3423.47	85.79	118.9	64.7	561.1	179.6	0	0	0	513.6	402	0	124.4	435.6	0	0	0	0	0	0	0	0	0	0	0	0
[K].KLDHFVCSECSSDDDMK.[K]	2xCarbamidomethyl [C7; C10]; 1xOxidation [M16]; 1xPhospho [S]	17	I1LSW2; I1LV46	I1LSW2 [177-193]; I1LV46 [177-193]		1	2168.8	33.18	75.5	130.2	72.8	68.5	0	46.1	75.4	0	0	115.6	0	0	93.1	181	143.2	139.3	178.5	181	145.7	153.2	78.7	135.7	211.1	175.3
[K].KLDSFNQWMSK.[E]	1xOxidation [M9]; 1xPhospho [S4(100)]	24	I1KT10; I1K4J1	I1KT10 [455-465]; I1K4J1 [459-469]	I1KT10 1xPhospho [S458(100)]; I1K4J1 1xPhospho [S462(100)]	1	1479.63	55.77	90.5	135.9	116.1	110	151.5	90.6	116.3	13.7	6.8	192.7	91.8	26.4	99	117.4	78.3	101.6	92.7	132.8	130.1	99	116	75.4	114.4	100.8
[K].KLDSSDMEETEHGK.[D]	1xPhospho [S5(100)]	60	K7LK56	K7LK56 [465-478]	K7LK56 1xPhospho [S469(100)]	1	1685.67	24.83	123.3	187.7	133	143.8	63.7	104.5	117.6	172.4	181.6	131	63.9	184.4	56.7	100.3	113.6	72.5	70.8	75.3	95.3	65.9	28.6	2.6	58.4	53
[K].KLEDIVPSSHNCDVPHVNR.[TI]	1xCarbamidomethyl [C12]; 1xPhospho [S9(99.6)]	23	I1JGP5; C6ZHS3; C6ZHS4	I1JGP5 [70-88]; C6ZHS3 [70-88]; C6ZHS4 [70-88]	I1JGP5 1xPhospho [S78(99.6)]; C6ZHS3 1xPhospho [S78(99.6)]; C6ZHS4 1xPhospho [S78(99.6)]	1	2296.05	55.03	140.2	181.3	100.6	159.8	135.6	117.4	142.9	80.9	106	146.2	99.5	120.2	69.1	125.5	50.1	73.3	72.9	61.3	67.1	70.7	53.8	49.3	70.4	105.9
[R].KLEDLQPENTESNANSISISDAENADAAVSAETENKR.[L]	1xPhospho [S20(100)]	59	K7K5E4	K7K5E4 [21-57]	K7K5E4 1xPhospho [S40(100)]	2	4040.82	85.24	114.5	106.3	108.2	112	123.1	117.3	130	72.8	75.5	110	133.6	97.4	118.9	103	88.8	62.1	57.5	65.3	60.6	84.8	95.6	188.4	93.8	80.4
[R].KLEDLQPENTESNANSISISDAENADAAVSAETENK.[R]	1xPhospho [S20(100)]	6	K7K5E4	K7K5E4 [21-56]	K7K5E4 1xPhospho [S40(100)]	1	3884.72	89.07	0	0	0	40.8	0	0	59	141.6	125.6	0	308.5	98.2	227.8	229.9	225.7	120.8	58.1	126.2	104.9	98.4	132.9	0	198.5	103.2
[K].VLQQLINQLEKESFK.[Y]	1xPhospho [S13(100)]	3	I1J4N2	I1J4N2 [500-514]	I1J4N2 1xPhospho [S512(100)]	1	1896.98	99.09	30.9	32.9	32.3	60.1	63.6	49.3	43.9	1061.7	730	35	31.3	77	0	9	0	10.6	15.3	14.6	16.1	17.1	22.4	15.9	15.2	15.8
[R].TSSPPSPPPVESFAYTSTSK.[V]	2xPhospho [S/T/Y]	2	I1KKL9	I1KKL9 [29-48]		0	2226.92	87.95	0	0	0	0	0	0	36.5	585.5	719.2	53.6	0	704.2	0	0	0	43.7	38.4	68.1	0	57.8	33.3	0	0	59.8
[R].KLDVVNDASVSDEKTDQDVSVSR.[S]	1xPhospho [S11(100)]	6	I1JQX7	I1JQX7 [188-210]	I1JQX7 1xPhospho [S198(100)]	2	2586.19	53.89	267	190.4	266.6	212.1	147.7	97.8	254.9	84.4	0	198	134.6	99.9	46.7	39.6	0	52.8	42.4	37.7	60.9	52.7	29	0	39.3	45.5
[R].TSSPPSPPPIESFAYTSNSK.[V]	2xPhospho [S3(98.9); S6(100)]	10	I1NCZ8	I1NCZ8 [29-48]	I1NCZ8 2xPhospho [S31(98.9); S34(100)]	0	2253.94	92.35	34.8	57.2	35.7	38.5	130.2	47	41.7	712.8	580.1	52.9	60.8	412.2	16	15.8	0	0	0	0	0	36	38.9	26	28.6	34.8
[K].KLDSSDMEETEHGKDADGGHWQAFQNCLLR.[D]	1xCarbamidomethyl [C27]; 1xPhospho [S/T]	24	K7LK56	K7LK56 [465-494]		2	3554.51	75.92	251.1	330.3	326.3	148.4	139.2	89.8	271.1	93.2	128.3	157.6	244.2	109.5	0	8.2	20.1	9.1	0	15.1	15.6	15.9	0	0	0	27
[K].KLDDVGVFAGPLNKPTCSDSDVETANQEEK.[G]	1xCarbamidomethyl [C17]; 1xPhospho [T/S]	35	I1M2A3	I1M2A3 [308-337]		1	3343.5	77.82	190.1	182.9	141.8	143.7	216.5	167.8	176.3	26	34.1	196.3	229.2	40.7	57.6	64.9	25	58.8	46.9	66.3	61.6	64	63.3	0	73.7	72.5
[K].KIDDSSDFLLDTESDLDEPAQIEQEHEK.[S]	2xPhospho [T12(100); S14(100)]	5	I1JTK1	I1JTK1 [605-632]	I1JTK1 2xPhospho [T616(100); S618(100)]	1	3406.41	95.99	186.1	158.6	164.7	53.9	123.5	111.4	68.3	532.2	0	231	211.2	337	20.2	60.7	24.9	0	0	62	0	0	0	0	54.5	0
[K].KIDDSSDFLLDTESDLDEPAQIEQEHEK.[S]	1xPhospho [S14(100)]	53	I1JTK1	I1JTK1 [605-632]	I1JTK1 1xPhospho [S618(100)]	1	3326.45	95.98	106.1	115	149.4	85	127	172.3	83.2	90.9	22	101.2	208.8	26.5	47.9	35.7	105.6	64.8	74.5	63.2	65.5	83.5	107.3	248.3	100.4	115.9
[K].KIDDSSDFLLDIESDIDEPAQIEQEHEK.[S]	1xPhospho [S14(100)]	47	I1K802	I1K802 [605-632]	I1K802 1xPhospho [S618(100)]	1	3338.48	107.89	138.2	110.6	136.8	100.9	128.5	166.3	125	0	77.1	139.9	174	32.5	9.8	85.1	145.1	61	68.5	80.4	63.9	85.3	95.2	166.2	98.3	111.7
[K].KIAGPVGVSPGPMVPGR.[R]	1xOxidation [M13]; 1xPhospho [S9(100)]	7	Q93YH8	Q93YH8 [154-170]	Q93YH8 1xPhospho [S162(100)]	1	1714.87	60.96	0	68.9	76.6	163.3	151.4	213.1	124.1	65.5	72	130.8	112.3	74.5	85.3	87.8	66.3	78.4	109.5	111	114.9	123.6	84.3	117.5	93.3	75.6
[R].KLAFSTVGTPDYIAPEVLLK.[K]	1xPhospho [S/T/Y]	31	I1JTZ3	I1JTZ3 [291-310]		1	2242.18	109.4	75.5	73.9	116.3	91.9	85.2	138.9	65.5	148.6	288.5	62.4	93.2	288.4	60.3	55.5	71.7	65.8	70.1	74.2	50.3	77.2	81.4	137.8	55.4	71.8
[K].SIVPVASASSPLVQSGDTTLVEKDELSTIK.[A]	1xPhospho [S10(99.2)]	3	I1L9M1	I1L9M1 [188-217]	I1L9M1 1xPhospho [S197(99.2)]	1	3151.6		0	0	0	0	0	0	0	0	0	0	0	0	0	0	0	0	0	0	0	0	0	0	0	0
[K].SIVSDDEDDIEFVGSR.[T]	1xPhospho [S4(100)]	27	C6TIM6	C6TIM6 [156-171]	C6TIM6 1xPhospho [S159(100)]	0	1862.77	90.98	66.1	55.9	58.8	79.2	59	97.4	56.2	79.2	60.6	68.8	115.6	145	98.4	124.1	169.1	90.4	79	121.5	97.3	122.5	169.6	137.1	120.3	128.9
[R].SESNMATSEDLGLDEK.[G]	1xPhospho [S8(100)]	19	K7LLB6	K7LLB6 [893-908]	K7LLB6 1xPhospho [S900(100)]	0	1805.71	57.1	155.9	101	140.6	119.1	70.1	38.3	145.9	67	80.1	108.7	75.5	102.5	130	147.7	94.2	143.7	113.7	104.9	127.2	130.6	104.6	0	0	98.7
[KR].KLAEEGQNPAANNPQRTPSK.[SN]	1xPhospho [T17(100)]	5	I1KGC2; I1KUU5	I1KGC2 [756-775]; I1KUU5 [756-775]	I1KGC2 1xPhospho [T772(100)]; I1KUU5 1xPhospho [T772(100)]	2	2230.06	23.96	0	0	0	598	615.9	721.6	464.5	0	0	0	0	0	0	0	0	0	0	0	0	0	0	0	0	0
[R].VLRPGSPITLIETNPLFDR.[V]	1xPhospho [S6(100)]	14	A0A0R0L553	A0A0R0L553 [100-118]	A0A0R0L553 1xPhospho [S105(100)]	0	2218.16	110.39	18.9	0	0	0	0	0	0	0	0	0	0	0	173.3	107.8	212.5	269.3	202.9	203	137.4	184.1	231.6	317.6	162.3	179.3
[R].NKLPQLLHDQDTDDDNHR.[S]	1xPhospho [T12(100)]	87	I1MRS5; I1KMP8	I1MRS5 [123-140]; I1KMP8 [116-133]	I1MRS5 1xPhospho [T134(100)]; I1KMP8 1xPhospho [T127(100)]	1	2253.99	41.32	147	207.2	136.1	125.1	65.6	57.7	154	50.9	45.1	179	69.4	40.8	46.3	125.2	60.5	104.4	104.1	118.3	94	110	48.8	51.8	143.4	115.2
[R].NKLSEEDVHFGPQTSR.[M]	1xPhospho [S4(100)]	40	A0A0R0G3N1	A0A0R0G3N1 [308-323]	A0A0R0G3N1 1xPhospho [S311(100)]	1	1923.86	46.24	229.7	178	187.8	176.6	105.5	142.6	173.2	21.9	14.9	216.1	111.7	20.3	83.3	97.5	42.7	61	79.2	58.8	67	85.1	53.3	45.8	71	77.1
[K].KKTSPETSPVASTSPVVESSNFDTK.[S]	3xPhospho [T7(99.3); S14(100); T/S]	8	K7MYB6	K7MYB6 [845-869]	K7MYB6 3xPhospho [T851(99.3); S858(100); T/S]	2	2863.21	62.49	93.7	150.7	86.8	144.8	112.9	174	115.1	32.1	31.7	101.9	142.4	0	55	112.2	101.6	104.3	86.1	115.3	118.1	106.9	125.2	61.7	127.3	100.3
[K].KKTSPETSPVASTSPVVESSNFDTK.[S]	2xPhospho [S8(99.5); T/S]	46	K7MYB6	K7MYB6 [845-869]	K7MYB6 2xPhospho [S852(99.5); T/S]	2	2783.24	59.68	83.5	83.9	74.3	97.5	86.4	78.7	98.5	60.5	65.2	121.7	114.1	69.8	87.1	123.2	93.5	127.8	121.1	126.9	102.8	128.8	119.2	72.3	132.2	131
[K].KKTSPETSPVASTSPVVESSNFDTK.[S]	1xPhospho [T/S]	100	K7MYB6	K7MYB6 [845-869]		2	2703.28	56.63	85.7	93.7	89.8	92.3	69.8	62.5	83.8	152.9	125.5	72.6	42.9	144.3	124.3	128.2	95.8	126.6	90.4	102.5	96	97.6	104.5	79.4	133.2	105.5
[K].NHSGMSTPITSSLVSVGR.[-]	1xPhospho [S3(99.5)]	6	I1MX00	I1MX00 [657-674]	I1MX00 1xPhospho [S659(99.5)]	0	1909.88	78.44	248.5	126.2	203.7	199	224.6	117	241.5	0	91.5	132.5	180.5	31.4	0	43.9	47.1	79	49.3	51.6	67.6	56.2	94.2	23.7	49.7	41.2
[R].KLANSSFSDLQKPQEELDGK.[A]	1xPhospho [S]	35	K7K2X8	K7K2X8 [71-90]		1	2314.1	63.09	196.4	227.8	167.9	121.1	94.9	76.5	139.9	115.4	146.7	223.5	155.3	119.7	53.2	46	39.1	57.9	51.3	46.4	50.5	43.3	57.4	37.8	73.6	58.5
[R].SLVNVILEEIMEK.[S]	1xOxidation [M11]; 1xPhospho [S1(100)]	21	K7LGK8	K7LGK8 [185-197]	K7LGK8 1xPhospho [S185(100)]	0	1612.79	117.92	59.2	87.4	75.2	74.1	178.4	215.8	81.9	212.3	136.3	82.7	109.5	376.2	34.1	45.5	44.6	35.5	40.7	73.1	36.4	55.7	73.1	102.6	81.9	88.1
[R].SESNMATSEDLGPDEK.[G]	1xPhospho [S8(100)]	21	K7N3F0	K7N3F0 [908-923]	K7N3F0 1xPhospho [S915(100)]	0	1789.68	40.4	141.9	165.1	162.2	146.3	54.8	61.8	163.2	74.1	85.1	102.6	78.8	78.5	91.5	115.3	79.3	122.2	140	88.1	111.7	126	64.3	0	69.3	77.8
[R].KLDDGGTTSERPHLNMQQADSTER.[T]	1xOxidation [M16]; 1xPhospho [S21(99.5)]	38	A0A0R0INL6	A0A0R0INL6 [471-494]	A0A0R0INL6 1xPhospho [S491(99.5)]	1	2782.21	30.83	155.3	221.3	137.2	188.3	160.1	191	177.5	0	0	195.7	92.4	0	71	93.3	67.2	52.3	53	57.7	60.8	84.4	39.2	95	100.1	107
[R].KLDDGGTTSERPHLNMQQADSTER.[T]	1xPhospho [S21(100)]	21	A0A0R0INL6	A0A0R0INL6 [471-494]	A0A0R0INL6 1xPhospho [S491(100)]	1	2766.21	40.68	183	216.5	274.3	230.4	101.5	42.6	270.2	0	8.7	199.5	113.1	5.4	60.3	113.5	48.5	72.2	68.4	46.9	65.9	95.7	40	8	68.9	66.6
[K].KIDDDSDESPNPK.[V]	1xPhospho [S6(100)]	15	A0A368UJV9	A0A368UJV9 [644-656]	A0A368UJV9 1xPhospho [S649(100)]	1	1539.62	20.99	82.3	226.6	0	92	101.1	337.9	0	0	0	117	92.1	0	62.5	54.7	53.2	35.2	36.8	15.5	26.4	31.9	25.1	977.7	31.9	0
[R].KLDAEESDDNGYGK.[G]	1xPhospho [S7(100)]	23	K7LJY8; K7N4Y1	K7LJY8 [1044-1057]; K7N4Y1 [1127-1140]	K7LJY8 1xPhospho [S1050(100)]; K7N4Y1 1xPhospho [S1133(100)]	1	1620.64	23.93	115.4	231.5	114.4	114.2	0	209.1	157.3	99.1	64.9	139.8	138.9	110.5	116.4	0	118.3	74.7	70.5	65.3	74.9	75.6	48.1	146.9	61.4	52.6
[R].KICTQDAAEECFDESPTANSGADGK.[L]	2xCarbamidomethyl [C3; C11]; 1xPhospho [S15(100)]	5	I1NFA6	I1NFA6 [84-108]	I1NFA6 1xPhospho [S98(100)]	1	2781.1	48.18	0	41.6	77	0	39.5	85.8	0	572.3	464.2	56.1	93.2	613	0	0	0	61.6	74	30.4	76.6	68.5	27.6	18.8	0	0
[K].VLQQSAPLNIPDWSQIYR.[N]	1xPhospho [S5(100)]	40	I1KY91; K7MQV9	I1KY91 [86-103]; K7MQV9 [85-102]	I1KY91 1xPhospho [S90(100)]; K7MQV9 1xPhospho [S89(100)]	0	2208.08	108.56	49.9	69	57.1	104.8	106.4	79.2	54.1	247.9	370.4	53.5	100.5	0	105	80.8	97.7	124.3	104	76.1	98.8	94.8	91.9	94.2	63.3	76.3
[K].KLAQDHANYESAEDDDGDFSPYR.[S]	1xPhospho [S11(100)]	23	I1JM95	I1JM95 [127-149]	I1JM95 1xPhospho [S137(100)]	1	2723.09	54.17	100.2	139.1	122.1	147.4	111.1	82.2	107.7	58.5	62.3	97.4	74.2	73.3	116.3	113.9	97.6	112.1	133.3	106.2	107	110	97.4	67.9	89.9	72.9
[R].KLANSSFSDLQKPQGELDGK.[A]	1xPhospho [S]	15	I1JLN5	I1JLN5 [113-132]		1	2242.08	57.86	186.4	247.5	255.5	148.5	142.3	124.2	130.3	137.4	139.8	234.5	178.5	159.5	19.9	24.9	13.6	27.6	25	25.4	25.6	44.2	17	18.8	42.7	30.8
[R].NHSEVIDDVTGAGDSNMAAAESGDLKGDAAAVEGGSDGLMNWQNAR.[L]	1xPhospho [S22(99.3)]	3	I1JU99	I1JU99 [104-149]	I1JU99 1xPhospho [S125(99.3)]	1	4683		0	0	0	0	0	0	0	0	0	0	0	0	0	0	0	0	0	0	0	0	0	0	0	0
[R].KPESAQNNSNTNTHIHSNNNNSGELSGSSENSPTAR.[K]	2xPhospho [S/T]	17	I1M319	I1M319 [79-114]		0	3954.63	26.12	67	114.3	91.5	92.4	84.8	126.4	135.3	25.5	0	105.6	50.7	0	101.2	196.7	145.7	107.2	162.9	131.7	104.9	142.5	78.1	79.7	122.3	133.6
[R].KPESAQNNSNTNTHIHSNNNNSGELSGSSENSPTAR.[K]	1xPhospho [S32(100)]	25	I1M319	I1M319 [79-114]	I1M319 1xPhospho [S110(100)]	0	3874.66	24.58	87.7	0	67.6	86	79.9	0	134.4	0	0	86	42	0	175.3	217.9	189.1	160.3	181.4	156.5	119.7	154.3	95.1	89.7	118.7	158.3
[R].TSTPVNSHDSGEMDSASESGK.[A]	1xPhospho [S15(99.4)]	43	A0A0R0IQ38	A0A0R0IQ38 [462-482]	A0A0R0IQ38 1xPhospho [S476(99.4)]	0	2202.85	25.89	137.1	164.1	144.5	102.2	48.9	73.2	106.9	0	0	121.4	68.7	0	149.7	175.1	159.2	120.4	127.9	114	129.8	106.1	70	29.6	139.3	111.8
[R].NGVVVGSGTLLPVEKPISR.[Q]	1xPhospho [S7(99.6)]	6	A0A0R0J384	A0A0R0J384 [293-311]	A0A0R0J384 1xPhospho [S299(99.6)]	0	2002.07	89.48	181.9	130.5	184.7	190.4	196.7	178.5	200.9	0	0	129.7	242.7	0	54.2	74.7	70	62	60.2	73.3	71.3	102.7	46	56.7	0	92.8
[truncated: 23,372 more rows]
