# Supplementary material for: Cross-Species Analysis of ABA-Induced Phosphosignaling Landscapes in Rice, Soybean, and Arabidopsis
Source: Proteomes. 2026 Jan 20;14(1):4. doi: 10.3390/proteomes14010004 (PMC12922155; doi:10.3390/proteomes14010004)
Supplement: Supplementary file 1 [file proteomes-14-00004-s001.zip › Data.S4.xlsx]

## Sheet: At_ALL
query	Group
AT1G01010	OG7_0154849
AT1G01020	OG7_0008101
AT1G01030	OG7_0010462
AT1G01040	OG7_0002344
AT1G01050	OG7_0003350
AT1G01060	OG7_0026815
AT1G01070	OG7_0021475
AT1G01080	OG7_0041636
AT1G01090	OG7_0004748
AT1G01100	OG7_0004828
AT1G01110	OG7_0049711
AT1G01120	OG7_0006760
AT1G01130	OG7_0049648
AT1G01140	OG7_0000009
AT1G01150	OG7_0060500
AT1G01160	OG7_0005983
AT1G01170	OG7_0020783
AT1G01180	OG7_0030781
AT1G01190	OG7_0077042
AT1G01200	OG7_0000131
AT1G01210	OG7_0002891
AT1G01220	OG7_0009288
AT1G01225	OG7_0011706
AT1G01230	OG7_0006503
AT1G01240	OG7_0025413
AT1G01250	OG7_0014863
AT1G01260	OG7_0026864
AT1G01280	OG7_0000500
AT1G01290	OG7_0002520
AT1G01300	OG7_0004475
AT1G01305	OG7_0154072
AT1G01310	OG7_0001152
AT1G01320	OG7_0003288
AT1G01335	OG7_0155337
AT1G01340	OG7_0000558
AT1G01350	OG7_0007630
AT1G01355	OG7_0023113
AT1G01360	OG7_0010864
AT1G01370	OG7_0001575
AT1G01380	OG7_0022259
AT1G01390	OG7_0000973
AT1G01400	OG7_0153954
AT1G01410	OG7_0001979
AT1G01420	OG7_0000973
AT1G01430	OG7_0008910
AT1G01440	OG7_0019528
AT1G01450	OG7_0028520
AT1G01453	OG7_0049733
AT1G01460	OG7_0001731
AT1G01470	OG7_0021515
AT1G01480	OG7_0007316
AT1G01490	OG7_0060569
AT1G01500	OG7_0021506
AT1G01510	OG7_0001262
AT1G01520	OG7_0002552
AT1G01530	OG7_0076972
AT1G01540	OG7_0011050
AT1G01550	OG7_0023164
AT1G01560	OG7_0000396
AT1G01570	OG7_0008506
AT1G01580	OG7_0001646
AT1G01590	OG7_0001646
AT1G01600	OG7_0000397
AT1G01610	OG7_0011131
AT1G01620	OG7_0001174
AT1G01630	OG7_0001253
AT1G01640	OG7_0001712
AT1G01650	OG7_0002650
AT1G01660	OG7_0002548
AT1G01670	OG7_0002548
AT1G01680	OG7_0002548
AT1G01690	OG7_0060706
AT1G01695	OG7_0036724
AT1G01700	OG7_0009795
AT1G01710	OG7_0008737
AT1G01715	OG7_0049896
AT1G01720	OG7_0010633
AT1G01725	OG7_0041697
AT1G01730	OG7_0030615
AT1G01740	OG7_0010257
AT1G01750	OG7_0003659
AT1G01760	OG7_0002906
AT1G01770	OG7_0012598
AT1G01780	OG7_0001858
AT1G01790	OG7_0002678
AT1G01800	OG7_0000099
AT1G01810	OG7_0154309
AT1G01820	OG7_0017181
AT1G01830	OG7_0025452
AT1G01840	OG7_0076902
AT1G01860	OG7_0003464
AT1G01880	OG7_0001893
AT1G01900	OG7_0003250
AT1G01910	OG7_0004948
AT1G01920	OG7_0001717
AT1G01930	OG7_0008549
AT1G01940	OG7_0000556
AT1G01950	OG7_0000136
AT1G01960	OG7_0001170
AT1G01970	OG7_0030809
AT1G01980	OG7_0003560
AT1G01990	OG7_0018401
AT1G02000	OG7_0001233
AT1G02010	OG7_0003701
AT1G02020	OG7_0012721
AT1G02030	OG7_0008685
AT1G02040	OG7_0023154
AT1G02050	OG7_0007604
AT1G02060	OG7_0036870
AT1G02065	OG7_0008082
AT1G02067	OG7_0155133
AT1G02070	OG7_0020787
AT1G02080	OG7_0005420
AT1G02090	OG7_0006852
AT1G02100	OG7_0005126
AT1G02110	OG7_0041892
AT1G02120	OG7_0002535
AT1G02130	OG7_0000131
AT1G02140	OG7_0007345
AT1G02145	OG7_0008920
AT1G02150	OG7_0010863
AT1G02160	OG7_0010773
AT1G02170	OG7_0004424
AT1G02180	OG7_0060929
AT1G02190	OG7_0011874
AT1G02205	OG7_0011874
AT1G02210	OG7_0155058
AT1G02220	OG7_0041566
AT1G02230	OG7_0041566
AT1G02250	OG7_0041566
AT1G02260	OG7_0005225
AT1G02270	OG7_0017076
AT1G02280	OG7_0010627
AT1G02290	OG7_0041791
AT1G02300	OG7_0000741
AT1G02305	OG7_0000741
AT1G02310	OG7_0007107
AT1G02320	OG7_0155142
AT1G02330	OG7_0009313
AT1G02335	OG7_0004318
AT1G02340	OG7_0012935
AT1G02350	OG7_0154222
AT1G02360	OG7_0005533
AT1G02370	OG7_0010863
AT1G02380	OG7_0060611
AT1G02390	OG7_0011131
AT1G02400	OG7_0026832
AT1G02405	OG7_0060891
AT1G02410	OG7_0008092
AT1G02420	OG7_0060844
AT1G02430	OG7_0000557
AT1G02440	OG7_0000557
AT1G02450	OG7_0154126
AT1G02460	OG7_0004578
AT1G02470	OG7_0013503
AT1G02475	OG7_0013503
AT1G02490	OG7_0154646
AT1G02500	OG7_0003674
AT1G02510	OG7_0001366
AT1G02520	OG7_0000734
AT1G02530	OG7_0000734
AT1G02540	OG7_0155130
AT1G02550	OG7_0077018
AT1G02560	OG7_0003332
AT1G02570	OG7_0060506
AT1G02575	OG7_0060506
AT1G02580	OG7_0000775
AT1G02590	OG7_0001951
AT1G02610	OG7_0001581
AT1G02620	OG7_0000557
AT1G02630	OG7_0002657
AT1G02640	OG7_0002048
AT1G02650	OG7_0036723
AT1G02660	OG7_0016176
AT1G02670	OG7_0000402
AT1G02680	OG7_0005531
AT1G02690	OG7_0002156
AT1G02700	OG7_0049797
AT1G02705	OG7_0153878
AT1G02710	OG7_0154412
AT1G02720	OG7_0004025
AT1G02730	OG7_0005725
AT1G02740	OG7_0004292
AT1G02750	OG7_0012486
AT1G02770	OG7_0014444
AT1G02780	OG7_0005190
AT1G02790	OG7_0004578
AT1G02800	OG7_0003814
AT1G02810	OG7_0003201
AT1G02813	OG7_0020148
AT1G02816	OG7_0020148
AT1G02820	OG7_0033378
AT1G02830	OG7_0005677
AT1G02840	OG7_0000011
AT1G02850	OG7_0001793
AT1G02860	OG7_0022311
AT1G02870	OG7_0009609
AT1G02880	OG7_0006221
AT1G02890	OG7_0001216
AT1G02900	OG7_0017602
AT1G02910	OG7_0014609
AT1G02920	OG7_0001367
AT1G02930	OG7_0001367
AT1G02940	OG7_0001367
AT1G02950	OG7_0001367
AT1G02960	OG7_0036674
AT1G02965	OG7_0036674
AT1G02970	OG7_0004764
AT1G02980	OG7_0001577
AT1G02990	OG7_0036142
AT1G03000	OG7_0001162
AT1G03010	OG7_0006205
AT1G03020	OG7_0002700
AT1G03030	OG7_0011532
AT1G03040	OG7_0008306
AT1G03050	OG7_0002531
AT1G03055	OG7_0036721
AT1G03060	OG7_0001358
AT1G03070	OG7_0002812
AT1G03080	OG7_0049669
AT1G03090	OG7_0001427
AT1G03100	OG7_0060594
AT1G03103	OG7_0020802
AT1G03106	OG7_0153968
AT1G03110	OG7_0008274
AT1G03120	OG7_0014866
AT1G03130	OG7_0017999
AT1G03140	OG7_0006742
AT1G03150	OG7_0001957
AT1G03160	OG7_0001721
AT1G03165	OG7_0154919
AT1G03170	OG7_0049606
AT1G03180	OG7_0024119
AT1G03190	OG7_0001734
AT1G03200	OG7_0077101
AT1G03210	OG7_0005875
AT1G03220	OG7_0030780
AT1G03230	OG7_0030780
AT1G03240	OG7_0077101
AT1G03250	OG7_0020068
AT1G03260	OG7_0003812
AT1G03270	OG7_0001930
AT1G03280	OG7_0007288
AT1G03290	OG7_0022274
AT1G03300	OG7_0020138
AT1G03310	OG7_0010339
AT1G03320	OG7_0154019
AT1G03325	OG7_0154643
AT1G03330	OG7_0003633
AT1G03340	OG7_0041686
AT1G03350	OG7_0007816
AT1G03360	OG7_0006776
AT1G03365	OG7_0036727
AT1G03370	OG7_0003121
AT1G03380	OG7_0006265
AT1G03390	OG7_0005361
AT1G03395	OG7_0154315
AT1G03400	OG7_0015921
AT1G03410	OG7_0015921
AT1G03430	OG7_0012351
AT1G03440	OG7_0021489
AT1G03445	OG7_0000696
AT1G03457	OG7_0001352
AT1G03470	OG7_0041578
AT1G03475	OG7_0007001
AT1G03490	OG7_0154198
AT1G03495	OG7_0036753
AT1G03510	OG7_0001172
AT1G03520	OG7_0005067
AT1G03530	OG7_0008594
AT1G03540	OG7_0001172
AT1G03550	OG7_0003967
AT1G03560	OG7_0060915
AT1G03590	OG7_0000783
AT1G03600	OG7_0021431
AT1G03610	OG7_0009791
AT1G03620	OG7_0003549
AT1G03630	OG7_0001023
AT1G03650	OG7_0001953
AT1G03660	OG7_0015635
AT1G03670	OG7_0015635
AT1G03680	OG7_0000491
AT1G03687	OG7_0030626
AT1G03700	OG7_0015916
AT1G03710	OG7_0023152
AT1G03720	OG7_0077120
AT1G03730	OG7_0030688
AT1G03740	OG7_0000396
AT1G03750	OG7_0000402
AT1G03760	OG7_0008985
AT1G03770	OG7_0005509
AT1G03780	OG7_0008130
AT1G03790	OG7_0003686
AT1G03800	OG7_0005458
AT1G03810	OG7_0011954
AT1G03820	OG7_0154902
AT1G03830	OG7_0002755
AT1G03840	OG7_0004678
AT1G03850	OG7_0076793
AT1G03860	OG7_0003548
AT1G03870	OG7_0011873
AT1G03880	OG7_0030621
AT1G03890	OG7_0030621
AT1G03900	OG7_0006299
AT1G03905	OG7_0000381
AT1G03910	OG7_0008011
AT1G03920	OG7_0000103
AT1G03930	OG7_0001256
AT1G03940	OG7_0036753
AT1G03950	OG7_0003514
AT1G03960	OG7_0003487
AT1G03970	OG7_0021525
AT1G03980	OG7_0009917
AT1G03982	OG7_0017212
AT1G03990	OG7_0009912
AT1G04000	OG7_0033565
AT1G04010	OG7_0009577
AT1G04020	OG7_0009667
AT1G04030	OG7_0049603
AT1G04040	OG7_0011179
AT1G04050	OG7_0000775
AT1G04070	OG7_0009383
AT1G04080	OG7_0007595
AT1G04090	OG7_0010782
AT1G04100	OG7_0026913
AT1G04105	OG7_0153789
AT1G04110	OG7_0003250
AT1G04120	OG7_0000689
AT1G04130	OG7_0007988
AT1G04140	OG7_0008872
AT1G04150	OG7_0009676
AT1G04160	OG7_0000433
AT1G04170	OG7_0006068
AT1G04180	OG7_0001362
AT1G04190	OG7_0001150
AT1G04200	OG7_0007860
AT1G04210	OG7_0021288
AT1G04220	OG7_0006760
AT1G04230	OG7_0011709
AT1G04240	OG7_0010537
AT1G04250	OG7_0010537
AT1G04260	OG7_0006561
AT1G04270	OG7_0003723
AT1G04280	OG7_0017220
AT1G04290	OG7_0005670
AT1G04300	OG7_0011127
AT1G04310	OG7_0000626
AT1G04330	OG7_0060490
AT1G04340	OG7_0013329
AT1G04350	OG7_0015921
AT1G04360	OG7_0000431
AT1G04370	OG7_0005458
AT1G04380	OG7_0015921
AT1G04390	OG7_0025437
AT1G04400	OG7_0002848
AT1G04410	OG7_0004490
AT1G04420	OG7_0001185
AT1G04430	OG7_0006207
AT1G04440	OG7_0001256
AT1G04445	OG7_0076747
AT1G04450	OG7_0017212
AT1G04455	OG7_0153748
AT1G04470	OG7_0013056
AT1G04480	OG7_0003211
AT1G04490	OG7_0049665
AT1G04500	OG7_0013294
AT1G04510	OG7_0007160
AT1G04520	OG7_0049686
AT1G04530	OG7_0026888
AT1G04540	OG7_0049564
AT1G04550	OG7_0060862
AT1G04555	OG7_0036923
AT1G04560	OG7_0015093
AT1G04570	OG7_0003697
AT1G04580	OG7_0001951
AT1G04590	OG7_0033418
AT1G04600	OG7_0000433
AT1G04610	OG7_0001362
AT1G04620	OG7_0014003
AT1G04625	OG7_0016839
AT1G04630	OG7_0009036
AT1G04635	OG7_0008843
AT1G04640	OG7_0006581
AT1G04645	OG7_0016204
AT1G04650	OG7_0030610
AT1G04660	OG7_0154017
AT1G04670	OG7_0153854
AT1G04680	OG7_0006805
AT1G04690	OG7_0001180
AT1G04700	OG7_0077250
AT1G04710	OG7_0001842
AT1G04730	OG7_0001167
AT1G04750	OG7_0001890
AT1G04760	OG7_0001890
AT1G04770	OG7_0015375
AT1G04778	OG7_0154181
AT1G04780	OG7_0004337
AT1G04790	OG7_0000431
AT1G04800	OG7_0036687
AT1G04810	OG7_0006544
AT1G04820	OG7_0000784
AT1G04830	OG7_0003605
AT1G04840	OG7_0001172
AT1G04850	OG7_0004142
AT1G04860	OG7_0007079
AT1G04870	OG7_0001729
AT1G04880	OG7_0003345
AT1G04890	OG7_0036773
AT1G04895	OG7_0154996
AT1G04900	OG7_0012203
AT1G04910	OG7_0020152
AT1G04920	OG7_0006686
AT1G04930	OG7_0041506
AT1G04940	OG7_0022330
AT1G04945	OG7_0007866
AT1G04950	OG7_0005977
AT1G04960	OG7_0016203
AT1G04970	OG7_0005586
AT1G04980	OG7_0000478
AT1G04985	OG7_0025432
AT1G04990	OG7_0026701
AT1G05000	OG7_0005394
AT1G05005	OG7_0010863
AT1G05010	OG7_0002142
AT1G05020	OG7_0002531
AT1G05030	OG7_0000446
AT1G05035	OG7_0049667
AT1G05040	OG7_0077289
AT1G05055	OG7_0007294
AT1G05060	OG7_0026853
AT1G05065	OG7_0154228
AT1G05070	OG7_0024191
AT1G05080	OG7_0010362
AT1G05085	OG7_0155233
AT1G05087	OG7_0036756
AT1G05090	OG7_0036756
AT1G05100	OG7_0000432
AT1G05120	OG7_0000402
AT1G05136	OG7_0154595
AT1G05140	OG7_0010691
AT1G05150	OG7_0018448
AT1G05160	OG7_0000397
AT1G05170	OG7_0007203
AT1G05180	OG7_0003658
AT1G05190	OG7_0009215
AT1G05200	OG7_0000971
AT1G05205	OG7_0022337
AT1G05210	OG7_0009777
AT1G05220	OG7_0009777
AT1G05230	OG7_0008741
AT1G05240	OG7_0004201
AT1G05250	OG7_0004201
AT1G05260	OG7_0004201
AT1G05270	OG7_0006950
AT1G05280	OG7_0008506
AT1G05290	OG7_0060549
AT1G05291	OG7_0041714
AT1G05300	OG7_0002599
AT1G05310	OG7_0003201
AT1G05320	OG7_0060772
AT1G05330	OG7_0155141
AT1G05340	OG7_0018974
AT1G05350	OG7_0002775
AT1G05360	OG7_0007522
AT1G05370	OG7_0028601
AT1G05380	OG7_0012762
AT1G05385	OG7_0026704
AT1G05400	OG7_0023113
AT1G05410	OG7_0023187
AT1G05420	OG7_0060517
AT1G05430	OG7_0155344
AT1G05440	OG7_0010710
AT1G05450	OG7_0155166
AT1G05450	OG7_0025433
AT1G05460	OG7_0001008
AT1G05470	OG7_0000974
AT1G05490	OG7_0000402
AT1G05500	OG7_0003010
AT1G05510	OG7_0012741
AT1G05520	OG7_0004996
AT1G05530	OG7_0000973
AT1G05540	OG7_0012932
AT1G05550	OG7_0012932
AT1G05560	OG7_0000973
AT1G05570	OG7_0004854
AT1G05575	OG7_0033325
AT1G05577	OG7_0036925
AT1G05580	OG7_0002685
AT1G05590	OG7_0003033
AT1G05600	OG7_0049976
AT1G05610	OG7_0008252
AT1G05615	OG7_0018476
AT1G05620	OG7_0003876
AT1G05630	OG7_0000974
AT1G05640	OG7_0013522
AT1G05650	OG7_0004578
AT1G05660	OG7_0004578
AT1G05670	OG7_0049787
AT1G05675	OG7_0000973
AT1G05680	OG7_0000973
AT1G05690	OG7_0014257
AT1G05700	OG7_0030609
AT1G05710	OG7_0022276
AT1G05720	OG7_0010911
AT1G05730	OG7_0009394
AT1G05740	OG7_0009394
AT1G05750	OG7_0001172
AT1G05760	OG7_0036702
AT1G05770	OG7_0036702
AT1G05780	OG7_0026887
AT1G05783	OG7_0049667
AT1G05785	OG7_0006236
AT1G05790	OG7_0002965
AT1G05800	OG7_0001839
AT1G05805	OG7_0049735
AT1G05810	OG7_0000131
AT1G05820	OG7_0002650
AT1G05830	OG7_0001732
AT1G05835	OG7_0036762
AT1G05840	OG7_0004475
AT1G05850	OG7_0005533
AT1G05860	OG7_0020793
AT1G05870	OG7_0036866
AT1G05880	OG7_0001824
AT1G05890	OG7_0001824
AT1G05894	OG7_0076760
AT1G05900	OG7_0002796
AT1G05910	OG7_0001162
AT1G05920	OG7_0018476
AT1G05930	OG7_0018476
AT1G05940	OG7_0001027
AT1G05950	OG7_0033475
AT1G05960	OG7_0004681
AT1G05970	OG7_0024234
AT1G05990	OG7_0000434
AT1G06000	OG7_0028538
AT1G06010	OG7_0060538
AT1G06020	OG7_0002453
AT1G06030	OG7_0002453
AT1G06040	OG7_0008132
AT1G06045	OG7_0155321
AT1G06050	OG7_0006253
AT1G06060	OG7_0006199
AT1G06070	OG7_0011452
AT1G06080	OG7_0003409
AT1G06090	OG7_0003409
AT1G06100	OG7_0003409
AT1G06110	OG7_0005859
AT1G06120	OG7_0003409
AT1G06130	OG7_0001622
AT1G06135	OG7_0041570
AT1G06137	OG7_0041570
AT1G06140	OG7_0001172
AT1G06143	OG7_0001172
AT1G06148	OG7_0049667
AT1G06150	OG7_0033355
AT1G06160	OG7_0005458
AT1G06170	OG7_0036817
AT1G06180	OG7_0001158
AT1G06190	OG7_0033346
AT1G06200	OG7_0002816
AT1G06210	OG7_0001949
AT1G06220	OG7_0002134
AT1G06225	OG7_0041549
AT1G06230	OG7_0001365
AT1G06240	OG7_0009411
AT1G06250	OG7_0001839
AT1G06260	OG7_0000741
AT1G06270	OG7_0153875
AT1G06280	OG7_0154460
AT1G06290	OG7_0002296
AT1G06310	OG7_0002296
AT1G06320	OG7_0060960
AT1G06330	OG7_0006482
AT1G06340	OG7_0028674
AT1G06350	OG7_0003409
AT1G06360	OG7_0003409
AT1G06380	OG7_0007533
AT1G06390	OG7_0003063
AT1G06400	OG7_0000131
AT1G06410	OG7_0003699
AT1G06420	OG7_0060672
AT1G06430	OG7_0000944
AT1G06440	OG7_0041826
AT1G06450	OG7_0005422
AT1G06460	OG7_0002247
AT1G06470	OG7_0004070
AT1G06475	OG7_0026835
AT1G06490	OG7_0004854
AT1G06500	OG7_0060662
AT1G06510	OG7_0030731
AT1G06515	OG7_0020820
AT1G06520	OG7_0011131
AT1G06530	OG7_0048105
AT1G06540	OG7_0077304
AT1G06550	OG7_0000750
AT1G06560	OG7_0001728
AT1G06570	OG7_0005937
AT1G06580	OG7_0014256
AT1G06590	OG7_0009599
AT1G06620	OG7_0015921
AT1G06630	OG7_0018031
AT1G06640	OG7_0015921
AT1G06645	OG7_0015921
AT1G06650	OG7_0015921
AT1G06660	OG7_0026897
AT1G06670	OG7_0000698
AT1G06680	OG7_0019478
AT1G06690	OG7_0001188
AT1G06700	OG7_0001177
AT1G06710	OG7_0041831
AT1G06720	OG7_0006937
AT1G06730	OG7_0002455
AT1G06740	OG7_0011621
AT1G06750	OG7_0017220
AT1G06760	OG7_0001912
AT1G06770	OG7_0003130
AT1G06780	OG7_0004025
AT1G06790	OG7_0003800
AT1G06800	OG7_0001839
AT1G06810	OG7_0023113
AT1G06820	OG7_0003515
AT1G06830	OG7_0002700
AT1G06840	OG7_0001177
AT1G06850	OG7_0011452
AT1G06870	OG7_0002816
AT1G06890	OG7_0004365
AT1G06900	OG7_0002754
AT1G06910	OG7_0004744
AT1G06920	OG7_0012364
AT1G06923	OG7_0036696
AT1G06925	OG7_0023113
AT1G06930	OG7_0153808
AT1G06950	OG7_0020077
AT1G06960	OG7_0005049
AT1G06960	OG7_0155420
AT1G06960	OG7_0154747
AT1G06960	OG7_0154649
AT1G06970	OG7_0002685
AT1G06980	OG7_0018029
AT1G06990	OG7_0003495
AT1G07000	OG7_0003688
AT1G07010	OG7_0009668
AT1G07020	OG7_0060659
AT1G07025	OG7_0001370
AT1G07030	OG7_0001370
AT1G07040	OG7_0020725
AT1G07050	OG7_0060473
AT1G07060	OG7_0060743
AT1G07070	OG7_0005647
AT1G07080	OG7_0004749
AT1G07090	OG7_0011134
AT1G07110	OG7_0002306
AT1G07120	OG7_0012934
AT1G07130	OG7_0010150
AT1G07135	OG7_0060676
AT1G07140	OG7_0003954
AT1G07150	OG7_0000432
AT1G07160	OG7_0000783
AT1G07170	OG7_0008087
AT1G07175	OG7_0041625
AT1G07180	OG7_0002549
AT1G07190	OG7_0002940
AT1G07200	OG7_0026926
AT1G07210	OG7_0003994
AT1G07220	OG7_0003071
AT1G07230	OG7_0009290
AT1G07240	OG7_0000973
AT1G07250	OG7_0000973
AT1G07260	OG7_0000973
AT1G07270	OG7_0003362
AT1G07280	OG7_0017611
AT1G07290	OG7_0003746
AT1G07300	OG7_0041663
AT1G07310	OG7_0060918
AT1G07320	OG7_0006234
AT1G07330	OG7_0041491
AT1G07340	OG7_0000446
AT1G07350	OG7_0000011
AT1G07360	OG7_0007086
AT1G07370	OG7_0005136
AT1G07380	OG7_0007077
AT1G07390	OG7_0016543
AT1G07400	OG7_0002251
AT1G07410	OG7_0000131
AT1G07420	OG7_0003175
AT1G07430	OG7_0000783
AT1G07440	OG7_0000050
AT1G07450	OG7_0000050
AT1G07460	OG7_0060757
AT1G07470	OG7_0007622
AT1G07473	OG7_0077046
AT1G07476	OG7_0077046
AT1G07480	OG7_0007622
AT1G07485	OG7_0154485
AT1G07490	OG7_0076721
AT1G07500	OG7_0041577
AT1G07510	OG7_0000949
AT1G07520	OG7_0049868
AT1G07530	OG7_0060712
AT1G07540	OG7_0017609
AT1G07550	OG7_0012484
AT1G07560	OG7_0012484
AT1G07570	OG7_0001177
AT1G07590	OG7_0010863
AT1G07600	OG7_0060445
AT1G07610	OG7_0060445
AT1G07615	OG7_0004234
AT1G07620	OG7_0077268
AT1G07630	OG7_0022319
AT1G07640	OG7_0049516
AT1G07645	OG7_0020595
AT1G07650	OG7_0049552
AT1G07660	OG7_0002354
AT1G07670	OG7_0001062
AT1G07680	OG7_0076761
AT1G07690	OG7_0036714
AT1G07700	OG7_0026940
AT1G07705	OG7_0005539
AT1G07710	OG7_0013522
AT1G07720	OG7_0006760
AT1G07725	OG7_0003688
AT1G07730	OG7_0041649
AT1G07740	OG7_0049975
AT1G07745	OG7_0001765
AT1G07747	OG7_0012485
AT1G07750	OG7_0025428
AT1G07770	OG7_0003622
AT1G07780	OG7_0009845
AT1G07790	OG7_0001377
AT1G07795	OG7_0049559
AT1G07810	OG7_0001062
AT1G07820	OG7_0002354
AT1G07830	OG7_0008635
AT1G07840	OG7_0004822
AT1G07850	OG7_0008506
AT1G07860	OG7_0001177
AT1G07870	OG7_0001177
AT1G07880	OG7_0000396
AT1G07885	OG7_0154961
AT1G07890	OG7_0004510
AT1G07900	OG7_0014053
AT1G07901	OG7_0153986
AT1G07902	OG7_0154407
AT1G07910	OG7_0023173
AT1G07920	OG7_0001444
AT1G07930	OG7_0001444
AT1G07940	OG7_0001444
AT1G07950	OG7_0009776
AT1G07960	OG7_0000478
AT1G07970	OG7_0009692
AT1G07980	OG7_0002332
AT1G07985	OG7_0155366
AT1G07990	OG7_0003009
AT1G08000	OG7_0001357
AT1G08005	OG7_0003009
AT1G08010	OG7_0001357
AT1G08030	OG7_0018001
AT1G08035	OG7_0060562
AT1G08040	OG7_0007272
AT1G08050	OG7_0001364
AT1G08060	OG7_0000402
AT1G08065	OG7_0001292
AT1G08070	OG7_0001172
AT1G08080	OG7_0001292
AT1G08090	OG7_0009581
AT1G08100	OG7_0009581
AT1G08110	OG7_0004546
AT1G08120	OG7_0005083
AT1G08125	OG7_0001290
AT1G08130	OG7_0002598
AT1G08135	OG7_0002685
AT1G08140	OG7_0002685
AT1G08150	OG7_0002685
AT1G08160	OG7_0036660
AT1G08165	OG7_0154618
AT1G08170	OG7_0001377
AT1G08180	OG7_0020119
AT1G08190	OG7_0007043
AT1G08200	OG7_0001240
AT1G08210	OG7_0004475
AT1G08220	OG7_0013310
AT1G08230	OG7_0005046
AT1G08250	OG7_0006511
AT1G08260	OG7_0006474
AT1G08270	OG7_0060742
AT1G08280	OG7_0007617
AT1G08290	OG7_0004678
AT1G08300	OG7_0008901
AT1G08310	OG7_0007771
AT1G08315	OG7_0049702
AT1G08320	OG7_0011221
AT1G08340	OG7_0001056
AT1G08350	OG7_0001932
AT1G08360	OG7_0005141
AT1G08370	OG7_0006689
AT1G08380	OG7_0022197
AT1G08390	OG7_0013775
AT1G08400	OG7_0008834
AT1G08410	OG7_0001608
AT1G08420	OG7_0000696
AT1G08430	OG7_0010171
AT1G08440	OG7_0010171
AT1G08450	OG7_0003538
AT1G08460	OG7_0001154
AT1G08465	OG7_0009675
AT1G08470	OG7_0005188
AT1G08480	OG7_0023208
AT1G08490	OG7_0002714
AT1G08500	OG7_0060946
AT1G08510	OG7_0010858
AT1G08520	OG7_0008963
AT1G08530	OG7_0019484
AT1G08540	OG7_0004149
AT1G08550	OG7_0018450
AT1G08560	OG7_0001783
AT1G08570	OG7_0024235
AT1G08580	OG7_0049846
AT1G08590	OG7_0000003
AT1G08600	OG7_0000402
AT1G08610	OG7_0060850
AT1G08620	OG7_0003036
AT1G08630	OG7_0006403
AT1G08640	OG7_0021408
AT1G08645	OG7_0153813
AT1G08650	OG7_0000003
AT1G08660	OG7_0016218
AT1G08670	OG7_0002658
AT1G08680	OG7_0005360
AT1G08695	OG7_0021471
AT1G08700	OG7_0006550
AT1G08710	OG7_0026830
AT1G08720	OG7_0000102
AT1G08730	OG7_0000433
AT1G08750	OG7_0004072
AT1G08760	OG7_0015915
AT1G08770	OG7_0006561
AT1G08780	OG7_0008233
AT1G08790	OG7_0033413
AT1G08800	OG7_0041799
AT1G08810	OG7_0001158
AT1G08820	OG7_0002921
AT1G08830	OG7_0002983
AT1G08840	OG7_0000985
AT1G08845	OG7_0008482
AT1G08860	OG7_0001733
AT1G08880	OG7_0001197
AT1G08890	OG7_0000446
AT1G08900	OG7_0000446
AT1G08910	OG7_0002157
AT1G08920	OG7_0000446
AT1G08930	OG7_0000446
AT1G08940	OG7_0009652
AT1G08960	OG7_0001914
AT1G08970	OG7_0002332
AT1G08980	OG7_0001379
AT1G08985	OG7_0030729
AT1G08990	OG7_0002910
AT1G09000	OG7_0000432
AT1G09010	OG7_0006618
AT1G09020	OG7_0002529
AT1G09030	OG7_0002789
AT1G09040	OG7_0049510
AT1G09050	OG7_0049510
AT1G09060	OG7_0004482
AT1G09070	OG7_0015097
AT1G09080	OG7_0000779
AT1G09090	OG7_0001646
AT1G09100	OG7_0000949
AT1G09130	OG7_0003332
AT1G09140	OG7_0000011
AT1G09150	OG7_0003719
AT1G09155	OG7_0009359
AT1G09157	OG7_0013528
AT1G09160	OG7_0010164
AT1G09170	OG7_0000136
AT1G09176	OG7_0077212
AT1G09180	OG7_0000557
AT1G09190	OG7_0001172
AT1G09195	OG7_0009220
AT1G09200	OG7_0001575
AT1G09210	OG7_0003538
AT1G09220	OG7_0001172
AT1G09230	OG7_0008345
AT1G09240	OG7_0016211
AT1G09245	OG7_0028511
AT1G09250	OG7_0049970
AT1G09260	OG7_0007327
AT1G09270	OG7_0002156
AT1G09280	OG7_0007049
AT1G09290	OG7_0021488
AT1G09300	OG7_0002823
AT1G09310	OG7_0041849
AT1G09320	OG7_0028674
AT1G09330	OG7_0005695
AT1G09340	OG7_0012766
AT1G09350	OG7_0002910
AT1G09360	OG7_0036744
AT1G09370	OG7_0036744
AT1G09380	OG7_0005239
AT1G09390	OG7_0007146
AT1G09400	OG7_0002671
AT1G09410	OG7_0001172
AT1G09415	OG7_0154262
AT1G09420	OG7_0003663
AT1G09430	OG7_0006019
AT1G09440	OG7_0011050
AT1G09450	OG7_0008020
AT1G09460	OG7_0014860
AT1G09470	OG7_0060546
AT1G09480	OG7_0002966
AT1G09483	OG7_0060546
AT1G09490	OG7_0002966
AT1G09500	OG7_0002966
AT1G09510	OG7_0002966
AT1G09520	OG7_0028645
AT1G09530	OG7_0012935
AT1G09540	OG7_0001158
AT1G09550	OG7_0005530
AT1G09560	OG7_0004318
AT1G09570	OG7_0009923
AT1G09575	OG7_0006180
AT1G09580	OG7_0001609
AT1G09590	OG7_0004780
AT1G09600	OG7_0000396
AT1G09610	OG7_0013526
AT1G09620	OG7_0005523
AT1G09625	OG7_0154625
AT1G09630	OG7_0000131
AT1G09640	OG7_0004922
AT1G09645	OG7_0036670
AT1G09650	OG7_0018035
AT1G09660	OG7_0002301
AT1G09665	OG7_0015649
AT1G09680	OG7_0060941
AT1G09690	OG7_0004780
AT1G09700	OG7_0012634
AT1G09710	OG7_0041569
AT1G09720	OG7_0018481
AT1G09730	OG7_0001784
AT1G09740	OG7_0001689
AT1G09750	OG7_0060871
AT1G09760	OG7_0001749
AT1G09770	OG7_0007034
AT1G09780	OG7_0008253
AT1G09790	OG7_0012238
AT1G09794	OG7_0011524
AT1G09795	OG7_0008600
AT1G09800	OG7_0002342
AT1G09810	OG7_0002788
AT1G09812	OG7_0036833
AT1G09815	OG7_0010716
AT1G09820	OG7_0060633
AT1G09830	OG7_0002030
AT1G09840	OG7_0003063
AT1G09850	OG7_0000741
AT1G09860	OG7_0030628
AT1G09870	OG7_0005430
AT1G09880	OG7_0012223
AT1G09890	OG7_0012223
AT1G09900	OG7_0153917
AT1G09910	OG7_0012223
AT1G09920	OG7_0008857
AT1G09930	OG7_0006835
AT1G09932	OG7_0006422
AT1G09935	OG7_0006422
AT1G09940	OG7_0009766
AT1G09950	OG7_0076790
AT1G09960	OG7_0003326
AT1G09970	OG7_0001177
AT1G09980	OG7_0005377
AT1G09995	OG7_0077159
AT1G10000	OG7_0041798
AT1G10010	OG7_0005046
AT1G10020	OG7_0015920
AT1G10030	OG7_0009783
AT1G10040	OG7_0006601
AT1G10050	OG7_0005216
AT1G10060	OG7_0002833
AT1G10070	OG7_0002833
AT1G10090	OG7_0002441
AT1G10095	OG7_0009002
AT1G10100	OG7_0155301
AT1G10110	OG7_0013063
AT1G10120	OG7_0008306
AT1G10130	OG7_0001062
AT1G10140	OG7_0028575
AT1G10150	OG7_0018449
AT1G10155	OG7_0060462
AT1G10170	OG7_0005137
AT1G10180	OG7_0007470
AT1G10190	OG7_0028500
AT1G10200	OG7_0001858
AT1G10210	OG7_0000396
AT1G10220	OG7_0030683
AT1G10225	OG7_0154428
AT1G10230	OG7_0003571
AT1G10240	OG7_0036716
AT1G10250	OG7_0003662
AT1G10270	OG7_0060707
AT1G10280	OG7_0005317
AT1G10290	OG7_0016816
AT1G10300	OG7_0005392
AT1G10310	OG7_0000082
AT1G10320	OG7_0004323
AT1G10330	OG7_0049673
AT1G10340	OG7_0020753
AT1G10350	OG7_0000425
AT1G10360	OG7_0001892
AT1G10370	OG7_0001892
AT1G10380	OG7_0077277
AT1G10385	OG7_0007470
AT1G10390	OG7_0005085
AT1G10395	OG7_0155078
AT1G10400	OG7_0008557
AT1G10410	OG7_0013769
AT1G10417	OG7_0049608
AT1G10430	OG7_0000696
AT1G10450	OG7_0003662
AT1G10455	OG7_0030729
AT1G10460	OG7_0060908
AT1G10470	OG7_0000840
AT1G10480	OG7_0026854
AT1G10490	OG7_0006004
AT1G10500	OG7_0003481
AT1G10510	OG7_0028411
AT1G10520	OG7_0003693
AT1G10522	OG7_0049931
AT1G10530	OG7_0016847
AT1G10540	OG7_0002645
AT1G10550	OG7_0004303
AT1G10560	OG7_0002548
AT1G10570	OG7_0001784
AT1G10580	OG7_0005708
AT1G10585	OG7_0036800
AT1G10586	OG7_0036800
AT1G10588	OG7_0036649
AT1G10590	OG7_0011954
AT1G10600	OG7_0006995
AT1G10610	OG7_0060776
AT1G10620	OG7_0001177
AT1G10630	OG7_0000557
AT1G10640	OG7_0004578
AT1G10650	OG7_0011132
AT1G10657	OG7_0049624
AT1G10660	OG7_0011955
AT1G10670	OG7_0006019
AT1G10680	OG7_0000734
AT1G10690	OG7_0028535
AT1G10700	OG7_0013785
AT1G10710	OG7_0030772
AT1G10715	OG7_0021478
AT1G10717	OG7_0021478
AT1G10720	OG7_0017605
AT1G10730	OG7_0002824
AT1G10740	OG7_0011114
AT1G10745	OG7_0021478
AT1G10747	OG7_0021478
AT1G10750	OG7_0010258
AT1G10760	OG7_0009989
AT1G10770	OG7_0049865
AT1G10780	OG7_0022287
AT1G10790	OG7_0041920
AT1G10800	OG7_0009414
AT1G10810	OG7_0001187
AT1G10820	OG7_0009978
AT1G10830	OG7_0021411
AT1G10840	OG7_0007516
AT1G10850	OG7_0049821
AT1G10865	OG7_0009752
AT1G10870	OG7_0003968
AT1G10875	OG7_0154630
AT1G10880	OG7_0005317
AT1G10890	OG7_0060481
AT1G10900	OG7_0001731
AT1G10910	OG7_0041820
AT1G10920	OG7_0008860
AT1G10930	OG7_0001446
AT1G10940	OG7_0000009
AT1G10950	OG7_0001932
AT1G10960	OG7_0006942
AT1G10970	OG7_0002599
AT1G10980	OG7_0005738
AT1G10990	OG7_0077300
AT1G11000	OG7_0006687
AT1G11020	OG7_0001581
AT1G11040	OG7_0000425
AT1G11050	OG7_0026936
AT1G11060	OG7_0008324
AT1G11070	OG7_0025392
AT1G11080	OG7_0001279
AT1G11090	OG7_0002413
AT1G11100	OG7_0000402
AT1G11110	OG7_0006199
AT1G11112	OG7_0154455
AT1G11120	OG7_0076639
AT1G11125	OG7_0077110
AT1G11130	OG7_0077305
AT1G11145	OG7_0024182
AT1G11160	OG7_0007307
AT1G11170	OG7_0007272
AT1G11180	OG7_0003967
AT1G11190	OG7_0006833
AT1G11200	OG7_0002964
AT1G11210	OG7_0036645
AT1G11220	OG7_0036645
AT1G11230	OG7_0036645
AT1G11240	OG7_0026538
AT1G11250	OG7_0001783
AT1G11260	OG7_0000446
AT1G11270	OG7_0018035
AT1G11280	OG7_0013670
AT1G11290	OG7_0001172
AT1G11300	OG7_0033341
AT1G11303	OG7_0033341
AT1G11310	OG7_0006687
AT1G11320	OG7_0030743
AT1G11330	OG7_0033341
AT1G11340	OG7_0033369
AT1G11350	OG7_0033341
AT1G11360	OG7_0001689
AT1G11362	OG7_0026850
AT1G11370	OG7_0003201
AT1G11380	OG7_0024239
AT1G11390	OG7_0001605
AT1G11400	OG7_0008995
AT1G11410	OG7_0033369
AT1G11420	OG7_0020138
AT1G11430	OG7_0060910
AT1G11440	OG7_0154994
AT1G11450	OG7_0021475
AT1G11460	OG7_0021475
AT1G11470	OG7_0010863
AT1G11475	OG7_0007040
AT1G11480	OG7_0019544
AT1G11490	OG7_0012358
AT1G11500	OG7_0060687
AT1G11510	OG7_0020123
AT1G11520	OG7_0006998
AT1G11530	OG7_0000495
AT1G11540	OG7_0007181
AT1G11545	OG7_0004303
AT1G11560	OG7_0005979
AT1G11570	OG7_0003888
AT1G11572	OG7_0153944
AT1G11580	OG7_0003201
AT1G11590	OG7_0049819
AT1G11591	OG7_0077038
AT1G11593	OG7_0026850
AT1G11600	OG7_0000500
AT1G11608	OG7_0016838
AT1G11610	OG7_0000500
AT1G11620	OG7_0011347
AT1G11630	OG7_0041621
AT1G11650	OG7_0000011
AT1G11655	OG7_0033432
AT1G11660	OG7_0000779
AT1G11670	OG7_0001708
AT1G11680	OG7_0007770
AT1G11684	OG7_0155244
AT1G11690	OG7_0155373
AT1G11700	OG7_0011133
AT1G11710	OG7_0077219
AT1G11720	OG7_0004422
AT1G11730	OG7_0007203
AT1G11740	OG7_0004337
AT1G11750	OG7_0003332
AT1G11755	OG7_0009186
AT1G11760	OG7_0049869
AT1G11765	OG7_0015372
AT1G11770	OG7_0003560
AT1G11780	OG7_0007060
AT1G11785	OG7_0077091
AT1G11790	OG7_0006511
AT1G11800	OG7_0008489
AT1G11810	OG7_0009528
AT1G11820	OG7_0003394
AT1G11840	OG7_0004546
AT1G11850	OG7_0049747
AT1G11860	OG7_0002872
AT1G11870	OG7_0002999
AT1G11880	OG7_0007603
AT1G11890	OG7_0005393
AT1G11900	OG7_0041769
AT1G11905	OG7_0017607
AT1G11910	OG7_0001304
AT1G11915	OG7_0060948
AT1G11920	OG7_0006805
AT1G11925	OG7_0041832
AT1G11930	OG7_0006095
AT1G11940	OG7_0005317
AT1G11950	OG7_0004482
AT1G11960	OG7_0002441
AT1G11970	OG7_0001212
AT1G11980	OG7_0001212
AT1G11990	OG7_0008359
AT1G12000	OG7_0010524
AT1G12010	OG7_0002142
AT1G12020	OG7_0041833
AT1G12030	OG7_0009018
AT1G12040	OG7_0011997
AT1G12050	OG7_0007389
AT1G12060	OG7_0049752
AT1G12064	OG7_0155180
AT1G12070	OG7_0006735
AT1G12080	OG7_0076630
AT1G12090	OG7_0153869
AT1G12100	OG7_0154321
AT1G12110	OG7_0001648
AT1G12120	OG7_0077033
AT1G12130	OG7_0001362
AT1G12140	OG7_0001362
AT1G12150	OG7_0028611
AT1G12160	OG7_0001362
AT1G12170	OG7_0016838
AT1G12180	OG7_0077073
AT1G12190	OG7_0016838
AT1G12200	OG7_0001362
AT1G12210	OG7_0010256
AT1G12211	OG7_0155100
AT1G12220	OG7_0010256
AT1G12230	OG7_0005195
AT1G12240	OG7_0005362
AT1G12244	OG7_0010913
AT1G12250	OG7_0014834
AT1G12260	OG7_0011451
AT1G12270	OG7_0001150
AT1G12280	OG7_0010256
AT1G12290	OG7_0010256
AT1G12300	OG7_0014256
AT1G12310	OG7_0000434
AT1G12320	OG7_0036671
AT1G12330	OG7_0024216
AT1G12340	OG7_0004880
AT1G12350	OG7_0006709
AT1G12360	OG7_0003701
AT1G12370	OG7_0006347
AT1G12380	OG7_0023135
AT1G12390	OG7_0004880
AT1G12400	OG7_0009193
AT1G12410	OG7_0003332
AT1G12411	OG7_0154552
AT1G12420	OG7_0009445
AT1G12430	OG7_0000136
AT1G12440	OG7_0004696
AT1G12450	OG7_0003812
AT1G12460	OG7_0024218
AT1G12470	OG7_0007356
AT1G12480	OG7_0009920
AT1G12490	OG7_0018035
AT1G12500	OG7_0003407
AT1G12520	OG7_0002983
AT1G12530	OG7_0041878
AT1G12540	OG7_0023150
AT1G12550	OG7_0001271
AT1G12560	OG7_0004286
AT1G12570	OG7_0001579
AT1G12580	OG7_0000003
AT1G12600	OG7_0003252
AT1G12610	OG7_0076989
AT1G12615	OG7_0021521
AT1G12620	OG7_0014256
AT1G12630	OG7_0041824
AT1G12640	OG7_0003726
AT1G12650	OG7_0008007
AT1G12660	OG7_0033457
AT1G12663	OG7_0033457
AT1G12665	OG7_0033457
AT1G12672	OG7_0033457
AT1G12680	OG7_0000003
AT1G12700	OG7_0014256
AT1G12710	OG7_0009359
AT1G12730	OG7_0007303
AT1G12740	OG7_0000397
AT1G12750	OG7_0002959
AT1G12760	OG7_0000431
AT1G12770	OG7_0000129
AT1G12775	OG7_0014256
AT1G12780	OG7_0001250
AT1G12790	OG7_0060556
AT1G12800	OG7_0033426
AT1G12805	OG7_0154810
AT1G12810	OG7_0076919
AT1G12820	OG7_0010634
AT1G12830	OG7_0041823
AT1G12840	OG7_0006232
AT1G12845	OG7_0154710
AT1G12850	OG7_0030782
AT1G12855	OG7_0018035
AT1G12860	OG7_0028504
AT1G12870	OG7_0018035
AT1G12880	OG7_0005014
AT1G12890	OG7_0005458
AT1G12900	OG7_0002324
AT1G12910	OG7_0007251
AT1G12920	OG7_0005645
AT1G12930	OG7_0004193
AT1G12940	OG7_0009581
AT1G12950	OG7_0001708
AT1G12960	OG7_0005074
AT1G12970	OG7_0076801
AT1G12980	OG7_0005458
AT1G12990	OG7_0008047
AT1G13000	OG7_0007272
AT1G13020	OG7_0017572
AT1G13030	OG7_0019562
AT1G13040	OG7_0030659
AT1G13050	OG7_0049541
AT1G13060	OG7_0001933
AT1G13080	OG7_0000500
AT1G13090	OG7_0030723
AT1G13090	OG7_0000500
AT1G13100	OG7_0000500
AT1G13110	OG7_0000500
AT1G13120	OG7_0008208
AT1G13130	OG7_0015059
AT1G13140	OG7_0000397
AT1G13143	OG7_0154327
AT1G13150	OG7_0000397
AT1G13160	OG7_0007567
AT1G13170	OG7_0001714
AT1G13180	OG7_0000774
AT1G13190	OG7_0000011
AT1G13195	OG7_0007348
AT1G13200	OG7_0018035
AT1G13210	OG7_0001014
AT1G13220	OG7_0023137
AT1G13230	OG7_0028608
AT1G13245	OG7_0013196
AT1G13250	OG7_0004025
AT1G13260	OG7_0010462
AT1G13270	OG7_0003028
AT1G13280	OG7_0019521
AT1G13290	OG7_0004678
AT1G13300	OG7_0028499
AT1G13310	OG7_0011433
AT1G13320	OG7_0004752
AT1G13330	OG7_0008649
AT1G13340	OG7_0005273
AT1G13350	OG7_0006634
AT1G13360	OG7_0049729
AT1G13370	OG7_0001575
AT1G13380	OG7_0018051
AT1G13390	OG7_0019553
AT1G13400	OG7_0028668
AT1G13410	OG7_0001172
AT1G13420	OG7_0001278
AT1G13430	OG7_0001278
AT1G13440	OG7_0002325
AT1G13450	OG7_0015073
AT1G13460	OG7_0002540
AT1G13470	OG7_0026803
AT1G13480	OG7_0026803
AT1G13485	OG7_0154294
AT1G13490	OG7_0026803
AT1G13500	OG7_0026803
AT1G13510	OG7_0026803
AT1G13520	OG7_0026803
AT1G13530	OG7_0026803
AT1G13540	OG7_0026803
AT1G13550	OG7_0026803
AT1G13560	OG7_0002986
AT1G13570	OG7_0036931
AT1G13580	OG7_0002554
AT1G13590	OG7_0026877
AT1G13600	OG7_0014045
AT1G13605	OG7_0154940
AT1G13607	OG7_0060920
AT1G13608	OG7_0060920
AT1G13609	OG7_0060920
AT1G13609	OG7_0155088
AT1G13610	OG7_0001826
AT1G13620	OG7_0049736
AT1G13630	OG7_0041551
AT1G13635	OG7_0011325
AT1G13640	OG7_0004912
AT1G13650	OG7_0076692
AT1G13670	OG7_0154443
AT1G13680	OG7_0010531
AT1G13690	OG7_0000011
AT1G13700	OG7_0006485
AT1G13710	OG7_0026878
AT1G13730	OG7_0005798
AT1G13740	OG7_0026896
AT1G13750	OG7_0002538
AT1G13755	OG7_0153983
AT1G13760	OG7_0154945
AT1G13770	OG7_0005345
AT1G13780	OG7_0010170
AT1G13790	OG7_0014867
AT1G13800	OG7_0077142
AT1G13805	OG7_0154086
AT1G13810	OG7_0006820
AT1G13820	OG7_0001138
AT1G13825	OG7_0076841
AT1G13830	OG7_0020774
AT1G13860	OG7_0060821
AT1G13870	OG7_0008753
AT1G13880	OG7_0028537
AT1G13890	OG7_0004394
AT1G13900	OG7_0002538
AT1G13910	OG7_0028656
AT1G13920	OG7_0041628
AT1G13930	OG7_0022323
AT1G13940	OG7_0060583
AT1G13950	OG7_0004686
AT1G13960	OG7_0005911
AT1G13970	OG7_0013769
AT1G13980	OG7_0001170
AT1G13990	OG7_0028419
AT1G14000	OG7_0000102
AT1G14010	OG7_0001609
AT1G14020	OG7_0016216
AT1G14030	OG7_0001717
AT1G14040	OG7_0003118
AT1G14048	OG7_0049575
AT1G14060	OG7_0019380
AT1G14080	OG7_0008256
AT1G14100	OG7_0008256
AT1G14110	OG7_0008256
AT1G14120	OG7_0030702
AT1G14130	OG7_0030702
AT1G14140	OG7_0001465
AT1G14150	OG7_0033472
AT1G14160	OG7_0015916
AT1G14170	OG7_0001644
AT1G14180	OG7_0028653
AT1G14185	OG7_0001579
AT1G14190	OG7_0001579
AT1G14200	OG7_0000431
AT1G14205	OG7_0008482
AT1G14210	OG7_0005910
AT1G14220	OG7_0005910
AT1G14230	OG7_0002231
AT1G14240	OG7_0002231
AT1G14250	OG7_0002231
AT1G14260	OG7_0001581
AT1G14270	OG7_0008186
AT1G14280	OG7_0076862
AT1G14290	OG7_0003175
AT1G14300	OG7_0008659
AT1G14310	OG7_0004813
AT1G14315	OG7_0018035
AT1G14320	OG7_0004941
AT1G14330	OG7_0013674
AT1G14340	OG7_0008419
AT1G14345	OG7_0022215
AT1G14350	OG7_0049586
AT1G14360	OG7_0003252
AT1G14370	OG7_0001177
AT1G14380	OG7_0041492
AT1G14390	OG7_0049548
AT1G14400	OG7_0001016
AT1G14410	OG7_0018840
AT1G14420	OG7_0006805
AT1G14430	OG7_0006013
AT1G14440	OG7_0011053
AT1G14450	OG7_0013463
AT1G14453	OG7_0154376
AT1G14455	OG7_0154224
AT1G14460	OG7_0001165
AT1G14470	OG7_0036029
AT1G14480	OG7_0026806
AT1G14490	OG7_0011222
AT1G14500	OG7_0026806
AT1G14510	OG7_0003228
AT1G14520	OG7_0008845
AT1G14530	OG7_0010131
AT1G14540	OG7_0004201
AT1G14550	OG7_0004201
AT1G14560	OG7_0001013
AT1G14570	OG7_0007520
AT1G14580	OG7_0004678
AT1G14590	OG7_0010538
AT1G14600	OG7_0060892
AT1G14610	OG7_0003490
AT1G14620	OG7_0008105
AT1G14630	OG7_0026910
AT1G14640	OG7_0007042
AT1G14642	OG7_0155186
AT1G14650	OG7_0007042
AT1G14660	OG7_0001342
AT1G14670	OG7_0001932
AT1G14680	OG7_0060876
AT1G14685	OG7_0026825
AT1G14686	OG7_0030667
AT1G14687	OG7_0011053
AT1G14688	OG7_0154186
AT1G14690	OG7_0010255
AT1G14700	OG7_0005755
AT1G14710	OG7_0036839
AT1G14720	OG7_0004303
AT1G14730	OG7_0005365
AT1G14740	OG7_0024209
AT1G14750	OG7_0049660
AT1G14755	OG7_0154267
AT1G14760	OG7_0030763
AT1G14770	OG7_0049724
AT1G14780	OG7_0011549
AT1G14790	OG7_0005215
AT1G14800	OG7_0033366
AT1G14810	OG7_0007767
AT1G14820	OG7_0001253
AT1G14830	OG7_0001451
AT1G14840	OG7_0014050
AT1G14850	OG7_0006587
AT1G14860	OG7_0005014
AT1G14870	OG7_0002733
AT1G14880	OG7_0002733
AT1G14890	OG7_0026810
AT1G14900	OG7_0030796
AT1G14910	OG7_0002531
AT1G14920	OG7_0022321
AT1G14930	OG7_0020776
AT1G14940	OG7_0020776
AT1G14950	OG7_0020776
AT1G14960	OG7_0020776
AT1G14970	OG7_0008359
AT1G14980	OG7_0003903
AT1G14990	OG7_0033487
AT1G15000	OG7_0001279
AT1G15010	OG7_0026939
AT1G15015	OG7_0018035
AT1G15020	OG7_0007070
AT1G15030	OG7_0009791
AT1G15040	OG7_0013152
AT1G15050	OG7_0060578
AT1G15060	OG7_0016545
AT1G15080	OG7_0002355
AT1G15085	OG7_0154655
AT1G15100	OG7_0000431
AT1G15110	OG7_0005682
AT1G15120	OG7_0007410
AT1G15125	OG7_0007489
AT1G15130	OG7_0003119
AT1G15140	OG7_0017174
AT1G15150	OG7_0001708
AT1G15160	OG7_0001708
AT1G15165	OG7_0153678
AT1G15170	OG7_0001708
AT1G15180	OG7_0001708
AT1G15190	OG7_0033548
AT1G15200	OG7_0009182
AT1G15210	OG7_0002622
AT1G15215	OG7_0060648
AT1G15220	OG7_0018390
AT1G15230	OG7_0036755
AT1G15240	OG7_0005006
AT1G15240	OG7_0011920
AT1G15250	OG7_0005715
AT1G15260	OG7_0060762
AT1G15270	OG7_0009809
AT1G15280	OG7_0016854
AT1G15290	OG7_0003288
AT1G15310	OG7_0002374
AT1G15320	OG7_0077238
AT1G15330	OG7_0002529
AT1G15340	OG7_0020159
AT1G15350	OG7_0011840
AT1G15360	OG7_0016841
AT1G15370	OG7_0019977
AT1G15380	OG7_0011834
AT1G15385	OG7_0154338
AT1G15390	OG7_0006337
AT1G15400	OG7_0076681
AT1G15410	OG7_0017904
AT1G15415	OG7_0060746
AT1G15420	OG7_0008220
AT1G15430	OG7_0013673
AT1G15440	OG7_0007331
AT1G15460	OG7_0001528
AT1G15470	OG7_0003947
AT1G15480	OG7_0010863
AT1G15490	OG7_0012628
AT1G15500	OG7_0014242
AT1G15510	OG7_0001172
AT1G15520	OG7_0002622
AT1G15530	OG7_0155169
AT1G15540	OG7_0023115
AT1G15550	OG7_0030707
AT1G15570	OG7_0001168
AT1G15580	OG7_0010537
AT1G15590	OG7_0026822
AT1G15600	OG7_0026822
AT1G15610	OG7_0026822
AT1G15620	OG7_0026822
AT1G15625	OG7_0026822
AT1G15630	OG7_0026822
AT1G15640	OG7_0026822
AT1G15660	OG7_0026923
AT1G15670	OG7_0010353
AT1G15680	OG7_0026856
AT1G15690	OG7_0005940
AT1G15700	OG7_0005013
AT1G15710	OG7_0014832
AT1G15720	OG7_0004744
AT1G15730	OG7_0003341
AT1G15740	OG7_0015561
AT1G15750	OG7_0013066
AT1G15757	OG7_0018973
AT1G15760	OG7_0023145
AT1G15770	OG7_0021497
AT1G15772	OG7_0021497
AT1G15780	OG7_0021497
AT1G15790	OG7_0040634
AT1G15800	OG7_0036654
AT1G15810	OG7_0005931
AT1G15820	OG7_0030789
AT1G15825	OG7_0155415
AT1G15830	OG7_0060613
AT1G15840	OG7_0154487
AT1G15850	OG7_0003556
AT1G15860	OG7_0002901
AT1G15870	OG7_0008851
AT1G15880	OG7_0007088
AT1G15885	OG7_0155056
AT1G15890	OG7_0010256
AT1G15900	OG7_0049981
AT1G15910	OG7_0014867
AT1G15920	OG7_0005422
AT1G15930	OG7_0006055
AT1G15940	OG7_0004389
AT1G15950	OG7_0002966
AT1G15960	OG7_0003741
AT1G15970	OG7_0011325
AT1G15980	OG7_0022333
AT1G15990	OG7_0000558
AT1G16000	OG7_0033405
AT1G16010	OG7_0003946
AT1G16020	OG7_0007398
AT1G16022	OG7_0154043
AT1G16025	OG7_0154166
AT1G16030	OG7_0000779
AT1G16040	OG7_0009035
AT1G16060	OG7_0004860
AT1G16070	OG7_0030711
AT1G16080	OG7_0016511
AT1G16090	OG7_0018477
AT1G16110	OG7_0018477
AT1G16120	OG7_0018477
AT1G16130	OG7_0018477
AT1G16150	OG7_0018477
AT1G16160	OG7_0018477
AT1G16170	OG7_0030817
AT1G16180	OG7_0003570
AT1G16190	OG7_0005081
AT1G16210	OG7_0007993
AT1G16220	OG7_0000783
AT1G16225	OG7_0007003
AT1G16230	OG7_0007003
AT1G16240	OG7_0007003
AT1G16250	OG7_0000445
AT1G16260	OG7_0077058
AT1G16270	OG7_0049683
AT1G16280	OG7_0000128
AT1G16290	OG7_0025440
AT1G16300	OG7_0002325
AT1G16310	OG7_0004660
AT1G16320	OG7_0009375
AT1G16330	OG7_0001168
AT1G16340	OG7_0009639
AT1G16350	OG7_0002926
AT1G16360	OG7_0003685
AT1G16370	OG7_0000691
AT1G16380	OG7_0002685
AT1G16390	OG7_0000691
AT1G16400	OG7_0076687
AT1G16410	OG7_0076687
AT1G16420	OG7_0004424
AT1G16430	OG7_0009776
AT1G16440	OG7_0000103
AT1G16445	OG7_0018932
AT1G16460	OG7_0004634
AT1G16470	OG7_0001215
AT1G16480	OG7_0001172
AT1G16490	OG7_0076742
AT1G16500	OG7_0014627
AT1G16510	OG7_0030754
AT1G16515	OG7_0076611
AT1G16520	OG7_0011054
AT1G16530	OG7_0154475
AT1G16540	OG7_0006473
AT1G16560	OG7_0007125
AT1G16570	OG7_0007281
AT1G16590	OG7_0005139
AT1G16610	OG7_0000011
AT1G16630	OG7_0026871
AT1G16640	OG7_0030643
AT1G16650	OG7_0006136
AT1G16670	OG7_0001177
AT1G16680	OG7_0020135
AT1G16690	OG7_0005415
AT1G16700	OG7_0005516
AT1G16705	OG7_0076820
AT1G16710	OG7_0003607
AT1G16720	OG7_0020140
AT1G16730	OG7_0077087
AT1G16740	OG7_0007597
AT1G16750	OG7_0018485
AT1G16760	OG7_0041511
AT1G16770	OG7_0017089
AT1G16780	OG7_0005938
AT1G16790	OG7_0049576
AT1G16800	OG7_0000992
AT1G16810	OG7_0006657
AT1G16820	OG7_0041502
AT1G16825	OG7_0025465
AT1G16830	OG7_0060637
AT1G16840	OG7_0022257
AT1G16850	OG7_0076877
AT1G16860	OG7_0017627
AT1G16870	OG7_0008275
AT1G16880	OG7_0015611
AT1G16890	OG7_0001016
AT1G16900	OG7_0008217
AT1G16905	OG7_0041545
AT1G16910	OG7_0011134
AT1G16916	OG7_0049689
AT1G16920	OG7_0000131
AT1G16930	OG7_0010170
AT1G16940	OG7_0010170
AT1G16945	OG7_0010170
AT1G16950	OG7_0077261
AT1G16960	OG7_0007690
AT1G16970	OG7_0006811
AT1G16980	OG7_0003699
AT1G17000	OG7_0003699
AT1G17010	OG7_0025417
AT1G17020	OG7_0025417
AT1G17030	OG7_0026838
AT1G17040	OG7_0026911
AT1G17050	OG7_0002153
AT1G17060	OG7_0000397
AT1G17065	OG7_0076660
AT1G17070	OG7_0007062
AT1G17080	OG7_0015641
AT1G17090	OG7_0154133
AT1G17100	OG7_0006986
AT1G17110	OG7_0001828
AT1G17120	OG7_0001027
AT1G17130	OG7_0004544
AT1G17140	OG7_0030606
AT1G17145	OG7_0011021
AT1G17147	OG7_0041627
AT1G17150	OG7_0023133
AT1G17160	OG7_0002446
AT1G17170	OG7_0001892
AT1G17180	OG7_0001892
AT1G17190	OG7_0001892
AT1G17200	OG7_0030690
AT1G17210	OG7_0009223
AT1G17220	OG7_0005015
AT1G17230	OG7_0001177
AT1G17235	OG7_0013196
AT1G17240	OG7_0013532
AT1G17250	OG7_0013532
AT1G17260	OG7_0001065
AT1G17270	OG7_0019000
AT1G17280	OG7_0003998
AT1G17285	OG7_0041503
AT1G17290	OG7_0003566
AT1G17300	OG7_0041503
AT1G17310	OG7_0060573
AT1G17330	OG7_0010702
AT1G17340	OG7_0000974
AT1G17345	OG7_0021467
AT1G17350	OG7_0008750
AT1G17360	OG7_0060799
AT1G17370	OG7_0000011
AT1G17380	OG7_0013531
AT1G17400	OG7_0033450
AT1G17410	OG7_0001642
AT1G17420	OG7_0002706
AT1G17430	OG7_0001140
AT1G17440	OG7_0007532
AT1G17450	OG7_0015048
AT1G17455	OG7_0018944
AT1G17460	OG7_0004744
AT1G17460	OG7_0026829
AT1G17470	OG7_0003744
AT1G17480	OG7_0076604
AT1G17490	OG7_0049698
AT1G17500	OG7_0001014
AT1G17510	OG7_0154205
AT1G17520	OG7_0004744
AT1G17530	OG7_0007414
AT1G17540	OG7_0049618
AT1G17545	OG7_0000783
AT1G17550	OG7_0000783
AT1G17560	OG7_0003211
AT1G17580	OG7_0000433
AT1G17590	OG7_0004833
AT1G17600	OG7_0023126
AT1G17610	OG7_0016836
AT1G17615	OG7_0016836
AT1G17620	OG7_0041662
AT1G17630	OG7_0001172
AT1G17640	OG7_0000011
AT1G17650	OG7_0002732
AT1G17665	OG7_0030773
AT1G17680	OG7_0007337
AT1G17690	OG7_0007352
AT1G17700	OG7_0006561
AT1G17710	OG7_0007072
AT1G17720	OG7_0003116
AT1G17730	OG7_0005992
AT1G17744	OG7_0155135
AT1G17745	OG7_0001260
AT1G17750	OG7_0033367
AT1G17760	OG7_0006717
AT1G17770	OG7_0000775
AT1G17780	OG7_0036642
AT1G17790	OG7_0001365
AT1G17800	OG7_0005989
AT1G17810	OG7_0001174
AT1G17820	OG7_0006254
AT1G17830	OG7_0009791
AT1G17840	OG7_0001022
AT1G17850	OG7_0007049
AT1G17860	OG7_0033372
AT1G17870	OG7_0009426
AT1G17880	OG7_0005053
AT1G17890	OG7_0007008
AT1G17910	OG7_0018477
AT1G17920	OG7_0008741
AT1G17930	OG7_0030724
AT1G17940	OG7_0014626
AT1G17950	OG7_0001158
AT1G17960	OG7_0003264
AT1G17970	OG7_0049605
AT1G17980	OG7_0003740
AT1G17990	OG7_0002671
AT1G18000	OG7_0009491
AT1G18010	OG7_0009491
AT1G18020	OG7_0002671
AT1G18030	OG7_0000783
AT1G18040	OG7_0000396
AT1G18050	OG7_0076734
AT1G18060	OG7_0030786
AT1G18070	OG7_0001444
AT1G18080	OG7_0002697
AT1G18090	OG7_0001893
AT1G18100	OG7_0002955
AT1G18130	OG7_0003264
AT1G18140	OG7_0002295
AT1G18150	OG7_0000396
AT1G18160	OG7_0000102
AT1G18170	OG7_0025375
AT1G18180	OG7_0005289
AT1G18190	OG7_0010108
AT1G18193	OG7_0076717
AT1G18197	OG7_0076998
AT1G18200	OG7_0000131
AT1G18210	OG7_0000434
AT1G18220	OG7_0154347
AT1G18250	OG7_0005403
AT1G18260	OG7_0005678
AT1G18265	OG7_0049955
AT1G18270	OG7_0008165
AT1G18280	OG7_0060597
AT1G18290	OG7_0041873
AT1G18300	OG7_0005014
AT1G18310	OG7_0009974
AT1G18320	OG7_0007758
AT1G18330	OG7_0002552
AT1G18335	OG7_0007719
AT1G18340	OG7_0008118
AT1G18350	OG7_0000432
AT1G18360	OG7_0002413
AT1G18370	OG7_0000136
AT1G18390	OG7_0014048
AT1G18400	OG7_0008306
AT1G18410	OG7_0000136
AT1G18420	OG7_0010171
AT1G18440	OG7_0007102
AT1G18450	OG7_0000774
AT1G18460	OG7_0002078
AT1G18470	OG7_0018040
AT1G18480	OG7_0009668
AT1G18485	OG7_0001172
AT1G18486	OG7_0060655
AT1G18490	OG7_0006827
AT1G18500	OG7_0004756
AT1G18510	OG7_0076905
AT1G18520	OG7_0009587
AT1G18530	OG7_0000434
AT1G18540	OG7_0005860
AT1G18550	OG7_0000136
AT1G18560	OG7_0001762
AT1G18570	OG7_0001158
AT1G18580	OG7_0004025
AT1G18590	OG7_0001278
AT1G18600	OG7_0004534
AT1G18610	OG7_0001012
AT1G18620	OG7_0041523
AT1G18630	OG7_0000011
AT1G18640	OG7_0006346
AT1G18650	OG7_0020774
AT1G18660	OG7_0003704
AT1G18670	OG7_0000396
AT1G18680	OG7_0014623
AT1G18690	OG7_0005756
AT1G18700	OG7_0025373
AT1G18710	OG7_0001158
AT1G18720	OG7_0010831
AT1G18730	OG7_0024200
AT1G18740	OG7_0028512
AT1G18750	OG7_0041513
AT1G18760	OG7_0000431
AT1G18770	OG7_0000431
AT1G18773	OG7_0049704
AT1G18780	OG7_0000431
AT1G18790	OG7_0004019
AT1G18800	OG7_0004615
AT1G18810	OG7_0036761
AT1G18830	OG7_0004239
AT1G18835	OG7_0060872
AT1G18840	OG7_0021511
AT1G18850	OG7_0030737
AT1G18860	OG7_0076596
AT1G18870	OG7_0004440
AT1G18871	OG7_0154898
AT1G18880	OG7_0001648
AT1G18890	OG7_0000003
AT1G18900	OG7_0026875
AT1G18910	OG7_0005331
AT1G18940	OG7_0004823
AT1G18950	OG7_0013325
AT1G18960	OG7_0154193
AT1G18970	OG7_0004318
AT1G18975	OG7_0154056
AT1G18980	OG7_0004318
AT1G18990	OG7_0077070
AT1G19000	OG7_0002552
AT1G19010	OG7_0060810
AT1G19020	OG7_0041853
AT1G19025	OG7_0003518
AT1G19040	OG7_0041604
AT1G19050	OG7_0000840
AT1G19060	OG7_0014444
AT1G19070	OG7_0012637
AT1G19080	OG7_0008440
AT1G19086	OG7_0153738
AT1G19090	OG7_0001177
AT1G19100	OG7_0004506
AT1G19110	OG7_0001364
AT1G19115	OG7_0049646
AT1G19120	OG7_0001217
AT1G19130	OG7_0011416
AT1G19140	OG7_0008854
AT1G19150	OG7_0003251
AT1G19160	OG7_0007375
AT1G19170	OG7_0007222
AT1G19180	OG7_0013531
AT1G19190	OG7_0001300
AT1G19200	OG7_0010071
AT1G19210	OG7_0030715
AT1G19220	OG7_0041806
AT1G19230	OG7_0001646
AT1G19240	OG7_0076771
AT1G19250	OG7_0001362
AT1G19260	OG7_0001891
AT1G19270	OG7_0010135
AT1G19290	OG7_0060898
AT1G19300	OG7_0004025
AT1G19310	OG7_0002146
AT1G19320	OG7_0005403
AT1G19330	OG7_0015078
AT1G19340	OG7_0009472
AT1G19350	OG7_0060750
AT1G19360	OG7_0015886
AT1G19370	OG7_0025493
AT1G19380	OG7_0154722
AT1G19390	OG7_0018477
AT1G19394	OG7_0153946
AT1G19396	OG7_0060649
AT1G19397	OG7_0153870
AT1G19400	OG7_0021506
AT1G19410	OG7_0015642
AT1G19430	OG7_0006207
AT1G19440	OG7_0006760
AT1G19450	OG7_0000446
AT1G19460	OG7_0009443
AT1G19470	OG7_0009443
AT1G19480	OG7_0010452
AT1G19485	OG7_0009254
AT1G19490	OG7_0030709
AT1G19500	OG7_0077222
AT1G19510	OG7_0014777
AT1G19520	OG7_0049950
AT1G19530	OG7_0041764
AT1G19540	OG7_0008303
AT1G19550	OG7_0004618
AT1G19565	OG7_0014444
AT1G19570	OG7_0004618
AT1G19580	OG7_0006660
AT1G19600	OG7_0002459
AT1G19610	OG7_0030677
AT1G19620	OG7_0154151
[truncated: 25,723 more rows]

## Sheet: Os_ALL
query	Group
ChrSy	OG7_0067843
ChrUn	OG7_0002671
LOC_Os01g01010	OG7_0025372
LOC_Os01g01019	OG7_0316101
LOC_Os01g01030	OG7_0011219
LOC_Os01g01040	OG7_0028677
LOC_Os01g01050	OG7_0039009
LOC_Os01g01060	OG7_0003325
LOC_Os01g01070	OG7_0039273
LOC_Os01g01080	OG7_0004177
LOC_Os01g01110	OG7_0024218
LOC_Os01g01115	OG7_0001172
LOC_Os01g01120	OG7_0004538
LOC_Os01g01130	OG7_0008764
LOC_Os01g01140	OG7_0318853
LOC_Os01g01150	OG7_0093247
LOC_Os01g01160	OG7_0000426
LOC_Os01g01170	OG7_0030716
LOC_Os01g01180	OG7_0013033
LOC_Os01g01190	OG7_0009290
LOC_Os01g01280	OG7_0021528
LOC_Os01g01290	OG7_0002332
LOC_Os01g01295	OG7_0023947
LOC_Os01g01302	OG7_0009561
LOC_Os01g01307	OG7_0010123
LOC_Os01g01340	OG7_0030733
LOC_Os01g01350	OG7_0007940
LOC_Os01g01360	OG7_0036891
LOC_Os01g01369	OG7_0008300
LOC_Os01g01380	OG7_0009536
LOC_Os01g01390	OG7_0033357
LOC_Os01g01400	OG7_0036777
LOC_Os01g01410	OG7_0028630
LOC_Os01g01420	OG7_0023069
LOC_Os01g01430	OG7_0010633
LOC_Os01g01440	OG7_0024230
LOC_Os01g01450	OG7_0015656
LOC_Os01g01470	OG7_0093308
LOC_Os01g01484	OG7_0009117
LOC_Os01g01500	OG7_0192906
LOC_Os01g01510	OG7_0004822
LOC_Os01g01520	OG7_0049904
LOC_Os01g01570	OG7_0001342
LOC_Os01g01590	OG7_0319444
LOC_Os01g01600	OG7_0046254
LOC_Os01g01610	OG7_0003481
LOC_Os01g01620	OG7_0002459
LOC_Os01g01640	OG7_0006706
LOC_Os01g01650	OG7_0008303
LOC_Os01g01660	OG7_0008303
LOC_Os01g01670	OG7_0067800
LOC_Os01g01680	OG7_0049864
LOC_Os01g01689	OG7_0001934
LOC_Os01g01700	OG7_0003367
LOC_Os01g01710	OG7_0011100
LOC_Os01g01720	OG7_0006931
LOC_Os01g01730	OG7_0313680
LOC_Os01g01740	OG7_0000102
LOC_Os01g01760	OG7_0092660
LOC_Os01g01770	OG7_0002372
LOC_Os01g01780	OG7_0004078
LOC_Os01g01790	OG7_0012909
LOC_Os01g01800	OG7_0012780
LOC_Os01g01830	OG7_0003174
LOC_Os01g01840	OG7_0068763
LOC_Os01g01870	OG7_0036800
LOC_Os01g01880	OG7_0318354
LOC_Os01g01890	OG7_0033551
LOC_Os01g01920	OG7_0003737
LOC_Os01g01925	OG7_0314321
LOC_Os01g01930	OG7_0317116
LOC_Os01g01940	OG7_0314608
LOC_Os01g01950	OG7_0315566
LOC_Os01g01960	OG7_0003662
LOC_Os01g01970	OG7_0046022
LOC_Os01g01980	OG7_0315965
LOC_Os01g02000	OG7_0003118
LOC_Os01g02020	OG7_0001846
LOC_Os01g02050	OG7_0008552
LOC_Os01g02060	OG7_0028608
LOC_Os01g02070	OG7_0030834
LOC_Os01g02080	OG7_0022298
LOC_Os01g02090	OG7_0004321
LOC_Os01g02110	OG7_0018998
LOC_Os01g02120	OG7_0002955
LOC_Os01g02130	OG7_0093775
LOC_Os01g02139	OG7_0092176
LOC_Os01g02150	OG7_0094002
LOC_Os01g02160	OG7_0093746
LOC_Os01g02170	OG7_0030737
LOC_Os01g02180	OG7_0039273
LOC_Os01g02190	OG7_0054770
LOC_Os01g02200	OG7_0024217
LOC_Os01g02250	OG7_0014722
LOC_Os01g02270	OG7_0068550
LOC_Os01g02280	OG7_0068550
LOC_Os01g02290	OG7_0021883
LOC_Os01g02300	OG7_0068182
LOC_Os01g02310	OG7_0046075
LOC_Os01g02320	OG7_0020454
LOC_Os01g02334	OG7_0315346
LOC_Os01g02350	OG7_0020454
LOC_Os01g02360	OG7_0021883
LOC_Os01g02370	OG7_0054605
LOC_Os01g02390	OG7_0020454
LOC_Os01g02400	OG7_0021883
LOC_Os01g02410	OG7_0020454
LOC_Os01g02420	OG7_0021883
LOC_Os01g02430	OG7_0020454
LOC_Os01g02440	OG7_0021883
LOC_Os01g02460	OG7_0021883
LOC_Os01g02490	OG7_0092667
LOC_Os01g02500	OG7_0001379
LOC_Os01g02550	OG7_0020454
LOC_Os01g02560	OG7_0021883
LOC_Os01g02570	OG7_0020454
LOC_Os01g02580	OG7_0020454
LOC_Os01g02590	OG7_0054605
LOC_Os01g02600	OG7_0021883
LOC_Os01g02610	OG7_0020454
LOC_Os01g02680	OG7_0020454
LOC_Os01g02690	OG7_0021883
LOC_Os01g02700	OG7_0020454
LOC_Os01g02710	OG7_0021883
LOC_Os01g02720	OG7_0001444
LOC_Os01g02730	OG7_0020454
LOC_Os01g02750	OG7_0021883
LOC_Os01g02760	OG7_0020454
LOC_Os01g02770	OG7_0021883
LOC_Os01g02780	OG7_0020454
LOC_Os01g02790	OG7_0021883
LOC_Os01g02800	OG7_0020454
LOC_Os01g02810	OG7_0021883
LOC_Os01g02830	OG7_0020454
LOC_Os01g02840	OG7_0021883
LOC_Os01g02860	OG7_0006442
LOC_Os01g02870	OG7_0005239
LOC_Os01g02880	OG7_0003531
LOC_Os01g02890	OG7_0005682
LOC_Os01g02900	OG7_0006988
LOC_Os01g02910	OG7_0006988
LOC_Os01g02920	OG7_0006988
LOC_Os01g02930	OG7_0004913
LOC_Os01g02940	OG7_0006988
LOC_Os01g02950	OG7_0018248
LOC_Os01g02960	OG7_0018248
LOC_Os01g02980	OG7_0320178
LOC_Os01g03020	OG7_0006214
LOC_Os01g03030	OG7_0002488
LOC_Os01g03040	OG7_0030786
LOC_Os01g03050	OG7_0017174
LOC_Os01g03060	OG7_0033440
LOC_Os01g03080	OG7_0041873
LOC_Os01g03090	OG7_0008645
LOC_Os01g03100	OG7_0001581
LOC_Os01g03110	OG7_0015639
LOC_Os01g03130	OG7_0026939
LOC_Os01g03144	OG7_0001022
LOC_Os01g03160	OG7_0005067
LOC_Os01g03170	OG7_0054891
LOC_Os01g03190	OG7_0004541
LOC_Os01g03210	OG7_0054891
LOC_Os01g03220	OG7_0054891
LOC_Os01g03250	OG7_0004541
LOC_Os01g03260	OG7_0018248
LOC_Os01g03270	OG7_0004541
LOC_Os01g03280	OG7_0046127
LOC_Os01g03290	OG7_0004541
LOC_Os01g03300	OG7_0092182
LOC_Os01g03310	OG7_0032085
LOC_Os01g03320	OG7_0032085
LOC_Os01g03330	OG7_0032085
LOC_Os01g03340	OG7_0032085
LOC_Os01g03360	OG7_0032085
LOC_Os01g03370	OG7_0019847
LOC_Os01g03380	OG7_0032085
LOC_Os01g03390	OG7_0032085
LOC_Os01g03400	OG7_0004541
LOC_Os01g03410	OG7_0054862
LOC_Os01g03420	OG7_0004541
LOC_Os01g03429	OG7_0054862
LOC_Os01g03464	OG7_0054862
LOC_Os01g03480	OG7_0319271
LOC_Os01g03490	OG7_0046212
LOC_Os01g03500	OG7_0041619
LOC_Os01g03510	OG7_0007131
LOC_Os01g03520	OG7_0003364
LOC_Os01g03530	OG7_0012431
LOC_Os01g03549	OG7_0012431
LOC_Os01g03570	OG7_0014867
LOC_Os01g03620	OG7_0012431
LOC_Os01g03630	OG7_0012431
LOC_Os01g03640	OG7_0012431
LOC_Os01g03650	OG7_0006908
LOC_Os01g03660	OG7_0022599
LOC_Os01g03670	OG7_0002966
LOC_Os01g03680	OG7_0032085
LOC_Os01g03690	OG7_0073051
LOC_Os01g03710	OG7_0006704
LOC_Os01g03720	OG7_0067929
LOC_Os01g03730	OG7_0006833
LOC_Os01g03740	OG7_0006833
LOC_Os01g03750	OG7_0012740
LOC_Os01g03760	OG7_0018864
LOC_Os01g03810	OG7_0319478
LOC_Os01g03820	OG7_0001015
LOC_Os01g03840	OG7_0028668
LOC_Os01g03870	OG7_0028675
LOC_Os01g03890	OG7_0312240
LOC_Os01g03900	OG7_0068765
LOC_Os01g03914	OG7_0004660
LOC_Os01g03940	OG7_0093599
LOC_Os01g03950	OG7_0001836
LOC_Os01g03980	OG7_0068551
LOC_Os01g03989	OG7_0093178
LOC_Os01g04000	OG7_0054523
LOC_Os01g04005	OG7_0316222
LOC_Os01g04010	OG7_0054713
LOC_Os01g04020	OG7_0067861
LOC_Os01g04030	OG7_0007498
LOC_Os01g04040	OG7_0054510
LOC_Os01g04050	OG7_0054510
LOC_Os01g04070	OG7_0012519
LOC_Os01g04080	OG7_0093729
LOC_Os01g04090	OG7_0068519
LOC_Os01g04100	OG7_0068061
LOC_Os01g04110	OG7_0009776
LOC_Os01g04120	OG7_0026854
LOC_Os01g04130	OG7_0007102
LOC_Os01g04160	OG7_0092177
LOC_Os01g04170	OG7_0094107
LOC_Os01g04190	OG7_0000446
LOC_Os01g04200	OG7_0001610
LOC_Os01g04210	OG7_0005317
LOC_Os01g04220	OG7_0005317
LOC_Os01g04230	OG7_0010857
LOC_Os01g04250	OG7_0313352
LOC_Os01g04260	OG7_0006351
LOC_Os01g04280	OG7_0009022
LOC_Os01g04290	OG7_0005216
LOC_Os01g04300	OG7_0005216
LOC_Os01g04330	OG7_0000434
LOC_Os01g04340	OG7_0002251
LOC_Os01g04350	OG7_0002251
LOC_Os01g04360	OG7_0002251
LOC_Os01g04370	OG7_0002251
LOC_Os01g04380	OG7_0002251
LOC_Os01g04390	OG7_0068725
LOC_Os01g04409	OG7_0014048
LOC_Os01g04430	OG7_0093940
LOC_Os01g04440	OG7_0046165
LOC_Os01g04450	OG7_0014048
LOC_Os01g04460	OG7_0068080
LOC_Os01g04470	OG7_0027756
LOC_Os01g04480	OG7_0015918
LOC_Os01g04490	OG7_0027756
LOC_Os01g04520	OG7_0015918
LOC_Os01g04530	OG7_0054803
LOC_Os01g04540	OG7_0046165
LOC_Os01g04550	OG7_0092882
LOC_Os01g04560	OG7_0093940
LOC_Os01g04570	OG7_0092882
LOC_Os01g04580	OG7_0068080
LOC_Os01g04590	OG7_0009791
LOC_Os01g04600	OG7_0021106
LOC_Os01g04630	OG7_0005193
LOC_Os01g04640	OG7_0002984
LOC_Os01g04650	OG7_0036868
LOC_Os01g04660	OG7_0002355
LOC_Os01g04670	OG7_0313315
LOC_Os01g04690	OG7_0319854
LOC_Os01g04710	OG7_0004475
LOC_Os01g04720	OG7_0014628
LOC_Os01g04730	OG7_0005205
LOC_Os01g04750	OG7_0010462
LOC_Os01g04800	OG7_0010462
LOC_Os01g04814	OG7_0001216
LOC_Os01g04830	OG7_0314372
LOC_Os01g04840	OG7_0001216
LOC_Os01g04860	OG7_0005345
LOC_Os01g04870	OG7_0006800
LOC_Os01g04900	OG7_0009426
LOC_Os01g04910	OG7_0009145
LOC_Os01g04920	OG7_0001562
LOC_Os01g04930	OG7_0002552
LOC_Os01g04950	OG7_0001648
LOC_Os01g04990	OG7_0001013
LOC_Os01g05000	OG7_0046170
LOC_Os01g05010	OG7_0008851
LOC_Os01g05020	OG7_0014948
LOC_Os01g05040	OG7_0014948
LOC_Os01g05050	OG7_0008851
LOC_Os01g05060	OG7_0008851
LOC_Os01g05064	OG7_0030761
LOC_Os01g05070	OG7_0021508
LOC_Os01g05080	OG7_0014834
LOC_Os01g05090	OG7_0009170
LOC_Os01g05100	OG7_0039207
LOC_Os01g05105	OG7_0318588
LOC_Os01g05120	OG7_0005142
LOC_Os01g05130	OG7_0028568
LOC_Os01g05140	OG7_0076771
LOC_Os01g05150	OG7_0021096
LOC_Os01g05170	OG7_0021096
LOC_Os01g05180	OG7_0021096
LOC_Os01g05210	OG7_0021096
LOC_Os01g05220	OG7_0021096
LOC_Os01g05250	OG7_0021096
LOC_Os01g05260	OG7_0021096
LOC_Os01g05280	OG7_0021096
LOC_Os01g05310	OG7_0021096
LOC_Os01g05330	OG7_0014949
LOC_Os01g05340	OG7_0021096
LOC_Os01g05350	OG7_0021096
LOC_Os01g05360	OG7_0021096
LOC_Os01g05380	OG7_0092705
LOC_Os01g05390	OG7_0021096
LOC_Os01g05400	OG7_0093235
LOC_Os01g05410	OG7_0021096
LOC_Os01g05420	OG7_0007026
LOC_Os01g05430	OG7_0002959
LOC_Os01g05440	OG7_0014867
LOC_Os01g05450	OG7_0315401
LOC_Os01g05460	OG7_0315401
LOC_Os01g05470	OG7_0014867
LOC_Os01g05480	OG7_0008134
LOC_Os01g05490	OG7_0003951
LOC_Os01g05500	OG7_0002890
LOC_Os01g05510	OG7_0318018
LOC_Os01g05520	OG7_0318762
LOC_Os01g05530	OG7_0316377
LOC_Os01g05540	OG7_0029632
LOC_Os01g05550	OG7_0092542
LOC_Os01g05560	OG7_0029632
LOC_Os01g05580	OG7_0003688
LOC_Os01g05585	OG7_0020143
LOC_Os01g05600	OG7_0018738
LOC_Os01g05610	OG7_0001377
LOC_Os01g05620	OG7_0018738
LOC_Os01g05630	OG7_0001377
LOC_Os01g05640	OG7_0054769
LOC_Os01g05650	OG7_0020143
LOC_Os01g05660	OG7_0046034
LOC_Os01g05670	OG7_0006198
LOC_Os01g05680	OG7_0002914
LOC_Os01g05694	OG7_0004240
LOC_Os01g05710	OG7_0004240
LOC_Os01g05720	OG7_0004240
LOC_Os01g05744	OG7_0004240
LOC_Os01g05760	OG7_0004240
LOC_Os01g05770	OG7_0092691
LOC_Os01g05790	OG7_0017622
LOC_Os01g05800	OG7_0003303
LOC_Os01g05810	OG7_0002382
LOC_Os01g05820	OG7_0002382
LOC_Os01g05830	OG7_0018437
LOC_Os01g05840	OG7_0001023
LOC_Os01g05850	OG7_0030722
LOC_Os01g05860	OG7_0049523
LOC_Os01g05870	OG7_0092097
LOC_Os01g05880	OG7_0039379
LOC_Os01g05890	OG7_0039379
LOC_Os01g05900	OG7_0001377
LOC_Os01g05940	OG7_0054769
LOC_Os01g05960	OG7_0054769
LOC_Os01g05970	OG7_0001377
LOC_Os01g05980	OG7_0054769
LOC_Os01g06000	OG7_0068063
LOC_Os01g06010	OG7_0001377
LOC_Os01g06020	OG7_0006499
LOC_Os01g06030	OG7_0016999
LOC_Os01g06040	OG7_0016999
LOC_Os01g06050	OG7_0017394
LOC_Os01g06060	OG7_0001300
LOC_Os01g06070	OG7_0016999
LOC_Os01g06080	OG7_0016999
LOC_Os01g06090	OG7_0016999
LOC_Os01g06120	OG7_0016999
LOC_Os01g06130	OG7_0016999
LOC_Os01g06140	OG7_0016999
LOC_Os01g06150	OG7_0016999
LOC_Os01g06210	OG7_0001300
LOC_Os01g06220	OG7_0001300
LOC_Os01g06230	OG7_0023682
LOC_Os01g06240	OG7_0010259
LOC_Os01g06250	OG7_0041649
LOC_Os01g06270	OG7_0017216
LOC_Os01g06280	OG7_0001177
LOC_Os01g06290	OG7_0000011
LOC_Os01g06310	OG7_0317552
LOC_Os01g06320	OG7_0002552
LOC_Os01g06340	OG7_0046068
LOC_Os01g06350	OG7_0046068
LOC_Os01g06370	OG7_0046068
LOC_Os01g06380	OG7_0035113
LOC_Os01g06390	OG7_0046068
LOC_Os01g06400	OG7_0035113
LOC_Os01g06410	OG7_0046068
LOC_Os01g06420	OG7_0035113
LOC_Os01g06430	OG7_0094075
LOC_Os01g06440	OG7_0093880
LOC_Os01g06450	OG7_0068278
LOC_Os01g06454	OG7_0005855
LOC_Os01g06460	OG7_0028531
LOC_Os01g06470	OG7_0002156
LOC_Os01g06490	OG7_0001279
LOC_Os01g06500	OG7_0041560
LOC_Os01g06510	OG7_0003615
LOC_Os01g06520	OG7_0012519
LOC_Os01g06540	OG7_0003228
LOC_Os01g06550	OG7_0005137
LOC_Os01g06560	OG7_0023141
LOC_Os01g06580	OG7_0011873
LOC_Os01g06590	OG7_0032124
LOC_Os01g06600	OG7_0001051
LOC_Os01g06630	OG7_0017612
LOC_Os01g06640	OG7_0015371
LOC_Os01g06660	OG7_0009289
LOC_Os01g06670	OG7_0012519
LOC_Os01g06720	OG7_0012519
LOC_Os01g06730	OG7_0012519
LOC_Os01g06740	OG7_0092413
LOC_Os01g06750	OG7_0012519
LOC_Os01g06760	OG7_0012519
LOC_Os01g06790	OG7_0012519
LOC_Os01g06820	OG7_0012519
LOC_Os01g06836	OG7_0012519
LOC_Os01g06870	OG7_0012519
LOC_Os01g06876	OG7_0012519
LOC_Os01g06882	OG7_0316554
LOC_Os01g06890	OG7_0012519
LOC_Os01g06900	OG7_0012519
LOC_Os01g06920	OG7_0012519
LOC_Os01g06940	OG7_0024257
LOC_Os01g06960	OG7_0024257
LOC_Os01g06970	OG7_0093518
LOC_Os01g06980	OG7_0024257
LOC_Os01g06990	OG7_0024257
LOC_Os01g07000	OG7_0024257
LOC_Os01g07010	OG7_0024257
LOC_Os01g07020	OG7_0024257
LOC_Os01g07030	OG7_0024257
LOC_Os01g07040	OG7_0024257
LOC_Os01g07050	OG7_0024257
LOC_Os01g07060	OG7_0024257
LOC_Os01g07090	OG7_0003823
LOC_Os01g07100	OG7_0008341
LOC_Os01g07110	OG7_0007917
LOC_Os01g07120	OG7_0041567
LOC_Os01g07130	OG7_0026870
LOC_Os01g07140	OG7_0035178
LOC_Os01g07150	OG7_0018029
LOC_Os01g07160	OG7_0019850
LOC_Os01g07170	OG7_0032057
LOC_Os01g07180	OG7_0067747
LOC_Os01g07190	OG7_0019850
LOC_Os01g07200	OG7_0008785
LOC_Os01g07212	OG7_0008785
LOC_Os01g07240	OG7_0094016
LOC_Os01g07250	OG7_0004811
LOC_Os01g07260	OG7_0008480
LOC_Os01g07280	OG7_0012519
LOC_Os01g07300	OG7_0092413
LOC_Os01g07310	OG7_0004365
LOC_Os01g07320	OG7_0054669
LOC_Os01g07330	OG7_0046182
LOC_Os01g07340	OG7_0060582
LOC_Os01g07360	OG7_0030649
LOC_Os01g07364	OG7_0318264
LOC_Os01g07370	OG7_0035093
LOC_Os01g07376	OG7_0000495
LOC_Os01g07382	OG7_0020722
LOC_Os01g07390	OG7_0008027
LOC_Os01g07400	OG7_0002811
LOC_Os01g07410	OG7_0016216
LOC_Os01g07420	OG7_0001140
LOC_Os01g07430	OG7_0315467
LOC_Os01g07450	OG7_0001158
LOC_Os01g07480	OG7_0014053
LOC_Os01g07490	OG7_0009195
LOC_Os01g07500	OG7_0013530
LOC_Os01g07510	OG7_0010974
LOC_Os01g07520	OG7_0020085
LOC_Os01g07530	OG7_0009298
LOC_Os01g07540	OG7_0018980
LOC_Os01g07560	OG7_0067971
LOC_Os01g07570	OG7_0010258
LOC_Os01g07590	OG7_0067978
LOC_Os01g07600	OG7_0039193
LOC_Os01g07610	OG7_0060461
LOC_Os01g07620	OG7_0092883
LOC_Os01g07630	OG7_0005424
LOC_Os01g07640	OG7_0000441
LOC_Os01g07650	OG7_0319023
LOC_Os01g07660	OG7_0093346
LOC_Os01g07670	OG7_0045971
LOC_Os01g07680	OG7_0045971
LOC_Os01g07700	OG7_0011955
LOC_Os01g07710	OG7_0320535
LOC_Os01g07720	OG7_0008238
LOC_Os01g07730	OG7_0003407
LOC_Os01g07750	OG7_0011840
LOC_Os01g07760	OG7_0002555
LOC_Os01g07770	OG7_0077229
LOC_Os01g07780	OG7_0049934
LOC_Os01g07790	OG7_0004578
LOC_Os01g07800	OG7_0012770
LOC_Os01g07810	OG7_0013178
LOC_Os01g07850	OG7_0011834
LOC_Os01g07870	OG7_0000689
LOC_Os01g07880	OG7_0015926
LOC_Os01g07890	OG7_0068120
LOC_Os01g07900	OG7_0320745
LOC_Os01g07910	OG7_0002437
LOC_Os01g07920	OG7_0001763
LOC_Os01g07930	OG7_0002161
LOC_Os01g07940	OG7_0092761
LOC_Os01g07950	OG7_0003454
LOC_Os01g07960	OG7_0003346
LOC_Os01g07970	OG7_0024230
LOC_Os01g07980	OG7_0000441
LOC_Os01g08000	OG7_0000441
LOC_Os01g08010	OG7_0092936
LOC_Os01g08020	OG7_0001528
LOC_Os01g08050	OG7_0314759
LOC_Os01g08090	OG7_0008557
LOC_Os01g08100	OG7_0008557
LOC_Os01g08110	OG7_0008557
LOC_Os01g08120	OG7_0001172
LOC_Os01g08130	OG7_0028560
LOC_Os01g08140	OG7_0035186
LOC_Os01g08150	OG7_0016205
LOC_Os01g08160	OG7_0028644
LOC_Os01g08170	OG7_0033446
LOC_Os01g08180	OG7_0093874
LOC_Os01g08190	OG7_0003564
LOC_Os01g08200	OG7_0005679
LOC_Os01g08220	OG7_0030707
LOC_Os01g08260	OG7_0020582
LOC_Os01g08270	OG7_0001329
LOC_Os01g08280	OG7_0005332
LOC_Os01g08290	OG7_0007038
LOC_Os01g08300	OG7_0045906
LOC_Os01g08310	OG7_0002540
LOC_Os01g08320	OG7_0010537
LOC_Os01g08330	OG7_0030644
LOC_Os01g08340	OG7_0000431
LOC_Os01g08350	OG7_0004945
LOC_Os01g08360	OG7_0013196
LOC_Os01g08370	OG7_0035046
LOC_Os01g08380	OG7_0024264
LOC_Os01g08400	OG7_0007005
LOC_Os01g08410	OG7_0020086
LOC_Os01g08420	OG7_0020070
LOC_Os01g08430	OG7_0025420
LOC_Os01g08440	OG7_0000973
LOC_Os01g08450	OG7_0000131
LOC_Os01g08460	OG7_0003570
LOC_Os01g08464	OG7_0313247
LOC_Os01g08490	OG7_0026141
LOC_Os01g08510	OG7_0030811
LOC_Os01g08520	OG7_0046032
LOC_Os01g08540	OG7_0001337
LOC_Os01g08550	OG7_0013325
LOC_Os01g08560	OG7_0000779
LOC_Os01g08570	OG7_0008959
LOC_Os01g08580	OG7_0055047
LOC_Os01g08600	OG7_0092642
LOC_Os01g08610	OG7_0001891
LOC_Os01g08620	OG7_0313578
LOC_Os01g08630	OG7_0320178
LOC_Os01g08650	OG7_0018248
LOC_Os01g08660	OG7_0018058
LOC_Os01g08670	OG7_0049983
LOC_Os01g08680	OG7_0038374
LOC_Os01g08690	OG7_0019396
LOC_Os01g08700	OG7_0026819
LOC_Os01g08710	OG7_0005911
LOC_Os01g08740	OG7_0316441
LOC_Os01g08750	OG7_0009046
LOC_Os01g08760	OG7_0002962
LOC_Os01g08770	OG7_0007383
LOC_Os01g08780	OG7_0000974
LOC_Os01g08790	OG7_0002332
LOC_Os01g08800	OG7_0000397
LOC_Os01g08810	OG7_0000397
LOC_Os01g08814	OG7_0015641
LOC_Os01g08820	OG7_0001732
LOC_Os01g08830	OG7_0068721
LOC_Os01g08840	OG7_0054844
LOC_Os01g08850	OG7_0003734
LOC_Os01g08860	OG7_0002251
LOC_Os01g08880	OG7_0028669
LOC_Os01g08940	OG7_0021096
LOC_Os01g08950	OG7_0036930
LOC_Os01g08960	OG7_0004614
LOC_Os01g08970	OG7_0006625
LOC_Os01g08980	OG7_0039288
LOC_Os01g08990	OG7_0016203
LOC_Os01g09000	OG7_0002336
LOC_Os01g09010	OG7_0054603
LOC_Os01g09020	OG7_0026549
LOC_Os01g09030	OG7_0006827
LOC_Os01g09080	OG7_0068469
LOC_Os01g09090	OG7_0014949
LOC_Os01g09100	OG7_0005911
LOC_Os01g09120	OG7_0000558
LOC_Os01g09130	OG7_0054744
LOC_Os01g09150	OG7_0046042
LOC_Os01g09190	OG7_0046042
LOC_Os01g09200	OG7_0000103
LOC_Os01g09230	OG7_0021103
LOC_Os01g09246	OG7_0010936
LOC_Os01g09252	OG7_0013777
LOC_Os01g09260	OG7_0011051
LOC_Os01g09270	OG7_0000431
LOC_Os01g09280	OG7_0002552
LOC_Os01g09300	OG7_0002142
LOC_Os01g09305	OG7_0009536
LOC_Os01g09310	OG7_0009536
LOC_Os01g09320	OG7_0002857
LOC_Os01g09330	OG7_0014949
LOC_Os01g09340	OG7_0092936
LOC_Os01g09350	OG7_0316937
LOC_Os01g09360	OG7_0314276
LOC_Os01g09370	OG7_0000441
LOC_Os01g09384	OG7_0000441
LOC_Os01g09410	OG7_0092126
LOC_Os01g09420	OG7_0092936
LOC_Os01g09430	OG7_0011994
LOC_Os01g09450	OG7_0054946
LOC_Os01g09460	OG7_0002467
LOC_Os01g09470	OG7_0026144
LOC_Os01g09500	OG7_0022283
LOC_Os01g09510	OG7_0005051
LOC_Os01g09540	OG7_0011179
LOC_Os01g09550	OG7_0027739
LOC_Os01g09560	OG7_0001887
LOC_Os01g09570	OG7_0002781
LOC_Os01g09580	OG7_0000103
LOC_Os01g09590	OG7_0001158
LOC_Os01g09620	OG7_0003686
LOC_Os01g09640	OG7_0002552
LOC_Os01g09660	OG7_0068245
LOC_Os01g09665	OG7_0316250
LOC_Os01g09670	OG7_0002924
LOC_Os01g09690	OG7_0314346
LOC_Os01g09700	OG7_0007316
LOC_Os01g09720	OG7_0010632
LOC_Os01g09730	OG7_0055076
LOC_Os01g09740	OG7_0060843
LOC_Os01g09750	OG7_0004258
LOC_Os01g09760	OG7_0008761
LOC_Os01g09770	OG7_0015378
LOC_Os01g09790	OG7_0023192
LOC_Os01g09800	OG7_0012639
LOC_Os01g09810	OG7_0014763
LOC_Os01g09830	OG7_0002700
LOC_Os01g09850	OG7_0004678
LOC_Os01g09870	OG7_0041736
LOC_Os01g09880	OG7_0041662
LOC_Os01g09890	OG7_0007574
LOC_Os01g09900	OG7_0020790
LOC_Os01g09930	OG7_0020790
LOC_Os01g09940	OG7_0020790
LOC_Os01g09990	OG7_0020790
LOC_Os01g10010	OG7_0006561
LOC_Os01g10020	OG7_0002831
LOC_Os01g10030	OG7_0000782
LOC_Os01g10040	OG7_0000397
LOC_Os01g10070	OG7_0030773
LOC_Os01g10080	OG7_0030773
LOC_Os01g10090	OG7_0001172
LOC_Os01g10100	OG7_0021500
LOC_Os01g10110	OG7_0011051
LOC_Os01g10130	OG7_0005215
LOC_Os01g10140	OG7_0005215
LOC_Os01g10150	OG7_0011045
LOC_Os01g10170	OG7_0093001
LOC_Os01g10180	OG7_0032077
LOC_Os01g10210	OG7_0023182
LOC_Os01g10230	OG7_0023182
LOC_Os01g10240	OG7_0000691
LOC_Os01g10250	OG7_0002413
LOC_Os01g10260	OG7_0054808
LOC_Os01g10270	OG7_0032068
LOC_Os01g10280	OG7_0006458
LOC_Os01g10290	OG7_0007193
LOC_Os01g10310	OG7_0068161
LOC_Os01g10320	OG7_0010069
LOC_Os01g10340	OG7_0009823
LOC_Os01g10350	OG7_0009325
LOC_Os01g10370	OG7_0014863
LOC_Os01g10400	OG7_0041800
LOC_Os01g10420	OG7_0045982
LOC_Os01g10430	OG7_0000396
LOC_Os01g10440	OG7_0005067
LOC_Os01g10450	OG7_0000102
LOC_Os01g10460	OG7_0318223
LOC_Os01g10470	OG7_0035189
LOC_Os01g10480	OG7_0016214
LOC_Os01g10490	OG7_0032090
LOC_Os01g10504	OG7_0001527
LOC_Os01g10520	OG7_0068323
LOC_Os01g10530	OG7_0068323
LOC_Os01g10580	OG7_0008132
LOC_Os01g10590	OG7_0002955
LOC_Os01g10600	OG7_0001174
LOC_Os01g10610	OG7_0016846
LOC_Os01g10630	OG7_0049613
LOC_Os01g10640	OG7_0313032
LOC_Os01g10660	OG7_0311834
LOC_Os01g10670	OG7_0315557
LOC_Os01g10680	OG7_0039240
LOC_Os01g10690	OG7_0009013
LOC_Os01g10700	OG7_0027727
LOC_Os01g10710	OG7_0027727
LOC_Os01g10740	OG7_0068457
LOC_Os01g10760	OG7_0068457
LOC_Os01g10770	OG7_0027735
LOC_Os01g10780	OG7_0068457
LOC_Os01g10790	OG7_0011018
LOC_Os01g10800	OG7_0001172
LOC_Os01g10810	OG7_0041754
LOC_Os01g10820	OG7_0003690
LOC_Os01g10830	OG7_0000769
LOC_Os01g10840	OG7_0003063
LOC_Os01g10850	OG7_0004201
LOC_Os01g10860	OG7_0313102
LOC_Os01g10870	OG7_0000009
LOC_Os01g10880	OG7_0049689
LOC_Os01g10890	OG7_0000009
LOC_Os01g10900	OG7_0012366
LOC_Os01g10920	OG7_0012583
LOC_Os01g10930	OG7_0012583
LOC_Os01g10940	OG7_0003674
LOC_Os01g10950	OG7_0012583
LOC_Os01g10960	OG7_0012583
LOC_Os01g10970	OG7_0055099
LOC_Os01g10980	OG7_0005239
LOC_Os01g10990	OG7_0005239
LOC_Os01g11010	OG7_0012583
LOC_Os01g11020	OG7_0319449
LOC_Os01g11040	OG7_0005766
LOC_Os01g11054	OG7_0008552
LOC_Os01g11070	OG7_0008217
LOC_Os01g11110	OG7_0002080
LOC_Os01g11120	OG7_0010056
LOC_Os01g11130	OG7_0004808
LOC_Os01g11150	OG7_0068259
LOC_Os01g11160	OG7_0001027
LOC_Os01g11170	OG7_0319134
LOC_Os01g11200	OG7_0046040
LOC_Os01g11210	OG7_0093933
LOC_Os01g11220	OG7_0060784
LOC_Os01g11230	OG7_0006986
LOC_Os01g11240	OG7_0014868
LOC_Os01g11250	OG7_0000558
LOC_Os01g11260	OG7_0004435
LOC_Os01g11270	OG7_0000397
LOC_Os01g11280	OG7_0000397
LOC_Os01g11300	OG7_0000397
LOC_Os01g11340	OG7_0000397
LOC_Os01g11350	OG7_0016535
LOC_Os01g11414	OG7_0011838
LOC_Os01g11430	OG7_0027766
LOC_Os01g11460	OG7_0000431
LOC_Os01g11470	OG7_0001172
LOC_Os01g11480	OG7_0067881
LOC_Os01g11490	OG7_0000431
LOC_Os01g11500	OG7_0000431
LOC_Os01g11510	OG7_0001527
LOC_Os01g11520	OG7_0000431
LOC_Os01g11550	OG7_0041723
LOC_Os01g11570	OG7_0006755
LOC_Os01g11580	OG7_0001365
LOC_Os01g11590	OG7_0009411
LOC_Os01g11600	OG7_0033581
LOC_Os01g11620	OG7_0007146
LOC_Os01g11650	OG7_0007146
LOC_Os01g11660	OG7_0039220
LOC_Os01g11670	OG7_0001279
LOC_Os01g11700	OG7_0007146
LOC_Os01g11710	OG7_0007146
LOC_Os01g11730	OG7_0007146
LOC_Os01g11740	OG7_0007146
LOC_Os01g11750	OG7_0007146
LOC_Os01g11760	OG7_0007146
LOC_Os01g11770	OG7_0313767
LOC_Os01g11780	OG7_0022332
LOC_Os01g11790	OG7_0007146
LOC_Os01g11810	OG7_0006014
LOC_Os01g11820	OG7_0054677
LOC_Os01g11830	OG7_0000741
LOC_Os01g11840	OG7_0000741
LOC_Os01g11850	OG7_0055091
LOC_Os01g11860	OG7_0004089
LOC_Os01g11870	OG7_0045901
LOC_Os01g11880	OG7_0004089
LOC_Os01g11900	OG7_0020736
LOC_Os01g11910	OG7_0015371
LOC_Os01g11940	OG7_0002955
LOC_Os01g11946	OG7_0002777
LOC_Os01g11952	OG7_0000775
LOC_Os01g11960	OG7_0046005
LOC_Os01g11970	OG7_0022964
LOC_Os01g11980	OG7_0003990
LOC_Os01g11990	OG7_0025147
LOC_Os01g12000	OG7_0055083
LOC_Os01g12020	OG7_0093794
LOC_Os01g12030	OG7_0003814
LOC_Os01g12070	OG7_0003814
LOC_Os01g12080	OG7_0013029
LOC_Os01g12090	OG7_0024131
LOC_Os01g12100	OG7_0316991
LOC_Os01g12110	OG7_0093031
LOC_Os01g12130	OG7_0002963
LOC_Os01g12150	OG7_0067907
LOC_Os01g12160	OG7_0007018
LOC_Os01g12180	OG7_0036675
LOC_Os01g12190	OG7_0036834
LOC_Os01g12200	OG7_0009375
LOC_Os01g12210	OG7_0010171
LOC_Os01g12220	OG7_0005080
LOC_Os01g12230	OG7_0012547
LOC_Os01g12250	OG7_0028530
LOC_Os01g12260	OG7_0005734
LOC_Os01g12270	OG7_0068415
LOC_Os01g12280	OG7_0005213
LOC_Os01g12290	OG7_0035143
LOC_Os01g12304	OG7_0039220
LOC_Os01g12310	OG7_0001156
LOC_Os01g12320	OG7_0039220
LOC_Os01g12330	OG7_0011576
LOC_Os01g12381	OG7_0039220
LOC_Os01g12390	OG7_0010857
LOC_Os01g12400	OG7_0035143
LOC_Os01g12410	OG7_0035143
LOC_Os01g12420	OG7_0035143
LOC_Os01g12430	OG7_0035143
LOC_Os01g12440	OG7_0068639
LOC_Os01g12460	OG7_0054740
LOC_Os01g12464	OG7_0060787
LOC_Os01g12470	OG7_0001370
LOC_Os01g12480	OG7_0033444
LOC_Os01g12490	OG7_0001362
LOC_Os01g12500	OG7_0022249
LOC_Os01g12520	OG7_0001718
LOC_Os01g12530	OG7_0025480
LOC_Os01g12540	OG7_0002585
LOC_Os01g12550	OG7_0041770
LOC_Os01g12560	OG7_0008181
LOC_Os01g12570	OG7_0008181
LOC_Os01g12580	OG7_0021515
LOC_Os01g12640	OG7_0049962
LOC_Os01g12650	OG7_0002984
LOC_Os01g12660	OG7_0001216
LOC_Os01g12670	OG7_0022944
LOC_Os01g12680	OG7_0009920
LOC_Os01g12690	OG7_0012364
LOC_Os01g12700	OG7_0092373
LOC_Os01g12710	OG7_0000059
LOC_Os01g12720	OG7_0001177
LOC_Os01g12730	OG7_0000131
LOC_Os01g12740	OG7_0000500
LOC_Os01g12750	OG7_0000500
LOC_Os01g12760	OG7_0000500
LOC_Os01g12770	OG7_0000500
LOC_Os01g12780	OG7_0318874
LOC_Os01g12790	OG7_0039236
LOC_Os01g12800	OG7_0001918
LOC_Os01g12820	OG7_0016857
LOC_Os01g12830	OG7_0001271
LOC_Os01g12840	OG7_0041912
LOC_Os01g12860	OG7_0001158
LOC_Os01g12870	OG7_0007039
LOC_Os01g12880	OG7_0054861
LOC_Os01g12890	OG7_0026881
LOC_Os01g12900	OG7_0001254
LOC_Os01g12910	OG7_0032056
LOC_Os01g12920	OG7_0032056
LOC_Os01g12930	OG7_0025444
LOC_Os01g12940	OG7_0017601
LOC_Os01g12950	OG7_0054787
LOC_Os01g13000	OG7_0035182
LOC_Os01g13020	OG7_0317424
LOC_Os01g13024	OG7_0092349
LOC_Os01g13030	OG7_0029680
LOC_Os01g13040	OG7_0093440
LOC_Os01g13050	OG7_0035072
LOC_Os01g13060	OG7_0001256
LOC_Os01g13070	OG7_0036815
LOC_Os01g13080	OG7_0023184
LOC_Os01g13090	OG7_0008286
LOC_Os01g13100	OG7_0008286
LOC_Os01g13120	OG7_0001174
LOC_Os01g13130	OG7_0001174
LOC_Os01g13140	OG7_0014211
LOC_Os01g13150	OG7_0003196
LOC_Os01g13160	OG7_0009977
LOC_Os01g13170	OG7_0003364
LOC_Os01g13180	OG7_0068100
LOC_Os01g13190	OG7_0008670
LOC_Os01g13200	OG7_0017575
LOC_Os01g13210	OG7_0029665
LOC_Os01g13229	OG7_0001168
LOC_Os01g13250	OG7_0007207
LOC_Os01g13260	OG7_0001168
LOC_Os01g13270	OG7_0000103
LOC_Os01g13280	OG7_0054787
LOC_Os01g13285	OG7_0093092
LOC_Os01g13300	OG7_0014047
LOC_Os01g13310	OG7_0003182
LOC_Os01g13320	OG7_0036742
LOC_Os01g13340	OG7_0033533
LOC_Os01g13350	OG7_0005393
LOC_Os01g13360	OG7_0004912
LOC_Os01g13370	OG7_0004541
LOC_Os01g13380	OG7_0311638
LOC_Os01g13390	OG7_0033474
LOC_Os01g13404	OG7_0028650
LOC_Os01g13420	OG7_0006986
LOC_Os01g13430	OG7_0007167
LOC_Os01g13440	OG7_0032071
LOC_Os01g13450	OG7_0313176
LOC_Os01g13460	OG7_0026864
LOC_Os01g13470	OG7_0001644
LOC_Os01g13480	OG7_0006785
LOC_Os01g13490	OG7_0092330
LOC_Os01g13520	OG7_0068430
LOC_Os01g13530	OG7_0014445
LOC_Os01g13540	OG7_0004019
LOC_Os01g13550	OG7_0008735
LOC_Os01g13560	OG7_0015916
LOC_Os01g13570	OG7_0002313
LOC_Os01g13590	OG7_0008303
LOC_Os01g13600	OG7_0008303
LOC_Os01g13610	OG7_0008303
LOC_Os01g13660	OG7_0093224
LOC_Os01g13670	OG7_0019559
LOC_Os01g13680	OG7_0041524
LOC_Os01g13690	OG7_0002843
LOC_Os01g13700	OG7_0011954
LOC_Os01g13720	OG7_0033327
LOC_Os01g13730	OG7_0007467
LOC_Os01g13740	OG7_0019523
LOC_Os01g13760	OG7_0000425
LOC_Os01g13770	OG7_0003407
LOC_Os01g13780	OG7_0035069
LOC_Os01g13800	OG7_0026861
LOC_Os01g13810	OG7_0019848
LOC_Os01g13830	OG7_0317035
LOC_Os01g13840	OG7_0015485
LOC_Os01g13850	OG7_0054744
LOC_Os01g13860	OG7_0019848
LOC_Os01g13870	OG7_0019848
LOC_Os01g13880	OG7_0317054
LOC_Os01g13910	OG7_0054981
LOC_Os01g13920	OG7_0000741
LOC_Os01g13930	OG7_0093817
LOC_Os01g13940	OG7_0026961
LOC_Os01g13950	OG7_0002700
LOC_Os01g14010	OG7_0004678
LOC_Os01g14020	OG7_0008237
LOC_Os01g14030	OG7_0092083
LOC_Os01g14040	OG7_0006134
LOC_Os01g14050	OG7_0003010
LOC_Os01g14060	OG7_0011548
LOC_Os01g14070	OG7_0015641
LOC_Os01g14080	OG7_0014049
LOC_Os01g14090	OG7_0000136
LOC_Os01g14100	OG7_0003697
LOC_Os01g14110	OG7_0068691
LOC_Os01g14130	OG7_0092453
LOC_Os01g14140	OG7_0033412
LOC_Os01g14170	OG7_0019848
LOC_Os01g14180	OG7_0019848
LOC_Os01g14220	OG7_0019848
LOC_Os01g14230	OG7_0039213
LOC_Os01g14270	OG7_0015767
LOC_Os01g14280	OG7_0019848
LOC_Os01g14310	OG7_0019848
LOC_Os01g14320	OG7_0019848
LOC_Os01g14330	OG7_0028645
LOC_Os01g14340	OG7_0019848
LOC_Os01g14360	OG7_0093765
LOC_Os01g14370	OG7_0003607
LOC_Os01g14380	OG7_0011130
LOC_Os01g14390	OG7_0039213
LOC_Os01g14400	OG7_0319173
LOC_Os01g14410	OG7_0012640
LOC_Os01g14420	OG7_0004019
LOC_Os01g14430	OG7_0011222
LOC_Os01g14440	OG7_0054621
LOC_Os01g14510	OG7_0014051
LOC_Os01g14514	OG7_0317452
LOC_Os01g14520	OG7_0009920
LOC_Os01g14530	OG7_0015093
LOC_Os01g14540	OG7_0041832
LOC_Os01g14550	OG7_0015296
LOC_Os01g14580	OG7_0004251
LOC_Os01g14590	OG7_0015296
LOC_Os01g14610	OG7_0008049
LOC_Os01g14630	OG7_0002155
LOC_Os01g14640	OG7_0093355
LOC_Os01g14650	OG7_0004286
LOC_Os01g14660	OG7_0004286
LOC_Os01g14670	OG7_0004318
LOC_Os01g14690	OG7_0014054
LOC_Os01g14700	OG7_0068482
LOC_Os01g14720	OG7_0067785
LOC_Os01g14750	OG7_0067785
LOC_Os01g14760	OG7_0054744
LOC_Os01g14790	OG7_0033430
LOC_Os01g14810	OG7_0003614
LOC_Os01g14820	OG7_0023061
LOC_Os01g14830	OG7_0005371
LOC_Os01g14840	OG7_0006441
LOC_Os01g14850	OG7_0073387
LOC_Os01g14860	OG7_0003063
LOC_Os01g14870	OG7_0012306
LOC_Os01g14880	OG7_0315320
LOC_Os01g14890	OG7_0030708
LOC_Os01g14900	OG7_0011131
LOC_Os01g14920	OG7_0025461
LOC_Os01g14926	OG7_0011453
LOC_Os01g14932	OG7_0026860
LOC_Os01g14940	OG7_0093796
LOC_Os01g14950	OG7_0002156
LOC_Os01g14960	OG7_0060535
LOC_Os01g14970	OG7_0092106
LOC_Os01g14980	OG7_0009118
LOC_Os01g14990	OG7_0033411
LOC_Os01g15000	OG7_0016176
LOC_Os01g15010	OG7_0000557
LOC_Os01g15020	OG7_0013066
LOC_Os01g15029	OG7_0067821
LOC_Os01g15039	OG7_0003201
LOC_Os01g15060	OG7_0068116
LOC_Os01g15080	OG7_0054728
LOC_Os01g15100	OG7_0068116
LOC_Os01g15110	OG7_0004540
LOC_Os01g15120	OG7_0001146
LOC_Os01g15130	OG7_0001146
LOC_Os01g15220	OG7_0001689
LOC_Os01g15229	OG7_0054744
LOC_Os01g15250	OG7_0013106
LOC_Os01g15260	OG7_0002698
LOC_Os01g15290	OG7_0008482
LOC_Os01g15310	OG7_0003694
LOC_Os01g15320	OG7_0017602
LOC_Os01g15330	OG7_0002249
LOC_Os01g15340	OG7_0018489
LOC_Os01g15350	OG7_0011124
LOC_Os01g15410	OG7_0002295
LOC_Os01g15448	OG7_0024271
LOC_Os01g15460	OG7_0011124
LOC_Os01g15470	OG7_0001177
LOC_Os01g15480	OG7_0010055
LOC_Os01g15490	OG7_0003015
LOC_Os01g15510	OG7_0036865
LOC_Os01g15520	OG7_0028690
LOC_Os01g15530	OG7_0001172
LOC_Os01g15540	OG7_0000136
LOC_Os01g15550	OG7_0077097
LOC_Os01g15580	OG7_0021104
LOC_Os01g15590	OG7_0317456
LOC_Os01g15600	OG7_0008089
LOC_Os01g15610	OG7_0093404
LOC_Os01g15630	OG7_0036921
LOC_Os01g15640	OG7_0093545
LOC_Os01g15660	OG7_0014569
LOC_Os01g15680	OG7_0035081
LOC_Os01g15709	OG7_0035081
LOC_Os01g15740	OG7_0035081
LOC_Os01g15770	OG7_0010068
LOC_Os01g15780	OG7_0024205
LOC_Os01g15790	OG7_0025382
LOC_Os01g15800	OG7_0036768
LOC_Os01g15810	OG7_0004201
LOC_Os01g15830	OG7_0004201
LOC_Os01g15840	OG7_0049907
LOC_Os01g15850	OG7_0021423
LOC_Os01g15860	OG7_0007564
LOC_Os01g15900	OG7_0055000
LOC_Os01g15910	OG7_0005733
LOC_Os01g15920	OG7_0093110
LOC_Os01g15950	OG7_0093110
LOC_Os01g15970	OG7_0312173
LOC_Os01g15979	OG7_0028678
LOC_Os01g15990	OG7_0049963
LOC_Os01g16000	OG7_0001253
LOC_Os01g16010	OG7_0008818
LOC_Os01g16020	OG7_0006118
LOC_Os01g16030	OG7_0000557
LOC_Os01g16040	OG7_0001013
LOC_Os01g16080	OG7_0011300
LOC_Os01g16090	OG7_0036826
LOC_Os01g16100	OG7_0005681
LOC_Os01g16110	OG7_0005009
LOC_Os01g16120	OG7_0000431
LOC_Os01g16140	OG7_0094081
LOC_Os01g16146	OG7_0005875
LOC_Os01g16152	OG7_0006109
LOC_Os01g16170	OG7_0006909
LOC_Os01g16180	OG7_0009833
LOC_Os01g16190	OG7_0006543
LOC_Os01g16200	OG7_0001057
LOC_Os01g16210	OG7_0002733
LOC_Os01g16220	OG7_0004171
LOC_Os01g16230	OG7_0036938
LOC_Os01g16240	OG7_0000434
LOC_Os01g16260	OG7_0001701
LOC_Os01g16290	OG7_0003182
LOC_Os01g16310	OG7_0006186
LOC_Os01g16320	OG7_0068663
LOC_Os01g16330	OG7_0008131
LOC_Os01g16340	OG7_0020716
LOC_Os01g16350	OG7_0005649
LOC_Os01g16354	OG7_0003262
LOC_Os01g16360	OG7_0026127
LOC_Os01g16370	OG7_0068229
LOC_Os01g16380	OG7_0068229
LOC_Os01g16390	OG7_0068229
LOC_Os01g16400	OG7_0068229
LOC_Os01g16414	OG7_0000774
LOC_Os01g16430	OG7_0010856
LOC_Os01g16450	OG7_0093075
LOC_Os01g16460	OG7_0008740
LOC_Os01g16470	OG7_0004912
LOC_Os01g16510	OG7_0025471
LOC_Os01g16520	OG7_0002336
LOC_Os01g16530	OG7_0003332
LOC_Os01g16540	OG7_0003569
LOC_Os01g16550	OG7_0026865
LOC_Os01g16600	OG7_0014241
LOC_Os01g16610	OG7_0016214
LOC_Os01g16620	OG7_0023541
LOC_Os01g16630	OG7_0046149
LOC_Os01g16640	OG7_0009496
LOC_Os01g16650	OG7_0009311
LOC_Os01g16670	OG7_0007816
LOC_Os01g16714	OG7_0001362
LOC_Os01g16730	OG7_0027731
LOC_Os01g16750	OG7_0001362
LOC_Os01g16770	OG7_0004286
LOC_Os01g16810	OG7_0001158
LOC_Os01g16840	OG7_0032074
LOC_Os01g16860	OG7_0001303
LOC_Os01g16870	OG7_0001303
LOC_Os01g16890	OG7_0005857
LOC_Os01g16900	OG7_0002137
LOC_Os01g16910	OG7_0005510
LOC_Os01g16920	OG7_0067954
LOC_Os01g16930	OG7_0006550
LOC_Os01g16940	OG7_0008602
LOC_Os01g16950	OG7_0000431
LOC_Os01g16960	OG7_0002165
LOC_Os01g16970	OG7_0004765
LOC_Os01g16980	OG7_0316921
LOC_Os01g16990	OG7_0068016
LOC_Os01g17000	OG7_0068607
LOC_Os01g17010	OG7_0001014
LOC_Os01g17020	OG7_0041815
LOC_Os01g17030	OG7_0000427
LOC_Os01g17040	OG7_0000427
LOC_Os01g17050	OG7_0030741
LOC_Os01g17060	OG7_0006233
LOC_Os01g17070	OG7_0001975
LOC_Os01g17150	OG7_0041703
LOC_Os01g17160	OG7_0000782
LOC_Os01g17170	OG7_0016508
LOC_Os01g17180	OG7_0007006
LOC_Os01g17190	OG7_0000434
LOC_Os01g17214	OG7_0001701
LOC_Os01g17240	OG7_0001283
LOC_Os01g17250	OG7_0005424
LOC_Os01g17260	OG7_0011221
LOC_Os01g17279	OG7_0004299
LOC_Os01g17300	OG7_0026144
LOC_Os01g17320	OG7_0010863
LOC_Os01g17330	OG7_0006385
LOC_Os01g17390	OG7_0017211
LOC_Os01g17396	OG7_0068383
LOC_Os01g17402	OG7_0001168
LOC_Os01g17420	OG7_0313417
LOC_Os01g17430	OG7_0006563
LOC_Os01g17470	OG7_0060946
LOC_Os01g17990	OG7_0039001
LOC_Os01g18010	OG7_0028596
LOC_Os01g18050	OG7_0000784
LOC_Os01g18060	OG7_0006834
LOC_Os01g18070	OG7_0006660
LOC_Os01g18090	OG7_0093213
LOC_Os01g18100	OG7_0007143
LOC_Os01g18110	OG7_0002966
LOC_Os01g18120	OG7_0002966
LOC_Os01g18140	OG7_0313778
LOC_Os01g18150	OG7_0029674
LOC_Os01g18160	OG7_0068696
LOC_Os01g18170	OG7_0004318
LOC_Os01g18210	OG7_0000556
LOC_Os01g18220	OG7_0035128
LOC_Os01g18230	OG7_0067779
LOC_Os01g18240	OG7_0054614
LOC_Os01g18250	OG7_0015485
LOC_Os01g18280	OG7_0023167
LOC_Os01g18300	OG7_0315415
LOC_Os01g18310	OG7_0014591
LOC_Os01g18320	OG7_0006344
LOC_Os01g18360	OG7_0026913
LOC_Os01g18370	OG7_0001172
LOC_Os01g18375	OG7_0007186
LOC_Os01g18400	OG7_0005533
LOC_Os01g18410	OG7_0068494
LOC_Os01g18420	OG7_0035105
LOC_Os01g18440	OG7_0035105
LOC_Os01g18450	OG7_0036652
LOC_Os01g18490	OG7_0046149
LOC_Os01g18530	OG7_0046149
LOC_Os01g18584	OG7_0041762
LOC_Os01g18620	OG7_0035151
LOC_Os01g18640	OG7_0007676
LOC_Os01g18660	OG7_0007676
LOC_Os01g18670	OG7_0000734
LOC_Os01g18710	OG7_0028566
LOC_Os01g18730	OG7_0039295
LOC_Os01g18744	OG7_0039344
LOC_Os01g18800	OG7_0000009
LOC_Os01g18810	OG7_0028645
LOC_Os01g18830	OG7_0018975
LOC_Os01g18840	OG7_0319675
LOC_Os01g18850	OG7_0055073
LOC_Os01g18860	OG7_0003674
LOC_Os01g18870	OG7_0093533
LOC_Os01g18880	OG7_0036873
LOC_Os01g18890	OG7_0192029
LOC_Os01g18900	OG7_0192029
LOC_Os01g18910	OG7_0068465
LOC_Os01g18920	OG7_0001891
LOC_Os01g18930	OG7_0029648
LOC_Os01g18950	OG7_0029648
LOC_Os01g18960	OG7_0315434
LOC_Os01g18970	OG7_0029648
LOC_Os01g19020	OG7_0029648
LOC_Os01g19120	OG7_0011955
LOC_Os01g19130	OG7_0000783
LOC_Os01g19140	OG7_0003449
LOC_Os01g19150	OG7_0003063
LOC_Os01g19160	OG7_0049938
LOC_Os01g19170	OG7_0004578
LOC_Os01g19220	OG7_0002048
LOC_Os01g19240	OG7_0005239
LOC_Os01g19260	OG7_0003287
LOC_Os01g19280	OG7_0035084
LOC_Os01g19290	OG7_0005239
LOC_Os01g19320	OG7_0054609
LOC_Os01g19330	OG7_0001158
LOC_Os01g19350	OG7_0312690
LOC_Os01g19380	OG7_0060928
LOC_Os01g19390	OG7_0011131
LOC_Os01g19400	OG7_0028622
LOC_Os01g19410	OG7_0068378
LOC_Os01g19430	OG7_0005189
LOC_Os01g19440	OG7_0003201
LOC_Os01g19450	OG7_0006019
LOC_Os01g19470	OG7_0010106
LOC_Os01g19480	OG7_0001012
LOC_Os01g19490	OG7_0010863
LOC_Os01g19529	OG7_0010863
LOC_Os01g19548	OG7_0068390
LOC_Os01g19580	OG7_0320119
LOC_Os01g19610	OG7_0054701
LOC_Os01g19630	OG7_0093410
LOC_Os01g19694	OG7_0001289
LOC_Os01g19740	OG7_0017170
LOC_Os01g19750	OG7_0009418
LOC_Os01g19760	OG7_0008814
LOC_Os01g19770	OG7_0046181
LOC_Os01g19790	OG7_0035059
LOC_Os01g19800	OG7_0001581
LOC_Os01g19820	OG7_0001689
LOC_Os01g19830	OG7_0318369
LOC_Os01g19840	OG7_0007142
LOC_Os01g19850	OG7_0003268
LOC_Os01g19860	OG7_0003268
LOC_Os01g19870	OG7_0009726
LOC_Os01g19880	OG7_0093523
LOC_Os01g19940	OG7_0014054
LOC_Os01g19970	OG7_0068722
LOC_Os01g19990	OG7_0068176
LOC_Os01g20000	OG7_0026892
LOC_Os01g20010	OG7_0317390
LOC_Os01g20030	OG7_0049829
LOC_Os01g20100	OG7_0317404
LOC_Os01g20110	OG7_0017988
LOC_Os01g20120	OG7_0009791
LOC_Os01g20140	OG7_0312051
LOC_Os01g20160	OG7_0008961
LOC_Os01g20206	OG7_0004824
LOC_Os01g20208	OG7_0067921
LOC_Os01g20700	OG7_0317512
LOC_Os01g20720	OG7_0014624
LOC_Os01g20730	OG7_0033539
LOC_Os01g20750	OG7_0318344
LOC_Os01g20770	OG7_0001172
LOC_Os01g20780	OG7_0319325
LOC_Os01g20800	OG7_0015370
LOC_Os01g20830	OG7_0068241
LOC_Os01g20840	OG7_0002965
LOC_Os01g20850	OG7_0092738
LOC_Os01g20860	OG7_0002555
LOC_Os01g20880	OG7_0046224
LOC_Os01g20900	OG7_0046224
LOC_Os01g20910	OG7_0000431
LOC_Os01g20930	OG7_0000431
LOC_Os01g20940	OG7_0000772
LOC_Os01g20950	OG7_0001278
LOC_Os01g20970	OG7_0049857
LOC_Os01g20980	OG7_0003201
LOC_Os01g21020	OG7_0092640
LOC_Os01g21034	OG7_0003201
LOC_Os01g21050	OG7_0067771
LOC_Os01g21070	OG7_0003814
LOC_Os01g21120	OG7_0055085
LOC_Os01g21130	OG7_0054562
LOC_Os01g21144	OG7_0067958
LOC_Os01g21160	OG7_0001831
LOC_Os01g21170	OG7_0316681
LOC_Os01g21180	OG7_0003719
LOC_Os01g21240	OG7_0026148
LOC_Os01g21250	OG7_0033378
LOC_Os01g21300	OG7_0002413
LOC_Os01g21310	OG7_0002413
LOC_Os01g21320	OG7_0001240
LOC_Os01g21380	OG7_0006547
LOC_Os01g21390	OG7_0315804
LOC_Os01g21410	OG7_0036748
LOC_Os01g21420	OG7_0000011
LOC_Os01g21440	OG7_0311592
LOC_Os01g21450	OG7_0055029
LOC_Os01g21520	OG7_0002413
LOC_Os01g21560	OG7_0002413
LOC_Os01g21580	OG7_0002413
LOC_Os01g21590	OG7_0068657
LOC_Os01g21610	OG7_0006190
LOC_Os01g21620	OG7_0006760
LOC_Os01g21630	OG7_0005530
LOC_Os01g21640	OG7_0317244
LOC_Os01g21650	OG7_0032113
LOC_Os01g21670	OG7_0032113
LOC_Os01g21700	OG7_0067921
LOC_Os01g21710	OG7_0032113
LOC_Os01g21730	OG7_0054728
LOC_Os01g21740	OG7_0313040
LOC_Os01g21750	OG7_0039261
LOC_Os01g21780	OG7_0067921
LOC_Os01g21790	OG7_0006935
LOC_Os01g21800	OG7_0067921
LOC_Os01g21810	OG7_0067921
LOC_Os01g21820	OG7_0006935
LOC_Os01g21830	OG7_0039227
LOC_Os01g21850	OG7_0021274
LOC_Os01g21860	OG7_0009542
LOC_Os01g21870	OG7_0092092
LOC_Os01g21880	OG7_0092092
LOC_Os01g21900	OG7_0003350
LOC_Os01g21920	OG7_0032048
LOC_Os01g21930	OG7_0054899
LOC_Os01g21940	OG7_0007709
LOC_Os01g21960	OG7_0011050
LOC_Os01g21970	OG7_0001177
LOC_Os01g21980	OG7_0312396
LOC_Os01g21990	OG7_0016213
LOC_Os01g22000	OG7_0315241
LOC_Os01g22010	OG7_0003674
LOC_Os01g22039	OG7_0039193
LOC_Os01g22080	OG7_0035167
LOC_Os01g22090	OG7_0316944
LOC_Os01g22209	OG7_0039193
LOC_Os01g22230	OG7_0045956
LOC_Os01g22249	OG7_0045956
LOC_Os01g22336	OG7_0194178
LOC_Os01g22352	OG7_0067916
LOC_Os01g22370	OG7_0004201
LOC_Os01g22380	OG7_0093752
LOC_Os01g22390	OG7_0009549
LOC_Os01g22430	OG7_0011548
LOC_Os01g22440	OG7_0319927
LOC_Os01g22480	OG7_0011548
LOC_Os01g22490	OG7_0001212
LOC_Os01g22500	OG7_0008715
LOC_Os01g22510	OG7_0013503
LOC_Os01g22520	OG7_0001637
LOC_Os01g22540	OG7_0011548
LOC_Os01g22550	OG7_0001305
LOC_Os01g22560	OG7_0011131
LOC_Os01g22570	OG7_0011131
LOC_Os01g22600	OG7_0007151
LOC_Os01g22630	OG7_0002788
LOC_Os01g22640	OG7_0007146
LOC_Os01g22660	OG7_0025423
LOC_Os01g22670	OG7_0000741
LOC_Os01g22680	OG7_0000741
LOC_Os01g22700	OG7_0000691
LOC_Os01g22710	OG7_0000691
LOC_Os01g22720	OG7_0320531
LOC_Os01g22780	OG7_0007146
LOC_Os01g22810	OG7_0002865
LOC_Os01g22870	OG7_0005695
LOC_Os01g22900	OG7_0011052
LOC_Os01g22920	OG7_0026832
LOC_Os01g22954	OG7_0001279
LOC_Os01g22980	OG7_0001279
LOC_Os01g22990	OG7_0036720
LOC_Os01g23000	OG7_0092706
LOC_Os01g23070	OG7_0068269
LOC_Os01g23080	OG7_0068160
LOC_Os01g23100	OG7_0068269
LOC_Os01g23370	OG7_0068269
LOC_Os01g23380	OG7_0007273
LOC_Os01g23390	OG7_0317573
LOC_Os01g23440	OG7_0068269
LOC_Os01g23530	OG7_0016684
LOC_Os01g23580	OG7_0005940
LOC_Os01g23590	OG7_0004683
LOC_Os01g23600	OG7_0092500
LOC_Os01g23610	OG7_0001634
LOC_Os01g23620	OG7_0000557
LOC_Os01g23630	OG7_0005531
LOC_Os01g23640	OG7_0006995
LOC_Os01g23650	OG7_0318250
LOC_Os01g23680	OG7_0017169
LOC_Os01g23690	OG7_0032070
LOC_Os01g23705	OG7_0093391
LOC_Os01g23710	OG7_0054644
LOC_Os01g23740	OG7_0000478
LOC_Os01g23750	OG7_0039276
LOC_Os01g23760	OG7_0039276
LOC_Os01g23770	OG7_0039276
LOC_Os01g23780	OG7_0039276
LOC_Os01g23810	OG7_0054901
LOC_Os01g23870	OG7_0054901
LOC_Os01g23880	OG7_0094078
LOC_Os01g23970	OG7_0055078
LOC_Os01g23990	OG7_0315761
LOC_Os01g24010	OG7_0002622
LOC_Os01g24020	OG7_0013320
LOC_Os01g24030	OG7_0000516
LOC_Os01g24050	OG7_0026128
LOC_Os01g24060	OG7_0002156
LOC_Os01g24070	OG7_0001357
LOC_Os01g24080	OG7_0046136
LOC_Os01g24090	OG7_0020795
LOC_Os01g24160	OG7_0054728
LOC_Os01g24240	OG7_0046136
LOC_Os01g24340	OG7_0315050
LOC_Os01g24350	OG7_0054524
LOC_Os01g24420	OG7_0054524
LOC_Os01g24430	OG7_0073214
LOC_Os01g24440	OG7_0318386
LOC_Os01g24450	OG7_0320199
LOC_Os01g24460	OG7_0002332
LOC_Os01g24470	OG7_0000772
LOC_Os01g24480	OG7_0007961
LOC_Os01g24490	OG7_0315050
LOC_Os01g24500	OG7_0054524
LOC_Os01g24550	OG7_0000741
LOC_Os01g24560	OG7_0000741
LOC_Os01g24570	OG7_0000741
LOC_Os01g24600	OG7_0000741
LOC_Os01g24650	OG7_0318194
LOC_Os01g24680	OG7_0000763
LOC_Os01g24690	OG7_0003608
LOC_Os01g24710	OG7_0012016
LOC_Os01g24730	OG7_0313926
LOC_Os01g24740	OG7_0006109
LOC_Os01g24750	OG7_0000696
LOC_Os01g24760	OG7_0006687
LOC_Os01g24764	OG7_0319345
LOC_Os01g24780	OG7_0000397
LOC_Os01g24790	OG7_0005361
LOC_Os01g24810	OG7_0000500
LOC_Os01g24820	OG7_0007273
LOC_Os01g24830	OG7_0313461
LOC_Os01g24840	OG7_0054516
LOC_Os01g24880	OG7_0016548
LOC_Os01g24920	OG7_0003111
LOC_Os01g24940	OG7_0003111
LOC_Os01g24950	OG7_0004230
LOC_Os01g24960	OG7_0035052
LOC_Os01g24970	OG7_0320834
LOC_Os01g24980	OG7_0035202
LOC_Os01g25010	OG7_0002142
LOC_Os01g25030	OG7_0035052
LOC_Os01g25065	OG7_0004332
LOC_Os01g25070	OG7_0313761
LOC_Os01g25100	OG7_0001367
LOC_Os01g25110	OG7_0001857
LOC_Os01g25160	OG7_0012016
LOC_Os01g25170	OG7_0024815
LOC_Os01g25189	OG7_0003705
LOC_Os01g25220	OG7_0313403
LOC_Os01g25240	OG7_0003734
LOC_Os01g25260	OG7_0003734
LOC_Os01g25270	OG7_0001172
LOC_Os01g25280	OG7_0012016
LOC_Os01g25320	OG7_0054774
LOC_Os01g25330	OG7_0016142
LOC_Os01g25340	OG7_0013106
LOC_Os01g25360	OG7_0008136
LOC_Os01g25370	OG7_0001784
LOC_Os01g25386	OG7_0000689
LOC_Os01g25440	OG7_0006221
LOC_Os01g25450	OG7_0010627
LOC_Os01g25460	OG7_0011997
LOC_Os01g25470	OG7_0001362
LOC_Os01g25484	OG7_0007836
LOC_Os01g25500	OG7_0003757
LOC_Os01g25510	OG7_0009723
LOC_Os01g25520	OG7_0007836
LOC_Os01g25530	OG7_0054534
LOC_Os01g25540	OG7_0017602
LOC_Os01g25560	OG7_0017602
LOC_Os01g25600	OG7_0014609
LOC_Os01g25610	OG7_0004517
LOC_Os01g25630	OG7_0016683
LOC_Os01g25660	OG7_0003601
LOC_Os01g25720	OG7_0016683
LOC_Os01g25740	OG7_0016683
LOC_Os01g25760	OG7_0016683
LOC_Os01g25770	OG7_0313381
LOC_Os01g25800	OG7_0318572
LOC_Os01g25810	OG7_0016683
LOC_Os01g25820	OG7_0001646
LOC_Os01g25880	OG7_0003432
LOC_Os01g25920	OG7_0092467
LOC_Os01g25990	OG7_0011043
LOC_Os01g26000	OG7_0011043
LOC_Os01g26020	OG7_0036912
LOC_Os01g26039	OG7_0011043
LOC_Os01g26060	OG7_0068084
LOC_Os01g26070	OG7_0317491
LOC_Os01g26100	OG7_0320311
LOC_Os01g26120	OG7_0049612
LOC_Os01g26150	OG7_0316509
LOC_Os01g26160	OG7_0008478
LOC_Os01g26174	OG7_0014665
LOC_Os01g26210	OG7_0039308
LOC_Os01g26270	OG7_0014665
LOC_Os01g26280	OG7_0014665
LOC_Os01g26290	OG7_0318367
LOC_Os01g26300	OG7_0039308
LOC_Os01g26310	OG7_0039308
LOC_Os01g26320	OG7_0039259
LOC_Os01g26340	OG7_0035052
LOC_Os01g26390	OG7_0027732
LOC_Os01g26410	OG7_0312391
LOC_Os01g26920	OG7_0017182
LOC_Os01g26950	OG7_0314319
LOC_Os01g26970	OG7_0017182
LOC_Os01g27050	OG7_0001362
LOC_Os01g27070	OG7_0013528
LOC_Os01g27100	OG7_0013528
LOC_Os01g27120	OG7_0013528
LOC_Os01g27140	OG7_0002700
LOC_Os01g27150	OG7_0001577
LOC_Os01g27160	OG7_0001577
LOC_Os01g27170	OG7_0004577
LOC_Os01g27180	OG7_0314851
LOC_Os01g27190	OG7_0015097
LOC_Os01g27210	OG7_0001367
LOC_Os01g27230	OG7_0002671
LOC_Os01g27240	OG7_0002671
LOC_Os01g27260	OG7_0001367
LOC_Os01g27300	OG7_0001367
LOC_Os01g27340	OG7_0001367
LOC_Os01g27350	OG7_0001300
LOC_Os01g27360	OG7_0001367
LOC_Os01g27380	OG7_0001367
LOC_Os01g27390	OG7_0001367
LOC_Os01g27470	OG7_0068253
LOC_Os01g27480	OG7_0001367
LOC_Os01g27490	OG7_0041909
LOC_Os01g27520	OG7_0002300
LOC_Os01g27530	OG7_0312428
LOC_Os01g27570	OG7_0054557
LOC_Os01g27600	OG7_0046136
LOC_Os01g27630	OG7_0001367
LOC_Os01g27650	OG7_0001172
LOC_Os01g27680	OG7_0017396
LOC_Os01g27690	OG7_0011446
LOC_Os01g27700	OG7_0002295
LOC_Os01g27710	OG7_0093265
LOC_Os01g27720	OG7_0001851
LOC_Os01g27730	OG7_0001608
LOC_Os01g27740	OG7_0022335
LOC_Os01g27750	OG7_0003077
LOC_Os01g27760	OG7_0003078
LOC_Os01g27770	OG7_0003077
LOC_Os01g27860	OG7_0068559
LOC_Os01g27880	OG7_0011126
LOC_Os01g27890	OG7_0000500
LOC_Os01g27940	OG7_0001363
LOC_Os01g27990	OG7_0007128
LOC_Os01g28030	OG7_0049876
LOC_Os01g28050	OG7_0068501
LOC_Os01g28080	OG7_0013528
LOC_Os01g28089	OG7_0013528
LOC_Os01g28134	OG7_0067877
LOC_Os01g28150	OG7_0068676
LOC_Os01g28220	OG7_0015127
LOC_Os01g28230	OG7_0092279
LOC_Os01g28280	OG7_0022272
LOC_Os01g28290	OG7_0001177
LOC_Os01g28300	OG7_0068676
LOC_Os01g28450	OG7_0001152
LOC_Os01g28474	OG7_0005361
LOC_Os01g28500	OG7_0001152
LOC_Os01g28510	OG7_0092654
LOC_Os01g28520	OG7_0092654
LOC_Os01g28540	OG7_0012229
LOC_Os01g28570	OG7_0311630
LOC_Os01g28580	OG7_0092237
LOC_Os01g28590	OG7_0009418
LOC_Os01g28600	OG7_0067990
LOC_Os01g28610	OG7_0092682
LOC_Os01g28660	OG7_0015485
LOC_Os01g28670	OG7_0054728
LOC_Os01g28680	OG7_0007211
LOC_Os01g28690	OG7_0005085
LOC_Os01g28710	OG7_0092434
LOC_Os01g28730	OG7_0041728
LOC_Os01g28770	OG7_0093303
LOC_Os01g28790	OG7_0041902
LOC_Os01g28810	OG7_0317875
LOC_Os01g28830	OG7_0317907
LOC_Os01g28840	OG7_0009920
LOC_Os01g28930	OG7_0001172
LOC_Os01g28980	OG7_0092202
LOC_Os01g29150	OG7_0000397
LOC_Os01g29220	OG7_0004186
LOC_Os01g29230	OG7_0004186
LOC_Os01g29240	OG7_0013528
LOC_Os01g29280	OG7_0013528
LOC_Os01g29330	OG7_0013528
LOC_Os01g29390	OG7_0011748
LOC_Os01g29409	OG7_0003743
LOC_Os01g29430	OG7_0001172
LOC_Os01g29469	OG7_0000772
LOC_Os01g29600	OG7_0312725
LOC_Os01g29610	OG7_0002419
LOC_Os01g29740	OG7_0049562
LOC_Os01g29830	OG7_0092399
LOC_Os01g29840	OG7_0093308
LOC_Os01g29860	OG7_0041765
LOC_Os01g29870	OG7_0311896
LOC_Os01g30970	OG7_0092417
LOC_Os01g31110	OG7_0016213
LOC_Os01g31210	OG7_0317619
LOC_Os01g31220	OG7_0041701
LOC_Os01g31270	OG7_0001713
LOC_Os01g31360	OG7_0039100
LOC_Os01g31370	OG7_0004913
LOC_Os01g31470	OG7_0006995
LOC_Os01g31480	OG7_0319932
LOC_Os01g31494	OG7_0001842
LOC_Os01g31570	OG7_0312621
LOC_Os01g31580	OG7_0045943
LOC_Os01g31610	OG7_0006537
LOC_Os01g31629	OG7_0036803
LOC_Os01g31680	OG7_0010312
LOC_Os01g31690	OG7_0016512
LOC_Os01g31700	OG7_0093701
LOC_Os01g31760	OG7_0010858
LOC_Os01g31770	OG7_0008959
LOC_Os01g31800	OG7_0001197
LOC_Os01g31810	OG7_0000011
LOC_Os01g31830	OG7_0004019
LOC_Os01g31850	OG7_0093466
LOC_Os01g31870	OG7_0003741
LOC_Os01g31940	OG7_0033582
LOC_Os01g31980	OG7_0001708
LOC_Os01g32080	OG7_0002897
LOC_Os01g32090	OG7_0017628
LOC_Os01g32120	OG7_0000434
LOC_Os01g32130	OG7_0025391
LOC_Os01g32150	OG7_0003484
LOC_Os01g32170	OG7_0060570
LOC_Os01g32184	OG7_0011101
LOC_Os01g32280	OG7_0007038
LOC_Os01g32300	OG7_0008885
LOC_Os01g32330	OG7_0016848
LOC_Os01g32350	OG7_0003332
LOC_Os01g32364	OG7_0001793
LOC_Os01g32380	OG7_0046140
LOC_Os01g32439	OG7_0320747
LOC_Os01g32460	OG7_0046140
LOC_Os01g32560	OG7_0068765
LOC_Os01g32640	OG7_0092654
LOC_Os01g32650	OG7_0311532
LOC_Os01g32660	OG7_0000432
LOC_Os01g32670	OG7_0093493
LOC_Os01g32710	OG7_0011832
LOC_Os01g32720	OG7_0011832
LOC_Os01g32730	OG7_0017180
LOC_Os01g32750	OG7_0005977
LOC_Os01g32770	OG7_0015370
LOC_Os01g32780	OG7_0001689
LOC_Os01g32790	OG7_0022930
LOC_Os01g32800	OG7_0007087
LOC_Os01g32810	OG7_0012364
LOC_Os01g32830	OG7_0011328
LOC_Os01g32870	OG7_0000413
LOC_Os01g32880	OG7_0006259
LOC_Os01g32890	OG7_0315934
LOC_Os01g32920	OG7_0026854
LOC_Os01g32930	OG7_0007346
LOC_Os01g32940	OG7_0068131
LOC_Os01g32964	OG7_0010164
LOC_Os01g32980	OG7_0001013
LOC_Os01g33000	OG7_0009791
LOC_Os01g33020	OG7_0004616
LOC_Os01g33030	OG7_0007289
LOC_Os01g33040	OG7_0000136
LOC_Os01g33050	OG7_0003349
LOC_Os01g33060	OG7_0008135
LOC_Os01g33070	OG7_0041864
LOC_Os01g33080	OG7_0004484
LOC_Os01g33090	OG7_0026889
LOC_Os01g33110	OG7_0049938
LOC_Os01g33160	OG7_0015026
LOC_Os01g33180	OG7_0316143
LOC_Os01g33230	OG7_0011699
LOC_Os01g33300	OG7_0004578
LOC_Os01g33350	OG7_0009154
LOC_Os01g33360	OG7_0315758
LOC_Os01g33370	OG7_0009154
LOC_Os01g33390	OG7_0318364
LOC_Os01g33400	OG7_0320405
LOC_Os01g33420	OG7_0003799
LOC_Os01g33450	OG7_0318959
LOC_Os01g33480	OG7_0318424
LOC_Os01g33490	OG7_0068705
LOC_Os01g33500	OG7_0002731
LOC_Os01g33514	OG7_0318700
LOC_Os01g33520	OG7_0039378
LOC_Os01g33530	OG7_0046090
LOC_Os01g33615	OG7_0319815
LOC_Os01g33650	OG7_0039365
LOC_Os01g33670	OG7_0319116
LOC_Os01g33684	OG7_0014624
LOC_Os01g33710	OG7_0317911
LOC_Os01g33720	OG7_0003727
LOC_Os01g33762	OG7_0317954
LOC_Os01g33784	OG7_0002078
LOC_Os01g33800	OG7_0010112
LOC_Os01g33810	OG7_0008860
LOC_Os01g33830	OG7_0313031
LOC_Os01g33840	OG7_0010112
LOC_Os01g33869	OG7_0035057
LOC_Os01g33910	OG7_0035177
LOC_Os01g33920	OG7_0045907
LOC_Os01g33930	OG7_0035057
LOC_Os01g33940	OG7_0092273
LOC_Os01g33950	OG7_0068391
LOC_Os01g34000	OG7_0035177
LOC_Os01g34010	OG7_0035057
LOC_Os01g34050	OG7_0318531
LOC_Os01g34060	OG7_0002552
LOC_Os01g34080	OG7_0030822
LOC_Os01g34090	OG7_0067998
LOC_Os01g34100	OG7_0318001
LOC_Os01g34110	OG7_0067998
LOC_Os01g34190	OG7_0004194
LOC_Os01g34200	OG7_0007360
LOC_Os01g34220	OG7_0029627
LOC_Os01g34270	OG7_0029627
LOC_Os01g34320	OG7_0313243
LOC_Os01g34330	OG7_0022254
LOC_Os01g34350	OG7_0005215
LOC_Os01g34390	OG7_0006340
LOC_Os01g34420	OG7_0008038
LOC_Os01g34430	OG7_0008038
LOC_Os01g34440	OG7_0314784
LOC_Os01g34450	OG7_0311820
LOC_Os01g34470	OG7_0046046
LOC_Os01g34480	OG7_0002966
LOC_Os01g34520	OG7_0027715
LOC_Os01g34540	OG7_0312932
LOC_Os01g34560	OG7_0006760
LOC_Os01g34580	OG7_0316743
LOC_Os01g34590	OG7_0092564
LOC_Os01g34610	OG7_0033466
LOC_Os01g34614	OG7_0008098
LOC_Os01g34620	OG7_0003454
LOC_Os01g34660	OG7_0036790
LOC_Os01g34680	OG7_0007307
LOC_Os01g34690	OG7_0012237
LOC_Os01g34700	OG7_0003630
LOC_Os01g34770	OG7_0046046
LOC_Os01g34780	OG7_0005367
LOC_Os01g34790	OG7_0318678
LOC_Os01g34850	OG7_0008961
LOC_Os01g34860	OG7_0016058
LOC_Os01g34870	OG7_0006779
LOC_Os01g34880	OG7_0004854
LOC_Os01g34890	OG7_0004854
LOC_Os01g34900	OG7_0004854
LOC_Os01g34910	OG7_0054545
LOC_Os01g34920	OG7_0002850
LOC_Os01g34930	OG7_0004854
LOC_Os01g34940	OG7_0032139
LOC_Os01g34950	OG7_0024106
LOC_Os01g34970	OG7_0000734
LOC_Os01g34980	OG7_0039285
LOC_Os01g35000	OG7_0039285
LOC_Os01g35030	OG7_0000734
LOC_Os01g35040	OG7_0005142
LOC_Os01g35050	OG7_0002441
LOC_Os01g35100	OG7_0000431
LOC_Os01g35120	OG7_0000431
LOC_Os01g35160	OG7_0027732
LOC_Os01g35170	OG7_0005737
LOC_Os01g35184	OG7_0000009
LOC_Os01g35230	OG7_0068005
LOC_Os01g35330	OG7_0018743
LOC_Os01g35580	OG7_0054487
LOC_Os01g35789	OG7_0054944
LOC_Os01g35830	OG7_0054487
LOC_Os01g35840	OG7_0193937
LOC_Os01g35850	OG7_0001254
LOC_Os01g35880	OG7_0068608
LOC_Os01g35910	OG7_0316833
LOC_Os01g35980	OG7_0032112
LOC_Os01g35990	OG7_0036790
LOC_Os01g36070	OG7_0002963
LOC_Os01g36080	OG7_0000783
LOC_Os01g36090	OG7_0010427
LOC_Os01g36110	OG7_0035193
LOC_Os01g36130	OG7_0092580
LOC_Os01g36220	OG7_0014045
LOC_Os01g36229	OG7_0046234
LOC_Os01g36240	OG7_0004201
LOC_Os01g36270	OG7_0006755
LOC_Os01g36294	OG7_0022760
LOC_Os01g36330	OG7_0315576
LOC_Os01g36350	OG7_0026828
LOC_Os01g36390	OG7_0001163
LOC_Os01g36460	OG7_0001158
LOC_Os01g36500	OG7_0027732
LOC_Os01g36510	OG7_0318289
LOC_Os01g36540	OG7_0001172
LOC_Os01g36550	OG7_0055049
LOC_Os01g36560	OG7_0005239
LOC_Os01g36570	OG7_0002340
LOC_Os01g36580	OG7_0005239
LOC_Os01g36590	OG7_0005239
LOC_Os01g36600	OG7_0060852
LOC_Os01g36610	OG7_0092284
LOC_Os01g36620	OG7_0006805
LOC_Os01g36630	OG7_0003724
LOC_Os01g36640	OG7_0008860
LOC_Os01g36660	OG7_0010258
LOC_Os01g36670	OG7_0035166
LOC_Os01g36690	OG7_0023470
LOC_Os01g36700	OG7_0014342
LOC_Os01g36720	OG7_0009581
LOC_Os01g36740	OG7_0014140
LOC_Os01g36760	OG7_0039378
LOC_Os01g36790	OG7_0049953
LOC_Os01g36820	OG7_0018212
LOC_Os01g36830	OG7_0004578
LOC_Os01g36840	OG7_0004506
LOC_Os01g36870	OG7_0003687
LOC_Os01g36930	OG7_0006559
LOC_Os01g36940	OG7_0014371
LOC_Os01g36950	OG7_0012367
LOC_Os01g36970	OG7_0030633
LOC_Os01g37000	OG7_0010258
LOC_Os01g37020	OG7_0010258
LOC_Os01g37030	OG7_0009651
LOC_Os01g37050	OG7_0002344
LOC_Os01g37090	OG7_0028641
LOC_Os01g37100	OG7_0004019
LOC_Os01g37110	OG7_0014445
LOC_Os01g37120	OG7_0005373
LOC_Os01g37130	OG7_0000783
LOC_Os01g37210	OG7_0092077
LOC_Os01g37260	OG7_0016063
LOC_Os01g37320	OG7_0021099
LOC_Os01g37460	OG7_0002787
LOC_Os01g37470	OG7_0017904
LOC_Os01g37480	OG7_0026837
LOC_Os01g37490	OG7_0002698
LOC_Os01g37510	OG7_0006337
LOC_Os01g37520	OG7_0020793
LOC_Os01g37560	OG7_0000411
LOC_Os01g37590	OG7_0073175
LOC_Os01g37600	OG7_0028674
LOC_Os01g37630	OG7_0008136
LOC_Os01g37650	OG7_0008136
LOC_Os01g37670	OG7_0022746
LOC_Os01g37690	OG7_0004761
LOC_Os01g37700	OG7_0035122
LOC_Os01g37740	OG7_0049898
LOC_Os01g37750	OG7_0001892
LOC_Os01g37760	OG7_0003598
LOC_Os01g37770	OG7_0007452
LOC_Os01g37780	OG7_0315099
LOC_Os01g37790	OG7_0026153
LOC_Os01g37800	OG7_0000131
LOC_Os01g37810	OG7_0060836
LOC_Os01g37820	OG7_0017178
LOC_Os01g37825	OG7_0018982
LOC_Os01g37832	OG7_0006444
LOC_Os01g37837	OG7_0002999
LOC_Os01g37842	OG7_0010004
LOC_Os01g37850	OG7_0022968
LOC_Os01g37870	OG7_0041820
LOC_Os01g37910	OG7_0004072
LOC_Os01g37960	OG7_0005942
LOC_Os01g37980	OG7_0004136
LOC_Os01g37990	OG7_0004136
LOC_Os01g38030	OG7_0093917
LOC_Os01g38090	OG7_0032113
LOC_Os01g38100	OG7_0054652
LOC_Os01g38110	OG7_0000500
LOC_Os01g38120	OG7_0032113
LOC_Os01g38180	OG7_0029625
LOC_Os01g38190	OG7_0032113
LOC_Os01g38200	OG7_0054728
LOC_Os01g38229	OG7_0029625
LOC_Os01g38244	OG7_0067730
LOC_Os01g38359	OG7_0029625
LOC_Os01g38380	OG7_0029623
LOC_Os01g38390	OG7_0312471
LOC_Os01g38430	OG7_0054701
LOC_Os01g38480	OG7_0007468
LOC_Os01g38490	OG7_0060659
LOC_Os01g38500	OG7_0020115
LOC_Os01g38510	OG7_0008283
LOC_Os01g38520	OG7_0067791
LOC_Os01g38530	OG7_0025459
LOC_Os01g38560	OG7_0032055
LOC_Os01g38580	OG7_0003115
LOC_Os01g38590	OG7_0314748
LOC_Os01g38610	OG7_0045932
LOC_Os01g38620	OG7_0005955
LOC_Os01g38640	OG7_0312344
LOC_Os01g38650	OG7_0018743
LOC_Os01g38660	OG7_0022322
LOC_Os01g38670	OG7_0000446
LOC_Os01g38680	OG7_0000446
LOC_Os01g38690	OG7_0039296
LOC_Os01g38700	OG7_0039296
LOC_Os01g38710	OG7_0039296
LOC_Os01g38720	OG7_0039296
LOC_Os01g38750	OG7_0316039
LOC_Os01g38760	OG7_0039296
LOC_Os01g38780	OG7_0039296
LOC_Os01g38840	OG7_0312655
LOC_Os01g38850	OG7_0055078
LOC_Os01g38870	OG7_0036669
LOC_Os01g38880	OG7_0093755
LOC_Os01g38900	OG7_0028211
LOC_Os01g38910	OG7_0055078
LOC_Os01g38950	OG7_0001256
LOC_Os01g38960	OG7_0092086
LOC_Os01g38970	OG7_0002363
LOC_Os01g38980	OG7_0011175
LOC_Os01g38990	OG7_0001013
LOC_Os01g39000	OG7_0054767
LOC_Os01g39010	OG7_0007712
LOC_Os01g39020	OG7_0001580
LOC_Os01g39040	OG7_0313945
LOC_Os01g39060	OG7_0314680
LOC_Os01g39070	OG7_0041608
LOC_Os01g39080	OG7_0045982
LOC_Os01g39090	OG7_0046123
LOC_Os01g39100	OG7_0041972
LOC_Os01g39110	OG7_0004678
LOC_Os01g39120	OG7_0000442
LOC_Os01g39134	OG7_0004115
LOC_Os01g39150	OG7_0046123
LOC_Os01g39160	OG7_0046459
LOC_Os01g39180	OG7_0046123
LOC_Os01g39220	OG7_0041608
LOC_Os01g39250	OG7_0000949
LOC_Os01g39260	OG7_0000949
LOC_Os01g39270	OG7_0002732
LOC_Os01g39280	OG7_0008429
LOC_Os01g39290	OG7_0049773
LOC_Os01g39310	OG7_0007373
LOC_Os01g39330	OG7_0032917
LOC_Os01g39340	OG7_0320889
LOC_Os01g39350	OG7_0000396
LOC_Os01g39380	OG7_0005291
LOC_Os01g39385	OG7_0315565
[truncated: 31,310 more rows]

## Sheet: Gm_ALL
query	Group
A0A075W8S1	OG7_0002685
A0A0B5E2H5	OG7_0004618
A0A0B5E2M0	OG7_0001892
A0A0B5E8V1	OG7_0001892
A0A0B5EA67	OG7_0001892
A0A0B5EC24	OG7_0001892
A0A0B5EC52	OG7_0001892
A0A0K2CSW0	OG7_0049847
A0A0K2CT67	OG7_0018992
A0A0K2CT73	OG7_0010633
A0A0K2CT95	OG7_0002789
A0A0K2CTA8	OG7_0005458
A0A0K2CTB0	OG7_0000401
A0A0K2CTB2	OG7_0001158
A0A0K2CTB3	OG7_0076875
A0A0K2CTB7	OG7_0008132
A0A0K2CTE4	OG7_0010633
A0A0K2CTE5	OG7_0010633
A0A0K2CTG7	OG7_0036882
A0A0K2CTP6	OG7_0076657
A0A0K2CTV0	OG7_0060708
A0A0R0BYR6	OG7_0017218
A0A0R0C5S4	OG7_0004238
A0A0R0C7N6	OG7_0002287
A0A0R0CRP7	OG7_0069339
A0A0R0D311	OG7_0028524
A0A0R0D606	OG7_0001150
A0A0R0DW58	OG7_0001253
A0A0R0DY39	OG7_0001253
A0A0R0DZ99	OG7_0036816
A0A0R0E240	OG7_0008023
A0A0R0E2A0	OG7_0003252
A0A0R0E2D0	OG7_0005055
A0A0R0E2F2	OG7_0012937
A0A0R0E2F2	OG7_0012937
A0A0R0E2F2	OG7_0012937
A0A0R0E2H8	OG7_0001891
A0A0R0E2J2	OG7_0007511
A0A0R0E2L7	OG7_0012937
A0A0R0E2N3	OG7_0049938
A0A0R0E2N3	OG7_0049938
A0A0R0E2N3	OG7_0049938
A0A0R0E2N3	OG7_0049938
A0A0R0E2N3	OG7_0049938
A0A0R0E2P3	OG7_0033495
A0A0R0E2P8	OG7_0033329
A0A0R0E2R0	OG7_0001150
A0A0R0E2R8	OG7_0012937
A0A0R0E2U1	OG7_0014259
A0A0R0E2U1	OG7_0014259
A0A0R0E2V8	OG7_0036816
A0A0R0E2W3	OG7_0011453
A0A0R0E2W8	OG7_0026806
A0A0R0E2Z1	OG7_0011453
A0A0R0E2Z5	OG7_0036881
A0A0R0E307	OG7_0030660
A0A0R0E313	OG7_0014867
A0A0R0E332	OG7_0093350
A0A0R0E332	OG7_0093350
A0A0R0E333	OG7_0077153
A0A0R0E333	OG7_0077153
A0A0R0E333	OG7_0077153
A0A0R0E335	OG7_0017613
A0A0R0E335	OG7_0017613
A0A0R0E335	OG7_0017613
A0A0R0E335	OG7_0017613
A0A0R0E335	OG7_0017613
A0A0R0E366	OG7_0016533
A0A0R0E389	OG7_0000973
A0A0R0E389	OG7_0000973
A0A0R0E3A2	OG7_0077153
A0A0R0E3A2	OG7_0077153
A0A0R0E3A2	OG7_0077153
A0A0R0E3A2	OG7_0077153
A0A0R0E3A2	OG7_0077153
A0A0R0E3A2	OG7_0077153
A0A0R0E3A2	OG7_0077153
A0A0R0E3A2	OG7_0077153
A0A0R0E3D7	OG7_0077153
A0A0R0E3D7	OG7_0077153
A0A0R0E3D7	OG7_0077153
A0A0R0E3D7	OG7_0077153
A0A0R0E3D7	OG7_0077153
A0A0R0E3D7	OG7_0077153
A0A0R0E3D7	OG7_0077153
A0A0R0E3D7	OG7_0077153
A0A0R0E3D7	OG7_0077153
A0A0R0E3D7	OG7_0077153
A0A0R0E3E6	OG7_0007505
A0A0R0E3G0	OG7_0000378
A0A0R0E3J7	OG7_0006999
A0A0R0E3J7	OG7_0006999
A0A0R0E3J7	OG7_0006999
A0A0R0E3K4	OG7_0005213
A0A0R0E3L4	OG7_0001592
A0A0R0E3M0	OG7_0014259
A0A0R0E3N4	OG7_0001287
A0A0R0E3P3	OG7_0002706
A0A0R0E3P9	OG7_0026883
A0A0R0E3Q7	OG7_0001146
A0A0R0E3Q8	OG7_0016533
A0A0R0E3S1	OG7_0024208
A0A0R0E3S3	OG7_0154532
A0A0R0E3S4	OG7_0012937
A0A0R0E3S4	OG7_0012937
A0A0R0E3S4	OG7_0012937
A0A0R0E3S4	OG7_0012937
A0A0R0E3S8	OG7_0003071
A0A0R0E3T5	OG7_0002645
A0A0R0E3T9	OG7_0017613
A0A0R0E3T9	OG7_0017613
A0A0R0E3T9	OG7_0017613
A0A0R0E3U7	OG7_0008023
A0A0R0E3V6	OG7_0036816
A0A0R0E3W6	OG7_0012937
A0A0R0E3X1	OG7_0012937
A0A0R0E3X1	OG7_0012937
A0A0R0E3X1	OG7_0012937
A0A0R0E3X1	OG7_0012937
A0A0R0E3Z8	OG7_0005213
A0A0R0E3Z8	OG7_0005213
A0A0R0E413	OG7_0002588
A0A0R0E422	OG7_0000626
A0A0R0E431	OG7_0001762
A0A0R0E438	OG7_0002588
A0A0R0E463	OG7_0028524
A0A0R0E480	OG7_0000425
A0A0R0E484	OG7_0012937
A0A0R0E4B1	OG7_0076667
A0A0R0E4L0	OG7_0004747
A0A0R0E4M0	OG7_0041491
A0A0R0E4M8	OG7_0030683
A0A0R0E4P4	OG7_0002295
A0A0R0E4P5	OG7_0001339
A0A0R0E4Q8	OG7_0003036
A0A0R0E4S3	OG7_0002590
A0A0R0E4S3	OG7_0002590
A0A0R0E4Z5	OG7_0067870
A0A0R0E563	OG7_0009933
A0A0R0E568	OG7_0025417
A0A0R0E5C1	OG7_0001279
A0A0R0E5F5	OG7_0016844
A0A0R0E5G3	OG7_0000433
A0A0R0E5I3	OG7_0000011
A0A0R0E5I3	OG7_0000011
A0A0R0E5I3	OG7_0000011
A0A0R0E5I8	OG7_0049905
A0A0R0E5J0	OG7_0004533
A0A0R0E5K4	OG7_0030660
A0A0R0E5L7	OG7_0001172
A0A0R0E5L7	OG7_0001172
A0A0R0E5L7	OG7_0001172
A0A0R0E5L7	OG7_0001172
A0A0R0E5L7	OG7_0001172
A0A0R0E5N2	OG7_0008191
A0A0R0E5N3	OG7_0002422
A0A0R0E5R2	OG7_0004578
A0A0R0E5R9	OG7_0002146
A0A0R0E5W6	OG7_0060821
A0A0R0E5W9	OG7_0005365
A0A0R0E613	OG7_0076654
A0A0R0E615	OG7_0049712
A0A0R0E615	OG7_0049712
A0A0R0E616	OG7_0004019
A0A0R0E619	OG7_0076654
A0A0R0E695	OG7_0015374
A0A0R0E6F5	OG7_0020816
A0A0R0E6F5	OG7_0020816
A0A0R0E6F5	OG7_0020816
A0A0R0E6F7	OG7_0011955
A0A0R0E6H1	OG7_0036654
A0A0R0E6H2	OG7_0011222
A0A0R0E6I2	OG7_0002665
A0A0R0E6K0	OG7_0008670
A0A0R0E6K5	OG7_0005213
A0A0R0E6K5	OG7_0005213
A0A0R0E6K5	OG7_0005213
A0A0R0E6K9	OG7_0008303
A0A0R0E6M1	OG7_0024130
A0A0R0E6M2	OG7_0020071
A0A0R0E6M4	OG7_0002080
A0A0R0E6P1	OG7_0005213
A0A0R0E6P1	OG7_0005213
A0A0R0E6P7	OG7_0004318
A0A0R0E6Q6	OG7_0020151
A0A0R0E6Q8	OG7_0001172
A0A0R0E6Q8	OG7_0001172
A0A0R0E6R3	OG7_0003122
A0A0R0E6S3	OG7_0009884
A0A0R0E6S4	OG7_0008027
A0A0R0E6S7	OG7_0005213
A0A0R0E6T9	OG7_0008834
A0A0R0E6U0	OG7_0033396
A0A0R0E6U1	OG7_0001177
A0A0R0E6V0	OG7_0036907
A0A0R0E6X3	OG7_0036816
A0A0R0E6Y1	OG7_0002588
A0A0R0E6Z1	OG7_0049984
A0A0R0E710	OG7_0003407
A0A0R0E717	OG7_0015927
A0A0R0E723	OG7_0060834
A0A0R0E731	OG7_0049877
A0A0R0E734	OG7_0014624
A0A0R0E734	OG7_0014624
A0A0R0E734	OG7_0014624
A0A0R0E743	OG7_0021484
A0A0R0E753	OG7_0076654
A0A0R0E764	OG7_0001762
A0A0R0E7A3	OG7_0012091
A0A0R0E7A5	OG7_0002588
A0A0R0E7B9	OG7_0233113
A0A0R0E7C2	OG7_0003288
A0A0R0E7C3	OG7_0008814
A0A0R0E7H3	OG7_0005994
A0A0R0E7J2	OG7_0092875
A0A0R0E7L1	OG7_0000132
A0A0R0E7L3	OG7_0008814
A0A0R0E7N6	OG7_0015376
A0A0R0E7N9	OG7_0002588
A0A0R0E7P7	OG7_0001533
A0A0R0E7P8	OG7_0004914
A0A0R0E7Q2	OG7_0003332
A0A0R0E7S3	OG7_0154297
A0A0R0E7S8	OG7_0002588
A0A0R0E7V0	OG7_0001280
A0A0R0E7V1	OG7_0000132
A0A0R0E7V4	OG7_0004216
A0A0R0E7W2	OG7_0008685
A0A0R0E7X6	OG7_0014624
A0A0R0E7Y9	OG7_0000010
A0A0R0E7Z5	OG7_0005213
A0A0R0E807	OG7_0014259
A0A0R0E807	OG7_0014259
A0A0R0E835	OG7_0003485
A0A0R0E836	OG7_0002588
A0A0R0E840	OG7_0003688
A0A0R0E846	OG7_0049642
A0A0R0E851	OG7_0036816
A0A0R0E881	OG7_0001857
A0A0R0E882	OG7_0036816
A0A0R0E896	OG7_0001167
A0A0R0E897	OG7_0001605
A0A0R0E898	OG7_0013351
A0A0R0E8A2	OG7_0026962
A0A0R0E8C5	OG7_0035775
A0A0R0E8H5	OG7_0002231
A0A0R0E8I1	OG7_0060559
A0A0R0E8I8	OG7_0014003
A0A0R0E8J0	OG7_0013505
A0A0R0E8J6	OG7_0020151
A0A0R0E8J9	OG7_0068286
A0A0R0E8L7	OG7_0002588
A0A0R0E8L8	OG7_0002166
A0A0R0E8N5	OG7_0009707
A0A0R0E8P2	OG7_0006835
A0A0R0E8P6	OG7_0002588
A0A0R0E8R0	OG7_0010005
A0A0R0E8R7	OG7_0002963
A0A0R0E8T4	OG7_0049712
A0A0R0E8U1	OG7_0000396
A0A0R0E8X8	OG7_0006805
A0A0R0E8Y0	OG7_0073395
A0A0R0E8Z6	OG7_0002251
A0A0R0E901	OG7_0006545
A0A0R0E902	OG7_0002552
A0A0R0E907	OG7_0009036
A0A0R0E934	OG7_0000381
A0A0R0E944	OG7_0002588
A0A0R0E967	OG7_0000381
A0A0R0E971	OG7_0001150
A0A0R0E973	OG7_0067146
A0A0R0E977	OG7_0000950
A0A0R0E984	OG7_0004681
A0A0R0E9A5	OG7_0011053
A0A0R0E9B1	OG7_0002552
A0A0R0E9B2	OG7_0009959
A0A0R0E9D4	OG7_0004475
A0A0R0E9D6	OG7_0005350
A0A0R0E9D9	OG7_0000950
A0A0R0E9E0	OG7_0036663
A0A0R0E9F4	OG7_0049600
A0A0R0E9F6	OG7_0001729
A0A0R0E9G0	OG7_0001893
A0A0R0E9I8	OG7_0012937
A0A0R0E9J3	OG7_0000011
A0A0R0E9M0	OG7_0000402
A0A0R0E9W9	OG7_0019993
A0A0R0E9Y9	OG7_0001304
A0A0R0E9Z6	OG7_0014627
A0A0R0EA29	OG7_0001172
A0A0R0EA29	OG7_0001172
A0A0R0EA35	OG7_0004681
A0A0R0EA46	OG7_0004318
A0A0R0EA75	OG7_0004681
A0A0R0EA75	OG7_0004681
A0A0R0EA94	OG7_0014048
A0A0R0EAE4	OG7_0008959
A0A0R0EAF3	OG7_0000446
A0A0R0EAF6	OG7_0018852
A0A0R0EAG2	OG7_0011101
A0A0R0EAH8	OG7_0026939
A0A0R0EAH9	OG7_0006003
A0A0R0EAL6	OG7_0001102
A0A0R0EAL7	OG7_0015925
A0A0R0EAN5	OG7_0010171
A0A0R0EAS2	OG7_0008557
A0A0R0EAT4	OG7_0003332
A0A0R0EAV9	OG7_0026877
A0A0R0EAW5	OG7_0011441
A0A0R0EAX1	OG7_0001527
A0A0R0EAY1	OG7_0004482
A0A0R0EAY3	OG7_0001177
A0A0R0EAY8	OG7_0002161
A0A0R0EAZ4	OG7_0028554
A0A0R0EB01	OG7_0012937
A0A0R0EB01	OG7_0012937
A0A0R0EB01	OG7_0012937
A0A0R0EB01	OG7_0012937
A0A0R0EB01	OG7_0012937
A0A0R0EB01	OG7_0012937
A0A0R0EB14	OG7_0154386
A0A0R0EB14	OG7_0154386
A0A0R0EB14	OG7_0154386
A0A0R0EB14	OG7_0154386
A0A0R0EB14	OG7_0154386
A0A0R0EB14	OG7_0154386
A0A0R0EB22	OG7_0030669
A0A0R0EB29	OG7_0002540
A0A0R0EB40	OG7_0033496
A0A0R0EB47	OG7_0001013
A0A0R0EB51	OG7_0010937
A0A0R0EB56	OG7_0001300
A0A0R0EB75	OG7_0007933
A0A0R0EB96	OG7_0012937
A0A0R0EB96	OG7_0012937
A0A0R0EB96	OG7_0012937
A0A0R0EB96	OG7_0012937
A0A0R0EB96	OG7_0012937
A0A0R0EBB0	OG7_0002171
A0A0R0EBB3	OG7_0004823
A0A0R0EBB6	OG7_0041889
A0A0R0EBB8	OG7_0018482
A0A0R0EBC0	OG7_0002363
A0A0R0EBD2	OG7_0028554
A0A0R0EBE6	OG7_0001279
A0A0R0EBF0	OG7_0001177
A0A0R0EBJ2	OG7_0028554
A0A0R0EBJ7	OG7_0076646
A0A0R0EBJ8	OG7_0002453
A0A0R0EBS2	OG7_0005365
A0A0R0EBT5	OG7_0021882
A0A0R0EBT8	OG7_0000397
A0A0R0EBW3	OG7_0002965
A0A0R0EBW6	OG7_0010385
A0A0R0EBY7	OG7_0017606
A0A0R0EBY8	OG7_0020771
A0A0R0EBZ4	OG7_0036858
A0A0R0EC15	OG7_0024231
A0A0R0EC23	OG7_0008618
A0A0R0EC29	OG7_0060959
A0A0R0EC38	OG7_0004024
A0A0R0EC54	OG7_0003671
A0A0R0EC68	OG7_0008685
A0A0R0EC78	OG7_0000396
A0A0R0EC79	OG7_0020804
A0A0R0ECB4	OG7_0001158
A0A0R0ECB6	OG7_0028554
A0A0R0ECD0	OG7_0028554
A0A0R0ECE5	OG7_0030669
A0A0R0ECE8	OG7_0000508
A0A0R0ECG6	OG7_0012937
A0A0R0ECG7	OG7_0003326
A0A0R0ECK1	OG7_0028524
A0A0R0ECK4	OG7_0049542
A0A0R0ECK4	OG7_0049542
A0A0R0ECK5	OG7_0036703
A0A0R0ECP7	OG7_0015346
A0A0R0ECQ3	OG7_0012937
A0A0R0ECQ3	OG7_0012937
A0A0R0ECQ3	OG7_0012937
A0A0R0ECR9	OG7_0004049
A0A0R0ECS1	OG7_0006252
A0A0R0ECS7	OG7_0004482
A0A0R0ECU3	OG7_0001712
A0A0R0ECY4	OG7_0012937
A0A0R0ECY4	OG7_0012937
A0A0R0ECY4	OG7_0012937
A0A0R0ECY4	OG7_0012937
A0A0R0ED13	OG7_0019846
A0A0R0ED38	OG7_0001174
A0A0R0ED41	OG7_0017583
A0A0R0ED85	OG7_0007091
A0A0R0ED87	OG7_0001023
A0A0R0EDA6	OG7_0002552
A0A0R0EDB8	OG7_0000397
A0A0R0EDD1	OG7_0024208
A0A0R0EDE6	OG7_0002295
A0A0R0EDF6	OG7_0000102
A0A0R0EDG0	OG7_0005458
A0A0R0EDG9	OG7_0030723
A0A0R0EDH2	OG7_0001833
A0A0R0EDH9	OG7_0000500
A0A0R0EDI1	OG7_0000783
A0A0R0EDK2	OG7_0010670
A0A0R0EDM9	OG7_0002025
A0A0R0EDN1	OG7_0011288
A0A0R0EDN2	OG7_0003814
A0A0R0EDQ0	OG7_0076720
A0A0R0EDQ8	OG7_0009427
A0A0R0EDR0	OG7_0018044
A0A0R0EDR5	OG7_0024208
A0A0R0EDS9	OG7_0004981
A0A0R0EDV5	OG7_0011219
A0A0R0EDW2	OG7_0002588
A0A0R0EDX8	OG7_0028524
A0A0R0EDY2	OG7_0049558
A0A0R0EDY8	OG7_0030640
A0A0R0EDZ4	OG7_0018349
A0A0R0EE04	OG7_0001107
A0A0R0EE10	OG7_0001579
A0A0R0EE32	OG7_0012937
A0A0R0EE48	OG7_0030660
A0A0R0EE49	OG7_0000741
A0A0R0EE57	OG7_0010537
A0A0R0EE58	OG7_0003130
A0A0R0EE61	OG7_0008860
A0A0R0EE89	OG7_0026727
A0A0R0EE91	OG7_0016538
A0A0R0EE96	OG7_0018349
A0A0R0EEA9	OG7_0035060
A0A0R0EEB2	OG7_0036816
A0A0R0EEB9	OG7_0012519
A0A0R0EEB9	OG7_0012519
A0A0R0EEB9	OG7_0012519
A0A0R0EEB9	OG7_0012519
A0A0R0EEC4	OG7_0007447
A0A0R0EED6	OG7_0012937
A0A0R0EED6	OG7_0012937
A0A0R0EED6	OG7_0012937
A0A0R0EED6	OG7_0012937
A0A0R0EEE4	OG7_0006482
A0A0R0EEF0	OG7_0004482
A0A0R0EEF3	OG7_0026806
A0A0R0EEF4	OG7_0041673
A0A0R0EEF6	OG7_0023135
A0A0R0EEG0	OG7_0018497
A0A0R0EEG0	OG7_0018497
A0A0R0EEG7	OG7_0001712
A0A0R0EEG8	OG7_0026324
A0A0R0EEH0	OG7_0007933
A0A0R0EEH2	OG7_0024208
A0A0R0EEI0	OG7_0011131
A0A0R0EEI8	OG7_0154866
A0A0R0EEJ3	OG7_0012937
A0A0R0EEJ5	OG7_0009978
A0A0R0EEK6	OG7_0000132
A0A0R0EEK8	OG7_0014867
A0A0R0EEL1	OG7_0002689
A0A0R0EEL9	OG7_0003495
A0A0R0EEP0	OG7_0004749
A0A0R0EEP3	OG7_0049845
A0A0R0EEQ8	OG7_0036816
A0A0R0EET6	OG7_0004072
A0A0R0EEU4	OG7_0005239
A0A0R0EEU8	OG7_0013833
A0A0R0EEU9	OG7_0013477
A0A0R0EEV0	OG7_0002588
A0A0R0EEV6	OG7_0010937
A0A0R0EEW7	OG7_0001581
A0A0R0EEX1	OG7_0005719
A0A0R0EEX3	OG7_0001150
A0A0R0EEY4	OG7_0003071
A0A0R0EEY4	OG7_0003071
A0A0R0EF07	OG7_0010258
A0A0R0EF11	OG7_0011222
A0A0R0EF16	OG7_0002171
A0A0R0EF19	OG7_0011222
A0A0R0EF26	OG7_0041673
A0A0R0EF28	OG7_0036929
A0A0R0EF28	OG7_0036929
A0A0R0EF28	OG7_0036929
A0A0R0EF28	OG7_0036929
A0A0R0EF43	OG7_0002588
A0A0R0EF48	OG7_0002921
A0A0R0EF48	OG7_0002921
A0A0R0EF60	OG7_0003071
A0A0R0EF63	OG7_0011709
A0A0R0EF73	OG7_0005800
A0A0R0EF98	OG7_0005958
A0A0R0EFC2	OG7_0000402
A0A0R0EFE0	OG7_0005958
A0A0R0EFE2	OG7_0007505
A0A0R0EFF0	OG7_0036689
A0A0R0EFF2	OG7_0049510
A0A0R0EFG2	OG7_0003394
A0A0R0EFI1	OG7_0002555
A0A0R0EFJ9	OG7_0002295
A0A0R0EFK8	OG7_0009652
A0A0R0EFL7	OG7_0006760
A0A0R0EFN4	OG7_0000500
A0A0R0EFQ6	OG7_0004475
A0A0R0EFS3	OG7_0021430
A0A0R0EFT2	OG7_0009328
A0A0R0EFU3	OG7_0001240
A0A0R0EFV6	OG7_0060653
A0A0R0EFX0	OG7_0036839
A0A0R0EG06	OG7_0010633
A0A0R0EG17	OG7_0022205
A0A0R0EG52	OG7_0033493
A0A0R0EG62	OG7_0026929
A0A0R0EG63	OG7_0000102
A0A0R0EG68	OG7_0000132
A0A0R0EG78	OG7_0007603
A0A0R0EG80	OG7_0001172
A0A0R0EG80	OG7_0001172
A0A0R0EG80	OG7_0001172
A0A0R0EG80	OG7_0001172
A0A0R0EG92	OG7_0005317
A0A0R0EGA1	OG7_0077079
A0A0R0EGA4	OG7_0005524
A0A0R0EGA8	OG7_0026876
A0A0R0EGB3	OG7_0000397
A0A0R0EGB7	OG7_0020164
A0A0R0EGD1	OG7_0010538
A0A0R0EGD6	OG7_0002588
A0A0R0EGE3	OG7_0014053
A0A0R0EGG7	OG7_0012486
A0A0R0EGI2	OG7_0002142
A0A0R0EGI8	OG7_0000134
A0A0R0EGJ5	OG7_0049977
A0A0R0EGJ7	OG7_0060912
A0A0R0EGJ9	OG7_0000401
A0A0R0EGK4	OG7_0000397
A0A0R0EGK7	OG7_0006747
A0A0R0EGK9	OG7_0005273
A0A0R0EGM2	OG7_0000431
A0A0R0EGM3	OG7_0001762
A0A0R0EGN5	OG7_0011130
A0A0R0EGP0	OG7_0004251
A0A0R0EGP0	OG7_0004251
A0A0R0EGQ1	OG7_0055013
A0A0R0EGQ2	OG7_0016844
A0A0R0EGQ4	OG7_0004019
A0A0R0EGQ4	OG7_0004019
A0A0R0EGR0	OG7_0004854
A0A0R0EGR0	OG7_0004854
A0A0R0EGR7	OG7_0001339
A0A0R0EGS3	OG7_0000500
A0A0R0EGS9	OG7_0001918
A0A0R0EGT6	OG7_0004216
A0A0R0EGU1	OG7_0026958
A0A0R0EGV0	OG7_0060565
A0A0R0EGV3	OG7_0011053
A0A0R0EGW1	OG7_0000500
A0A0R0EGX4	OG7_0049902
A0A0R0EGX4	OG7_0049902
A0A0R0EGX4	OG7_0049902
A0A0R0EGX4	OG7_0049902
A0A0R0EGX4	OG7_0049902
A0A0R0EGX4	OG7_0049902
A0A0R0EGY5	OG7_0036844
A0A0R0EGY8	OG7_0060810
A0A0R0EGZ2	OG7_0002166
A0A0R0EGZ4	OG7_0011222
A0A0R0EGZ5	OG7_0033496
A0A0R0EH04	OG7_0000500
A0A0R0EH11	OG7_0002079
A0A0R0EH14	OG7_0011997
A0A0R0EH16	OG7_0060637
A0A0R0EH27	OG7_0036929
A0A0R0EH27	OG7_0036929
A0A0R0EH31	OG7_0008684
A0A0R0EH32	OG7_0060565
A0A0R0EH44	OG7_0001177
A0A0R0EH51	OG7_0030737
A0A0R0EH62	OG7_0007146
A0A0R0EH68	OG7_0000431
A0A0R0EH71	OG7_0001279
A0A0R0EH76	OG7_0002549
A0A0R0EH83	OG7_0001177
A0A0R0EH92	OG7_0041864
A0A0R0EHA7	OG7_0016204
A0A0R0EHB5	OG7_0005362
A0A0R0EHC1	OG7_0013033
A0A0R0EHC1	OG7_0013033
A0A0R0EHE8	OG7_0153634
A0A0R0EHG3	OG7_0005014
A0A0R0EHG4	OG7_0002555
A0A0R0EHG9	OG7_0022281
A0A0R0EHH1	OG7_0002543
A0A0R0EHI7	OG7_0010531
A0A0R0EHJ7	OG7_0001014
A0A0R0EHK2	OG7_0002295
A0A0R0EHK8	OG7_0041777
A0A0R0EHL0	OG7_0026829
A0A0R0EHL2	OG7_0007258
A0A0R0EHM4	OG7_0035136
A0A0R0EHN9	OG7_0003628
A0A0R0EHQ5	OG7_0004231
A0A0R0EHR2	OG7_0011629
A0A0R0EHR6	OG7_0005833
A0A0R0EHS1	OG7_0001279
A0A0R0EHS3	OG7_0004475
A0A0R0EHS8	OG7_0008910
A0A0R0EHS9	OG7_0008910
A0A0R0EHT3	OG7_0001858
A0A0R0EHT4	OG7_0028654
A0A0R0EHT7	OG7_0006236
A0A0R0EHU0	OG7_0030681
A0A0R0EHU8	OG7_0002231
A0A0R0EHV3	OG7_0054493
A0A0R0EHV5	OG7_0005515
A0A0R0EHV8	OG7_0005707
A0A0R0EHV9	OG7_0003607
A0A0R0EHX1	OG7_0018000
A0A0R0EHX7	OG7_0007513
A0A0R0EHY0	OG7_0001762
A0A0R0EHY4	OG7_0002588
A0A0R0EHZ1	OG7_0002588
A0A0R0EI01	OG7_0005362
A0A0R0EI08	OG7_0012315
A0A0R0EI16	OG7_0041721
A0A0R0EI21	OG7_0004321
A0A0R0EI23	OG7_0011613
A0A0R0EI26	OG7_0012740
A0A0R0EI27	OG7_0041511
A0A0R0EI27	OG7_0041511
A0A0R0EI28	OG7_0036816
A0A0R0EI32	OG7_0002588
A0A0R0EI42	OG7_0000840
A0A0R0EI44	OG7_0005415
A0A0R0EI48	OG7_0006704
A0A0R0EI54	OG7_0005350
A0A0R0EI55	OG7_0011053
A0A0R0EI62	OG7_0000500
A0A0R0EI63	OG7_0036816
A0A0R0EI72	OG7_0005213
A0A0R0EI74	OG7_0030756
A0A0R0EI77	OG7_0154532
A0A0R0EI88	OG7_0018039
A0A0R0EI99	OG7_0003137
A0A0R0EIA5	OG7_0017603
A0A0R0EIB7	OG7_0005213
A0A0R0EIE0	OG7_0005458
A0A0R0EIE5	OG7_0036816
A0A0R0EIE9	OG7_0007965
A0A0R0EIF0	OG7_0018439
A0A0R0EIF3	OG7_0004780
A0A0R0EIF6	OG7_0001712
A0A0R0EIF9	OG7_0001533
A0A0R0EIG0	OG7_0001732
A0A0R0EIG5	OG7_0008860
A0A0R0EIG9	OG7_0004318
A0A0R0EIH0	OG7_0011222
A0A0R0EIH4	OG7_0002588
A0A0R0EIH9	OG7_0000950
A0A0R0EII6	OG7_0006207
A0A0R0EII9	OG7_0049712
A0A0R0EIJ1	OG7_0001712
A0A0R0EIJ3	OG7_0020804
A0A0R0EIJ7	OG7_0005910
A0A0R0EIK4	OG7_0014624
A0A0R0EIK7	OG7_0012910
A0A0R0EIL6	OG7_0000134
A0A0R0EIL9	OG7_0060894
A0A0R0EIM6	OG7_0077267
A0A0R0EIM7	OG7_0000431
A0A0R0EIM9	OG7_0029756
A0A0R0EIN7	OG7_0001762
A0A0R0EIR6	OG7_0008618
A0A0R0EIS1	OG7_0020076
A0A0R0EIU3	OG7_0003607
A0A0R0EIV1	OG7_0000769
A0A0R0EIV3	OG7_0000434
A0A0R0EIW4	OG7_0000134
A0A0R0EIX3	OG7_0002588
A0A0R0EIX6	OG7_0011132
A0A0R0EIY9	OG7_0003360
A0A0R0EIZ0	OG7_0000099
A0A0R0EIZ5	OG7_0002295
A0A0R0EIZ7	OG7_0005213
A0A0R0EIZ8	OG7_0092764
A0A0R0EJ04	OG7_0036674
A0A0R0EJ05	OG7_0006512
A0A0R0EJ11	OG7_0002372
A0A0R0EJ12	OG7_0001661
A0A0R0EJ16	OG7_0004071
A0A0R0EJ23	OG7_0041872
A0A0R0EJ26	OG7_0014048
A0A0R0EJ46	OG7_0014365
A0A0R0EJ50	OG7_0015918
A0A0R0EJ51	OG7_0020796
A0A0R0EJ52	OG7_0002588
A0A0R0EJ52	OG7_0002588
A0A0R0EJ60	OG7_0014342
A0A0R0EJ62	OG7_0036816
A0A0R0EJ63	OG7_0005213
A0A0R0EJ67	OG7_0002078
A0A0R0EJ70	OG7_0006999
A0A0R0EJ70	OG7_0006999
A0A0R0EJ70	OG7_0006999
A0A0R0EJ71	OG7_0001661
A0A0R0EJ72	OG7_0002588
A0A0R0EJ77	OG7_0001575
A0A0R0EJ90	OG7_0002588
A0A0R0EJ90	OG7_0002588
A0A0R0EJ93	OG7_0001712
A0A0R0EJA0	OG7_0001177
A0A0R0EJA3	OG7_0003538
A0A0R0EJA6	OG7_0002552
A0A0R0EJA7	OG7_0001826
A0A0R0EJB4	OG7_0028534
A0A0R0EJD4	OG7_0008109
A0A0R0EJD4	OG7_0008109
A0A0R0EJD6	OG7_0007811
A0A0R0EJE2	OG7_0003688
A0A0R0EJF1	OG7_0016836
A0A0R0EJF5	OG7_0001167
A0A0R0EJG0	OG7_0005046
A0A0R0EJG4	OG7_0025374
A0A0R0EJG8	OG7_0003605
A0A0R0EJG9	OG7_0046035
A0A0R0EJH0	OG7_0015925
A0A0R0EJH0	OG7_0015925
A0A0R0EJH2	OG7_0021489
A0A0R0EJH6	OG7_0005046
A0A0R0EJI5	OG7_0020151
A0A0R0EJJ7	OG7_0011220
A0A0R0EJK4	OG7_0076854
A0A0R0EJK6	OG7_0011053
A0A0R0EJL2	OG7_0001712
A0A0R0EJM4	OG7_0005213
A0A0R0EJN2	OG7_0076963
A0A0R0EJN3	OG7_0000779
A0A0R0EJN7	OG7_0001172
A0A0R0EJP4	OG7_0005403
A0A0R0EJP5	OG7_0005213
A0A0R0EJQ2	OG7_0003565
A0A0R0EJQ9	OG7_0010684
A0A0R0EJR7	OG7_0024176
A0A0R0EJS1	OG7_0002588
A0A0R0EJS2	OG7_0006199
A0A0R0EJS3	OG7_0010231
A0A0R0EJT1	OG7_0022288
A0A0R0EJT3	OG7_0002588
A0A0R0EJT5	OG7_0016180
A0A0R0EJT8	OG7_0021883
A0A0R0EJT9	OG7_0004823
A0A0R0EJV2	OG7_0004216
A0A0R0EJV8	OG7_0001731
A0A0R0EJW0	OG7_0055065
A0A0R0EJW2	OG7_0020151
A0A0R0EJW6	OG7_0007634
A0A0R0EJY0	OG7_0025443
A0A0R0EJZ5	OG7_0000763
A0A0R0EJZ5	OG7_0000763
A0A0R0EJZ8	OG7_0033433
A0A0R0EK04	OG7_0003649
A0A0R0EK26	OG7_0010902
A0A0R0EK33	OG7_0001167
A0A0R0EK56	OG7_0011517
A0A0R0EK57	OG7_0001162
A0A0R0EK57	OG7_0001162
A0A0R0EK65	OG7_0007862
A0A0R0EK69	OG7_0005213
A0A0R0EK69	OG7_0005213
A0A0R0EK73	OG7_0049972
A0A0R0EK74	OG7_0054723
A0A0R0EK78	OG7_0030724
A0A0R0EK95	OG7_0060894
A0A0R0EKA2	OG7_0076981
A0A0R0EKA4	OG7_0005213
A0A0R0EKA6	OG7_0041688
A0A0R0EKA9	OG7_0004303
A0A0R0EKB4	OG7_0005995
A0A0R0EKB5	OG7_0060536
A0A0R0EKB7	OG7_0004216
A0A0R0EKB9	OG7_0010410
A0A0R0EKC2	OG7_0000425
A0A0R0EKD2	OG7_0041676
A0A0R0EKE2	OG7_0004216
A0A0R0EKE3	OG7_0092764
A0A0R0EKE6	OG7_0036842
A0A0R0EKF1	OG7_0011804
A0A0R0EKG2	OG7_0003518
A0A0R0EKG2	OG7_0003518
A0A0R0EKG7	OG7_0003119
A0A0R0EKH4	OG7_0005213
A0A0R0EKI3	OG7_0028674
A0A0R0EKI3	OG7_0028674
A0A0R0EKI7	OG7_0017172
A0A0R0EKK3	OG7_0003345
A0A0R0EKK9	OG7_0003394
A0A0R0EKL3	OG7_0033410
A0A0R0EKL5	OG7_0030709
A0A0R0EKM0	OG7_0317435
A0A0R0EKM5	OG7_0002588
A0A0R0EKM7	OG7_0001150
A0A0R0EKN9	OG7_0001358
A0A0R0EKQ0	OG7_0011127
A0A0R0EKR5	OG7_0028659
A0A0R0EKR7	OG7_0001172
A0A0R0EKS1	OG7_0005915
A0A0R0EKS6	OG7_0004197
A0A0R0EKT5	OG7_0012936
A0A0R0EKU2	OG7_0000134
A0A0R0EKU3	OG7_0000132
A0A0R0EKV9	OG7_0004811
A0A0R0EKY0	OG7_0005569
A0A0R0EKZ1	OG7_0002588
A0A0R0EKZ7	OG7_0011220
A0A0R0EL15	OG7_0009720
A0A0R0EL18	OG7_0041811
A0A0R0EL25	OG7_0018979
A0A0R0EL25	OG7_0018979
A0A0R0EL25	OG7_0018979
A0A0R0EL27	OG7_0007244
A0A0R0EL31	OG7_0008994
A0A0R0EL35	OG7_0007006
A0A0R0EL44	OG7_0000542
A0A0R0EL47	OG7_0002588
A0A0R0EL64	OG7_0014777
A0A0R0EL68	OG7_0007327
A0A0R0EL70	OG7_0000756
A0A0R0EL79	OG7_0004756
A0A0R0EL90	OG7_0008345
A0A0R0EL96	OG7_0011401
A0A0R0EL97	OG7_0011127
A0A0R0EL99	OG7_0001891
A0A0R0ELD1	OG7_0000775
A0A0R0ELD9	OG7_0154532
A0A0R0ELE0	OG7_0003806
A0A0R0ELE3	OG7_0001762
A0A0R0ELE4	OG7_0004078
A0A0R0ELF0	OG7_0003790
A0A0R0ELF6	OG7_0002143
A0A0R0ELG8	OG7_0076770
A0A0R0ELH1	OG7_0006337
A0A0R0ELH8	OG7_0005239
A0A0R0ELK1	OG7_0007106
A0A0R0ELM0	OG7_0003697
A0A0R0ELN4	OG7_0041821
A0A0R0ELP2	OG7_0025423
A0A0R0ELP3	OG7_0001014
A0A0R0ELP6	OG7_0003686
A0A0R0ELP8	OG7_0001610
A0A0R0ELQ9	OG7_0004811
A0A0R0ELR0	OG7_0014624
A0A0R0ELR4	OG7_0015918
A0A0R0ELR6	OG7_0001701
A0A0R0ELR9	OG7_0009720
A0A0R0ELR9	OG7_0009720
A0A0R0ELT0	OG7_0001784
A0A0R0ELT1	OG7_0014048
A0A0R0ELT5	OG7_0045928
A0A0R0ELV1	OG7_0014624
A0A0R0ELW6	OG7_0028595
A0A0R0ELX3	OG7_0003611
A0A0R0ELZ1	OG7_0003407
A0A0R0ELZ5	OG7_0060894
A0A0R0ELZ6	OG7_0001581
A0A0R0ELZ8	OG7_0015346
A0A0R0EM00	OG7_0004578
A0A0R0EM04	OG7_0049572
A0A0R0EM05	OG7_0001168
A0A0R0EM06	OG7_0003547
A0A0R0EM30	OG7_0002437
A0A0R0EM35	OG7_0001367
A0A0R0EM36	OG7_0000775
A0A0R0EM41	OG7_0155089
A0A0R0EM45	OG7_0000003
A0A0R0EM47	OG7_0028607
A0A0R0EM53	OG7_0004756
A0A0R0EM71	OG7_0003301
A0A0R0EM90	OG7_0002984
A0A0R0EMA8	OG7_0006835
A0A0R0EMC0	OG7_0006974
A0A0R0EMD7	OG7_0001918
A0A0R0EMD9	OG7_0013833
A0A0R0EME4	OG7_0003657
A0A0R0EME6	OG7_0004880
A0A0R0EMF3	OG7_0030669
A0A0R0EMF3	OG7_0030669
A0A0R0EMF9	OG7_0060628
A0A0R0EMG3	OG7_0001020
A0A0R0EMG3	OG7_0001020
A0A0R0EMG3	OG7_0001020
A0A0R0EMG6	OG7_0028554
A0A0R0EMJ3	OG7_0005237
A0A0R0EML4	OG7_0010857
A0A0R0EML8	OG7_0008131
A0A0R0EMN2	OG7_0030605
A0A0R0EMN7	OG7_0000446
A0A0R0EMP2	OG7_0001712
A0A0R0EMR0	OG7_0002476
A0A0R0EMS0	OG7_0095937
A0A0R0EMU9	OG7_0006558
A0A0R0EMX6	OG7_0001930
A0A0R0EMY1	OG7_0003209
A0A0R0EMZ6	OG7_0018482
A0A0R0EMZ6	OG7_0018482
A0A0R0EN07	OG7_0005986
A0A0R0EN07	OG7_0005986
A0A0R0EN12	OG7_0017220
A0A0R0EN16	OG7_0001172
A0A0R0EN22	OG7_0000397
A0A0R0EN78	OG7_0000557
A0A0R0EN86	OG7_0004025
A0A0R0EN87	OG7_0060880
A0A0R0EN87	OG7_0060880
A0A0R0ENA0	OG7_0006954
A0A0R0ENA1	OG7_0005936
A0A0R0ENB2	OG7_0012362
A0A0R0ENB3	OG7_0005393
A0A0R0ENC6	OG7_0004696
A0A0R0ENE0	OG7_0060862
A0A0R0ENE8	OG7_0030669
A0A0R0ENF6	OG7_0007222
A0A0R0ENH2	OG7_0022332
A0A0R0ENH4	OG7_0022321
A0A0R0ENI2	OG7_0033346
A0A0R0ENJ3	OG7_0002458
A0A0R0ENK3	OG7_0025441
A0A0R0ENK9	OG7_0002659
A0A0R0ENL8	OG7_0028577
A0A0R0ENQ2	OG7_0054763
A0A0R0ENQ9	OG7_0000789
A0A0R0ENT6	OG7_0036721
A0A0R0ENU1	OG7_0007816
A0A0R0ENU4	OG7_0019405
A0A0R0ENU8	OG7_0007146
A0A0R0ENV1	OG7_0001892
A0A0R0ENV4	OG7_0001892
A0A0R0ENW6	OG7_0030780
A0A0R0ENX4	OG7_0000542
A0A0R0ENX7	OG7_0076699
A0A0R0ENX8	OG7_0020144
A0A0R0ENZ7	OG7_0010171
A0A0R0EP03	OG7_0000118
A0A0R0EP12	OG7_0002952
A0A0R0EP22	OG7_0049558
A0A0R0EP27	OG7_0009311
A0A0R0EP30	OG7_0017602
A0A0R0EP65	OG7_0023146
A0A0R0EP66	OG7_0153758
A0A0R0EP83	OG7_0007386
A0A0R0EPA1	OG7_0001174
A0A0R0EPA9	OG7_0030724
A0A0R0EPD6	OG7_0008769
A0A0R0EPG0	OG7_0041913
A0A0R0EPH1	OG7_0041790
A0A0R0EPH6	OG7_0003951
A0A0R0EPJ0	OG7_0060728
A0A0R0EPJ2	OG7_0005684
A0A0R0EPP8	OG7_0004853
A0A0R0EPR8	OG7_0004823
A0A0R0EPR9	OG7_0036663
A0A0R0EPR9	OG7_0036663
A0A0R0EPU2	OG7_0041845
A0A0R0EPU4	OG7_0030800
A0A0R0EPV0	OG7_0028576
A0A0R0EPV2	OG7_0010353
A0A0R0EPV3	OG7_0001172
A0A0R0EPV5	OG7_0008557
A0A0R0EPV6	OG7_0005362
A0A0R0EPX0	OG7_0001598
A0A0R0EPX7	OG7_0026806
A0A0R0EPX8	OG7_0076603
A0A0R0EPY9	OG7_0001900
A0A0R0EPZ0	OG7_0012364
A0A0R0EQ02	OG7_0006458
A0A0R0EQ18	OG7_0030610
A0A0R0EQ27	OG7_0004438
A0A0R0EQ32	OG7_0077196
A0A0R0EQ44	OG7_0001911
A0A0R0EQ45	OG7_0069444
A0A0R0EQ45	OG7_0069444
A0A0R0EQ45	OG7_0069444
A0A0R0EQ45	OG7_0069444
A0A0R0EQ45	OG7_0069444
A0A0R0EQ45	OG7_0069444
A0A0R0EQ48	OG7_0001214
A0A0R0EQ52	OG7_0019538
A0A0R0EQ57	OG7_0155201
A0A0R0EQ70	OG7_0002914
A0A0R0EQ77	OG7_0007965
A0A0R0EQ84	OG7_0049517
A0A0R0EQ91	OG7_0006617
A0A0R0EQB1	OG7_0016221
A0A0R0EQB4	OG7_0000741
A0A0R0EQB9	OG7_0009154
A0A0R0EQD0	OG7_0022277
A0A0R0EQD3	OG7_0018040
A0A0R0EQE5	OG7_0006207
A0A0R0EQF9	OG7_0049558
A0A0R0EQG0	OG7_0016751
A0A0R0EQG6	OG7_0002165
A0A0R0EQI8	OG7_0003657
A0A0R0EQL9	OG7_0077298
A0A0R0EQM1	OG7_0004600
A0A0R0EQP0	OG7_0015650
A0A0R0EQP6	OG7_0004201
A0A0R0EQQ2	OG7_0049525
A0A0R0EQR9	OG7_0004201
A0A0R0EQU0	OG7_0000431
A0A0R0EQU1	OG7_0001732
A0A0R0EQV7	OG7_0002700
A0A0R0EQV9	OG7_0000397
A0A0R0EQY1	OG7_0000102
A0A0R0EQZ7	OG7_0009427
A0A0R0ER00	OG7_0017210
A0A0R0ER06	OG7_0008618
A0A0R0ER06	OG7_0008618
A0A0R0ER14	OG7_0015644
A0A0R0ER15	OG7_0001337
A0A0R0ER23	OG7_0049744
A0A0R0ER32	OG7_0026860
A0A0R0ER35	OG7_0049712
A0A0R0ER42	OG7_0014777
A0A0R0ER52	OG7_0013023
A0A0R0ER65	OG7_0014259
A0A0R0ER79	OG7_0009195
A0A0R0ER94	OG7_0067978
A0A0R0ER99	OG7_0041673
A0A0R0ERA8	OG7_0049684
A0A0R0ERF2	OG7_0001240
A0A0R0ERF4	OG7_0154532
A0A0R0ERF9	OG7_0003251
A0A0R0ERG6	OG7_0000102
A0A0R0ERG8	OG7_0049686
A0A0R0ERI3	OG7_0049763
A0A0R0ERJ1	OG7_0000011
A0A0R0ERJ9	OG7_0017207
A0A0R0ERL2	OG7_0002156
A0A0R0ERN0	OG7_0004201
A0A0R0ERN7	OG7_0017167
A0A0R0ERP3	OG7_0006265
A0A0R0ERP5	OG7_0002970
A0A0R0ERP7	OG7_0006805
A0A0R0ERQ1	OG7_0000113
A0A0R0ERQ3	OG7_0007498
A0A0R0ERR0	OG7_0000949
A0A0R0ERS6	OG7_0003201
A0A0R0ERU2	OG7_0020151
A0A0R0ERU4	OG7_0036816
A0A0R0ERV5	OG7_0022329
A0A0R0ERW6	OG7_0003201
A0A0R0ERX9	OG7_0004201
A0A0R0ES31	OG7_0024118
A0A0R0ES33	OG7_0002840
A0A0R0ES35	OG7_0092917
A0A0R0ES37	OG7_0013523
A0A0R0ES41	OG7_0016443
A0A0R0ES49	OG7_0006213
A0A0R0ES83	OG7_0000949
A0A0R0ES85	OG7_0001712
A0A0R0ES86	OG7_0007146
A0A0R0ES86	OG7_0007146
A0A0R0ES97	OG7_0005213
A0A0R0ESA1	OG7_0003493
A0A0R0ESA5	OG7_0009989
A0A0R0ESB5	OG7_0002851
A0A0R0ESC4	OG7_0000397
A0A0R0ESD1	OG7_0001158
A0A0R0ESD6	OG7_0077011
A0A0R0ESF4	OG7_0036753
A0A0R0ESF6	OG7_0041777
A0A0R0ESH7	OG7_0006266
A0A0R0ESI3	OG7_0007602
A0A0R0ESK5	OG7_0077209
A0A0R0ESN7	OG7_0055035
A0A0R0ESN9	OG7_0017216
A0A0R0ESQ8	OG7_0018840
A0A0R0ESR6	OG7_0022083
A0A0R0ESS5	OG7_0000446
A0A0R0EST5	OG7_0010354
A0A0R0ESV0	OG7_0009418
A0A0R0ESV0	OG7_0009418
A0A0R0ESV4	OG7_0036816
A0A0R0ESV8	OG7_0000707
A0A0R0ESW5	OG7_0001280
A0A0R0ESX6	OG7_0055075
A0A0R0ESX9	OG7_0004510
A0A0R0ESZ7	OG7_0036691
A0A0R0ESZ8	OG7_0001444
A0A0R0ESZ9	OG7_0001146
A0A0R0ET13	OG7_0014447
A0A0R0ET15	OG7_0006778
A0A0R0ET30	OG7_0033400
A0A0R0ET54	OG7_0004414
A0A0R0ET67	OG7_0001292
A0A0R0ET80	OG7_0025292
A0A0R0ET93	OG7_0001732
A0A0R0ETA3	OG7_0001203
A0A0R0ETB5	OG7_0000446
A0A0R0ETB8	OG7_0001891
A0A0R0ETC4	OG7_0003734
A0A0R0ETD9	OG7_0001177
A0A0R0ETE6	OG7_0005361
A0A0R0ETF3	OG7_0002984
A0A0R0ETF9	OG7_0008690
A0A0R0ETG1	OG7_0000556
A0A0R0ETG3	OG7_0030654
A0A0R0ETG6	OG7_0001762
A0A0R0ETH2	OG7_0001187
A0A0R0ETI0	OG7_0001187
A0A0R0ETI2	OG7_0002143
A0A0R0ETJ6	OG7_0016509
A0A0R0ETK5	OG7_0001914
A0A0R0ETL5	OG7_0013522
A0A0R0ETL8	OG7_0000120
A0A0R0ETP1	OG7_0007146
A0A0R0ETP4	OG7_0054493
A0A0R0ETP7	OG7_0024176
A0A0R0ETQ1	OG7_0000973
A0A0R0ETQ4	OG7_0004482
A0A0R0ETR9	OG7_0001348
A0A0R0ETS3	OG7_0022215
A0A0R0ETS4	OG7_0018991
A0A0R0ETT1	OG7_0001177
A0A0R0ETU0	OG7_0000698
A0A0R0ETU0	OG7_0000698
A0A0R0ETU3	OG7_0060930
A0A0R0ETU4	OG7_0028691
A0A0R0ETU8	OG7_0049528
A0A0R0ETV1	OG7_0002555
A0A0R0ETV2	OG7_0018994
A0A0R0ETW9	OG7_0015048
A0A0R0ETX2	OG7_0005456
A0A0R0ETZ3	OG7_0015918
A0A0R0ETZ5	OG7_0003549
A0A0R0EU02	OG7_0002352
A0A0R0EU02	OG7_0002352
A0A0R0EU02	OG7_0002352
A0A0R0EU03	OG7_0006664
A0A0R0EU05	OG7_0002920
A0A0R0EU07	OG7_0036753
A0A0R0EU10	OG7_0003607
A0A0R0EU19	OG7_0077081
A0A0R0EU20	OG7_0000507
A0A0R0EU26	OG7_0015099
A0A0R0EU38	OG7_0000132
A0A0R0EU45	OG7_0021423
A0A0R0EU57	OG7_0006561
A0A0R0EU63	OG7_0009926
A0A0R0EU68	OG7_0000100
A0A0R0EU70	OG7_0001138
A0A0R0EU75	OG7_0006805
A0A0R0EU77	OG7_0010684
A0A0R0EUA1	OG7_0049824
A0A0R0EUA2	OG7_0014449
A0A0R0EUA9	OG7_0001891
A0A0R0EUB5	OG7_0010754
A0A0R0EUC4	OG7_0025374
A0A0R0EUD3	OG7_0013196
A0A0R0EUE2	OG7_0019537
A0A0R0EUE4	OG7_0001712
A0A0R0EUE8	OG7_0060442
A0A0R0EUF7	OG7_0002488
A0A0R0EUF9	OG7_0049558
A0A0R0EUG7	OG7_0019556
A0A0R0EUH6	OG7_0006191
A0A0R0EUJ0	OG7_0007899
A0A0R0EUJ3	OG7_0060559
A0A0R0EUJ6	OG7_0003607
A0A0R0EUK2	OG7_0001140
A0A0R0EUK3	OG7_0011219
A0A0R0EUK4	OG7_0008618
A0A0R0EUK5	OG7_0049796
A0A0R0EUK5	OG7_0049796
A0A0R0EUL8	OG7_0002382
A0A0R0EUM2	OG7_0006953
A0A0R0EUM4	OG7_0003605
A0A0R0EUN1	OG7_0005969
A0A0R0EUN8	OG7_0007272
A0A0R0EUP5	OG7_0004134
A0A0R0EUP7	OG7_0011120
A0A0R0EUS4	OG7_0001712
A0A0R0EUU1	OG7_0002685
A0A0R0EUU7	OG7_0016810
A0A0R0EUV5	OG7_0002588
A0A0R0EUW0	OG7_0002588
A0A0R0EUW5	OG7_0018039
A0A0R0EUW9	OG7_0036816
A0A0R0EUX1	OG7_0041650
A0A0R0EUY3	OG7_0000840
A0A0R0EUY8	OG7_0001216
A0A0R0EUZ0	OG7_0026870
A0A0R0EUZ0	OG7_0026870
A0A0R0EUZ8	OG7_0003495
A0A0R0EV02	OG7_0060918
A0A0R0EV19	OG7_0002963
A0A0R0EV26	OG7_0154715
A0A0R0EV33	OG7_0005522
A0A0R0EV42	OG7_0004674
A0A0R0EV52	OG7_0005341
A0A0R0EV55	OG7_0011220
A0A0R0EV59	OG7_0002588
A0A0R0EV61	OG7_0018944
A0A0R0EV62	OG7_0003250
A0A0R0EV63	OG7_0001444
A0A0R0EV79	OG7_0049911
A0A0R0EV89	OG7_0016683
A0A0R0EV93	OG7_0036816
A0A0R0EV96	OG7_0001712
A0A0R0EVC5	OG7_0000431
A0A0R0EVE0	OG7_0002588
A0A0R0EVE7	OG7_0025383
A0A0R0EVF1	OG7_0002727
A0A0R0EVF6	OG7_0033372
A0A0R0EVG5	OG7_0008191
A0A0R0EVG7	OG7_0008419
A0A0R0EVG8	OG7_0004029
A0A0R0EVH9	OG7_0004482
A0A0R0EVI2	OG7_0000085
A0A0R0EVI7	OG7_0003684
A0A0R0EVJ9	OG7_0041646
A0A0R0EVK5	OG7_0007296
A0A0R0EVK7	OG7_0008929
A0A0R0EVL3	OG7_0004067
A0A0R0EVL7	OG7_0004201
A0A0R0EVL8	OG7_0000134
A0A0R0EVM0	OG7_0005403
A0A0R0EVM7	OG7_0003785
A0A0R0EVN8	OG7_0023153
A0A0R0EVN8	OG7_0023153
A0A0R0EVP0	OG7_0001648
A0A0R0EVP4	OG7_0030823
A0A0R0EVP9	OG7_0001708
A0A0R0EVR0	OG7_0001648
A0A0R0EVR8	OG7_0000138
A0A0R0EVS6	OG7_0001365
A0A0R0EVS7	OG7_0000397
A0A0R0EVT1	OG7_0000993
A0A0R0EVT6	OG7_0006909
A0A0R0EVU4	OG7_0005733
A0A0R0EVU9	OG7_0022082
A0A0R0EVV3	OG7_0000971
A0A0R0EVX5	OG7_0008465
A0A0R0EVZ0	OG7_0001172
A0A0R0EW12	OG7_0002588
A0A0R0EW24	OG7_0020622
A0A0R0EW30	OG7_0000949
A0A0R0EW48	OG7_0001177
A0A0R0EW53	OG7_0007860
A0A0R0EW54	OG7_0030649
A0A0R0EW56	OG7_0011706
A0A0R0EW71	OG7_0017575
A0A0R0EW76	OG7_0093713
A0A0R0EW82	OG7_0004193
A0A0R0EW91	OG7_0014624
A0A0R0EW95	OG7_0045974
A0A0R0EW97	OG7_0036696
A0A0R0EWA3	OG7_0005046
A0A0R0EWA6	OG7_0068148
A0A0R0EWB4	OG7_0003688
A0A0R0EWB7	OG7_0011636
A0A0R0EWC1	OG7_0054723
A0A0R0EWC3	OG7_0028561
A0A0R0EWC8	OG7_0060694
A0A0R0EWD3	OG7_0000136
A0A0R0EWF1	OG7_0023672
A0A0R0EWF6	OG7_0033332
A0A0R0EWG1	OG7_0020151
A0A0R0EWG4	OG7_0021484
A0A0R0EWH1	OG7_0002051
A0A0R0EWH5	OG7_0002685
A0A0R0EWH8	OG7_0021484
A0A0R0EWK2	OG7_0049937
A0A0R0EWK7	OG7_0001280
A0A0R0EWL8	OG7_0041811
A0A0R0EWM9	OG7_0005003
A0A0R0EWN0	OG7_0006835
A0A0R0EWN2	OG7_0005361
A0A0R0EWP2	OG7_0001146
A0A0R0EWT2	OG7_0004578
A0A0R0EWT5	OG7_0060887
A0A0R0EWT8	OG7_0004660
A0A0R0EWV8	OG7_0020784
A0A0R0EWX1	OG7_0007066
A0A0R0EWX2	OG7_0000011
A0A0R0EWX6	OG7_0012367
A0A0R0EWX9	OG7_0005050
A0A0R0EWY2	OG7_0002912
A0A0R0EWZ5	OG7_0006300
A0A0R0EWZ7	OG7_0006733
A0A0R0EX04	OG7_0041491
A0A0R0EX11	OG7_0060515
A0A0R0EX12	OG7_0002354
A0A0R0EX16	OG7_0004176
A0A0R0EX17	OG7_0004660
A0A0R0EX18	OG7_0003684
A0A0R0EX31	OG7_0002588
A0A0R0EX33	OG7_0002051
A0A0R0EX41	OG7_0017211
A0A0R0EX61	OG7_0049655
A0A0R0EX62	OG7_0021484
A0A0R0EX69	OG7_0000009
A0A0R0EX89	OG7_0001644
A0A0R0EXB6	OG7_0009585
A0A0R0EXD2	OG7_0002789
A0A0R0EXE0	OG7_0001159
A0A0R0EXG8	OG7_0005458
A0A0R0EXH6	OG7_0041861
A0A0R0EXJ4	OG7_0001458
A0A0R0EXK4	OG7_0006207
A0A0R0EXM7	OG7_0008633
A0A0R0EXN2	OG7_0001162
A0A0R0EXN2	OG7_0001162
A0A0R0EXN2	OG7_0001162
A0A0R0EXN2	OG7_0001162
A0A0R0EXP2	OG7_0023143
A0A0R0EXQ1	OG7_0002354
A0A0R0EXR2	OG7_0000689
A0A0R0EXR8	OG7_0000500
A0A0R0EXV7	OG7_0007696
A0A0R0EXW4	OG7_0000500
A0A0R0EXW6	OG7_0000949
A0A0R0EXX1	OG7_0002165
A0A0R0EXX2	OG7_0001022
A0A0R0EXX2	OG7_0001022
A0A0R0EXX2	OG7_0001022
A0A0R0EXY6	OG7_0008860
A0A0R0EXZ2	OG7_0005910
A0A0R0EXZ3	OG7_0008860
A0A0R0EXZ4	OG7_0008860
A0A0R0EY00	OG7_0036656
A0A0R0EY02	OG7_0008860
A0A0R0EY07	OG7_0004748
A0A0R0EY18	OG7_0007273
A0A0R0EY21	OG7_0004189
A0A0R0EY29	OG7_0008860
A0A0R0EY30	OG7_0008860
A0A0R0EY34	OG7_0008860
A0A0R0EY38	OG7_0008860
A0A0R0EY41	OG7_0008860
A0A0R0EY43	OG7_0009417
A0A0R0EY51	OG7_0019529
A0A0R0EY57	OG7_0009417
A0A0R0EY62	OG7_0009417
A0A0R0EY64	OG7_0005977
A0A0R0EY71	OG7_0000059
A0A0R0EY78	OG7_0010520
A0A0R0EY92	OG7_0002966
A0A0R0EY99	OG7_0060594
A0A0R0EYA1	OG7_0024273
A0A0R0EYA5	OG7_0009016
A0A0R0EYA9	OG7_0007159
A0A0R0EYB2	OG7_0049850
A0A0R0EYC2	OG7_0008860
A0A0R0EYD4	OG7_0010509
A0A0R0EYD4	OG7_0010509
A0A0R0EYF5	OG7_0020785
A0A0R0EYH1	OG7_0008015
A0A0R0EYI1	OG7_0004885
A0A0R0EYJ1	OG7_0005458
A0A0R0EYK0	OG7_0008557
A0A0R0EYK2	OG7_0001172
A0A0R0EYL4	OG7_0077156
A0A0R0EYM1	OG7_0024176
A0A0R0EYM4	OG7_0002588
A0A0R0EYM4	OG7_0002588
A0A0R0EYM4	OG7_0002588
A0A0R0EYM5	OG7_0008860
A0A0R0EYN3	OG7_0017617
A0A0R0EYN7	OG7_0154532
A0A0R0EYN9	OG7_0002588
A0A0R0EYP5	OG7_0076824
A0A0R0EYP7	OG7_0008860
A0A0R0EYP8	OG7_0002588
A0A0R0EYS0	OG7_0008860
A0A0R0EYS5	OG7_0006585
A0A0R0EYS8	OG7_0010255
A0A0R0EYT3	OG7_0030724
A0A0R0EYT5	OG7_0060825
A0A0R0EYT8	OG7_0093436
A0A0R0EYU3	OG7_0003211
A0A0R0EYU5	OG7_0000689
A0A0R0EYU7	OG7_0034810
A0A0R0EYV3	OG7_0002524
A0A0R0EYV9	OG7_0002622
A0A0R0EYV9	OG7_0002622
A0A0R0EYV9	OG7_0002622
A0A0R0EYV9	OG7_0002622
A0A0R0EYW2	OG7_0008274
A0A0R0EYW3	OG7_0004919
A0A0R0EYW9	OG7_0007658
A0A0R0EYX0	OG7_0154532
A0A0R0EYY2	OG7_0076759
A0A0R0EYZ3	OG7_0005213
A0A0R0EYZ6	OG7_0001367
A0A0R0EYZ8	OG7_0000689
A0A0R0EYZ8	OG7_0000689
A0A0R0EZ04	OG7_0003350
A0A0R0EZ18	OG7_0009187
A0A0R0EZ21	OG7_0041889
A0A0R0EZ27	OG7_0005213
A0A0R0EZ30	OG7_0001856
A0A0R0EZ39	OG7_0016532
A0A0R0EZ50	OG7_0004886
A0A0R0EZ61	OG7_0001950
A0A0R0EZ62	OG7_0002984
A0A0R0EZ64	OG7_0005213
A0A0R0EZ65	OG7_0012935
A0A0R0EZ81	OG7_0006268
A0A0R0EZ82	OG7_0006268
A0A0R0EZ86	OG7_0005213
A0A0R0EZ89	OG7_0000132
A0A0R0EZ91	OG7_0000775
A0A0R0EZ91	OG7_0000775
A0A0R0EZ98	OG7_0012910
A0A0R0EZA9	OG7_0020134
A0A0R0EZC4	OG7_0007137
A0A0R0EZD3	OG7_0077195
A0A0R0EZD9	OG7_0060654
A0A0R0EZE2	OG7_0009147
A0A0R0EZE7	OG7_0004420
A0A0R0EZE7	OG7_0004420
A0A0R0EZE8	OG7_0001892
A0A0R0EZF0	OG7_0001016
A0A0R0EZF3	OG7_0002588
A0A0R0EZF3	OG7_0002588
A0A0R0EZG6	OG7_0068230
A0A0R0EZH3	OG7_0001177
A0A0R0EZH4	OG7_0002588
A0A0R0EZH8	OG7_0002984
A0A0R0EZI8	OG7_0011220
A0A0R0EZJ5	OG7_0008685
A0A0R0EZK7	OG7_0013769
A0A0R0EZL7	OG7_0049548
A0A0R0EZM4	OG7_0005530
A0A0R0EZQ1	OG7_0002685
A0A0R0EZQ1	OG7_0002685
A0A0R0EZR2	OG7_0049984
A0A0R0EZS1	OG7_0030752
A0A0R0EZT1	OG7_0008676
A0A0R0EZT3	OG7_0003350
A0A0R0EZU3	OG7_0000059
A0A0R0EZU8	OG7_0003350
A0A0R0EZV4	OG7_0002664
A0A0R0EZX1	OG7_0007222
A0A0R0EZZ6	OG7_0001750
A0A0R0F002	OG7_0011453
A0A0R0F016	OG7_0004674
A0A0R0F023	OG7_0001762
A0A0R0F025	OG7_0007599
A0A0R0F029	OG7_0001292
A0A0R0F038	OG7_0006165
A0A0R0F039	OG7_0012362
A0A0R0F047	OG7_0001891
A0A0R0F047	OG7_0001891
A0A0R0F047	OG7_0001891
A0A0R0F065	OG7_0001303
A0A0R0F067	OG7_0001762
A0A0R0F068	OG7_0006014
A0A0R0F077	OG7_0024126
A0A0R0F078	OG7_0033555
A0A0R0F079	OG7_0016836
A0A0R0F081	OG7_0006014
A0A0R0F092	OG7_0023164
A0A0R0F0B2	OG7_0004484
A0A0R0F0C0	OG7_0041358
A0A0R0F0D8	OG7_0001172
A0A0R0F0E0	OG7_0004328
A0A0R0F0E1	OG7_0012445
A0A0R0F0E4	OG7_0019373
A0A0R0F0E8	OG7_0039225
A0A0R0F0H4	OG7_0000446
A0A0R0F0H9	OG7_0006014
A0A0R0F0I2	OG7_0014518
A0A0R0F0I4	OG7_0036816
A0A0R0F0J5	OG7_0001762
A0A0R0F0J8	OG7_0036816
A0A0R0F0K0	OG7_0049669
A0A0R0F0K0	OG7_0049669
A0A0R0F0K6	OG7_0046239
A0A0R0F0L5	OG7_0036816
A0A0R0F0L9	OG7_0036816
A0A0R0F0M2	OG7_0036816
A0A0R0F0M8	OG7_0036816
A0A0R0F0N6	OG7_0003036
A0A0R0F0P8	OG7_0013195
A0A0R0F0P9	OG7_0008632
A0A0R0F0Q0	OG7_0036816
A0A0R0F0Q5	OG7_0036816
A0A0R0F0Q8	OG7_0014627
A0A0R0F0R4	OG7_0036816
A0A0R0F0R8	OG7_0001253
A0A0R0F0S9	OG7_0001253
A0A0R0F0T6	OG7_0007505
A0A0R0F0T7	OG7_0036816
A0A0R0F0W9	OG7_0003364
A0A0R0F0X2	OG7_0026838
A0A0R0F0X5	OG7_0005213
A0A0R0F0Y3	OG7_0001488
A0A0R0F0Y9	OG7_0001293
A0A0R0F101	OG7_0009427
A0A0R0F105	OG7_0001365
A0A0R0F106	OG7_0000011
A0A0R0F127	OG7_0060644
A0A0R0F128	OG7_0036762
A0A0R0F137	OG7_0005238
A0A0R0F139	OG7_0001102
A0A0R0F147	OG7_0011220
A0A0R0F150	OG7_0008557
A0A0R0F156	OG7_0003495
A0A0R0F156	OG7_0003495
A0A0R0F159	OG7_0001326
A0A0R0F161	OG7_0020804
A0A0R0F164	OG7_0036816
A0A0R0F167	OG7_0026880
A0A0R0F173	OG7_0007771
A0A0R0F179	OG7_0002548
A0A0R0F180	OG7_0000059
A0A0R0F193	OG7_0012937
A0A0R0F193	OG7_0012937
A0A0R0F193	OG7_0012937
A0A0R0F194	OG7_0036848
A0A0R0F194	OG7_0036848
A0A0R0F194	OG7_0036848
A0A0R0F195	OG7_0005458
A0A0R0F1A4	OG7_0011220
A0A0R0F1A6	OG7_0005345
A0A0R0F1B8	OG7_0009735
A0A0R0F1D6	OG7_0010354
A0A0R0F1E4	OG7_0006989
A0A0R0F1E7	OG7_0009056
A0A0R0F1F1	OG7_0000775
A0A0R0F1G0	OG7_0041624
A0A0R0F1G0	OG7_0041624
A0A0R0F1G5	OG7_0005403
A0A0R0F1H8	OG7_0000050
A0A0R0F1H9	OG7_0012450
A0A0R0F1I4	OG7_0036816
A0A0R0F1I6	OG7_0001892
A0A0R0F1J8	OG7_0008840
A0A0R0F1K2	OG7_0000950
A0A0R0F1L5	OG7_0000050
A0A0R0F1M3	OG7_0000136
A0A0R0F1M4	OG7_0030488
A0A0R0F1M7	OG7_0036708
A0A0R0F1N7	OG7_0013612
A0A0R0F1P0	OG7_0026820
A0A0R0F1P7	OG7_0024182
A0A0R0F1Q1	OG7_0005189
A0A0R0F1Q2	OG7_0000396
A0A0R0F1Q5	OG7_0010354
A0A0R0F1R2	OG7_0076813
A0A0R0F1R3	OG7_0001891
A0A0R0F1R8	OG7_0002251
A0A0R0F1S1	OG7_0024182
A0A0R0F1S7	OG7_0049938
A0A0R0F1T0	OG7_0002588
A0A0R0F1T1	OG7_0010570
A0A0R0F1T7	OG7_0041732
A0A0R0F1U0	OG7_0026818
A0A0R0F1U1	OG7_0029672
A0A0R0F1U3	OG7_0024182
A0A0R0F1V1	OG7_0011965
A0A0R0F1W4	OG7_0002156
A0A0R0F1W9	OG7_0013835
A0A0R0F1X5	OG7_0155312
A0A0R0F1Y3	OG7_0030824
A0A0R0F1Y3	OG7_0030824
A0A0R0F1Y6	OG7_0005345
A0A0R0F1Z4	OG7_0001013
A0A0R0F1Z5	OG7_0036816
A0A0R0F1Z7	OG7_0020151
A0A0R0F1Z8	OG7_0049938
A0A0R0F200	OG7_0006755
A0A0R0F201	OG7_0001051
A0A0R0F214	OG7_0003694
A0A0R0F237	OG7_0076763
A0A0R0F240	OG7_0006755
A0A0R0F241	OG7_0003450
A0A0R0F243	OG7_0076834
A0A0R0F243	OG7_0076834
A0A0R0F256	OG7_0003814
A0A0R0F259	OG7_0009289
A0A0R0F269	OG7_0002588
A0A0R0F284	OG7_0003888
A0A0R0F288	OG7_0012519
A0A0R0F290	OG7_0002065
A0A0R0F2A2	OG7_0003250
A0A0R0F2C2	OG7_0069375
A0A0R0F2D6	OG7_0023120
A0A0R0F2D8	OG7_0004505
A0A0R0F2D9	OG7_0001352
A0A0R0F2E0	OG7_0000445
A0A0R0F2E2	OG7_0002142
A0A0R0F2E8	OG7_0000557
A0A0R0F2F5	OG7_0007406
A0A0R0F2G3	OG7_0012229
A0A0R0F2G6	OG7_0001471
A0A0R0F2G7	OG7_0000136
A0A0R0F2G9	OG7_0016176
A0A0R0F2H9	OG7_0004303
A0A0R0F2I4	OG7_0026945
A0A0R0F2I9	OG7_0022195
A0A0R0F2J1	OG7_0001172
A0A0R0F2J1	OG7_0001172
A0A0R0F2J3	OG7_0004017
A0A0R0F2M9	OG7_0005213
A0A0R0F2N0	OG7_0017600
A0A0R0F2P0	OG7_0073085
A0A0R0F2P4	OG7_0000397
A0A0R0F2Q5	OG7_0009383
A0A0R0F2R1	OG7_0007696
A0A0R0F2S3	OG7_0004811
A0A0R0F2U2	OG7_0021483
A0A0R0F2U5	OG7_0016540
A0A0R0F2U9	OG7_0153914
A0A0R0F2V5	OG7_0154420
A0A0R0F2V7	OG7_0001358
A0A0R0F2W0	OG7_0001172
A0A0R0F2W0	OG7_0001172
A0A0R0F2W0	OG7_0001172
A0A0R0F2W8	OG7_0010256
A0A0R0F2Y8	OG7_0014869
A0A0R0F2Y8	OG7_0014869
A0A0R0F2Z4	OG7_0008253
A0A0R0F314	OG7_0020732
A0A0R0F325	OG7_0030669
A0A0R0F325	OG7_0030669
A0A0R0F327	OG7_0000009
A0A0R0F331	OG7_0001170
A0A0R0F351	OG7_0041623
A0A0R0F358	OG7_0000134
A0A0R0F360	OG7_0001891
A0A0R0F370	OG7_0001250
A0A0R0F381	OG7_0006491
A0A0R0F382	OG7_0006207
A0A0R0F388	OG7_0010256
A0A0R0F392	OG7_0002171
A0A0R0F394	OG7_0001146
A0A0R0F397	OG7_0025452
A0A0R0F3A2	OG7_0024231
A0A0R0F3B5	OG7_0005337
A0A0R0F3C0	OG7_0000558
A0A0R0F3C6	OG7_0030642
A0A0R0F3C8	OG7_0022786
A0A0R0F3D5	OG7_0007299
A0A0R0F3E0	OG7_0001197
A0A0R0F3E9	OG7_0003989
A0A0R0F3F2	OG7_0001146
A0A0R0F3F5	OG7_0001172
A0A0R0F3F7	OG7_0004542
A0A0R0F3G4	OG7_0018477
A0A0R0F3H3	OG7_0002739
A0A0R0F3H6	OG7_0007272
A0A0R0F3I6	OG7_0020779
A0A0R0F3J1	OG7_0007222
A0A0R0F3J7	OG7_0008737
A0A0R0F3K2	OG7_0002248
A0A0R0F3L3	OG7_0004860
A0A0R0F3M2	OG7_0023202
A0A0R0F3M4	OG7_0002552
A0A0R0F3N4	OG7_0020804
A0A0R0F3P0	OG7_0001817
A0A0R0F3R1	OG7_0005591
A0A0R0F3R8	OG7_0000431
A0A0R0F3T1	OG7_0007869
A0A0R0F3U4	OG7_0004505
A0A0R0F3U9	OG7_0049938
A0A0R0F3V9	OG7_0001605
A0A0R0F3X4	OG7_0000973
A0A0R0F3X6	OG7_0000040
A0A0R0F3X7	OG7_0006561
A0A0R0F403	OG7_0003250
A0A0R0F406	OG7_0001280
A0A0R0F407	OG7_0026806
A0A0R0F423	OG7_0006348
A0A0R0F425	OG7_0005361
A0A0R0F430	OG7_0003250
A0A0R0F430	OG7_0003250
A0A0R0F446	OG7_0016542
A0A0R0F461	OG7_0001891
A0A0R0F465	OG7_0036816
A0A0R0F470	OG7_0000050
A0A0R0F485	OG7_0051505
A0A0R0F492	OG7_0013181
A0A0R0F4A1	OG7_0001177
A0A0R0F4C4	OG7_0000734
A0A0R0F4D1	OG7_0021278
A0A0R0F4D3	OG7_0000401
A0A0R0F4D4	OG7_0033326
A0A0R0F4E2	OG7_0001172
A0A0R0F4E8	OG7_0004696
A0A0R0F4F3	OG7_0041529
A0A0R0F4I7	OG7_0004422
A0A0R0F4I8	OG7_0003657
A0A0R0F4K0	OG7_0015059
A0A0R0F4K8	OG7_0013504
A0A0R0F4L3	OG7_0041892
A0A0R0F4N2	OG7_0049714
A0A0R0F4N2	OG7_0049714
A0A0R0F4P2	OG7_0036852
A0A0R0F4P6	OG7_0016543
A0A0R0F4P6	OG7_0016543
A0A0R0F4Q7	OG7_0049938
A0A0R0F4Q7	OG7_0049938
A0A0R0F4Q7	OG7_0049938
A0A0R0F4Q7	OG7_0049938
A0A0R0F4Q7	OG7_0049938
A0A0R0F4Q7	OG7_0049938
A0A0R0F4R7	OG7_0011453
A0A0R0F4T2	OG7_0021278
A0A0R0F4U2	OG7_0007060
A0A0R0F4U7	OG7_0011453
A0A0R0F4W4	OG7_0006570
A0A0R0F4W6	OG7_0076720
A0A0R0F4Y2	OG7_0011451
A0A0R0F4Z2	OG7_0001177
A0A0R0F4Z3	OG7_0009413
A0A0R0F4Z5	OG7_0060722
A0A0R0F519	OG7_0014258
A0A0R0F529	OG7_0036767
A0A0R0F530	OG7_0005061
A0A0R0F536	OG7_0012445
A0A0R0F541	OG7_0012934
A0A0R0F581	OG7_0011453
A0A0R0F582	OG7_0010256
A0A0R0F591	OG7_0003250
A0A0R0F594	OG7_0007375
A0A0R0F5B0	OG7_0001233
A0A0R0F5D6	OG7_0007348
A0A0R0F5F7	OG7_0036753
A0A0R0F5G2	OG7_0005416
A0A0R0F5H7	OG7_0008860
A0A0R0F5H8	OG7_0015918
A0A0R0F5H8	OG7_0015918
A0A0R0F5I2	OG7_0000011
A0A0R0F5I7	OG7_0020151
A0A0R0F5J4	OG7_0012769
A0A0R0F5K1	OG7_0005977
A0A0R0F5K2	OG7_0032116
A0A0R0F5L5	OG7_0002658
A0A0R0F5P6	OG7_0008346
A0A0R0F5Q2	OG7_0000022
A0A0R0F5R6	OG7_0016755
A0A0R0F5S2	OG7_0054782
A0A0R0F5T2	OG7_0005317
A0A0R0F5T5	OG7_0001365
A0A0R0F5U2	OG7_0000131
A0A0R0F5U7	OG7_0003565
A0A0R0F5V1	OG7_0002963
A0A0R0F5W1	OG7_0001609
A0A0R0F5X7	OG7_0010354
A0A0R0F5Y6	OG7_0007498
A0A0R0F5Y7	OG7_0007063
A0A0R0F5Z1	OG7_0000431
A0A0R0F600	OG7_0000698
A0A0R0F608	OG7_0002955
A0A0R0F636	OG7_0049656
A0A0R0F675	OG7_0004437
A0A0R0F689	OG7_0004201
A0A0R0F695	OG7_0006572
A0A0R0F6B2	OG7_0008013
A0A0R0F6B3	OG7_0026932
A0A0R0F6B3	OG7_0026932
A0A0R0F6D4	OG7_0015918
A0A0R0F6E6	OG7_0076616
A0A0R0F6E9	OG7_0008466
A0A0R0F6H1	OG7_0007047
A0A0R0F6H3	OG7_0006733
A0A0R0F6H8	OG7_0010255
A0A0R0F6I9	OG7_0000741
A0A0R0F6L5	OG7_0022269
A0A0R0F6M1	OG7_0008860
A0A0R0F6M3	OG7_0014050
A0A0R0F6M5	OG7_0005389
A0A0R0F6M9	OG7_0008252
A0A0R0F6N4	OG7_0008368
A0A0R0F6N9	OG7_0008860
A0A0R0F6P0	OG7_0000050
A0A0R0F6P2	OG7_0002576
A0A0R0F6Q1	OG7_0017001
A0A0R0F6R4	OG7_0003250
A0A0R0F6S0	OG7_0006204
A0A0R0F6S1	OG7_0001990
A0A0R0F6S5	OG7_0021513
A0A0R0F6T6	OG7_0003407
A0A0R0F6W3	OG7_0002923
A0A0R0F6W4	OG7_0001648
A0A0R0F6Y7	OG7_0004753
A0A0R0F710	OG7_0191571
A0A0R0F715	OG7_0006511
A0A0R0F719	OG7_0000757
A0A0R0F723	OG7_0004489
A0A0R0F728	OG7_0002588
A0A0R0F740	OG7_0000396
A0A0R0F741	OG7_0009174
A0A0R0F741	OG7_0009174
A0A0R0F741	OG7_0009174
A0A0R0F747	OG7_0002552
A0A0R0F749	OG7_0001172
A0A0R0F752	OG7_0014867
A0A0R0F758	OG7_0001891
A0A0R0F765	OG7_0001851
A0A0R0F768	OG7_0002588
A0A0R0F783	OG7_0060743
A0A0R0F793	OG7_0011446
A0A0R0F7A2	OG7_0008557
A0A0R0F7A3	OG7_0077015
A0A0R0F7B1	OG7_0000431
A0A0R0F7B8	OG7_0020151
A0A0R0F7C1	OG7_0004853
A0A0R0F7E7	OG7_0014259
A0A0R0F7F5	OG7_0004854
A0A0R0F7I1	OG7_0004216
A0A0R0F7I4	OG7_0011446
A0A0R0F7I8	OG7_0076862
A0A0R0F7J1	OG7_0001648
A0A0R0F7J8	OG7_0020148
A0A0R0F7J9	OG7_0007287
A0A0R0F7L3	OG7_0001892
A0A0R0F7L7	OG7_0155074
A0A0R0F7L8	OG7_0002905
A0A0R0F7L9	OG7_0003364
A0A0R0F7M5	OG7_0001172
A0A0R0F7M5	OG7_0001172
A0A0R0F7M5	OG7_0001172
A0A0R0F7N4	OG7_0000446
A0A0R0F7N8	OG7_0002588
A0A0R0F7N9	OG7_0002488
A0A0R0F7P7	OG7_0020151
A0A0R0F7P8	OG7_0019529
A0A0R0F7Q0	OG7_0002588
A0A0R0F7Q1	OG7_0007253
A0A0R0F7Q8	OG7_0014227
A0A0R0F7R0	OG7_0002342
A0A0R0F7R2	OG7_0004660
A0A0R0F7S2	OG7_0000431
A0A0R0F7U3	OG7_0001365
A0A0R0F7U7	OG7_0041874
A0A0R0F7V7	OG7_0003823
A0A0R0F7W2	OG7_0006934
A0A0R0F7W6	OG7_0004070
A0A0R0F7X2	OG7_0046496
A0A0R0F7Y8	OG7_0002588
A0A0R0F802	OG7_0008860
A0A0R0F805	OG7_0067870
A0A0R0F808	OG7_0000402
A0A0R0F812	OG7_0001279
A0A0R0F820	OG7_0008860
A0A0R0F845	OG7_0020003
A0A0R0F849	OG7_0001365
A0A0R0F852	OG7_0004508
A0A0R0F859	OG7_0002966
A0A0R0F868	OG7_0008860
A0A0R0F868	OG7_0008860
A0A0R0F8A0	OG7_0000689
A0A0R0F8A0	OG7_0000689
A0A0R0F8A7	OG7_0033460
A0A0R0F8B3	OG7_0006685
A0A0R0F8B5	OG7_0000432
A0A0R0F8C2	OG7_0026722
A0A0R0F8D6	OG7_0004303
A0A0R0F8D9	OG7_0077266
A0A0R0F8E4	OG7_0006818
A0A0R0F8E8	OG7_0005361
A0A0R0F8F2	OG7_0020151
A0A0R0F8G6	OG7_0007077
A0A0R0F8G9	OG7_0004577
A0A0R0F8H1	OG7_0001162
A0A0R0F8I1	OG7_0008860
A0A0R0F8J4	OG7_0015642
A0A0R0F8K1	OG7_0010849
A0A0R0F8K4	OG7_0005361
A0A0R0F8K6	OG7_0004286
A0A0R0F8L3	OG7_0003362
A0A0R0F8L7	OG7_0005213
A0A0R0F8L7	OG7_0005213
A0A0R0F8M2	OG7_0009290
A0A0R0F8M9	OG7_0006165
A0A0R0F8P9	OG7_0020804
A0A0R0F8R8	OG7_0000973
A0A0R0F8R9	OG7_0000132
A0A0R0F8S1	OG7_0010684
A0A0R0F8S5	OG7_0009561
A0A0R0F8S8	OG7_0008860
A0A0R0F8T3	OG7_0036816
A0A0R0F8T7	OG7_0039275
A0A0R0F8U3	OG7_0007077
A0A0R0F8U4	OG7_0036816
A0A0R0F8V1	OG7_0002789
A0A0R0F8V4	OG7_0007118
A0A0R0F8V9	OG7_0013195
A0A0R0F8W4	OG7_0049628
A0A0R0F8X5	OG7_0005061
A0A0R0F8Y2	OG7_0012317
A0A0R0F8Z1	OG7_0000741
A0A0R0F904	OG7_0020790
A0A0R0F905	OG7_0001891
A0A0R0F906	OG7_0020779
A0A0R0F930	OG7_0002166
A0A0R0F936	OG7_0007041
A0A0R0F940	OG7_0001979
A0A0R0F940	OG7_0001979
A0A0R0F950	OG7_0000009
A0A0R0F953	OG7_0005213
A0A0R0F958	OG7_0049674
A0A0R0F962	OG7_0002588
A0A0R0F963	OG7_0076842
A0A0R0F972	OG7_0002166
A0A0R0F973	OG7_0013019
A0A0R0F977	OG7_0000772
A0A0R0F987	OG7_0006979
A0A0R0F988	OG7_0036816
A0A0R0F9A1	OG7_0002342
A0A0R0F9B2	OG7_0009417
A0A0R0F9B9	OG7_0000958
A0A0R0F9C5	OG7_0049554
A0A0R0F9D0	OG7_0008860
A0A0R0F9D6	OG7_0004216
A0A0R0F9E1	OG7_0003211
A0A0R0F9G1	OG7_0030799
A0A0R0F9G4	OG7_0004860
A0A0R0F9G6	OG7_0001168
A0A0R0F9G8	OG7_0011220
A0A0R0F9H0	OG7_0009417
A0A0R0F9H9	OG7_0049784
A0A0R0F9I6	OG7_0001380
A0A0R0F9J4	OG7_0000132
A0A0R0F9J9	OG7_0008860
A0A0R0F9K7	OG7_0010458
A0A0R0F9M4	OG7_0008403
A0A0R0F9M8	OG7_0007161
A0A0R0F9N3	OG7_0008860
A0A0R0F9N6	OG7_0008860
A0A0R0F9N8	OG7_0005213
A0A0R0F9Q0	OG7_0009417
A0A0R0F9Q1	OG7_0013558
A0A0R0F9Q7	OG7_0025397
A0A0R0F9Q8	OG7_0093703
A0A0R0F9S1	OG7_0009417
A0A0R0F9S3	OG7_0049931
A0A0R0F9S4	OG7_0010255
A0A0R0F9S7	OG7_0000500
A0A0R0F9T9	OG7_0001158
A0A0R0F9U0	OG7_0005986
A0A0R0F9U2	OG7_0007273
A0A0R0F9U8	OG7_0003344
A0A0R0F9Y4	OG7_0005213
A0A0R0F9Y8	OG7_0037624
A0A0R0F9Y9	OG7_0008860
A0A0R0F9Z6	OG7_0036816
A0A0R0F9Z9	OG7_0020151
A0A0R0FA00	OG7_0005189
A0A0R0FA11	OG7_0003462
A0A0R0FA40	OG7_0020151
A0A0R0FA48	OG7_0017207
A0A0R0FA48	OG7_0017207
A0A0R0FA54	OG7_0001174
A0A0R0FA57	OG7_0154532
A0A0R0FA59	OG7_0004303
A0A0R0FA61	OG7_0036816
A0A0R0FA73	OG7_0004119
A0A0R0FA75	OG7_0022292
A0A0R0FA81	OG7_0005725
A0A0R0FA90	OG7_0020779
A0A0R0FA97	OG7_0001158
A0A0R0FAA7	OG7_0003131
A0A0R0FAB5	OG7_0060956
A0A0R0FAC4	OG7_0004534
A0A0R0FAD6	OG7_0006118
A0A0R0FAD8	OG7_0007417
A0A0R0FAD9	OG7_0003262
A0A0R0FAE2	OG7_0022087
A0A0R0FAE3	OG7_0001365
A0A0R0FAE6	OG7_0005361
A0A0R0FAE7	OG7_0001762
A0A0R0FAE7	OG7_0001762
A0A0R0FAE9	OG7_0000974
A0A0R0FAF2	OG7_0005213
A0A0R0FAG8	OG7_0022286
A0A0R0FAH5	OG7_0033366
A0A0R0FAI0	OG7_0000401
A0A0R0FAJ8	OG7_0014624
A0A0R0FAK2	OG7_0003367
A0A0R0FAL2	OG7_0009418
A0A0R0FAL6	OG7_0006685
A0A0R0FAM7	OG7_0001891
A0A0R0FAM9	OG7_0049699
A0A0R0FAP4	OG7_0002802
A0A0R0FAP5	OG7_0007599
A0A0R0FAQ2	OG7_0036816
A0A0R0FAQ3	OG7_0020781
A0A0R0FAQ8	OG7_0002588
A0A0R0FAR7	OG7_0036816
A0A0R0FAS1	OG7_0017072
A0A0R0FAS3	OG7_0006335
A0A0R0FAS3	OG7_0006335
A0A0R0FAU2	OG7_0014051
A0A0R0FAU9	OG7_0002142
A0A0R0FAV2	OG7_0014259
A0A0R0FAW1	OG7_0006014
A0A0R0FAW3	OG7_0020146
A0A0R0FAX0	OG7_0009884
[truncated: 50,291 more rows]
