# Supplementary material for: Cross-Species Analysis of ABA-Induced Phosphosignaling Landscapes in Rice, Soybean, and Arabidopsis
Source: Proteomes. 2026 Jan 20;14(1):4. doi: 10.3390/proteomes14010004 (PMC12922155; doi:10.3390/proteomes14010004)
Supplement: Supplementary file 1 [file proteomes-14-00004-s001.zip › Data.S5.xlsx]

## Sheet: At
Master Protein Accessions	Ortholog group	in_Os_ALL	in_OsR30_2_005	non_in_At	in_Gm_ALL	in_GmR30_2_005	non_in_Os
AT5G65210	OG7_0011221	1	0	0	1	1	0
AT2G17150	OG7_0004019	1	1	0	1	0	0
AT3G48060	OG7_0017989	1	1	0	1	1	0
AT5G08550	OG7_0006302	1	0	0	1	0	0
AT3G02140	OG7_0026896	0	0	1	1	0	0
AT5G15680	OG7_0004231	1	1	0	1	1	0
AT5G16210	OG7_0008135	1	0	0	1	0	0
AT1G07970	OG7_0009692	1	1	0	1	0	0
AT3G24880	OG7_0020130	1	0	0	1	0	0
AT3G28430	OG7_0006740	1	0	0	1	1	0
AT1G63470	OG7_0009238	1	1	0	1	1	0
AT1G05380	OG7_0012762	1	0	0	1	0	0
AT4G25800	OG7_0009022	1	1	0	1	1	0
AT5G12400	OG7_0020125	1	0	0	1	0	0
AT1G72370	OG7_0004981	1	0	0	1	0	0
AT5G57580	OG7_0009022	1	1	0	1	1	0
AT5G60410	OG7_0002157	1	0	0	1	0	0
AT4G35300	OG7_0000446	1	1	0	1	1	0
AT4G12050	OG7_0011222	1	1	0	1	1	0
AT1G05710	OG7_0022276	1	0	0	1	0	0
AT4G26630	OG7_0008633	1	1	0	1	1	0
AT5G16270	OG7_0005429	1	0	0	1	0	0
AT4G34110	OG7_0002347	1	1	0	1	1	0
AT4G37210	OG7_0007562	1	0	0	1	1	0
AT1G67230	OG7_0033417	1	1	0	1	1	0
AT2G43680	OG7_0041600	1	1	0	1	1	0
AT2G42280	OG7_0076678	0	0	1	1	1	0
AT1G69260	OG7_0026896	0	0	1	1	0	0
AT5G13590	OG7_0060509	0	0	1	1	0	0
AT5G30490	OG7_0008715	1	0	0	1	0	0
AT5G28510	OG7_0001793	1	0	0	1	0	0
AT1G51140	OG7_0026965	1	1	0	1	1	0
AT1G80900	OG7_0003946	1	1	0	1	0	0
AT3G62330	OG7_0025461	1	0	0	1	0	0
AT4G30100	OG7_0000992	1	0	0	1	1	0
AT4G17330	OG7_0076782	0	0	1	1	1	0
AT4G32200	OG7_0007675	1	0	0	1	0	0
AT3G05680	OG7_0009822	1	1	0	1	0	0
AT3G48050	OG7_0017989	1	1	0	1	1	0
AT3G56850	OG7_0010064	1	1	0	1	1	0
AT5G08450	OG7_0012099	1	0	0	1	0	0
AT1G03970	OG7_0021525	1	1	0	1	0	0
AT4G27430	OG7_0017210	1	1	0	1	1	0
AT5G61380	OG7_0020812	1	0	0	1	0	0
AT1G64370	OG7_0155290	0	0	1	0	0	1
AT2G28940	OG7_0001177	1	1	0	1	1	0
AT3G58110	OG7_0049631	0	0	1	1	1	0
AT4G28610	OG7_0006348	1	0	0	1	0	0
AT3G48760	OG7_0000782	1	0	0	1	1	0
AT1G18950	OG7_0013325	1	1	0	1	0	0
AT5G56760	OG7_0008351	1	1	0	1	0	0
AT4G29950	OG7_0003605	1	0	0	1	1	0
AT1G05805	OG7_0049735	0	0	1	1	0	0
AT3G48070	OG7_0004808	1	1	0	1	1	0
AT2G11520	OG7_0041903	1	0	0	1	0	0
AT5G64330	OG7_0006205	1	1	0	1	1	0
AT1G44910	OG7_0005367	1	0	0	1	1	0
AT5G65010	OG7_0004551	1	0	0	1	0	0
AT3G55000	OG7_0005383	1	1	0	1	0	0
AT1G59870	OG7_0002622	1	1	0	1	1	0
AT5G56240	OG7_0060684	0	0	1	0	0	1
AT4G34610	OG7_0001289	1	1	0	1	1	0
AT4G14070	OG7_0001200	1	0	0	1	0	0
AT5G05190	OG7_0049982	1	0	0	1	0	0
AT5G18810	OG7_0000011	1	1	0	1	1	0
AT1G06190	OG7_0033346	1	0	0	1	0	0
AT3G53390	OG7_0006308	1	0	0	1	1	0
AT3G45830	OG7_0010118	1	0	0	1	0	0
AT3G51650	OG7_0022252	1	0	0	1	0	0
AT1G59600	OG7_0010385	1	0	0	1	0	0
AT4G29310	OG7_0015920	1	0	0	1	0	0
AT5G40870	OG7_0001754	1	0	0	1	1	0
AT4G24970	OG7_0004506	1	0	0	1	0	0
AT4G39680	OG7_0007686	1	0	0	1	1	0
AT5G66570	OG7_0016512	1	0	0	1	0	0
AT5G10470	OG7_0018990	1	0	0	1	0	0
AT3G12780	OG7_0003821	1	0	0	1	0	0
AT1G23080	OG7_0009585	1	1	0	1	0	0
AT4G38495	OG7_0009826	1	0	0	0	0	1
AT5G40450	OG7_0041539	1	1	0	1	1	0
AT1G52290	OG7_0001177	1	1	0	1	1	0
AT1G25440	OG7_0018995	1	0	0	1	0	0
AT3G04140	OG7_0026826	1	0	0	1	0	0
AT4G23510	OG7_0049780	0	0	1	0	0	1
AT3G22240	OG7_0018974	1	0	0	1	0	0
AT3G03520	OG7_0009290	1	1	0	1	0	0
AT2G36340	OG7_0036850	0	0	1	0	0	1
AT2G14120	OG7_0001451	1	0	0	1	1	0
AT3G53420	OG7_0001174	1	1	0	1	1	0
AT2G46150	OG7_0060831	1	0	0	1	0	0
AT3G56880	OG7_0030741	1	0	0	1	1	0
AT2G36480	OG7_0006585	1	1	0	1	1	0
AT1G15210	OG7_0002622	1	1	0	1	1	0
AT1G15280	OG7_0016854	1	1	0	1	1	0
AT4G22590	OG7_0007161	1	0	0	1	1	0
AT3G45260	OG7_0004678	1	1	0	1	1	0
AT1G76710	OG7_0000775	1	0	0	1	1	0
AT2G32980	OG7_0014249	1	0	0	1	0	0
AT5G07980	OG7_0049852	0	0	1	1	1	0
AT3G16420	OG7_0011218	0	0	1	0	0	1
AT4G38470	OG7_0000102	1	1	0	1	1	0
AT3G18230	OG7_0018491	1	0	0	1	0	0
AT4G02590	OG7_0008306	1	0	0	1	1	0
AT5G23720	OG7_0000772	1	1	0	1	1	0
AT5G43630	OG7_0033528	1	1	0	1	1	0
AT1G27190	OG7_0077099	0	0	1	0	0	1
AT4G10500	OG7_0002142	1	0	0	1	0	0
AT5G23150	OG7_0004623	1	0	0	1	1	0
AT2G22430	OG7_0000401	1	1	0	1	1	0
AT2G40700	OG7_0000111	0	0	1	1	0	0
AT4G14465	OG7_0011222	1	1	0	1	1	0
AT4G15410	OG7_0005644	1	0	0	1	1	0
AT5G20730	OG7_0077037	0	0	1	1	0	0
AT5G19390	OG7_0013366	1	0	0	1	0	0
AT4G34000	OG7_0010064	1	1	0	1	1	0
AT2G15860	OG7_0023060	1	0	0	1	0	0
AT1G34260	OG7_0004508	1	1	0	1	1	0
AT4G12080	OG7_0009238	1	1	0	1	1	0
AT5G59530	OG7_0015921	1	0	0	1	0	0
AT4G40010	OG7_0000009	1	1	0	1	1	0
AT3G29575	OG7_0033349	1	1	0	1	0	0
AT5G58350	OG7_0002371	1	1	0	1	1	0
AT3G13225	OG7_0010160	1	1	0	1	0	0
AT4G24230	OG7_0077182	0	0	1	1	1	0
AT3G07330	OG7_0004853	1	1	0	1	1	0
AT5G19050	OG7_0012620	1	0	0	1	0	0
AT1G20840	OG7_0000446	1	1	0	1	1	0
AT4G37870	OG7_0007104	1	1	0	1	1	0
AT5G56340	OG7_0000431	1	1	0	1	1	0
AT1G53180	OG7_0049611	0	0	1	1	0	0
AT4G03390	OG7_0016220	1	0	0	1	0	0
AT1G32640	OG7_0014862	1	1	0	1	1	0
AT5G25150	OG7_0006335	1	0	0	1	0	0
AT5G01400	OG7_0007511	1	0	0	1	1	0
AT5G58440	OG7_0001722	1	1	0	1	1	0
AT5G49680	OG7_0017608	1	1	0	1	0	0
AT3G13290	OG7_0007063	1	0	0	1	1	0
AT3G07020	OG7_0006252	1	0	0	1	0	0
AT5G15130	OG7_0049525	1	0	0	1	1	0
AT2G42760	OG7_0049777	1	0	0	1	1	0
AT5G63480	OG7_0026805	1	0	0	1	0	0
AT3G19290	OG7_0010064	1	1	0	1	1	0
AT5G24350	OG7_0008792	1	1	0	1	0	0
AT5G23390	OG7_0041803	1	0	0	1	0	0
AT5G65690	OG7_0007104	1	1	0	1	1	0
AT4G28980	OG7_0000396	1	1	0	1	1	0
AT1G34750	OG7_0000783	1	1	0	1	1	0
AT5G66200	OG7_0016850	1	0	0	1	0	0
AT5G57830	OG7_0049597	0	0	1	1	0	0
AT5G22650	OG7_0011984	1	0	0	1	1	0
AT3G22170	OG7_0011220	1	0	0	1	0	0
AT2G42890	OG7_0005947	1	1	0	1	1	0
AT3G13330	OG7_0006392	1	0	0	1	0	0
AT4G00830	OG7_0003005	1	0	0	1	0	0
AT5G57090	OG7_0009585	1	1	0	1	0	0
AT1G69340	OG7_0002150	1	0	0	1	1	0
AT5G18310	OG7_0036693	0	0	1	1	0	0
AT2G44830	OG7_0000103	1	1	0	1	1	0
AT5G13950	OG7_0033512	1	0	0	1	0	0
AT4G36990	OG7_0001580	1	0	0	1	1	0
AT5G20010	OG7_0005954	1	0	0	1	0	0
AT4G17140	OG7_0001856	1	0	0	1	1	0
AT5G39550	OG7_0005840	1	1	0	1	1	0
AT1G22180	OG7_0001253	1	1	0	1	1	0
AT5G65660	OG7_0060644	0	0	1	1	0	0
AT2G43140	OG7_0049735	0	0	1	1	0	0
AT5G45080	OG7_0049681	0	0	1	0	0	1
AT5G02090	OG7_0030761	1	0	0	1	0	0
AT3G03970	OG7_0021520	1	0	0	1	0	0
AT1G32450	OG7_0001648	1	0	0	1	0	0
AT1G76380	OG7_0003727	1	0	0	1	0	0
AT2G26280	OG7_0049566	0	0	1	1	1	0
AT5G04930	OG7_0001014	1	0	0	1	1	0
AT3G22380	OG7_0060882	0	0	1	1	1	0
AT4G32551	OG7_0003564	1	1	0	1	1	0
AT1G22360	OG7_0008618	1	0	0	1	0	0
AT5G12340	OG7_0023138	1	0	0	1	0	0
AT3G52250	OG7_0004509	1	0	0	1	0	0
AT1G58100	OG7_0011130	1	0	0	1	1	0
AT5G37630	OG7_0007338	1	0	0	1	0	0
AT2G19390	OG7_0033461	1	1	0	1	1	0
AT1G20760	OG7_0001721	1	1	0	1	1	0
AT3G25250	OG7_0036894	1	0	0	1	0	0
AT1G53590	OG7_0003010	1	1	0	1	1	0
AT5G62560	OG7_0025398	1	0	0	1	0	0
AT2G46020	OG7_0000402	1	0	0	1	1	0
AT1G78920	OG7_0005938	1	0	0	1	0	0
AT2G21150	OG7_0007751	1	1	0	1	0	0
AT3G05050	OG7_0000396	1	1	0	1	1	0
AT1G05950	OG7_0033475	1	0	0	1	0	0
AT3G09260	OG7_0001793	1	0	0	1	0	0
AT3G23430	OG7_0003118	1	1	0	1	1	0
AT5G64430	OG7_0060588	0	0	1	1	1	0
AT3G62010	OG7_0009012	1	0	0	1	0	0
AT2G29210	OG7_0006039	0	0	1	1	1	0
AT2G18020	OG7_0003209	1	0	0	1	0	0
AT4G26455	OG7_0049518	0	0	1	1	1	0
AT2G40140	OG7_0003686	1	1	0	1	1	0
AT3G45090	OG7_0011611	1	1	0	1	0	0
AT2G36010	OG7_0002694	1	0	0	1	0	0
AT3G47820	OG7_0025398	1	0	0	1	0	0
AT3G26935	OG7_0000782	1	0	0	1	1	0
AT5G60980	OG7_0005798	1	0	0	1	1	0
AT5G62865	OG7_0076741	0	0	1	1	0	0
AT3G48530	OG7_0002529	1	1	0	1	0	0
AT1G12775	OG7_0014256	0	0	1	1	0	0
AT5G14790	OG7_0006494	1	0	0	1	1	0
AT1G18860	OG7_0076596	0	0	1	0	0	1
AT4G32285	OG7_0002531	1	0	0	1	1	0
AT2G18790	OG7_0009923	1	0	0	1	0	0
AT1G10140	OG7_0028575	1	0	0	1	0	0
AT3G10650	OG7_0036888	1	1	0	1	1	0
AT2G33540	OG7_0005416	1	0	0	1	0	0
AT1G24706	OG7_0006260	1	1	0	1	0	0
AT3G03530	OG7_0009290	1	1	0	1	0	0
AT3G18215	OG7_0013322	1	1	0	1	0	0
AT1G59580	OG7_0000396	1	1	0	1	1	0
AT1G09020	OG7_0002529	1	1	0	1	0	0
AT2G32840	OG7_0041506	0	0	1	1	0	0
AT1G75220	OG7_0000446	1	1	0	1	1	0
AT3G54620	OG7_0013529	1	0	0	1	0	0
AT1G79020	OG7_0005415	1	0	0	1	0	0
AT1G02890	OG7_0001216	1	1	0	1	1	0
AT1G59610	OG7_0016816	1	1	0	1	1	0
AT1G72010	OG7_0011130	1	0	0	1	1	0
AT4G24290	OG7_0011549	1	1	0	1	0	0
AT5G26830	OG7_0003264	1	0	0	1	0	0
AT4G17230	OG7_0077092	0	0	1	1	0	0
AT1G04050	OG7_0000775	1	0	0	1	1	0
AT5G12420	OG7_0006703	1	0	0	1	0	0
AT5G66880	OG7_0000009	1	1	0	1	1	0
AT1G49030	OG7_0002733	1	0	0	1	1	0
AT2G18210	OG7_0041499	0	0	1	1	1	0
AT5G11490	OG7_0001921	1	1	0	1	0	0
AT2G25930	OG7_0025459	1	0	0	1	0	0
AT3G11410	OG7_0000783	1	1	0	1	1	0
AT4G12610	OG7_0013626	1	1	0	1	0	0
AT3G19580	OG7_0008685	1	0	0	1	1	0
AT3G53640	OG7_0006634	1	1	0	1	1	0
AT1G67930	OG7_0007413	1	0	0	1	0	0
AT1G62970	OG7_0077228	0	0	1	0	0	1
AT1G29170	OG7_0049524	0	0	1	1	0	0
AT3G62900	OG7_0030824	1	0	0	1	1	0
AT3G07420	OG7_0002300	1	0	0	1	0	0
AT5G66000	OG7_0060832	0	0	1	1	0	0
AT5G46070	OG7_0002755	1	1	0	1	1	0
AT5G57110	OG7_0001750	1	0	0	1	1	0
AT4G11660	OG7_0001580	1	0	0	1	1	0
AT2G16900	OG7_0015913	0	0	1	1	1	0
AT4G02280	OG7_0006686	1	1	0	1	1	0
AT1G50600	OG7_0060558	0	0	1	1	0	0
AT3G59290	OG7_0002658	1	1	0	1	1	0
AT4G25500	OG7_0000011	1	1	0	1	1	0
AT1G13740	OG7_0026896	0	0	1	1	0	0
AT1G24300	OG7_0033509	0	0	1	1	1	0
AT1G53165	OG7_0000432	1	1	0	1	1	0
AT4G34430	OG7_0003717	1	0	0	1	0	0
AT3G15920	OG7_0017992	1	0	0	1	0	0
AT1G27595	OG7_0007511	1	0	0	1	1	0
AT4G25970	OG7_0004477	1	0	0	1	0	0
AT4G30160	OG7_0002187	1	1	0	1	1	0
AT5G38640	OG7_0001817	1	0	0	1	1	0
AT2G22400	OG7_0004943	1	0	0	1	0	0
AT1G75660	OG7_0003221	1	0	0	1	0	0
AT5G15440	OG7_0022295	1	0	0	1	0	0
AT3G03380	OG7_0011827	0	0	1	1	0	0
AT1G29220	OG7_0008765	1	1	0	1	1	0
AT5G58530	OG7_0006785	1	1	0	1	1	0
AT5G03040	OG7_0018036	1	0	0	1	1	0
AT3G05420	OG7_0001012	1	0	0	1	1	0
AT1G26470	OG7_0033559	1	1	0	1	0	0
AT5G37190	OG7_0028564	0	0	1	1	1	0
AT4G21160	OG7_0001719	1	1	0	1	1	0
AT1G27030	OG7_0020725	1	0	0	1	0	0
AT2G02070	OG7_0004678	1	1	0	1	1	0
AT1G58025	OG7_0001365	1	0	0	1	1	0
AT2G38750	OG7_0001713	1	0	0	1	0	0
AT5G44200	OG7_0006749	1	0	0	1	0	0
AT5G62810	OG7_0006931	1	0	0	1	1	0
AT3G13530	OG7_0000432	1	1	0	1	1	0
AT4G02480	OG7_0001216	1	1	0	1	1	0
AT5G55210	OG7_0024199	1	0	0	1	0	0
AT1G44835	OG7_0014833	1	0	0	1	0	0
AT4G16430	OG7_0026864	1	0	0	1	0	0
AT2G41370	OG7_0012639	1	1	0	1	0	0
AT5G56890	OG7_0001177	1	1	0	1	1	0
AT3G17510	OG7_0000009	1	1	0	1	1	0
AT2G23520	OG7_0030746	1	0	0	1	1	0
AT3G06660	OG7_0009124	1	0	0	1	0	0
AT1G73150	OG7_0001365	1	0	0	1	1	0
AT5G19900	OG7_0025491	1	1	0	1	1	0
AT5G04040	OG7_0007317	1	0	0	1	1	0
AT1G51800	OG7_0022275	0	0	1	1	0	0
AT3G50500	OG7_0000009	1	1	0	1	1	0
AT3G10020	OG7_0023194	1	0	0	1	0	0
AT5G41670	OG7_0005833	1	0	0	1	0	0
AT1G15400	OG7_0076681	0	0	1	1	0	0
AT5G62390	OG7_0030695	1	0	0	1	1	0
AT3G27300	OG7_0003663	1	1	0	1	1	0
AT3G49490	OG7_0033455	1	0	0	1	0	0
AT1G45688	OG7_0016857	1	0	0	1	1	0
AT1G15290	OG7_0003288	1	1	0	1	1	0
AT5G27150	OG7_0001342	1	1	0	1	1	0
AT1G79000	OG7_0003607	1	1	0	1	0	0
AT1G51690	OG7_0003116	1	0	0	1	0	0
AT1G48410	OG7_0001303	1	1	0	1	1	0
AT5G08130	OG7_0012350	1	0	0	1	1	0
AT1G10900	OG7_0001731	1	0	0	1	0	0
AT1G17210	OG7_0009223	1	1	0	1	1	0
AT1G76510	OG7_0014861	1	0	0	1	1	0
AT1G01440	OG7_0019528	1	0	0	1	0	0
AT2G28290	OG7_0000402	1	0	0	1	1	0
AT1G47200	OG7_0025449	1	0	0	1	0	0
AT3G05900	OG7_0076999	0	0	1	1	1	0
AT5G41260	OG7_0010257	1	0	0	1	0	0
AT4G00440	OG7_0036724	0	0	1	1	1	0
AT1G42550	OG7_0049579	1	1	0	1	0	0
AT3G27190	OG7_0001754	1	0	0	1	1	0
AT1G72410	OG7_0060799	0	0	1	1	1	0
AT3G13300	OG7_0007063	1	0	0	1	1	0
AT4G00890	OG7_0154729	0	0	1	0	0	1
AT1G08720	OG7_0000102	1	1	0	1	1	0
AT4G29900	OG7_0001750	1	0	0	1	1	0
AT3G20720	OG7_0021509	1	1	0	1	0	0
AT2G01180	OG7_0002355	1	0	0	1	0	0
AT4G33950	OG7_0000009	1	1	0	1	1	0
AT5G67220	OG7_0002064	1	0	0	1	0	0
AT4G15840	OG7_0007028	1	0	0	1	1	0
AT3G49010	OG7_0005753	1	1	0	1	0	0
AT5G43500	OG7_0008829	0	0	1	1	0	0
AT5G41100	OG7_0015644	1	1	0	1	1	0
AT1G30330	OG7_0030760	1	1	0	1	0	0
AT5G27030	OG7_0013066	1	1	0	1	1	0
AT2G13540	OG7_0007214	1	0	0	1	0	0
AT5G61150	OG7_0007994	1	1	0	1	0	0
AT3G27770	OG7_0011955	1	0	0	1	0	0
AT3G17740	OG7_0008530	1	0	0	1	0	0
AT2G01600	OG7_0002531	1	0	0	1	1	0
AT5G11090	OG7_0041687	1	0	0	1	0	0
AT4G31800	OG7_0036677	0	0	1	0	0	1
AT5G06560	OG7_0049517	0	0	1	1	0	0
AT3G55320	OG7_0000734	1	0	0	1	1	0
AT5G54730	OG7_0006265	1	0	0	1	1	0
AT1G19835	OG7_0028522	1	1	0	1	1	0
AT3G12140	OG7_0012936	1	1	0	1	1	0
AT5G02810	OG7_0021505	1	0	0	1	1	0
AT5G35360	OG7_0001430	0	0	1	1	0	0
AT4G28300	OG7_0036651	1	1	0	1	0	0
AT4G10750	OG7_0012343	1	0	0	1	0	0
AT2G42600	OG7_0008552	1	0	0	1	1	0
AT4G35100	OG7_0001174	1	1	0	1	1	0
AT1G01730	OG7_0030615	1	0	0	1	0	0
AT5G08160	OG7_0002079	1	1	0	1	1	0
AT4G01000	OG7_0008879	1	0	0	1	0	0
AT1G31870	OG7_0007721	1	1	0	1	1	0
AT3G43300	OG7_0001170	1	1	0	1	1	0
AT2G21230	OG7_0049663	0	0	1	1	1	0
AT3G55020	OG7_0003451	1	1	0	1	1	0
AT1G50120	OG7_0008528	1	1	0	1	1	0
AT2G30490	OG7_0000500	1	0	0	1	1	0
AT5G53000	OG7_0007632	1	0	0	1	0	0
AT1G06840	OG7_0001177	1	1	0	1	1	0
AT5G01020	OG7_0001177	1	1	0	1	1	0
AT3G19615	OG7_0153837	0	0	1	1	1	0
AT5G04240	OG7_0026931	1	0	0	1	1	0
AT4G00752	OG7_0017923	1	1	0	1	0	0
AT4G30780	OG7_0017213	1	1	0	1	1	0
AT5G07440	OG7_0003600	1	0	0	1	0	0
AT2G47210	OG7_0007718	1	0	0	1	0	0
AT3G18240	OG7_0025303	1	0	0	1	1	0
AT1G70320	OG7_0000785	1	1	0	1	1	0
AT5G06780	OG7_0012936	1	1	0	1	1	0
AT3G06450	OG7_0001528	1	1	0	1	1	0
AT5G08680	OG7_0004329	1	0	0	1	0	0
AT1G79830	OG7_0008292	1	1	0	1	1	0
AT3G23900	OG7_0002666	0	0	1	1	1	0
AT2G26110	OG7_0025416	1	0	0	1	1	0
AT1G64500	OG7_0006785	1	1	0	1	1	0
AT1G21660	OG7_0002079	1	1	0	1	1	0
AT2G20230	OG7_0015928	1	0	0	1	0	0
AT2G44840	OG7_0005458	1	1	0	1	1	0
AT3G07980	OG7_0000432	1	1	0	1	1	0
AT3G04910	OG7_0002371	1	1	0	1	1	0
AT2G39050	OG7_0015656	1	1	0	1	0	0
AT1G29400	OG7_0005947	1	1	0	1	1	0
AT5G65770	OG7_0023137	1	0	0	1	1	0
AT4G21750	OG7_0008741	1	0	0	1	0	0
AT2G21470	OG7_0003569	1	0	0	1	0	0
AT2G30880	OG7_0016541	1	0	0	1	0	0
AT1G45249	OG7_0010064	1	1	0	1	1	0
AT3G04740	OG7_0007150	1	1	0	1	1	0
AT3G63260	OG7_0000102	1	1	0	1	1	0
AT4G35450	OG7_0013632	1	1	0	1	1	0
AT4G16990	OG7_0026827	0	0	1	1	0	0
AT3G48195	OG7_0003687	1	0	0	1	1	0
AT2G01690	OG7_0005976	1	0	0	1	0	0
AT3G55970	OG7_0076895	0	0	1	0	0	1
AT5G67470	OG7_0001055	1	0	0	1	1	0
AT3G60240	OG7_0002304	1	1	0	1	1	0
AT1G20920	OG7_0000120	0	0	1	1	0	0
AT5G05010	OG7_0006784	1	0	0	1	0	0
AT5G44180	OG7_0016546	1	1	0	1	1	0
AT2G28320	OG7_0006253	1	0	0	1	0	0
AT2G16250	OG7_0030706	1	0	0	1	0	0
AT4G32610	OG7_0020086	1	0	0	1	0	0
AT3G14270	OG7_0004508	1	1	0	1	1	0
AT5G12370	OG7_0007112	1	1	0	1	0	0
AT4G14990	OG7_0016453	1	1	0	1	1	0
AT1G53730	OG7_0022284	1	1	0	1	1	0
AT5G08200	OG7_0006741	1	1	0	1	0	0
AT5G01590	OG7_0026703	0	0	1	1	0	0
AT4G32340	OG7_0026888	1	0	0	1	0	0
AT1G49480	OG7_0060894	0	0	1	1	1	0
AT3G26240	OG7_0016530	0	0	1	0	0	1
AT4G12800	OG7_0017997	1	0	0	1	0	0
AT2G33830	OG7_0020154	1	0	0	1	1	0
AT4G37090	OG7_0033521	1	1	0	1	1	0
AT1G26665	OG7_0008816	1	0	0	1	0	0
AT2G28150	OG7_0060754	0	0	1	1	0	0
AT5G04430	OG7_0001644	1	1	0	1	1	0
AT3G01590	OG7_0006300	1	0	0	1	0	0
AT5G16590	OG7_0010857	1	1	0	1	1	0
AT2G20960	OG7_0015913	0	0	1	1	1	0
AT4G09830	OG7_0019396	1	0	0	1	1	0
AT1G62480	OG7_0076630	0	0	1	0	0	1
AT3G01320	OG7_0003662	1	1	0	1	0	0
AT2G29510	OG7_0041810	1	0	0	1	0	0
AT5G44800	OG7_0000402	1	0	0	1	1	0
AT1G21130	OG7_0003657	1	1	0	1	1	0
AT5G14720	OG7_0000432	1	1	0	1	1	0
AT2G35940	OG7_0001289	1	1	0	1	1	0
AT3G55980	OG7_0003686	1	1	0	1	1	0
AT5G52310	OG7_0041559	0	0	1	1	0	0
AT3G19960	OG7_0000433	1	1	0	1	1	0
AT5G03450	OG7_0008769	1	0	0	1	0	0
AT1G31070	OG7_0005413	1	0	0	1	0	0
AT1G37130	OG7_0002437	1	1	0	1	1	0
AT3G06868	OG7_0033486	1	1	0	1	0	0
AT1G03380	OG7_0006265	1	0	0	1	1	0
AT1G49760	OG7_0002347	1	1	0	1	1	0
AT3G23400	OG7_0020720	1	0	0	1	0	0
AT4G28540	OG7_0001256	1	0	0	1	0	0
AT5G37710	OG7_0002965	1	0	0	1	1	0
AT1G33410	OG7_0008652	1	0	0	1	0	0
AT5G54960	OG7_0009289	1	0	0	1	0	0
AT4G25130	OG7_0004119	1	0	0	1	1	0
AT4G36870	OG7_0036739	1	1	0	1	0	0
AT5G35430	OG7_0008580	1	0	0	1	0	0
AT3G46540	OG7_0002658	1	1	0	1	1	0
AT3G46290	OG7_0011453	1	1	0	1	1	0
AT4G14340	OG7_0001256	1	0	0	1	0	0
AT5G65590	OG7_0010632	1	1	0	1	1	0
AT4G16920	OG7_0013525	0	0	1	1	0	0
AT3G05060	OG7_0003378	1	0	0	1	0	0
AT5G50000	OG7_0000102	1	1	0	1	1	0
AT2G34170	OG7_0036799	0	0	1	1	1	0
AT4G16150	OG7_0004428	1	1	0	1	1	0
AT5G05970	OG7_0009045	1	0	0	1	1	0
AT2G28930	OG7_0001177	1	1	0	1	1	0
AT1G18620	OG7_0041523	0	0	1	1	0	0
AT1G53440	OG7_0060768	0	0	1	1	0	0
AT1G13930	OG7_0022323	1	1	0	1	0	0
AT3G22270	OG7_0016453	1	1	0	1	1	0
AT1G79160	OG7_0014627	1	0	0	1	0	0
AT3G54760	OG7_0076794	0	0	1	0	0	1
AT2G01320	OG7_0001022	1	1	0	1	1	0
AT2G02800	OG7_0001177	1	1	0	1	1	0
AT1G73660	OG7_0000102	1	1	0	1	1	0
ATCG00490	OG7_0011859	1	0	0	1	0	0
AT1G54510	OG7_0001157	1	1	0	1	1	0
AT1G65010	OG7_0023155	1	0	0	1	1	0
AT5G44260	OG7_0003686	1	1	0	1	1	0
AT5G49910	OG7_0000780	1	0	0	1	0	0
AT4G13420	OG7_0004577	1	1	0	1	1	0
AT5G57610	OG7_0036914	1	1	0	1	1	0
AT5G18230	OG7_0005130	1	1	0	1	1	0
AT3G13000	OG7_0018485	1	0	0	0	0	1
AT5G48620	OG7_0008860	1	0	0	1	1	0
AT2G02950	OG7_0076862	0	0	1	1	0	0
AT5G59420	OG7_0001714	1	0	0	1	1	0
AT1G29920	OG7_0003251	1	1	0	1	1	0
AT2G33050	OG7_0020117	0	0	1	1	0	0
AT1G12330	OG7_0024216	1	0	0	1	1	0
AT1G68830	OG7_0011742	1	0	0	1	0	0
AT5G59730	OG7_0003688	1	1	0	1	1	0
AT5G60710	OG7_0001364	1	1	0	1	1	0
AT1G73960	OG7_0006745	1	1	0	1	1	0
AT2G17300	OG7_0030717	1	0	0	1	0	0
AT5G38430	OG7_0010354	1	0	0	1	0	0
AT3G50370	OG7_0030735	1	1	0	1	1	0
AT4G10480	OG7_0005050	1	0	0	1	1	0
AT5G22760	OG7_0020125	1	0	0	1	0	0
AT4G27130	OG7_0005052	1	1	0	1	0	0
AT2G42880	OG7_0000396	1	1	0	1	1	0
AT1G53510	OG7_0000396	1	1	0	1	1	0
AT4G32300	OG7_0060778	1	0	0	1	0	0
AT3G25520	OG7_0005091	1	0	0	1	1	0
AT4G25070	OG7_0014869	1	1	0	1	1	0
AT4G34860	OG7_0011052	1	1	0	1	1	0
AT3G53110	OG7_0000130	0	0	1	1	1	0
AT3G61050	OG7_0003010	1	1	0	1	1	0
AT4G36900	OG7_0018977	1	1	0	1	0	0
AT4G32070	OG7_0016840	1	1	0	1	0	0
AT4G17770	OG7_0003699	1	1	0	1	1	0
AT3G60450	OG7_0005529	1	0	0	1	0	0
AT1G06220	OG7_0002134	1	0	0	1	0	0
AT1G11670	OG7_0001708	1	0	0	1	0	0
AT5G05470	OG7_0006220	1	0	0	1	1	0
AT1G30910	OG7_0005915	1	0	0	1	0	0
AT2G19270	OG7_0010403	1	0	0	1	0	0
AT1G32810	OG7_0030607	1	0	0	1	1	0
AT1G76810	OG7_0005538	1	0	0	1	1	0
AT5G16180	OG7_0014447	1	0	0	1	0	0
AT4G35310	OG7_0000003	1	1	0	1	1	0
AT3G45410	OG7_0007847	1	0	0	1	1	0
AT1G69450	OG7_0002441	1	0	0	1	0	0
AT1G28150	OG7_0023204	1	0	0	1	0	0
AT5G44160	OG7_0004678	1	1	0	1	1	0
AT5G17910	OG7_0049924	1	0	0	1	1	0
AT5G03415	OG7_0005683	1	0	0	1	0	0
AT3G24520	OG7_0001580	1	0	0	1	1	0
AT2G46510	OG7_0026864	1	0	0	1	0	0
AT2G18960	OG7_0001065	1	1	0	1	1	0
AT2G27210	OG7_0000696	1	1	0	1	1	0
AT5G63190	OG7_0007590	1	0	0	1	1	0
AT1G08420	OG7_0000696	1	1	0	1	1	0
AT1G09450	OG7_0008020	1	0	0	1	0	0
AT1G23870	OG7_0003699	1	1	0	1	1	0
AT2G40290	OG7_0006220	1	0	0	1	1	0
AT4G37700	OG7_0060424	0	0	1	1	0	0
AT4G33530	OG7_0004577	1	1	0	1	1	0
AT3G55560	OG7_0011222	1	1	0	1	1	0
AT3G63460	OG7_0004239	1	0	0	1	0	0
AT1G63940	OG7_0002597	1	0	0	1	0	0
AT5G09620	OG7_0060588	0	0	1	1	1	0
AT1G56460	OG7_0009124	1	0	0	1	0	0
AT3G18990	OG7_0060894	0	0	1	1	1	0
AT1G77760	OG7_0002437	1	1	0	1	1	0
AT5G03110	OG7_0049915	1	0	0	1	0	0
AT2G44020	OG7_0016851	1	0	0	1	0	0
AT4G25730	OG7_0002819	1	1	0	1	0	0
AT5G45275	OG7_0004823	1	1	0	1	1	0
AT1G09800	OG7_0002342	1	0	0	1	0	0
AT4G02030	OG7_0007135	1	0	0	1	0	0
AT5G44090	OG7_0003487	1	1	0	1	1	0
AT5G28900	OG7_0003487	1	1	0	1	1	0
AT4G29440	OG7_0005273	1	1	0	1	1	0
AT4G16510	OG7_0014186	1	0	0	1	0	0
AT5G06670	OG7_0000136	1	1	0	1	1	0
AT1G21630	OG7_0001721	1	1	0	1	1	0
AT1G19870	OG7_0077045	0	0	1	1	0	0
AT1G29760	OG7_0008035	1	0	0	1	0	0
AT5G49770	OG7_0021513	1	0	0	1	1	0
AT4G11610	OG7_0009676	1	1	0	1	0	0
AT3G09360	OG7_0002693	1	0	0	1	0	0
AT4G39050	OG7_0000136	1	1	0	1	1	0
AT3G18760	OG7_0024131	1	0	0	1	0	0
AT5G62820	OG7_0026809	0	0	1	1	1	0
AT1G03760	OG7_0008985	1	0	0	1	0	0
AT3G06010	OG7_0000402	1	0	0	1	1	0
AT4G02450	OG7_0005368	1	0	0	1	1	0
AT2G15270	OG7_0008762	1	0	0	1	0	0
AT4G02510	OG7_0010627	1	1	0	1	1	0
AT1G47900	OG7_0028522	1	1	0	1	1	0
AT1G27850	OG7_0020814	1	1	0	1	1	0
AT2G43650	OG7_0004822	1	1	0	1	0	0
AT2G01420	OG7_0009585	1	1	0	1	0	0
AT3G45190	OG7_0003009	1	0	0	1	1	0
AT4G00700	OG7_0009676	1	1	0	1	0	0
AT1G71090	OG7_0007965	1	1	0	1	1	0
AT3G52390	OG7_0002527	1	0	0	1	0	0
AT2G04235	OG7_0049642	0	0	1	1	1	0
AT1G52500	OG7_0006668	1	0	0	1	0	0
AT1G58340	OG7_0001708	1	0	0	1	0	0
AT3G24490	OG7_0015377	1	0	0	1	1	0
AT1G20070	OG7_0041902	1	0	0	1	0	0
AT5G53930	OG7_0155138	0	0	1	1	0	0
AT5G16720	OG7_0041594	1	0	0	1	0	0
AT2G19810	OG7_0003686	1	1	0	1	1	0
AT1G64570	OG7_0017912	1	0	0	1	0	0
AT5G65970	OG7_0006687	1	0	0	1	1	0
AT2G01750	OG7_0014050	1	1	0	1	0	0
AT5G63630	OG7_0000128	0	0	1	1	1	0
AT5G24890	OG7_0022268	1	1	0	1	1	0
AT2G28890	OG7_0004625	1	1	0	1	0	0
AT4G00238	OG7_0020123	0	0	1	1	0	0
AT3G46930	OG7_0036695	0	0	1	0	0	1
AT4G26480	OG7_0002301	1	1	0	1	1	0
AT5G42880	OG7_0060579	0	0	1	0	0	1
AT5G17930	OG7_0007805	1	0	0	1	0	0
AT4G40060	OG7_0000401	1	1	0	1	1	0
AT1G05910	OG7_0001162	1	1	0	1	1	0
AT1G67870	OG7_0154370	0	0	1	0	0	1
AT2G36570	OG7_0041828	1	0	0	1	0	0
AT3G19120	OG7_0000950	1	0	0	1	0	0
AT3G08850	OG7_0005815	1	1	0	1	0	0
AT5G59010	OG7_0010257	1	0	0	1	0	0
AT3G11100	OG7_0015377	1	0	0	1	1	0
AT5G04290	OG7_0005999	1	0	0	1	0	0
AT3G62150	OG7_0000734	1	0	0	1	1	0
AT4G02400	OG7_0007406	1	1	0	1	1	0
AT4G32850	OG7_0003740	1	1	0	1	0	0
AT5G66950	OG7_0030746	1	0	0	1	1	0
AT5G47690	OG7_0004389	1	1	0	1	1	0
AT5G55920	OG7_0001728	1	0	0	1	1	0
AT5G13480	OG7_0007031	1	0	0	1	1	0
AT1G19450	OG7_0000446	1	1	0	1	1	0
AT1G68490	OG7_0019553	1	0	0	1	0	0
AT2G19110	OG7_0002069	1	0	0	1	0	0
AT2G02790	OG7_0041492	0	0	1	1	1	0
AT2G20190	OG7_0002851	1	1	0	1	1	0
AT1G52380	OG7_0007126	1	0	0	1	1	0
AT1G21390	OG7_0049553	1	0	0	1	0	0
AT1G78880	OG7_0017627	1	1	0	1	1	0
AT1G16860	OG7_0017627	1	1	0	1	1	0
AT2G47800	OG7_0000689	1	1	0	1	0	0
AT1G16010	OG7_0003946	1	1	0	1	0	0
AT2G03810	OG7_0036883	1	1	0	1	0	0
AT1G51850	OG7_0012484	0	0	1	1	0	0
AT1G80270	OG7_0010863	1	0	0	1	0	0
AT1G49340	OG7_0003007	1	0	0	1	1	0
AT2G25430	OG7_0002531	1	0	0	1	1	0
AT5G21940	OG7_0041674	1	0	0	1	1	0
AT2G41900	OG7_0003686	1	1	0	1	1	0
AT5G20190	OG7_0026888	1	0	0	1	0	0
AT1G18160	OG7_0000102	1	1	0	1	1	0
AT2G36850	OG7_0004854	1	0	0	1	1	0
AT4G38600	OG7_0002947	1	0	0	1	1	0
AT1G48620	OG7_0060536	0	0	1	1	1	0
AT5G06970	OG7_0013056	1	1	0	1	1	0
AT1G34220	OG7_0005273	1	1	0	1	1	0
AT1G06230	OG7_0001365	1	0	0	1	1	0
AT2G25670	OG7_0020086	1	0	0	1	0	0
AT1G66950	OG7_0002622	1	1	0	1	1	0
AT4G30930	OG7_0005826	1	0	0	1	0	0
AT4G11740	OG7_0017923	1	1	0	1	0	0
AT5G04850	OG7_0007940	1	0	0	1	0	0
AT1G76070	OG7_0041575	1	1	0	1	1	0
AT5G65700	OG7_0022315	1	1	0	1	0	0
AT4G25320	OG7_0009238	1	1	0	1	1	0
AT5G10550	OG7_0001365	1	0	0	1	1	0
AT4G05150	OG7_0060944	1	1	0	1	1	0
AT5G19820	OG7_0003452	1	1	0	1	0	0
AT3G27350	OG7_0025374	0	0	1	1	0	0
AT1G09050	OG7_0049510	0	0	1	1	0	0
AT1G08800	OG7_0041799	1	1	0	1	1	0
AT5G51100	OG7_0003193	1	0	0	1	1	0
AT2G45950	OG7_0019535	1	0	0	1	0	0
AT5G52020	OG7_0030739	1	0	0	1	0	0
AT5G11110	OG7_0006686	1	1	0	1	1	0
AT3G20250	OG7_0001979	1	1	0	1	1	0
AT1G13030	OG7_0019562	1	0	0	1	1	0
AT4G02220	OG7_0004545	1	0	0	1	0	0
AT3G29310	OG7_0060479	1	0	0	1	0	0
AT3G07300	OG7_0001817	1	0	0	1	1	0
AT5G41220	OG7_0001367	1	0	0	1	0	0
AT3G21810	OG7_0018049	1	1	0	1	1	0
AT5G57290	OG7_0023184	1	1	0	1	0	0
AT4G00170	OG7_0002921	1	1	0	1	1	0
AT5G20930	OG7_0004302	1	0	0	1	0	0
AT5G53060	OG7_0024196	1	0	0	1	1	0
AT3G04480	OG7_0005204	1	0	0	1	0	0
AT3G01360	OG7_0049972	1	0	0	1	0	0
AT5G60660	OG7_0001174	1	1	0	1	1	0
AT1G29280	OG7_0028624	1	0	0	1	0	0
AT3G15730	OG7_0002555	1	0	0	1	1	0
AT3G03170	OG7_0019522	1	1	0	1	1	0
AT5G47880	OG7_0005645	1	0	0	1	0	0
AT4G08960	OG7_0006064	1	0	0	1	0	0
AT1G60890	OG7_0001731	1	0	0	1	0	0
AT5G51230	OG7_0008290	1	0	0	1	0	0
AT4G27640	OG7_0003452	1	1	0	1	0	0
AT2G14820	OG7_0006205	1	1	0	1	1	0
AT3G24080	OG7_0007111	1	1	0	1	0	0
AT5G26760	OG7_0008282	1	0	0	1	0	0
AT4G29190	OG7_0003686	1	1	0	1	1	0
AT3G55510	OG7_0006787	1	0	0	1	1	0
AT1G42440	OG7_0007760	1	0	0	1	0	0
AT3G54790	OG7_0077156	0	0	1	1	0	0
AT1G17790	OG7_0001365	1	0	0	1	1	0
AT1G10490	OG7_0006004	1	0	0	1	0	0
AT1G34570	OG7_0010305	1	0	0	1	0	0
AT1G08680	OG7_0005360	1	0	0	1	1	0
AT1G52330	OG7_0020813	1	0	0	1	0	0
AT1G13440	OG7_0002325	1	0	0	1	0	0
AT1G79280	OG7_0007509	1	0	0	1	1	0
AT3G28730	OG7_0006625	1	1	0	1	0	0
AT1G73350	OG7_0021510	1	0	0	1	0	0
AT2G47000	OG7_0000734	1	0	0	1	1	0
AT3G01810	OG7_0015612	1	1	0	1	1	0
AT5G65630	OG7_0001365	1	0	0	1	1	0
AT4G39350	OG7_0005725	1	1	0	1	1	0
AT1G18150	OG7_0000396	1	1	0	1	1	0
AT1G69220	OG7_0000432	1	1	0	1	1	0
AT2G18410	OG7_0025299	1	0	0	1	0	0
AT3G45780	OG7_0000103	1	1	0	1	1	0
AT5G54380	OG7_0011453	1	1	0	1	1	0
AT4G00755	OG7_0014562	1	0	0	1	0	0
AT1G47820	OG7_0049856	1	0	0	1	0	0
AT2G13370	OG7_0000402	1	0	0	1	1	0
AT1G55860	OG7_0000785	1	1	0	1	1	0
AT3G44820	OG7_0006205	1	1	0	1	1	0
AT1G51790	OG7_0077006	0	0	1	0	0	1
AT3G12270	OG7_0001729	1	0	0	1	0	0
AT5G24290	OG7_0033390	1	0	0	1	0	0
AT4G31420	OG7_0006562	1	0	0	1	0	0
AT1G31930	OG7_0020788	1	0	0	1	1	0
AT4G31430	OG7_0030835	1	1	0	1	1	0
AT1G13160	OG7_0007567	1	0	0	1	0	0
AT2G23770	OG7_0060808	1	0	0	1	1	0
AT1G78650	OG7_0009013	1	1	0	1	1	0
AT1G12850	OG7_0030782	1	1	0	1	1	0
AT5G61530	OG7_0001056	1	1	0	1	0	0
AT3G01460	OG7_0041915	1	0	0	1	0	0
AT5G07680	OG7_0060812	0	0	1	1	0	0
AT1G22500	OG7_0000431	1	1	0	1	1	0
AT2G44140	OG7_0003521	1	0	0	1	0	0
AT5G58620	OG7_0003686	1	1	0	1	1	0
AT4G23040	OG7_0017923	1	1	0	1	0	0
AT4G38640	OG7_0001952	1	0	0	1	0	0
AT3G56150	OG7_0006714	1	0	0	1	1	0
AT3G05250	OG7_0022059	1	0	0	1	0	0
AT1G08940	OG7_0009652	1	0	0	1	0	0
AT2G27040	OG7_0001303	1	1	0	1	1	0
AT1G04780	OG7_0004337	1	0	0	1	1	0
AT1G06410	OG7_0003699	1	1	0	1	1	0
AT5G47490	OG7_0005353	1	1	0	1	1	0
AT1G60140	OG7_0003699	1	1	0	1	1	0
AT4G10110	OG7_0000011	1	1	0	1	1	0
AT1G79350	OG7_0005517	1	0	0	1	0	0
AT5G47430	OG7_0005271	1	0	0	1	0	0
AT5G11670	OG7_0002857	1	0	0	1	1	0
AT1G49580	OG7_0000003	1	1	0	1	1	0
AT4G19490	OG7_0007163	1	1	0	1	1	0
AT5G45900	OG7_0006371	1	0	0	1	0	0
AT2G19480	OG7_0003402	1	0	0	1	0	0
AT4G36750	OG7_0006510	1	0	0	1	0	0
AT2G37170	OG7_0001174	1	1	0	1	1	0
AT5G24030	OG7_0009920	1	0	0	1	0	0
AT1G17340	OG7_0000974	1	1	0	1	1	0
AT3G10680	OG7_0153744	0	0	1	0	0	1
AT1G44100	OG7_0005046	1	0	0	1	1	0
AT4G06536	OG7_0003120	1	0	0	1	0	0
AT5G24450	OG7_0008038	1	0	0	1	0	0
AT5G52040	OG7_0000011	1	1	0	1	1	0
AT1G68790	OG7_0023137	1	0	0	1	1	0
AT3G50130	OG7_0024192	0	0	1	1	0	0
AT3G58630	OG7_0015377	1	0	0	1	1	0
AT1G29640	OG7_0011133	1	1	0	1	1	0
AT5G10930	OG7_0000009	1	1	0	1	1	0
AT4G38900	OG7_0049663	0	0	1	1	1	0
AT5G28850	OG7_0003487	1	1	0	1	1	0
AT5G65200	OG7_0025398	1	0	0	1	0	0
AT2G19470	OG7_0001256	1	0	0	1	0	0
AT3G61850	OG7_0049687	0	0	1	1	0	0
AT2G03470	OG7_0028537	1	0	0	1	1	0
AT5G01490	OG7_0004761	1	0	0	1	1	0
AT4G01090	OG7_0019528	1	0	0	1	0	0
AT3G18950	OG7_0014211	1	0	0	1	0	0
AT1G09730	OG7_0001784	1	1	0	1	1	0
AT2G45540	OG7_0001358	1	1	0	1	1	0
AT5G43560	OG7_0011127	1	0	0	1	0	0
AT1G80810	OG7_0004389	1	1	0	1	1	0
AT1G14740	OG7_0024209	1	0	0	1	0	0
AT2G42010	OG7_0002555	1	0	0	1	1	0
AT4G25090	OG7_0001646	1	1	0	1	1	0
AT1G08400	OG7_0008834	1	0	0	1	0	0
AT5G54850	OG7_0060801	1	0	0	1	0	0
AT2G38040	OG7_0013612	0	0	1	1	0	0
AT2G40930	OG7_0001214	1	0	0	1	0	0
AT1G08060	OG7_0000402	1	0	0	1	1	0
AT1G70420	OG7_0077202	0	0	1	1	0	0
AT1G04360	OG7_0000431	1	1	0	1	1	0
AT5G64740	OG7_0005725	1	1	0	1	1	0
AT1G77580	OG7_0049808	0	0	1	0	0	1
AT4G08850	OG7_0049938	1	0	0	1	1	0
AT5G04340	OG7_0008685	1	0	0	1	1	0
AT1G34120	OG7_0000974	1	1	0	1	1	0
AT4G01670	OG7_0060679	0	0	1	1	0	0
AT5G22750	OG7_0000402	1	0	0	1	1	0
AT5G23450	OG7_0002350	1	1	0	1	1	0
AT1G24764	OG7_0014050	1	1	0	1	0	0
AT3G21060	OG7_0007581	1	0	0	1	1	0
AT3G14590	OG7_0003010	1	1	0	1	1	0
AT2G04620	OG7_0001789	1	0	0	1	0	0
AT1G18460	OG7_0002078	1	0	0	1	0	0
AT3G51550	OG7_0011453	1	1	0	1	1	0
AT1G21380	OG7_0001949	1	1	0	1	1	0
AT3G10360	OG7_0001979	1	1	0	1	1	0
AT1G78280	OG7_0003724	1	0	0	1	0	0
AT5G19010	OG7_0000396	1	1	0	1	1	0
AT4G24800	OG7_0007590	1	0	0	1	1	0
AT1G79150	OG7_0007726	1	1	0	1	1	0
AT2G39130	OG7_0001576	1	1	0	1	1	0
AT2G39795	OG7_0008851	1	1	0	1	0	0
AT4G03080	OG7_0000696	1	1	0	1	1	0
AT5G52580	OG7_0003032	1	1	0	1	1	0
AT2G47330	OG7_0000120	0	0	1	1	0	0
AT1G11360	OG7_0001689	1	1	0	1	1	0
AT3G18770	OG7_0012326	1	1	0	1	1	0
AT5G12430	OG7_0003427	1	0	0	1	1	0
AT2G34970	OG7_0007809	1	1	0	1	1	0
AT5G58430	OG7_0003688	1	1	0	1	1	0
AT2G42230	OG7_0009011	1	0	0	1	0	0
AT5G09850	OG7_0019985	1	0	0	1	0	0
AT1G13920	OG7_0041628	0	0	1	1	0	0
AT2G01060	OG7_0006348	1	0	0	1	0	0
AT5G14050	OG7_0007823	1	0	0	1	1	0
AT4G36030	OG7_0016850	1	0	0	1	0	0
AT4G09980	OG7_0009833	1	0	0	1	0	0
AT4G25340	OG7_0001020	1	1	0	1	1	0
AT3G56410	OG7_0060717	0	0	1	0	0	1
AT1G15240	OG7_0005006	1	1	0	1	1	0
AT1G54610	OG7_0000396	1	1	0	1	1	0
AT4G31160	OG7_0008393	1	0	0	1	1	0
AT5G40890	OG7_0001346	1	0	0	1	1	0
AT1G05960	OG7_0004681	1	0	0	1	0	0
AT5G14120	OG7_0004823	1	1	0	1	1	0
AT1G54080	OG7_0000011	1	1	0	1	1	0
AT5G24760	OG7_0001107	1	0	0	1	0	0
AT2G28360	OG7_0003009	1	0	0	1	1	0
AT4G22290	OG7_0017627	1	1	0	1	1	0
AT1G35460	OG7_0049556	0	0	1	1	0	0
AT2G01450	OG7_0000396	1	1	0	1	1	0
AT3G18040	OG7_0000396	1	1	0	1	1	0
AT5G04680	OG7_0022286	0	0	1	1	0	0
AT2G35350	OG7_0004625	1	1	0	1	0	0
AT4G31750	OG7_0000783	1	1	0	1	1	0
AT4G27870	OG7_0077118	0	0	1	1	0	0
AT2G46270	OG7_0028619	1	0	0	1	0	0
AT1G10580	OG7_0005708	1	0	0	1	0	0
AT4G10960	OG7_0001250	1	0	0	1	1	0
AT5G61500	OG7_0007193	1	0	0	1	1	0
AT2G28070	OG7_0049877	1	0	0	1	0	0
AT3G05380	OG7_0008761	1	1	0	1	0	0
AT4G02720	OG7_0008236	1	0	0	1	0	0
AT2G17410	OG7_0014861	1	0	0	1	1	0
AT4G29810	OG7_0000432	1	1	0	1	1	0
AT1G22650	OG7_0011052	1	1	0	1	1	0
AT1G03740	OG7_0000396	1	1	0	1	1	0
AT1G04300	OG7_0011127	1	0	0	1	0	0
AT4G17260	OG7_0004061	1	1	0	1	1	0
AT4G26080	OG7_0000783	1	1	0	1	1	0
AT1G15950	OG7_0002966	1	0	0	1	0	0
AT5G66730	OG7_0004678	1	1	0	1	1	0
AT4G31500	OG7_0000500	1	0	0	1	1	0
AT3G22220	OG7_0005213	1	0	0	1	0	0
AT3G53670	OG7_0060464	0	0	1	1	0	0
AT5G16880	OG7_0001949	1	1	0	1	1	0
AT1G48480	OG7_0010857	1	1	0	1	1	0
AT4G24580	OG7_0013366	1	0	0	1	0	0
AT3G14720	OG7_0000396	1	1	0	1	1	0
AT5G58940	OG7_0014448	1	0	0	1	1	0
AT3G22190	OG7_0023169	1	0	0	1	0	0
AT1G07990	OG7_0003009	1	0	0	1	1	0
AT5G03150	OG7_0004678	1	1	0	1	1	0
AT3G03880	OG7_0021494	1	0	0	1	0	0
AT1G29370	OG7_0017625	1	0	0	1	1	0
AT1G15340	OG7_0020159	1	0	0	1	0	0
AT1G10290	OG7_0016816	1	1	0	1	1	0
AT1G52315	OG7_0005273	1	1	0	1	1	0
AT2G42740	OG7_0003690	1	0	0	1	0	0
AT3G58600	OG7_0006299	1	0	0	1	1	0
AT4G26570	OG7_0001159	1	0	0	1	0	0
AT4G18820	OG7_0001165	1	0	0	1	1	0
AT5G25770	OG7_0016513	1	0	0	1	0	0
AT5G48160	OG7_0018504	1	0	0	1	0	0
AT3G05630	OG7_0002555	1	0	0	1	1	0
AT5G40340	OG7_0010457	0	0	1	1	1	0
AT2G32260	OG7_0002648	1	0	0	1	0	0
AT2G20990	OG7_0003010	1	1	0	1	1	0
AT2G03890	OG7_0004912	1	1	0	1	1	0
AT5G13890	OG7_0060492	1	0	0	1	1	0
AT1G17690	OG7_0007352	1	0	0	1	0	0
AT1G52360	OG7_0004411	1	0	0	1	0	0
AT3G50350	OG7_0028587	1	0	0	1	1	0
AT5G45420	OG7_0006839	1	0	0	1	0	0
AT5G57940	OG7_0000558	1	1	0	1	1	0
AT1G03350	OG7_0007816	1	1	0	1	0	0
AT4G03550	OG7_0004854	1	0	0	1	1	0
AT4G24020	OG7_0004019	1	1	0	1	0	0
AT1G24150	OG7_0001055	1	0	0	1	1	0
AT4G17890	OG7_0001719	1	1	0	1	1	0
AT5G13260	OG7_0014869	1	1	0	1	1	0
AT5G62020	OG7_0001580	1	0	0	1	1	0
AT1G55110	OG7_0004678	1	1	0	1	1	0
AT2G29140	OG7_0001979	1	1	0	1	1	0
AT1G50570	OG7_0023168	1	1	0	1	1	0
AT2G33620	OG7_0009238	1	1	0	1	1	0
AT1G61890	OG7_0001708	1	0	0	1	0	0
AT2G23350	OG7_0002347	1	1	0	1	1	0
AT1G12110	OG7_0001648	1	0	0	1	0	0
AT2G32120	OG7_0000779	1	0	0	1	1	0
AT1G24490	OG7_0003303	1	0	0	1	0	0
AT4G16340	OG7_0001981	1	0	0	1	0	0
AT3G09180	OG7_0021423	1	0	0	1	0	0
AT3G08680	OG7_0010857	1	1	0	1	1	0
AT3G13060	OG7_0002788	1	1	0	1	1	0
AT3G58510	OG7_0000120	0	0	1	1	0	0
AT5G54440	OG7_0007722	1	0	0	1	0	0
AT1G53500	OG7_0001222	1	0	0	1	0	0
AT4G04720	OG7_0000003	1	1	0	1	1	0
AT3G02290	OG7_0000431	1	1	0	1	1	0
AT3G12360	OG7_0013522	1	0	0	1	0	0
AT1G12780	OG7_0001250	1	0	0	1	1	0
AT1G06530	OG7_0048105	0	0	1	1	0	0
AT1G71880	OG7_0003326	1	1	0	1	0	0
AT3G01400	OG7_0026547	1	0	0	1	0	0
AT5G04550	OG7_0060833	0	0	1	1	0	0
AT3G09560	OG7_0003649	1	1	0	1	1	0
AT1G55535	OG7_0018971	1	0	0	1	0	0
AT5G02500	OG7_0000779	1	0	0	1	1	0
AT2G45980	OG7_0036683	1	0	0	1	0	0
AT3G18380	OG7_0023140	0	0	1	1	0	0
AT1G20670	OG7_0001365	1	0	0	1	1	0
AT5G61210	OG7_0004394	1	0	0	1	1	0
AT4G30890	OG7_0007172	1	1	0	1	1	0
AT2G21210	OG7_0016533	0	0	1	1	0	0
AT2G41660	OG7_0154705	0	0	1	1	0	0
AT5G22060	OG7_0000411	1	0	0	1	1	0
AT4G31880	OG7_0004389	1	1	0	1	1	0
AT3G15010	OG7_0000011	1	1	0	1	1	0
AT2G40000	OG7_0021265	1	0	0	1	1	0
AT3G26780	OG7_0030782	1	1	0	1	1	0
AT3G06290	OG7_0005281	1	1	0	1	1	0
AT2G15900	OG7_0005006	1	1	0	1	1	0
AT3G08670	OG7_0025474	0	0	1	1	1	0
AT1G78610	OG7_0007106	1	0	0	1	0	0
AT5G24740	OG7_0001856	1	0	0	1	1	0
AT5G40440	OG7_0000432	1	1	0	1	1	0
AT2G43970	OG7_0002532	1	0	0	1	1	0
AT5G60680	OG7_0011133	1	1	0	1	1	0
AT3G49590	OG7_0012326	1	1	0	1	1	0
AT2G20580	OG7_0007231	1	0	0	1	0	0
AT4G28240	OG7_0153688	0	0	1	1	0	0
AT1G26110	OG7_0004321	1	0	0	1	1	0
AT3G61670	OG7_0019528	1	0	0	1	0	0
AT1G54920	OG7_0041742	0	0	1	1	1	0
AT4G38550	OG7_0015913	0	0	1	1	1	0
AT2G41100	OG7_0000434	1	0	0	1	1	0
AT1G74720	OG7_0009676	1	1	0	1	0	0
AT4G20400	OG7_0003036	1	0	0	1	1	0
AT5G41810	OG7_0036829	1	0	0	1	0	0
AT3G12280	OG7_0005084	1	0	0	1	1	0
AT4G31700	OG7_0004891	1	0	0	1	1	0
AT3G03920	OG7_0007449	1	0	0	1	0	0
AT5G58160	OG7_0001055	1	0	0	1	1	0
AT4G39860	OG7_0015636	1	1	0	1	1	0
AT5G47480	OG7_0005353	1	1	0	1	1	0
AT3G12590	OG7_0019993	1	0	0	1	0	0
AT4G12780	OG7_0033350	0	0	1	0	0	1
AT1G32760	OG7_0006785	1	1	0	1	1	0
AT1G02330	OG7_0009313	1	0	0	1	0	0
AT4G04885	OG7_0006585	1	1	0	1	1	0
AT1G79090	OG7_0016453	1	1	0	1	1	0
AT4G26450	OG7_0033552	1	1	0	1	0	0
AT3G62770	OG7_0002811	1	1	0	1	1	0
AT4G35890	OG7_0005009	1	1	0	1	1	0
AT2G29190	OG7_0001979	1	1	0	1	1	0
AT5G45560	OG7_0006253	1	0	0	1	0	0
AT4G20720	OG7_0036756	0	0	1	1	0	0
AT5G64400	OG7_0010330	1	0	0	1	0	0
AT1G01720	OG7_0010633	1	0	0	1	1	0
AT1G53720	OG7_0000556	1	1	0	1	1	0
AT1G72790	OG7_0026817	0	0	1	1	0	0
AT3G07790	OG7_0008380	1	1	0	1	0	0
AT5G57870	OG7_0002304	1	1	0	1	1	0
AT4G26780	OG7_0004892	1	0	0	1	0	0
AT1G73590	OG7_0009585	1	1	0	1	0	0
AT3G20740	OG7_0007279	1	0	0	1	0	0
AT3G60320	OG7_0023159	1	0	0	1	0	0
AT3G51950	OG7_0041633	0	0	1	1	0	0
AT1G77610	OG7_0004365	1	1	0	1	0	0
AT2G35830	OG7_0022299	1	0	0	1	0	0
AT5G65360	OG7_0001575	1	0	0	1	0	0
AT5G63310	OG7_0001643	1	0	0	1	0	0
AT2G41050	OG7_0006909	1	0	0	1	0	0
AT5G07940	OG7_0049852	0	0	1	1	1	0
AT2G34310	OG7_0041505	0	0	1	1	1	0
AT5G49760	OG7_0021513	1	0	0	1	1	0
AT5G12850	OG7_0003686	1	1	0	1	1	0
AT5G10360	OG7_0004891	1	0	0	1	1	0
AT3G04560	OG7_0024112	1	0	0	1	0	0
AT1G80680	OG7_0005085	1	1	0	1	0	0
AT1G49950	OG7_0004744	1	0	0	1	0	0
AT3G61260	OG7_0154048	0	0	1	0	0	1
AT3G07440	OG7_0036818	1	0	0	1	0	0
AT2G24200	OG7_0003405	1	0	0	1	1	0
AT2G38580	OG7_0028683	1	0	0	1	0	0
AT4G14615	OG7_0030693	1	0	0	1	0	0
AT3G14172	OG7_0060670	0	0	1	0	0	1
AT1G27500	OG7_0011113	1	1	0	1	1	0
AT2G31010	OG7_0017224	1	1	0	1	1	0
AT4G15180	OG7_0013506	1	0	0	1	1	0
AT1G03590	OG7_0000783	1	1	0	1	1	0
AT3G46640	OG7_0016538	1	0	0	1	0	0
AT2G39310	OG7_0011218	0	0	1	0	0	1
AT1G18190	OG7_0010108	0	0	1	1	1	0
AT1G66880	OG7_0014048	1	0	0	1	1	0
AT3G29160	OG7_0000009	1	1	0	1	1	0
AT3G18440	OG7_0010171	1	1	0	1	1	0
AT5G20200	OG7_0036888	1	1	0	1	1	0
AT1G07110	OG7_0002306	1	1	0	1	1	0
AT5G39320	OG7_0004306	1	0	0	1	1	0
AT5G43960	OG7_0005798	1	0	0	1	1	0
AT5G55300	OG7_0005048	1	1	0	1	0	0
AT3G44200	OG7_0001157	1	1	0	1	1	0
AT2G36490	OG7_0020736	1	0	0	1	0	0
AT1G51980	OG7_0001887	1	1	0	1	0	0
AT3G25500	OG7_0001055	1	0	0	1	1	0
AT1G48380	OG7_0017069	1	0	0	1	0	0
AT1G68060	OG7_0014050	1	1	0	1	0	0
AT1G15750	OG7_0013066	1	1	0	1	1	0
AT5G58150	OG7_0033439	1	1	0	1	0	0
AT4G12770	OG7_0033350	0	0	1	0	0	1
AT2G20050	OG7_0001574	0	0	1	1	0	0
AT5G36880	OG7_0000501	1	1	0	1	0	0
AT3G25150	OG7_0005798	1	0	0	1	1	0
AT3G17850	OG7_0000103	1	1	0	1	1	0
AT5G51840	OG7_0028616	1	0	0	1	0	0
AT1G70100	OG7_0049699	0	0	1	1	0	0
AT2G45290	OG7_0003500	1	0	0	1	0	0
AT5G55530	OG7_0023168	1	1	0	1	1	0
AT3G17920	OG7_0008513	1	0	0	1	0	0
AT3G28180	OG7_0004853	1	1	0	1	1	0
AT5G42870	OG7_0003649	1	1	0	1	1	0
AT1G66670	OG7_0003332	1	0	0	1	0	0
AT5G35570	OG7_0017600	1	0	0	1	1	0
AT4G11680	OG7_0000431	1	1	0	1	1	0
AT1G72710	OG7_0001256	1	0	0	1	0	0
AT5G66190	OG7_0011632	1	0	0	1	0	0
AT5G42950	OG7_0005351	1	1	0	1	1	0
AT5G44290	OG7_0000396	1	1	0	1	1	0
AT2G02160	OG7_0011076	1	0	0	1	1	0
AT4G17100	OG7_0007301	1	0	0	1	0	0
AT5G05800	OG7_0041700	0	0	1	1	0	0
AT4G17060	OG7_0155214	0	0	1	0	0	1
AT1G31910	OG7_0011714	1	0	0	1	0	0
AT5G40300	OG7_0026809	0	0	1	1	1	0
AT5G20280	OG7_0006686	1	1	0	1	1	0
AT2G30620	OG7_0001912	1	0	0	1	0	0
AT4G01290	OG7_0077291	0	0	1	1	1	0
AT5G37720	OG7_0000011	1	1	0	1	1	0
AT5G19300	OG7_0007878	1	0	0	1	0	0
AT2G17980	OG7_0007074	1	1	0	1	0	0
AT4G13730	OG7_0003605	1	0	0	1	1	0
AT3G51150	OG7_0049555	0	0	1	1	0	0
AT3G09830	OG7_0041818	1	0	0	1	1	0
AT5G07120	OG7_0001722	1	1	0	1	1	0
AT5G14460	OG7_0003591	1	0	0	1	0	0
AT4G34340	OG7_0005854	1	0	0	1	1	0
AT1G32690	OG7_0033353	1	0	0	1	0	0
AT3G16060	OG7_0003411	1	1	0	1	1	0
AT4G14720	OG7_0036703	0	0	1	1	1	0
AT1G15230	OG7_0036755	1	0	0	1	0	0
AT5G09960	OG7_0026848	1	1	0	1	0	0
AT2G21330	OG7_0003531	1	1	0	1	1	0
AT3G17900	OG7_0023127	1	1	0	1	0	0
AT3G26490	OG7_0006205	1	1	0	1	1	0
AT5G47790	OG7_0003497	1	1	0	1	0	0
AT4G15020	OG7_0005213	1	0	0	1	0	0
AT1G60200	OG7_0005804	0	0	1	1	0	0
AT4G37260	OG7_0001158	1	0	0	1	0	0
AT4G12070	OG7_0016844	1	0	0	1	0	0
AT2G25000	OG7_0036677	0	0	1	0	0	1
AT3G63190	OG7_0006030	1	0	0	1	0	0
AT1G35160	OG7_0002080	1	1	0	1	1	0
AT1G08980	OG7_0001379	1	0	0	1	0	0
AT1G30440	OG7_0006205	1	1	0	1	1	0
AT2G37160	OG7_0006308	1	0	0	1	1	0
AT3G55800	OG7_0004021	1	0	0	1	0	0
AT3G11400	OG7_0000011	1	1	0	1	1	0
AT3G60000	OG7_0013527	1	0	0	1	0	0
AT2G16640	OG7_0010627	1	1	0	1	1	0
AT4G30650	OG7_0007186	1	0	0	1	0	0
AT1G54170	OG7_0004413	1	1	0	1	1	0
AT5G20840	OG7_0000974	1	1	0	1	1	0
AT2G31360	OG7_0003409	0	0	1	1	0	0
AT1G16810	OG7_0006657	1	0	0	1	0	0
AT4G14020	OG7_0154778	0	0	1	0	0	1
AT4G28080	OG7_0003288	1	1	0	1	1	0
AT4G40050	OG7_0008702	1	1	0	1	0	0
AT5G13460	OG7_0060488	0	0	1	1	0	0
AT1G73930	OG7_0006269	1	1	0	1	1	0
AT1G06570	OG7_0005937	1	0	0	1	0	0
AT1G55610	OG7_0033550	1	0	0	1	0	0
AT5G13010	OG7_0000698	1	0	0	1	0	0
AT5G20900	OG7_0060775	0	0	1	1	0	0
AT5G63260	OG7_0028588	1	0	0	1	0	0
AT5G07730	OG7_0076962	0	0	1	1	0	0
AT4G11670	OG7_0013056	1	1	0	1	1	0
AT4G39160	OG7_0006558	1	1	0	1	0	0
AT1G27460	OG7_0005237	1	0	0	1	1	0
AT1G30280	OG7_0036855	1	0	0	1	1	0
AT3G01390	OG7_0006223	1	0	0	1	0	0
AT5G55040	OG7_0001365	1	0	0	1	1	0
AT1G16750	OG7_0018485	1	0	0	0	0	1
AT3G06330	OG7_0013351	1	1	0	1	1	0
AT1G25260	OG7_0007280	1	0	0	1	0	0
AT5G09978	OG7_0077310	0	0	1	0	0	1
AT1G48090	OG7_0001856	1	0	0	1	1	0
AT5G07290	OG7_0005947	1	1	0	1	1	0
AT2G47070	OG7_0020126	1	0	0	1	0	0
AT3G16310	OG7_0009325	1	1	0	1	1	0
AT2G43320	OG7_0007450	1	1	0	1	0	0
AT2G32940	OG7_0001303	1	1	0	1	1	0
AT1G08760	OG7_0015915	1	0	0	1	0	0
AT1G17980	OG7_0003740	1	1	0	1	0	0
AT3G02260	OG7_0006185	1	1	0	1	1	0
AT3G24870	OG7_0020130	1	0	0	1	0	0
AT2G18750	OG7_0009022	1	1	0	1	1	0
AT2G43160	OG7_0002658	1	1	0	1	1	0
AT1G63500	OG7_0010257	1	0	0	1	0	0
AT1G62960	OG7_0007316	1	0	0	1	0	0
AT3G02880	OG7_0010857	1	1	0	1	1	0
AT5G44100	OG7_0001256	1	0	0	1	0	0
AT4G24280	OG7_0000780	1	0	0	1	0	0
AT1G29930	OG7_0003251	1	1	0	1	1	0
AT5G38420	OG7_0010354	1	0	0	1	0	0
AT1G07630	OG7_0022319	1	1	0	1	0	0
AT3G04120	OG7_0002325	1	0	0	1	0	0
AT1G73670	OG7_0000396	1	1	0	1	1	0
AT1G79750	OG7_0002857	1	0	0	1	1	0
AT3G19100	OG7_0000003	1	1	0	1	1	0
AT2G37180	OG7_0001174	1	1	0	1	1	0
AT4G21460	OG7_0025303	1	0	0	1	1	0
AT1G23710	OG7_0077202	0	0	1	1	0	0
AT1G14840	OG7_0014050	1	1	0	1	0	0
AT3G17840	OG7_0010857	1	1	0	1	1	0
AT1G13640	OG7_0004912	1	1	0	1	1	0
AT3G13810	OG7_0004678	1	1	0	1	1	0
AT3G60750	OG7_0003500	1	0	0	1	0	0
AT1G27430	OG7_0033509	0	0	1	1	1	0
AT2G41070	OG7_0010064	1	1	0	1	1	0
AT4G00710	OG7_0010257	1	0	0	1	0	0
AT1G03840	OG7_0004678	1	1	0	1	1	0
AT3G54030	OG7_0010257	1	0	0	1	0	0

## Sheet: Os
Master Protein Accessions	Ortholog group	in_Arabi_ALL	in_ArabiR30_2_005	non_in_At	in_Gm_ALL	in_GmR30_2_005	non_in_Os
LOC_Os01g68860	OG7_0011124	1	0	0	1	1	0
LOC_Os09g27700	OG7_0010255	1	0	0	1	1	0
LOC_Os02g53520	OG7_0000136	1	1	0	1	1	0
LOC_Os01g46510	OG7_0018439	1	0	0	1	0	0
LOC_Os02g31220	OG7_0016453	1	1	0	1	1	0
LOC_Os01g56300	OG7_0016453	1	1	0	1	1	0
LOC_Os08g03650	OG7_0006205	1	1	0	1	1	0
LOC_Os09g33810	OG7_0013632	1	1	0	1	1	0
LOC_Os03g21160	OG7_0012365	1	0	0	1	1	0
LOC_Os05g44400	OG7_0001357	1	0	0	1	0	0
LOC_Os03g44900	OG7_0005130	1	1	0	1	1	0
LOC_Os12g05420	OG7_0011175	1	0	0	1	1	0
LOC_Os12g41180	OG7_0001157	1	1	0	1	1	0
LOC_Os11g32470	OG7_0018936	1	0	0	1	1	0
LOC_Os04g31330	OG7_0003688	1	1	0	1	1	0
LOC_Os02g32160	OG7_0001733	1	0	0	1	1	0
LOC_Os02g04450	OG7_0013029	1	0	0	1	1	0
LOC_Os12g35620	OG7_0054497	0	0	1	0	0	1
LOC_Os02g50240	OG7_0003785	1	0	0	1	0	0
LOC_Os06g51510	OG7_0018986	1	0	0	1	1	0
LOC_Os01g71300	OG7_0008048	1	0	0	1	0	0
LOC_Os10g18340	OG7_0022323	1	1	0	1	0	0
LOC_Os02g58220	OG7_0007041	1	0	0	1	0	0
LOC_Os06g22070	OG7_0008851	1	1	0	1	0	0
LOC_Os04g40930	OG7_0015073	1	0	0	1	0	0
LOC_Os10g39440	OG7_0000446	1	1	0	1	1	0
LOC_Os07g34589	OG7_0005052	1	1	0	1	0	0
LOC_Os02g52780	OG7_0010064	1	1	0	1	1	0
LOC_Os01g15460	OG7_0011124	1	0	0	1	1	0
LOC_Os05g43680	OG7_0033559	1	1	0	1	0	0
LOC_Os03g14250	OG7_0028522	1	1	0	1	1	0
LOC_Os02g35080	OG7_0005694	1	0	0	1	0	0
LOC_Os07g36940	OG7_0002304	1	1	0	1	1	0
LOC_Os02g13560	OG7_0000446	1	1	0	1	1	0
LOC_Os08g06480	OG7_0013066	1	1	0	1	1	0
LOC_Os05g23840	OG7_0020793	1	0	0	1	0	0
LOC_Os06g06000	OG7_0001364	1	1	0	1	1	0
LOC_Os07g38090	OG7_0003686	1	1	0	1	1	0
LOC_Os07g49330	OG7_0001334	1	0	0	1	0	0
LOC_Os02g02900	OG7_0093887	0	0	1	0	0	1
LOC_Os01g25820	OG7_0001646	1	1	0	1	1	0
LOC_Os09g35000	OG7_0001893	1	0	0	1	0	0
LOC_Os02g06380	OG7_0013526	1	0	0	1	0	0
LOC_Os02g56270	OG7_0002658	1	1	0	1	1	0
LOC_Os03g57160	OG7_0009223	1	1	0	1	1	0
LOC_Os05g03884	OG7_0001289	1	1	0	1	1	0
LOC_Os06g51400	OG7_0030604	1	0	0	1	0	0
LOC_Os02g09840	OG7_0003487	1	1	0	1	1	0
LOC_Os08g37920	OG7_0026949	1	0	0	1	1	0
LOC_Os07g13280	OG7_0000011	1	1	0	1	1	0
LOC_Os12g33090	OG7_0003686	1	1	0	1	1	0
LOC_Os10g40780	OG7_0005420	1	0	0	1	1	0
LOC_Os02g39140	OG7_0039205	0	0	1	0	0	1
LOC_Os09g27210	OG7_0009577	1	0	0	1	0	0
LOC_Os08g39980	OG7_0020114	1	0	0	1	0	0
LOC_Os01g68810	OG7_0006260	1	1	0	1	0	0
LOC_Os01g61350	OG7_0006785	1	1	0	1	1	0
LOC_Os03g44200	OG7_0006692	1	0	0	1	0	0
LOC_Os02g56280	OG7_0001364	1	1	0	1	1	0
LOC_Os06g46366	OG7_0013351	1	1	0	1	1	0
LOC_Os11g10070	OG7_0011319	1	0	0	1	1	0
LOC_Os02g37830	OG7_0001157	1	1	0	1	1	0
LOC_Os09g31300	OG7_0046113	0	0	1	1	0	0
LOC_Os08g31510	OG7_0010071	1	0	0	1	1	0
LOC_Os06g51250	OG7_0001721	1	1	0	1	1	0
LOC_Os04g45580	OG7_0000136	1	1	0	1	1	0
LOC_Os04g40080	OG7_0028542	1	0	0	1	1	0
LOC_Os04g54340	OG7_0005149	1	0	0	1	0	0
LOC_Os02g17250	OG7_0033368	1	0	0	1	1	0
LOC_Os01g16670	OG7_0007816	1	1	0	1	0	0
LOC_Os03g55600	OG7_0000009	1	1	0	1	1	0
LOC_Os08g08830	OG7_0006585	1	1	0	1	1	0
LOC_Os02g50960	OG7_0009585	1	1	0	1	0	0
LOC_Os02g06920	OG7_0013351	1	1	0	1	1	0
LOC_Os03g12360	OG7_0003699	1	1	0	1	1	0
LOC_Os11g31880	OG7_0030782	1	1	0	1	1	0
LOC_Os06g41860	OG7_0011222	1	1	0	1	1	0
LOC_Os01g08130	OG7_0028560	1	0	0	1	0	0
LOC_Os07g36200	OG7_0019544	1	0	0	1	0	0
LOC_Os03g53520	OG7_0054536	0	0	1	0	0	1
LOC_Os06g22960	OG7_0001174	1	1	0	1	1	0
LOC_Os05g02500	OG7_0068485	0	0	1	1	1	0
LOC_Os09g39870	OG7_0011611	1	1	0	1	0	0
LOC_Os11g34360	OG7_0005738	1	0	0	1	1	0
LOC_Os06g49500	OG7_0005239	1	0	0	1	1	0
LOC_Os09g23650	OG7_0039315	0	0	1	0	0	1
LOC_Os05g36160	OG7_0021525	1	1	0	1	0	0
LOC_Os04g55810	OG7_0022624	0	0	1	0	0	1
LOC_Os12g44380	OG7_0003326	1	1	0	1	0	0
LOC_Os04g33760	OG7_0011133	1	1	0	1	1	0
LOC_Os04g42140	OG7_0002304	1	1	0	1	1	0
LOC_Os10g28710	OG7_0049951	1	0	0	1	1	0
LOC_Os07g05610	OG7_0009223	1	1	0	1	1	0
LOC_Os02g04490	OG7_0003607	1	1	0	1	0	0
LOC_Os04g42600	OG7_0002347	1	1	0	1	1	0
LOC_Os01g56000	OG7_0024255	1	0	0	1	0	0
LOC_Os04g38870	OG7_0002080	1	1	0	1	1	0
LOC_Os10g41030	OG7_0092828	0	0	1	0	0	1
LOC_Os12g01190	OG7_0004808	1	1	0	1	1	0
LOC_Os01g67480	OG7_0068333	0	0	1	0	0	1
LOC_Os02g48000	OG7_0003032	1	1	0	1	1	0
LOC_Os05g38660	OG7_0092756	0	0	1	0	0	1
LOC_Os02g03010	OG7_0020080	1	0	0	1	0	0
LOC_Os04g41229	OG7_0039205	0	0	1	0	0	1
LOC_Os08g06070	OG7_0008777	1	0	0	1	0	0
LOC_Os01g49470	OG7_0005331	1	0	0	1	0	0
LOC_Os02g34560	OG7_0011052	1	1	0	1	1	0
LOC_Os01g49000	OG7_0001216	1	1	0	1	1	0
LOC_Os12g37720	OG7_0006700	1	0	0	1	1	0
LOC_Os02g01490	OG7_0005353	1	1	0	1	1	0
LOC_Os03g30570	OG7_0033349	1	1	0	1	0	0
LOC_Os04g33260	OG7_0033486	1	1	0	1	0	0
LOC_Os01g07520	OG7_0020085	1	0	0	1	1	0
LOC_Os01g64980	OG7_0011829	1	0	0	1	0	0
LOC_Os09g36480	OG7_0007751	1	1	0	1	0	0
LOC_Os01g64280	OG7_0001722	1	1	0	1	1	0
LOC_Os04g39240	OG7_0036883	1	1	0	1	0	0
LOC_Os03g29750	OG7_0046270	0	0	1	0	0	1
LOC_Os02g58410	OG7_0004231	1	1	0	1	1	0
LOC_Os12g01922	OG7_0005815	1	1	0	1	0	0
LOC_Os05g39530	OG7_0007820	1	0	0	1	0	0
LOC_Os05g06280	OG7_0003411	1	1	0	1	1	0
LOC_Os03g08270	OG7_0045950	0	0	1	0	0	1
LOC_Os05g44080	OG7_0002964	1	0	0	1	0	0
LOC_Os03g12350	OG7_0092671	0	0	1	1	0	0
LOC_Os04g28090	OG7_0007034	1	0	0	1	1	0
LOC_Os06g22820	OG7_0000396	1	1	0	1	1	0
LOC_Os07g45310	OG7_0007816	1	1	0	1	0	0
LOC_Os09g23730	OG7_0030796	1	0	0	1	1	0
LOC_Os09g07920	OG7_0018981	1	0	0	1	0	0
LOC_Os10g35220	OG7_0001644	1	1	0	1	1	0
LOC_Os01g50450	OG7_0054780	0	0	1	0	0	1
LOC_Os08g07830	OG7_0005273	1	1	0	1	1	0
LOC_Os03g05260	OG7_0000441	1	0	0	1	0	0
LOC_Os03g05200	OG7_0002953	0	0	1	0	0	1
LOC_Os07g07000	OG7_0001783	1	0	0	1	1	0
LOC_Os01g61860	OG7_0003451	1	1	0	1	1	0
LOC_Os04g42030	OG7_0036710	1	0	0	1	0	0
LOC_Os01g13250	OG7_0007207	1	0	0	1	0	0
LOC_Os08g43130	OG7_0007152	1	0	0	1	0	0
LOC_Os11g09040	OG7_0046064	0	0	1	0	0	1
LOC_Os06g50050	OG7_0001216	1	1	0	1	1	0
LOC_Os03g49640	OG7_0000432	1	1	0	1	1	0
LOC_Os07g48180	OG7_0011452	1	0	0	1	1	0
LOC_Os11g06040	OG7_0005006	1	1	0	1	1	0
LOC_Os05g44380	OG7_0009325	1	1	0	1	1	0
LOC_Os01g55340	OG7_0010632	1	1	0	1	1	0
LOC_Os03g53720	OG7_0003017	1	0	0	1	1	0
LOC_Os01g10690	OG7_0009013	1	1	0	1	1	0
LOC_Os09g28310	OG7_0010064	1	1	0	1	1	0
LOC_Os03g49170	OG7_0003686	1	1	0	1	1	0
LOC_Os05g03760	OG7_0003686	1	1	0	1	1	0
LOC_Os09g33980	OG7_0001162	1	1	0	1	1	0
LOC_Os05g06980	OG7_0017216	1	0	0	1	1	0
LOC_Os02g42600	OG7_0015344	1	0	0	1	0	0
LOC_Os02g45880	OG7_0018401	1	0	0	1	0	0
LOC_Os10g32710	OG7_0007242	1	0	0	1	0	0
LOC_Os01g67090	OG7_0041600	1	1	0	1	1	0
LOC_Os08g33320	OG7_0041836	1	0	0	0	0	1
LOC_Os07g42410	OG7_0029677	0	0	1	0	0	1
LOC_Os02g54700	OG7_0000011	1	1	0	1	1	0
LOC_Os01g08520	OG7_0046032	0	0	1	0	0	1
LOC_Os07g48410	OG7_0012365	1	0	0	1	1	0
LOC_Os09g34040	OG7_0004561	1	0	0	1	1	0
LOC_Os06g09890	OG7_0003327	1	0	0	1	0	0
LOC_Os01g57650	OG7_0012358	1	0	0	1	1	0
LOC_Os08g31470	OG7_0015929	1	0	0	1	0	0
LOC_Os04g34600	OG7_0031955	0	0	1	0	0	1
LOC_Os01g73160	OG7_0006219	1	0	0	1	0	0
LOC_Os06g05860	OG7_0002781	1	0	0	1	0	0
LOC_Os08g04840	OG7_0002552	1	0	0	1	1	0
LOC_Os09g12270	OG7_0001020	1	1	0	1	1	0
LOC_Os07g07900	OG7_0093844	0	0	1	0	0	1
LOC_Os05g02650	OG7_0008452	1	0	0	1	0	0
LOC_Os06g01200	OG7_0000431	1	1	0	1	1	0
LOC_Os07g48200	OG7_0014625	1	0	0	1	1	0
LOC_Os05g37500	OG7_0006577	1	0	0	1	1	0
LOC_Os02g31290	OG7_0005947	1	1	0	1	1	0
LOC_Os07g34520	OG7_0010327	1	0	0	1	0	0
LOC_Os05g32310	OG7_0001217	1	0	0	1	0	0
LOC_Os05g33320	OG7_0036656	1	0	0	1	0	0
LOC_Os11g41990	OG7_0007704	1	0	0	1	0	0
LOC_Os03g27019	OG7_0022285	1	0	0	1	0	0
LOC_Os08g39630	OG7_0026965	1	1	0	1	1	0
LOC_Os02g37880	OG7_0002079	1	1	0	1	1	0
LOC_Os09g16330	OG7_0002622	1	1	0	1	1	0
LOC_Os01g62820	OG7_0007532	1	0	0	1	0	0
LOC_Os01g45990	OG7_0000558	1	1	0	1	1	0
LOC_Os01g59760	OG7_0010064	1	1	0	1	1	0
LOC_Os03g02240	OG7_0013833	1	0	0	1	1	0
LOC_Os01g74460	OG7_0006183	1	0	0	1	0	0
LOC_Os01g68040	OG7_0003946	1	1	0	1	0	0
LOC_Os05g05940	OG7_0023180	1	0	0	1	0	0
LOC_Os07g48570	OG7_0055000	0	0	1	1	0	0
LOC_Os10g38950	OG7_0000396	1	1	0	1	1	0
LOC_Os11g26990	OG7_0060902	1	0	0	1	0	0
LOC_Os02g11780	OG7_0008507	1	0	0	0	0	1
LOC_Os05g38950	OG7_0003451	1	1	0	1	1	0
LOC_Os03g11550	OG7_0092183	0	0	1	0	0	1
LOC_Os04g31940	OG7_0015373	1	0	0	1	0	0
LOC_Os05g48620	OG7_0008292	1	1	0	1	1	0
LOC_Os06g08740	OG7_0017213	1	1	0	1	1	0
LOC_Os04g45070	OG7_0025401	1	0	0	1	1	0
LOC_Os03g21370	OG7_0017571	1	0	0	1	0	0
LOC_Os06g14750	OG7_0004508	1	1	0	1	1	0
LOC_Os01g15350	OG7_0011124	1	0	0	1	1	0
LOC_Os01g16110	OG7_0005009	1	1	0	1	1	0
LOC_Os07g42800	OG7_0035066	0	0	1	0	0	1
LOC_Os07g23880	OG7_0001836	1	0	0	1	0	0
LOC_Os01g01510	OG7_0004822	1	1	0	1	0	0
LOC_Os03g61130	OG7_0009290	1	1	0	1	0	0
LOC_Os01g08430	OG7_0025420	1	0	0	1	1	0
LOC_Os01g72690	OG7_0003369	1	0	0	1	1	0
LOC_Os05g51640	OG7_0006970	1	0	0	1	1	0
LOC_Os07g01550	OG7_0092986	0	0	1	0	0	1
LOC_Os01g51010	OG7_0068255	0	0	1	1	0	0
LOC_Os04g42840	OG7_0002851	1	1	0	1	1	0
LOC_Os01g31360	OG7_0039100	0	0	1	0	0	1
LOC_Os05g07130	OG7_0002306	1	1	0	1	1	0
LOC_Os03g52594	OG7_0005539	1	0	0	1	1	0
LOC_Os11g38010	OG7_0092568	0	0	1	0	0	1
LOC_Os04g48160	OG7_0033569	1	0	0	1	0	0
LOC_Os04g35700	OG7_0000432	1	1	0	1	1	0
LOC_Os05g06110	OG7_0002187	1	1	0	1	1	0
LOC_Os01g49350	OG7_0005273	1	1	0	1	1	0
LOC_Os07g39560	OG7_0000011	1	1	0	1	1	0
LOC_Os03g03430	OG7_0001930	1	0	0	1	1	0
LOC_Os09g10720	OG7_0002079	1	1	0	1	1	0
LOC_Os10g39010	OG7_0010378	1	0	0	1	0	0
LOC_Os01g69230	OG7_0003688	1	1	0	1	1	0
LOC_Os07g38360	OG7_0029657	0	0	1	0	0	1
LOC_Os01g63420	OG7_0010634	1	0	0	1	0	0
LOC_Os03g06420	OG7_0049951	1	0	0	1	1	0
LOC_Os03g27800	OG7_0022303	1	0	0	1	1	0
LOC_Os09g20460	OG7_0033438	1	0	0	1	0	0
LOC_Os03g06070	OG7_0005009	1	1	0	1	1	0
LOC_Os02g33600	OG7_0092974	0	0	1	0	0	1
LOC_Os02g58110	OG7_0006254	1	0	0	1	0	0
LOC_Os05g37330	OG7_0005051	1	0	0	1	0	0
LOC_Os06g15779	OG7_0010171	1	1	0	1	1	0
LOC_Os09g12730	OG7_0017603	1	0	0	1	1	0
LOC_Os06g30710	OG7_0008380	1	1	0	1	0	0
LOC_Os01g13210	OG7_0029665	0	0	1	0	0	1
LOC_Os02g58440	OG7_0093030	0	0	1	0	0	1
LOC_Os01g21180	OG7_0003719	1	0	0	1	0	0
LOC_Os01g54210	OG7_0001357	1	0	0	1	0	0
LOC_Os04g35890	OG7_0030676	1	0	0	1	0	0
LOC_Os02g57760	OG7_0003657	1	1	0	1	1	0
LOC_Os09g14410	OG7_0067860	0	0	1	0	0	1
LOC_Os06g16420	OG7_0001448	1	0	0	1	1	0
LOC_Os11g11490	OG7_0030676	1	0	0	1	0	0
LOC_Os11g41140	OG7_0000431	1	1	0	1	1	0
LOC_Os08g39490	OG7_0015612	1	1	0	1	1	0
LOC_Os02g54780	OG7_0011197	1	0	0	1	1	0
LOC_Os07g38160	OG7_0035168	0	0	1	1	1	0
LOC_Os02g48210	OG7_0054460	0	0	1	1	0	0
LOC_Os02g08120	OG7_0009022	1	1	0	1	1	0
LOC_Os03g17950	OG7_0009692	1	1	0	1	0	0
LOC_Os08g33120	OG7_0000011	1	1	0	1	1	0
LOC_Os03g07380	OG7_0026848	1	1	0	1	0	0
LOC_Os03g02320	OG7_0000432	1	1	0	1	1	0
LOC_Os01g14050	OG7_0003010	1	1	0	1	1	0
LOC_Os12g05920	OG7_0046058	0	0	1	1	0	0
LOC_Os03g62379	OG7_0006558	1	1	0	1	0	0
LOC_Os04g52270	OG7_0007212	1	0	0	1	0	0
LOC_Os03g20300	OG7_0003663	1	1	0	1	1	0
LOC_Os04g55040	OG7_0005997	1	0	0	1	0	0
LOC_Os02g14860	OG7_0006270	1	0	0	1	0	0
LOC_Os10g42196	OG7_0054580	0	0	1	0	0	1
LOC_Os12g15420	OG7_0006268	1	0	0	1	0	0
LOC_Os08g44760	OG7_0046217	0	0	1	0	0	1
LOC_Os08g36480	OG7_0002437	1	1	0	1	1	0
LOC_Os07g46170	OG7_0008314	1	0	0	1	0	0
LOC_Os01g64300	OG7_0011133	1	1	0	1	1	0
LOC_Os03g60650	OG7_0004625	1	1	0	1	0	0
LOC_Os10g41370	OG7_0008249	1	0	0	1	0	0
LOC_Os01g48380	OG7_0022290	1	0	0	1	0	0
LOC_Os08g39880	OG7_0006584	1	0	0	1	0	0
LOC_Os04g34450	OG7_0006498	1	0	0	1	1	0
LOC_Os07g34650	OG7_0023679	0	0	1	0	0	1
LOC_Os12g21890	OG7_0001823	1	0	0	1	1	0
LOC_Os06g10430	OG7_0021900	0	0	1	0	0	1
LOC_Os09g37270	OG7_0009795	1	0	0	1	0	0
LOC_Os04g46892	OG7_0001358	1	1	0	1	1	0
LOC_Os05g08970	OG7_0006625	1	1	0	1	0	0
LOC_Os01g54400	OG7_0022264	1	0	0	1	1	0
LOC_Os06g44010	OG7_0068197	0	0	1	0	0	1
LOC_Os10g22950	OG7_0004428	1	1	0	1	1	0
LOC_Os02g54120	OG7_0005539	1	0	0	1	1	0
LOC_Os05g41790	OG7_0030641	1	0	0	1	1	0
LOC_Os03g09100	OG7_0004428	1	1	0	1	1	0
LOC_Os06g48530	OG7_0006697	1	0	0	1	0	0
LOC_Os06g40650	OG7_0001733	1	0	0	1	1	0
LOC_Os04g56730	OG7_0007393	1	0	0	1	0	0
LOC_Os12g35290	OG7_0007864	1	0	0	1	0	0
LOC_Os09g02700	OG7_0002347	1	1	0	1	1	0
LOC_Os02g07180	OG7_0026897	1	0	0	1	0	0
LOC_Os03g29360	OG7_0092849	0	0	1	0	0	1
LOC_Os01g43910	OG7_0054818	0	0	1	1	0	0
LOC_Os04g57700	OG7_0009978	1	0	0	1	0	0
LOC_Os12g27994	OG7_0016813	1	0	0	1	0	0
LOC_Os04g53670	OG7_0021509	1	1	0	1	0	0
LOC_Os06g44970	OG7_0009585	1	1	0	1	0	0
LOC_Os09g10710	OG7_0012936	1	1	0	1	1	0
LOC_Os10g32980	OG7_0005725	1	1	0	1	1	0
LOC_Os12g42200	OG7_0002685	1	0	0	1	1	0
LOC_Os01g06270	OG7_0017216	1	0	0	1	1	0
LOC_Os08g01420	OG7_0002147	1	0	0	1	0	0
LOC_Os07g39220	OG7_0016846	1	0	0	1	1	0
LOC_Os03g23010	OG7_0022308	1	0	0	1	0	0
LOC_Os05g05590	OG7_0001342	1	1	0	1	1	0
LOC_Os08g40510	OG7_0022268	1	1	0	1	1	0
LOC_Os02g51110	OG7_0001174	1	1	0	1	1	0
LOC_Os09g38970	OG7_0011546	1	0	0	1	0	0
LOC_Os08g38960	OG7_0093852	0	0	1	1	0	0
LOC_Os05g50370	OG7_0046229	0	0	1	1	0	0
LOC_Os03g55110	OG7_0041840	1	0	0	1	0	0
LOC_Os06g43840	OG7_0093173	0	0	1	0	0	1
LOC_Os03g21800	OG7_0011452	1	0	0	1	1	0
LOC_Os10g37480	OG7_0000432	1	1	0	1	1	0
LOC_Os02g04680	OG7_0008082	1	0	0	1	0	0
LOC_Os11g02640	OG7_0018988	1	0	0	1	1	0
LOC_Os02g26370	OG7_0018492	1	0	0	1	1	0
LOC_Os03g05812	OG7_0023127	1	1	0	1	0	0
LOC_Os02g05480	OG7_0000396	1	1	0	1	1	0
LOC_Os07g31540	OG7_0041899	1	0	0	1	1	0
LOC_Os08g30070	OG7_0013056	1	1	0	1	1	0
LOC_Os06g36090	OG7_0002622	1	1	0	1	1	0
LOC_Os06g47150	OG7_0015022	1	0	0	1	0	0
LOC_Os01g55100	OG7_0045954	0	0	1	0	0	1
LOC_Os01g64490	OG7_0001157	1	1	0	1	1	0
LOC_Os05g36360	OG7_0068041	0	0	1	0	0	1
LOC_Os10g10870	OG7_0028661	1	0	0	1	0	0
LOC_Os05g34760	OG7_0054727	0	0	1	0	0	1
LOC_Os05g01240	OG7_0005947	1	1	0	1	1	0
LOC_Os02g10400	OG7_0009186	1	0	0	1	0	0
LOC_Os02g54160	OG7_0028519	1	0	0	1	1	0
LOC_Os01g70320	OG7_0014869	1	1	0	1	1	0
LOC_Os09g06499	OG7_0001293	1	0	0	1	1	0
LOC_Os02g58510	OG7_0009339	1	0	0	1	0	0
LOC_Os09g38090	OG7_0049579	1	1	0	1	0	0
LOC_Os02g48280	OG7_0094004	0	0	1	1	0	0
LOC_Os01g13540	OG7_0004019	1	1	0	1	0	0
LOC_Os01g52630	OG7_0020128	1	0	0	1	0	0
LOC_Os05g02890	OG7_0001022	1	1	0	1	1	0
LOC_Os05g32600	OG7_0000396	1	1	0	1	1	0
LOC_Os10g28210	OG7_0009018	1	0	0	1	1	0
LOC_Os05g06940	OG7_0004911	1	0	0	1	0	0
LOC_Os01g57700	OG7_0007181	1	0	0	1	1	0
LOC_Os02g08500	OG7_0000840	1	0	0	1	1	0
LOC_Os03g21270	OG7_0039333	0	0	1	1	0	0
LOC_Os09g10960	OG7_0007150	1	1	0	1	1	0
LOC_Os07g33630	OG7_0013676	1	0	0	1	0	0
LOC_Os07g23110	OG7_0003111	1	0	0	1	0	0
LOC_Os06g06470	OG7_0002548	1	0	0	1	1	0
LOC_Os01g42950	OG7_0005739	1	0	0	1	0	0
LOC_Os04g49530	OG7_0035062	0	0	1	0	0	1
LOC_Os02g01100	OG7_0001576	1	1	0	1	1	0
LOC_Os08g37180	OG7_0002659	1	0	0	1	0	0
LOC_Os02g54510	OG7_0036914	1	1	0	1	1	0
LOC_Os07g34640	OG7_0016849	1	0	0	1	0	0
LOC_Os01g01010	OG7_0025372	1	0	0	1	0	0
LOC_Os01g48310	OG7_0028014	0	0	1	0	0	1
LOC_Os03g09840	OG7_0023168	1	1	0	1	1	0
LOC_Os05g45830	OG7_0016854	1	1	0	1	1	0
LOC_Os08g39310	OG7_0007071	1	0	0	1	0	0
LOC_Os05g38150	OG7_0004067	1	0	0	1	0	0
LOC_Os06g04880	OG7_0016534	1	0	0	1	0	0
LOC_Os08g02050	OG7_0000396	1	1	0	1	1	0
LOC_Os03g40010	OG7_0008633	1	1	0	1	1	0
LOC_Os03g60110	OG7_0002301	1	1	0	1	1	0
LOC_Os09g20590	OG7_0007795	1	0	0	1	0	0
LOC_Os11g01170	OG7_0005383	1	1	0	1	0	0
LOC_Os07g48490	OG7_0015656	1	1	0	1	0	0
LOC_Os01g12660	OG7_0001216	1	1	0	1	1	0
LOC_Os12g03340	OG7_0004542	1	0	0	1	0	0
LOC_Os11g01370	OG7_0006014	1	0	0	1	0	0
LOC_Os02g57610	OG7_0041774	1	0	0	1	1	0
LOC_Os12g38440	OG7_0014867	1	0	0	1	0	0
LOC_Os03g60710	OG7_0001177	1	1	0	1	1	0
LOC_Os03g05290	OG7_0001174	1	1	0	1	1	0
LOC_Os05g42230	OG7_0001689	1	1	0	1	1	0
LOC_Os06g15380	OG7_0005323	1	0	0	1	0	0
LOC_Os01g07400	OG7_0002811	1	1	0	1	1	0
LOC_Os01g50320	OG7_0008519	1	0	0	1	0	0
LOC_Os08g03020	OG7_0021882	0	0	1	1	0	0
LOC_Os07g05420	OG7_0027759	0	0	1	0	0	1
LOC_Os03g52239	OG7_0036739	1	1	0	1	0	0
LOC_Os07g10770	OG7_0005725	1	1	0	1	1	0
LOC_Os03g15050	OG7_0007104	1	1	0	1	1	0
LOC_Os11g13850	OG7_0022216	1	0	0	1	0	0
LOC_Os12g38380	OG7_0006717	1	0	0	1	1	0
LOC_Os03g42770	OG7_0007083	1	0	0	1	0	0
LOC_Os09g33510	OG7_0015644	1	1	0	1	1	0
LOC_Os03g58150	OG7_0002812	1	0	0	1	1	0
LOC_Os05g33570	OG7_0004964	1	0	0	1	0	0
LOC_Os10g41260	OG7_0002552	1	0	0	1	1	0
LOC_Os02g07070	OG7_0005908	1	0	0	1	0	0
LOC_Os10g42230	OG7_0009238	1	1	0	1	1	0
LOC_Os07g32400	OG7_0000432	1	1	0	1	1	0
LOC_Os02g32490	OG7_0000501	1	1	0	1	0	0
LOC_Os08g34950	OG7_0004508	1	1	0	1	1	0
LOC_Os12g10630	OG7_0011053	1	0	0	1	1	0
LOC_Os02g44870	OG7_0054820	0	0	1	0	0	1
LOC_Os02g01110	OG7_0006301	1	0	0	1	0	0
LOC_Os03g01970	OG7_0008335	1	0	0	1	0	0
LOC_Os03g27820	OG7_0030735	1	1	0	1	1	0
LOC_Os01g69100	OG7_0068433	0	0	1	1	1	0
LOC_Os04g56440	OG7_0012936	1	1	0	1	1	0
LOC_Os05g09630	OG7_0023686	0	0	1	0	0	1
LOC_Os07g39620	OG7_0068220	0	0	1	0	0	1
LOC_Os06g40460	OG7_0046071	0	0	1	0	0	1
LOC_Os05g34900	OG7_0015293	1	0	0	1	1	0
LOC_Os10g35690	OG7_0003994	1	0	0	1	0	0
LOC_Os06g36940	OG7_0033578	1	0	0	1	0	0
LOC_Os08g40830	OG7_0001979	1	1	0	1	1	0
LOC_Os09g35880	OG7_0008132	1	0	0	1	0	0
LOC_Os07g37750	OG7_0001170	1	1	0	1	1	0
LOC_Os08g20660	OG7_0006686	1	1	0	1	1	0
LOC_Os09g39420	OG7_0003632	1	0	0	1	0	0
LOC_Os01g37980	OG7_0004136	1	0	0	1	0	0
LOC_Os02g08190	OG7_0011197	1	0	0	1	1	0
LOC_Os02g38480	OG7_0049718	1	0	0	1	0	0
LOC_Os02g30140	OG7_0030637	1	0	0	0	0	1
LOC_Os12g38970	OG7_0007994	1	1	0	1	0	0
LOC_Os04g31030	OG7_0054531	0	0	1	0	0	1
LOC_Os02g20410	OG7_0002755	1	1	0	1	1	0
LOC_Os03g59340	OG7_0005725	1	1	0	1	1	0
LOC_Os01g55490	OG7_0008765	1	1	0	1	1	0
LOC_Os10g36350	OG7_0002921	1	1	0	1	1	0
LOC_Os04g32920	OG7_0004577	1	1	0	1	1	0
LOC_Os05g27320	OG7_0001949	1	1	0	1	1	0
LOC_Os09g39462	OG7_0003593	1	0	0	1	0	0
LOC_Os08g41400	OG7_0068331	0	0	1	0	0	1
LOC_Os10g10990	OG7_0013626	1	1	0	1	0	0
LOC_Os08g10310	OG7_0013258	1	0	0	1	0	0
LOC_Os04g41100	OG7_0000396	1	1	0	1	1	0
LOC_Os10g25000	OG7_0021480	1	0	0	1	0	0
LOC_Os02g33320	OG7_0094046	0	0	1	1	0	0
LOC_Os06g19470	OG7_0010160	1	1	0	1	0	0
LOC_Os09g38390	OG7_0016840	1	1	0	1	0	0
LOC_Os03g13614	OG7_0012629	1	0	0	1	1	0
LOC_Os11g06860	OG7_0007340	1	0	0	1	0	0
LOC_Os02g08300	OG7_0005081	1	0	0	1	0	0
LOC_Os02g03450	OG7_0007088	1	0	0	1	1	0
LOC_Os07g04530	OG7_0005351	1	1	0	1	1	0
LOC_Os06g02510	OG7_0005753	1	1	0	1	0	0
LOC_Os03g51250	OG7_0005390	1	0	0	1	0	0
LOC_Os08g42010	OG7_0004823	1	1	0	1	1	0
LOC_Os03g37810	OG7_0092894	0	0	1	1	0	0
LOC_Os07g06130	OG7_0039346	0	0	1	0	0	1
LOC_Os03g48660	OG7_0013769	1	0	0	1	0	0
LOC_Os03g20450	OG7_0028626	1	0	0	1	0	0
LOC_Os01g51640	OG7_0022258	1	0	0	1	0	0
LOC_Os02g37030	OG7_0004808	1	1	0	1	1	0
LOC_Os12g32250	OG7_0005911	1	0	0	1	1	0
LOC_Os02g41630	OG7_0005811	1	0	0	1	0	0
LOC_Os01g14932	OG7_0026860	1	0	0	1	0	0
LOC_Os06g17280	OG7_0002147	1	0	0	1	0	0
LOC_Os06g07820	OG7_0035207	0	0	1	0	0	1
LOC_Os01g61720	OG7_0054625	0	0	1	0	0	1
LOC_Os05g38710	OG7_0003649	1	1	0	1	1	0
LOC_Os12g13170	OG7_0012629	1	0	0	1	1	0
LOC_Os03g43800	OG7_0008761	1	1	0	1	0	0
LOC_Os06g51290	OG7_0009292	1	0	0	1	0	0
LOC_Os04g50960	OG7_0023119	1	0	0	1	0	0
LOC_Os06g09310	OG7_0000431	1	1	0	1	1	0
LOC_Os05g44900	OG7_0019522	1	1	0	1	1	0
LOC_Os02g48320	OG7_0011222	1	1	0	1	1	0
LOC_Os02g16600	OG7_0029670	0	0	1	0	0	1
LOC_Os04g41460	OG7_0000446	1	1	0	1	1	0
LOC_Os09g16920	OG7_0003494	1	0	0	1	0	0
LOC_Os03g11110	OG7_0011546	1	0	0	1	0	0
LOC_Os03g13220	OG7_0006199	1	0	0	1	0	0
LOC_Os04g47860	OG7_0004678	1	1	0	1	1	0
LOC_Os01g39380	OG7_0005291	1	0	0	1	1	0
LOC_Os03g32160	OG7_0009022	1	1	0	1	1	0
LOC_Os06g13820	OG7_0016816	1	1	0	1	1	0
LOC_Os03g55330	OG7_0010440	1	0	0	1	0	0
LOC_Os01g10840	OG7_0003063	1	0	0	1	1	0
LOC_Os02g19970	OG7_0001321	1	0	0	1	0	0
LOC_Os02g45110	OG7_0008371	1	0	0	1	1	0
LOC_Os04g58130	OG7_0007307	1	0	0	1	0	0
LOC_Os03g64320	OG7_0017210	1	1	0	1	1	0
LOC_Os03g53270	OG7_0013502	1	0	0	1	1	0
LOC_Os11g22404	OG7_0000783	1	1	0	1	1	0
LOC_Os11g43970	OG7_0001216	1	1	0	1	1	0
LOC_Os07g45160	OG7_0005281	1	1	0	1	1	0
LOC_Os09g38030	OG7_0005733	1	0	0	1	0	0
LOC_Os10g17454	OG7_0000011	1	1	0	1	1	0
LOC_Os07g32530	OG7_0004577	1	1	0	1	1	0
LOC_Os07g48602	OG7_0021419	1	0	0	1	1	0
LOC_Os09g36090	OG7_0032148	0	0	1	0	0	1
LOC_Os01g64780	OG7_0011343	1	0	0	1	1	0
LOC_Os05g10670	OG7_0003686	1	1	0	1	1	0
LOC_Os01g13404	OG7_0028650	1	0	0	1	0	0
LOC_Os01g69990	OG7_0035157	0	0	1	0	0	1
LOC_Os03g13560	OG7_0036839	1	0	0	1	0	0
LOC_Os01g34700	OG7_0003630	1	0	0	1	0	0
LOC_Os03g42320	OG7_0007074	1	1	0	1	0	0
LOC_Os06g27890	OG7_0000432	1	1	0	1	1	0
LOC_Os04g51370	OG7_0001715	1	0	0	1	1	0
LOC_Os01g21850	OG7_0021274	1	0	0	1	0	0
LOC_Os08g35470	OG7_0003688	1	1	0	1	1	0
LOC_Os01g56030	OG7_0092560	0	0	1	0	0	1
LOC_Os11g09160	OG7_0036904	1	0	0	1	0	0
LOC_Os02g50910	OG7_0000136	1	1	0	1	1	0
LOC_Os01g48330	OG7_0017224	1	1	0	1	1	0
LOC_Os03g46920	OG7_0026871	1	0	0	1	0	0
LOC_Os03g10140	OG7_0004678	1	1	0	1	1	0
LOC_Os07g32670	OG7_0005731	1	0	0	1	1	0
LOC_Os05g28520	OG7_0012366	1	0	0	1	0	0
LOC_Os02g15640	OG7_0010864	1	0	0	1	0	0
LOC_Os11g18880	OG7_0006386	1	0	0	0	0	1
LOC_Os02g30190	OG7_0054531	0	0	1	0	0	1
LOC_Os05g01060	OG7_0012780	1	0	0	1	1	0
LOC_Os08g02410	OG7_0005835	1	0	0	1	0	0
LOC_Os04g23890	OG7_0000103	1	1	0	1	1	0
LOC_Os12g36830	OG7_0039237	0	0	1	0	0	1
LOC_Os04g57690	OG7_0008234	1	0	0	1	1	0
LOC_Os07g25430	OG7_0018939	1	0	0	1	0	0
LOC_Os04g59550	OG7_0004365	1	1	0	1	0	0
LOC_Os05g38810	OG7_0024260	1	0	0	1	1	0
LOC_Os06g08110	OG7_0004823	1	1	0	1	1	0
LOC_Os05g48855	OG7_0093831	0	0	1	1	0	0
LOC_Os01g20940	OG7_0000772	1	1	0	1	1	0
LOC_Os02g47170	OG7_0036920	1	0	0	1	1	0
LOC_Os03g11580	OG7_0033573	1	0	0	1	0	0
LOC_Os01g42294	OG7_0010857	1	1	0	1	1	0
LOC_Os02g47060	OG7_0030791	1	0	0	1	1	0
LOC_Os02g27950	OG7_0004413	1	1	0	1	1	0
LOC_Os06g12876	OG7_0007349	0	0	1	1	0	0
LOC_Os07g26440	OG7_0017210	1	1	0	1	1	0
LOC_Os03g53960	OG7_0004914	1	0	0	1	1	0
LOC_Os01g56780	OG7_0033528	1	1	0	1	1	0
LOC_Os06g12780	OG7_0001975	1	0	0	1	0	0
LOC_Os04g44560	OG7_0025293	1	0	0	1	0	0
LOC_Os06g29120	OG7_0000432	1	1	0	1	1	0
LOC_Os07g04190	OG7_0022315	1	1	0	1	0	0
LOC_Os03g22350	OG7_0007330	1	0	0	1	0	0
LOC_Os06g03970	OG7_0013837	1	0	0	1	0	0
LOC_Os01g20950	OG7_0001278	1	0	0	1	0	0
LOC_Os10g25090	OG7_0022284	1	1	0	1	1	0
LOC_Os02g42730	OG7_0054493	0	0	1	1	0	0
LOC_Os09g38340	OG7_0004678	1	1	0	1	1	0
LOC_Os07g07194	OG7_0011549	1	1	0	1	0	0
LOC_Os11g12530	OG7_0054760	0	0	1	0	0	1
LOC_Os04g01490	OG7_0013351	1	1	0	1	1	0
LOC_Os08g06110	OG7_0002552	1	0	0	1	1	0
LOC_Os03g53590	OG7_0023187	1	0	0	1	0	0
LOC_Os04g33110	OG7_0017206	1	0	0	1	1	0
LOC_Os01g64960	OG7_0020719	1	0	0	1	1	0
LOC_Os01g72020	OG7_0012639	1	1	0	1	0	0
LOC_Os08g12760	OG7_0002788	1	1	0	1	1	0
LOC_Os08g40250	OG7_0026820	1	0	0	1	0	0
LOC_Os03g04920	OG7_0000689	1	1	0	1	0	0
LOC_Os04g57520	OG7_0007520	1	0	0	1	0	0
LOC_Os02g48964	OG7_0007424	1	0	0	1	0	0
LOC_Os02g06910	OG7_0030760	1	1	0	1	0	0
LOC_Os06g43790	OG7_0005959	1	0	0	1	1	0
LOC_Os07g30774	OG7_0004428	1	1	0	1	1	0
LOC_Os04g02870	OG7_0000011	1	1	0	1	1	0
LOC_Os05g01020	OG7_0003662	1	1	0	1	0	0
LOC_Os03g51870	OG7_0031700	0	0	1	0	0	1
LOC_Os10g21000	OG7_0002231	1	0	0	1	1	0
LOC_Os04g33300	OG7_0009476	1	0	0	1	0	0
LOC_Os05g33310	OG7_0036656	1	0	0	1	0	0
LOC_Os01g56330	OG7_0011453	1	1	0	1	1	0
LOC_Os08g19170	OG7_0010212	1	0	0	1	1	0
LOC_Os02g49680	OG7_0021403	1	0	0	1	1	0
LOC_Os01g70020	OG7_0008633	1	1	0	1	1	0
LOC_Os02g48630	OG7_0013972	1	0	0	1	0	0
LOC_Os06g01700	OG7_0008043	1	0	0	1	0	0
LOC_Os09g04990	OG7_0016840	1	1	0	1	0	0
LOC_Os06g36360	OG7_0003740	1	1	0	1	0	0
LOC_Os01g69090	OG7_0041789	1	0	0	1	0	0
LOC_Os03g56800	OG7_0002926	1	0	0	1	0	0
LOC_Os11g02320	OG7_0010231	1	0	0	1	1	0
LOC_Os11g09940	OG7_0016058	0	0	1	0	0	1
LOC_Os02g50840	OG7_0017989	1	1	0	1	1	0
LOC_Os03g17980	OG7_0000009	1	1	0	1	1	0
LOC_Os09g37080	OG7_0041575	1	1	0	1	1	0
LOC_Os10g36880	OG7_0000136	1	1	0	1	1	0
LOC_Os10g26540	OG7_0026848	1	1	0	1	0	0
LOC_Os01g71740	OG7_0005350	1	0	0	1	0	0
LOC_Os02g32660	OG7_0004418	1	0	0	1	0	0
LOC_Os09g29890	OG7_0004912	1	1	0	1	1	0
LOC_Os08g43300	OG7_0017923	1	1	0	1	0	0
LOC_Os02g48620	OG7_0003288	1	1	0	1	1	0
LOC_Os06g18850	OG7_0068656	0	0	1	0	0	1
LOC_Os02g01960	OG7_0011113	1	1	0	1	1	0
LOC_Os03g48140	OG7_0000433	1	1	0	1	1	0
LOC_Os03g02310	OG7_0009834	1	0	0	1	0	0
LOC_Os01g55280	OG7_0030606	1	0	0	1	0	0
LOC_Os05g35530	OG7_0012239	1	0	0	1	1	0
LOC_Os01g48790	OG7_0002788	1	1	0	1	1	0
LOC_Os03g50290	OG7_0002080	1	1	0	1	1	0
LOC_Os01g46580	OG7_0007634	1	0	0	1	0	0
LOC_Os04g38600	OG7_0002324	1	0	0	1	0	0
LOC_Os11g41890	OG7_0000011	1	1	0	1	1	0
LOC_Os06g05980	OG7_0004070	1	0	0	1	0	0
LOC_Os04g59320	OG7_0033459	1	0	0	1	0	0
LOC_Os04g56740	OG7_0046017	0	0	1	1	0	0
LOC_Os08g20020	OG7_0016840	1	1	0	1	0	0
LOC_Os03g25070	OG7_0000003	1	1	0	1	1	0
LOC_Os09g26810	OG7_0003251	1	1	0	1	1	0
LOC_Os10g36260	OG7_0092215	0	0	1	0	0	1
LOC_Os06g09390	OG7_0028519	1	0	0	1	1	0
LOC_Os10g19860	OG7_0000433	1	1	0	1	1	0
LOC_Os01g05500	OG7_0002890	1	0	0	1	0	0
LOC_Os08g02250	OG7_0049711	1	0	0	1	0	0
LOC_Os02g44642	OG7_0000432	1	1	0	1	1	0
LOC_Os05g31920	OG7_0000958	1	0	0	1	1	0
LOC_Os12g08800	OG7_0007402	1	0	0	1	0	0
LOC_Os03g61040	OG7_0049655	1	0	0	1	0	0
LOC_Os07g22580	OG7_0001056	1	1	0	1	0	0
LOC_Os09g07900	OG7_0000785	1	1	0	1	1	0
LOC_Os05g05950	OG7_0010627	1	1	0	1	1	0
LOC_Os08g42530	OG7_0003968	1	0	0	1	0	0
LOC_Os01g18220	OG7_0035128	0	0	1	0	0	1
LOC_Os08g36450	OG7_0094062	0	0	1	0	0	1
LOC_Os01g28730	OG7_0041728	1	0	0	1	1	0
LOC_Os04g40040	OG7_0004287	1	0	0	1	0	0
LOC_Os07g38170	OG7_0035124	0	0	1	0	0	1
LOC_Os02g09910	OG7_0002147	1	0	0	1	0	0
LOC_Os01g19760	OG7_0008814	1	0	0	1	1	0
LOC_Os01g63354	OG7_0025487	1	0	0	1	0	0
LOC_Os06g47530	OG7_0039335	0	0	1	0	0	1
LOC_Os08g22354	OG7_0002347	1	1	0	1	1	0
LOC_Os01g69030	OG7_0006686	1	1	0	1	1	0
LOC_Os06g46310	OG7_0003741	1	0	0	1	1	0
LOC_Os03g40270	OG7_0013181	1	0	0	1	0	0
LOC_Os04g56140	OG7_0030835	1	1	0	1	1	0
LOC_Os05g48820	OG7_0016546	1	1	0	1	1	0
LOC_Os04g52340	OG7_0006936	1	0	0	1	0	0
LOC_Os11g16420	OG7_0012733	1	0	0	1	0	0
LOC_Os09g40000	OG7_0008702	1	1	0	1	0	0
LOC_Os01g13470	OG7_0001644	1	1	0	1	1	0
LOC_Os07g34730	OG7_0006539	1	0	0	1	0	0
LOC_Os05g43570	OG7_0000103	1	1	0	1	1	0
LOC_Os06g49780	OG7_0024129	1	0	0	1	0	0
LOC_Os01g58220	OG7_0005052	1	1	0	1	0	0
LOC_Os07g31260	OG7_0005659	1	0	0	1	0	0
LOC_Os05g01780	OG7_0002371	1	1	0	1	1	0
LOC_Os12g13590	OG7_0007112	1	1	0	1	0	0
LOC_Os02g54820	OG7_0003699	1	1	0	1	1	0
LOC_Os01g16870	OG7_0001303	1	1	0	1	1	0
LOC_Os12g39710	OG7_0035069	0	0	1	0	0	1
LOC_Os07g37040	OG7_0060944	1	1	0	1	1	0
LOC_Os08g40150	OG7_0009238	1	1	0	1	1	0
LOC_Os05g41100	OG7_0007111	1	1	0	1	0	0
LOC_Os03g16980	OG7_0001240	1	0	0	1	1	0
LOC_Os01g16220	OG7_0004171	1	0	0	1	1	0
LOC_Os10g35010	OG7_0020077	1	0	0	1	0	0
LOC_Os01g38229	OG7_0029625	0	0	1	0	0	1
LOC_Os12g35360	OG7_0006564	1	0	0	1	1	0
LOC_Os12g07190	OG7_0002228	1	0	0	1	1	0
LOC_Os10g41230	OG7_0000401	1	1	0	1	1	0
LOC_Os01g48180	OG7_0016546	1	1	0	1	1	0
LOC_Os01g18050	OG7_0000784	1	0	0	1	0	0
LOC_Os04g33080	OG7_0004625	1	1	0	1	0	0
LOC_Os08g37500	OG7_0067749	0	0	1	0	0	1
LOC_Os04g04330	OG7_0060499	1	0	0	1	0	0
LOC_Os07g23990	OG7_0003288	1	1	0	1	1	0
LOC_Os03g55570	OG7_0007071	1	0	0	1	0	0
LOC_Os01g09200	OG7_0000103	1	1	0	1	1	0
LOC_Os01g12650	OG7_0002984	1	0	0	1	0	0
LOC_Os02g19804	OG7_0007630	1	0	0	1	1	0
LOC_Os05g41780	OG7_0005458	1	1	0	1	1	0
LOC_Os01g04650	OG7_0036868	1	0	0	1	1	0
LOC_Os03g20670	OG7_0003549	1	0	0	1	0	0
LOC_Os01g53700	OG7_0001887	1	1	0	1	0	0
LOC_Os03g19040	OG7_0026892	1	0	0	1	0	0
LOC_Os12g36180	OG7_0002079	1	1	0	1	1	0
LOC_Os08g28970	OG7_0013322	1	1	0	1	0	0
LOC_Os04g13470	OG7_0007163	1	1	0	1	1	0
LOC_Os10g41310	OG7_0041892	1	0	0	1	0	0
LOC_Os02g05310	OG7_0006748	1	0	0	1	1	0
LOC_Os02g53700	OG7_0019543	1	0	0	1	1	0
LOC_Os11g01200	OG7_0020132	1	0	0	1	0	0
LOC_Os03g57430	OG7_0036888	1	1	0	1	1	0
LOC_Os09g26820	OG7_0003688	1	1	0	1	1	0
LOC_Os05g49140	OG7_0000396	1	1	0	1	1	0
LOC_Os05g05160	OG7_0000396	1	1	0	1	1	0
LOC_Os11g17080	OG7_0000396	1	1	0	1	1	0
LOC_Os02g17970	OG7_0000103	1	1	0	1	1	0
LOC_Os06g26340	OG7_0000396	1	1	0	1	1	0
LOC_Os12g02490	OG7_0067819	0	0	1	1	0	0
LOC_Os12g07530	OG7_0073392	0	0	1	1	0	0
LOC_Os02g56740	OG7_0007809	1	1	0	1	1	0
LOC_Os03g13840	OG7_0013368	1	0	0	1	1	0
LOC_Os04g31340	OG7_0002529	1	1	0	1	0	0
LOC_Os03g47760	OG7_0017608	1	1	0	1	0	0
LOC_Os05g33380	OG7_0003531	1	1	0	1	1	0
LOC_Os09g39320	OG7_0000102	1	1	0	1	1	0
LOC_Os02g48010	OG7_0033417	1	1	0	1	1	0
LOC_Os05g44100	OG7_0003699	1	1	0	1	1	0
LOC_Os01g54560	OG7_0003699	1	1	0	1	1	0
LOC_Os09g07300	OG7_0006185	1	1	0	1	1	0
LOC_Os05g08370	OG7_0005725	1	1	0	1	1	0
LOC_Os12g42850	OG7_0001027	1	0	0	1	1	0
LOC_Os02g39840	OG7_0002304	1	1	0	1	1	0
LOC_Os03g20100	OG7_0004017	1	0	0	1	0	0
LOC_Os03g53280	OG7_0001358	1	1	0	1	1	0
LOC_Os05g08990	OG7_0002336	1	0	0	1	0	0
LOC_Os02g44300	OG7_0002921	1	1	0	1	1	0
LOC_Os06g49140	OG7_0002819	1	1	0	1	0	0
LOC_Os04g56400	OG7_0003785	1	0	0	1	0	0
LOC_Os04g30780	OG7_0007516	1	0	0	1	0	0
LOC_Os06g17840	OG7_0004389	1	1	0	1	1	0
LOC_Os09g34070	OG7_0017603	1	0	0	1	1	0
LOC_Os02g50620	OG7_0004748	1	0	0	1	0	0
LOC_Os07g30820	OG7_0032146	0	0	1	1	0	0
LOC_Os02g56480	OG7_0055022	0	0	1	0	0	1
LOC_Os08g09190	OG7_0007965	1	1	0	1	1	0
LOC_Os03g15900	OG7_0020008	1	0	0	1	0	0
LOC_Os03g55090	OG7_0003668	1	0	0	1	0	0
LOC_Os12g06890	OG7_0005085	1	1	0	1	0	0
LOC_Os10g41490	OG7_0000009	1	1	0	1	1	0
LOC_Os05g38610	OG7_0004999	1	0	0	1	0	0
LOC_Os07g30020	OG7_0009676	1	1	0	1	0	0
LOC_Os01g60700	OG7_0049980	1	0	0	1	1	0
LOC_Os01g53500	OG7_0030794	1	0	0	1	0	0
LOC_Os07g37580	OG7_0002350	1	1	0	1	1	0
LOC_Os06g30320	OG7_0007726	1	1	0	1	1	0
LOC_Os04g45940	OG7_0046247	0	0	1	0	0	1
LOC_Os02g49450	OG7_0016768	1	0	0	1	0	0
LOC_Os05g45710	OG7_0008351	1	1	0	1	0	0
LOC_Os09g24820	OG7_0046196	0	0	1	0	0	1
LOC_Os12g44330	OG7_0006634	1	1	0	1	1	0
LOC_Os02g01930	OG7_0068689	0	0	1	0	0	1
LOC_Os03g18970	OG7_0010164	1	0	0	1	0	0
LOC_Os07g49040	OG7_0010164	1	0	0	1	0	0
LOC_Os10g04700	OG7_0017810	0	0	1	0	0	1
LOC_Os01g42260	OG7_0003564	1	1	0	1	1	0
LOC_Os07g43070	OG7_0015636	1	1	0	1	1	0
LOC_Os03g15540	OG7_0003452	1	1	0	1	0	0
LOC_Os08g23680	OG7_0003497	1	1	0	1	0	0
LOC_Os08g17410	OG7_0033439	1	1	0	1	0	0
LOC_Os02g50970	OG7_0000102	1	1	0	1	1	0
LOC_Os12g37840	OG7_0001528	1	1	0	1	1	0
LOC_Os09g17760	OG7_0013056	1	1	0	1	1	0
LOC_Os02g58570	OG7_0025491	1	1	0	1	1	0
LOC_Os02g03840	OG7_0041539	1	1	0	1	1	0
LOC_Os03g59760	OG7_0000431	1	1	0	1	1	0
LOC_Os02g06430	OG7_0054478	0	0	1	0	0	1
LOC_Os09g37230	OG7_0000102	1	1	0	1	1	0
LOC_Os04g51710	OG7_0017627	1	1	0	1	1	0
LOC_Os08g13350	OG7_0017627	1	1	0	1	1	0
LOC_Os10g39760	OG7_0003351	1	0	0	1	0	0
LOC_Os02g06584	OG7_0018049	1	1	0	1	1	0
LOC_Os07g48290	OG7_0000103	1	1	0	1	1	0
LOC_Os08g43090	OG7_0011452	1	0	0	1	1	0
LOC_Os02g45930	OG7_0019522	1	1	0	1	1	0
LOC_Os07g46660	OG7_0007172	1	1	0	1	1	0
LOC_Os01g55050	OG7_0036651	1	1	0	1	0	0
LOC_Os08g38910	OG7_0003542	1	0	0	1	0	0
LOC_Os01g25370	OG7_0001784	1	1	0	1	1	0
LOC_Os10g34420	OG7_0006741	1	1	0	1	0	0
LOC_Os01g62650	OG7_0001979	1	1	0	1	1	0
LOC_Os05g01910	OG7_0001979	1	1	0	1	1	0
LOC_Os10g08570	OG7_0014205	0	0	1	0	0	1
LOC_Os03g58410	OG7_0006561	1	0	0	1	1	0
LOC_Os06g14080	OG7_0014050	1	1	0	1	0	0
LOC_Os06g17870	OG7_0018981	1	0	0	1	0	0
LOC_Os07g47300	OG7_0004234	1	0	0	1	0	0
LOC_Os02g25060	OG7_0003010	1	1	0	1	1	0
LOC_Os01g68750	OG7_0002298	1	0	0	1	0	0
LOC_Os10g42724	OG7_0001949	1	1	0	1	1	0
LOC_Os04g41500	OG7_0007450	1	1	0	1	0	0
LOC_Os02g04020	OG7_0001253	1	1	0	1	1	0
LOC_Os01g60260	OG7_0002301	1	1	0	1	1	0
LOC_Os12g23180	OG7_0012766	1	0	0	1	0	0
LOC_Os03g03510	OG7_0000009	1	1	0	1	1	0
LOC_Os11g29370	OG7_0004538	1	0	0	1	1	0
LOC_Os03g22160	OG7_0004911	1	0	0	1	0	0
LOC_Os04g55230	OG7_0003288	1	1	0	1	1	0
LOC_Os09g36770	OG7_0003010	1	1	0	1	1	0
LOC_Os08g40200	OG7_0000696	1	1	0	1	1	0
LOC_Os12g13150	OG7_0008792	1	1	0	1	0	0
LOC_Os03g47930	OG7_0013056	1	1	0	1	1	0
LOC_Os07g09580	OG7_0013325	1	1	0	1	0	0
LOC_Os10g25550	OG7_0001177	1	1	0	1	1	0
LOC_Os12g01520	OG7_0003530	1	0	0	1	1	0
LOC_Os06g11130	OG7_0001300	1	0	0	1	1	0
LOC_Os05g10730	OG7_0000689	1	1	0	1	0	0
LOC_Os05g49150	OG7_0006808	1	0	0	1	0	0
LOC_Os12g36210	OG7_0013039	1	0	0	1	0	0
LOC_Os04g49060	OG7_0030652	1	0	0	1	0	0
LOC_Os03g55830	OG7_0006205	1	1	0	1	1	0
LOC_Os01g08780	OG7_0000974	1	1	0	1	1	0
LOC_Os01g09246	OG7_0010936	1	0	0	1	1	0
LOC_Os11g05650	OG7_0006689	1	0	0	1	0	0
LOC_Os02g43040	OG7_0012326	1	1	0	1	1	0
LOC_Os06g48230	OG7_0007329	1	0	0	1	0	0
LOC_Os02g09380	OG7_0033521	1	1	0	1	1	0
LOC_Os03g15650	OG7_0003290	1	0	0	1	1	0
LOC_Os10g42430	OG7_0014862	1	1	0	1	1	0
LOC_Os01g74180	OG7_0001921	1	1	0	1	0	0
LOC_Os05g49160	OG7_0014054	1	0	0	1	1	0
LOC_Os08g31970	OG7_0003434	1	0	0	1	0	0
LOC_Os08g30810	OG7_0001210	1	0	0	1	0	0
LOC_Os01g74030	OG7_0001979	1	1	0	1	1	0
LOC_Os03g20780	OG7_0015927	1	0	0	1	1	0
LOC_Os01g09790	OG7_0023192	1	0	0	1	0	0
LOC_Os03g13300	OG7_0004177	1	0	0	1	0	0
LOC_Os01g63220	OG7_0002453	1	0	0	1	0	0
LOC_Os01g32130	OG7_0025391	1	0	0	1	0	0
LOC_Os02g47220	OG7_0000396	1	1	0	1	1	0
LOC_Os04g56160	OG7_0001065	1	1	0	1	1	0
LOC_Os06g01670	OG7_0002552	1	0	0	1	1	0
LOC_Os12g01380	OG7_0006014	1	0	0	1	0	0
LOC_Os03g51970	OG7_0024247	1	0	0	1	0	0
LOC_Os07g01410	OG7_0092965	0	0	1	0	0	1
LOC_Os06g04660	OG7_0012095	1	0	0	1	0	0
LOC_Os04g51910	OG7_0006544	1	0	0	1	1	0
LOC_Os03g22320	OG7_0007406	1	1	0	1	1	0
LOC_Os01g72430	OG7_0008953	1	0	0	1	0	0
LOC_Os05g50660	OG7_0005006	1	1	0	1	1	0
LOC_Os02g50550	OG7_0016816	1	1	0	1	1	0
LOC_Os06g49700	OG7_0046228	0	0	1	0	0	1
LOC_Os02g32350	OG7_0004827	1	0	0	1	0	0
LOC_Os03g35340	OG7_0009822	1	1	0	1	0	0
LOC_Os09g04160	OG7_0017213	1	1	0	1	1	0
LOC_Os01g45250	OG7_0023201	1	0	0	1	0	0
LOC_Os06g50490	OG7_0013242	0	0	1	0	0	1
LOC_Os01g25320	OG7_0054774	0	0	1	0	0	1
LOC_Os07g41160	OG7_0033349	1	1	0	1	0	0
LOC_Os08g44560	OG7_0002307	1	0	0	1	0	0
LOC_Os03g25600	OG7_0022319	1	1	0	1	0	0
LOC_Os06g44890	OG7_0002187	1	1	0	1	1	0
LOC_Os05g10690	OG7_0002552	1	0	0	1	1	0
LOC_Os02g58530	OG7_0000446	1	1	0	1	1	0
LOC_Os09g24440	OG7_0006745	1	1	0	1	1	0
LOC_Os05g27730	OG7_0005911	1	0	0	1	1	0
LOC_Os04g35170	OG7_0033552	1	1	0	1	0	0
LOC_Os01g53730	OG7_0019522	1	1	0	1	1	0
LOC_Os07g10110	OG7_0007470	1	0	0	1	1	0
LOC_Os02g43920	OG7_0003813	1	0	0	1	0	0
LOC_Os11g01872	OG7_0005815	1	1	0	1	0	0
LOC_Os05g39730	OG7_0014572	1	0	0	1	1	0
LOC_Os06g01650	OG7_0005353	1	1	0	1	1	0
LOC_Os09g39660	OG7_0033562	1	0	0	1	0	0
LOC_Os01g56790	OG7_0041799	1	1	0	1	1	0
LOC_Os03g55450	OG7_0013986	1	0	0	1	0	0
LOC_Os01g13160	OG7_0009977	1	0	0	1	1	0
LOC_Os03g13820	OG7_0022271	1	0	0	1	0	0
LOC_Os01g11040	OG7_0005766	1	0	0	1	1	0
LOC_Os05g05240	OG7_0000696	1	1	0	1	1	0
LOC_Os03g28140	OG7_0004508	1	1	0	1	1	0
LOC_Os01g53160	OG7_0094112	0	0	1	0	0	1
LOC_Os05g30420	OG7_0009609	1	0	0	1	0	0
LOC_Os06g45910	OG7_0000556	1	1	0	1	1	0
LOC_Os01g66300	OG7_0002301	1	1	0	1	1	0
LOC_Os06g48780	OG7_0023184	1	1	0	1	0	0
LOC_Os03g51020	OG7_0046087	0	0	1	0	0	1
LOC_Os03g21140	OG7_0012365	1	0	0	1	1	0
LOC_Os05g45950	OG7_0004091	1	0	0	1	1	0
LOC_Os07g05190	OG7_0041911	1	0	0	1	0	0
LOC_Os07g16224	OG7_0001303	1	1	0	1	1	0
LOC_Os03g15390	OG7_0006269	1	1	0	1	1	0
LOC_Os05g36960	OG7_0001157	1	1	0	1	1	0
LOC_Os05g46720	OG7_0001253	1	1	0	1	1	0
LOC_Os01g39790	OG7_0010849	1	0	0	1	0	0
LOC_Os10g33990	OG7_0011133	1	1	0	1	1	0
LOC_Os03g13770	OG7_0008722	1	0	0	1	0	0
LOC_Os01g07370	OG7_0035093	0	0	1	0	0	1
LOC_Os02g41860	OG7_0001174	1	1	0	1	1	0
LOC_Os07g44710	OG7_0000003	1	1	0	1	1	0
LOC_Os11g44430	OG7_0018249	0	0	1	0	0	1
LOC_Os04g01500	OG7_0049940	1	0	0	1	0	0
LOC_Os07g43170	OG7_0001354	1	0	0	1	0	0
LOC_Os02g06360	OG7_0008661	1	0	0	1	0	0
LOC_Os02g25580	OG7_0003701	1	0	0	1	0	0
LOC_Os03g03830	OG7_0001721	1	1	0	1	1	0
LOC_Os03g18070	OG7_0005986	1	0	0	1	0	0
LOC_Os05g06700	OG7_0005695	1	0	0	1	0	0
LOC_Os06g19400	OG7_0003121	1	0	0	1	0	0
LOC_Os01g09620	OG7_0003686	1	1	0	1	1	0
LOC_Os01g37837	OG7_0002999	1	0	0	1	0	0
LOC_Os03g17020	OG7_0001719	1	1	0	1	1	0
LOC_Os11g06930	OG7_0002228	1	0	0	1	1	0
LOC_Os01g16090	OG7_0036826	1	0	0	1	0	0
LOC_Os03g60090	OG7_0005905	1	0	0	1	0	0
LOC_Os07g42700	OG7_0022303	1	0	0	1	1	0
LOC_Os05g51070	OG7_0010857	1	1	0	1	1	0
LOC_Os05g30940	OG7_0316963	0	0	1	0	0	1
LOC_Os10g13550	OG7_0017076	1	0	0	1	0	0
LOC_Os01g43330	OG7_0039371	0	0	1	0	0	1
LOC_Os08g05840	OG7_0005048	1	1	0	1	0	0
LOC_Os06g45120	OG7_0005426	1	0	0	1	0	0
LOC_Os11g05530	OG7_0046193	0	0	1	0	0	1
LOC_Os05g28300	OG7_0033461	1	1	0	1	1	0
LOC_Os06g01590	OG7_0004061	1	1	0	1	1	0
LOC_Os01g19130	OG7_0000783	1	1	0	1	1	0
LOC_Os03g16700	OG7_0017609	1	0	0	1	0	0
LOC_Os03g15940	OG7_0001858	1	0	0	1	0	0
LOC_Os03g01990	OG7_0006741	1	1	0	1	0	0
LOC_Os02g52210	OG7_0000431	1	1	0	1	1	0
LOC_Os08g08080	OG7_0007721	1	1	0	1	1	0
LOC_Os06g41440	OG7_0008528	1	1	0	1	1	0
LOC_Os08g33200	OG7_0004508	1	1	0	1	1	0
LOC_Os02g20330	OG7_0020084	1	0	0	1	0	0
LOC_Os12g32680	OG7_0046055	0	0	1	0	0	1
LOC_Os05g06630	OG7_0023675	0	0	1	0	0	1
LOC_Os12g13660	OG7_0020814	1	1	0	1	1	0
LOC_Os07g25450	OG7_0005840	1	1	0	1	1	0
LOC_Os01g40200	OG7_0017502	0	0	1	0	0	1
LOC_Os12g24540	OG7_0033333	1	0	0	1	1	0
LOC_Os09g25900	OG7_0004853	1	1	0	1	1	0
LOC_Os04g55090	OG7_0041886	1	0	0	1	0	0
LOC_Os02g10920	OG7_0002787	1	0	0	1	0	0
LOC_Os04g35920	OG7_0006817	1	0	0	1	1	0
LOC_Os03g16170	OG7_0000783	1	1	0	1	1	0
LOC_Os08g14620	OG7_0028415	1	0	0	1	0	0
LOC_Os01g72320	OG7_0000958	1	0	0	1	1	0
LOC_Os06g40120	OG7_0003118	1	1	0	1	1	0
LOC_Os02g13370	OG7_0019522	1	1	0	1	1	0
LOC_Os06g17490	OG7_0041861	1	0	0	1	0	0
LOC_Os03g50390	OG7_0000103	1	1	0	1	1	0
LOC_Os05g04830	OG7_0068217	0	0	1	0	0	1
LOC_Os06g07030	OG7_0018977	1	1	0	1	0	0
LOC_Os06g23420	OG7_0008740	1	0	0	1	0	0
LOC_Os05g19150	OG7_0001146	1	0	0	1	0	0
LOC_Os10g17790	OG7_0024220	1	0	0	1	0	0
LOC_Os11g16540	OG7_0007337	1	0	0	1	0	0
LOC_Os06g42490	OG7_0049922	1	0	0	1	1	0
LOC_Os10g39790	OG7_0003946	1	1	0	1	0	0
LOC_Os02g52820	OG7_0008062	1	0	0	1	1	0
LOC_Os02g36974	OG7_0002080	1	1	0	1	1	0
LOC_Os08g36790	OG7_0010064	1	1	0	1	1	0
LOC_Os11g38050	OG7_0009290	1	1	0	1	0	0
LOC_Os08g02340	OG7_0004828	1	0	0	1	0	0
LOC_Os02g32760	OG7_0005051	1	0	0	1	0	0
LOC_Os02g35470	OG7_0009022	1	1	0	1	1	0
LOC_Os02g08440	OG7_0068528	0	0	1	0	0	1
LOC_Os06g10880	OG7_0010064	1	1	0	1	1	0
LOC_Os05g44270	OG7_0022264	1	0	0	1	1	0
LOC_Os06g22810	OG7_0011453	1	1	0	1	1	0
LOC_Os01g59150	OG7_0000784	1	0	0	1	0	0
LOC_Os03g12290	OG7_0003785	1	0	0	1	0	0
LOC_Os11g01510	OG7_0003530	1	0	0	1	1	0
LOC_Os03g21540	OG7_0011453	1	1	0	1	1	0
LOC_Os01g09510	OG7_0005051	1	0	0	1	0	0

## Sheet: Gm
Master Protein Accessions		in_Arabi_ALL	in_ArabiR30_2_005	non_in_At	in_Os_ALL	in_OsR30_2_005	non_in_Os
K7LB98	OG7_0000103	1	1	0	1	1	0
A0A0R0HX26	OG7_0000003	1	1	0	1	1	0
K7MZ21	OG7_0041818	1	1	0	1	0	0
A0A0R0GND3	OG7_0013351	1	1	0	1	1	0
I1LBF4	OG7_0006265	1	1	0	1	0	0
K7K904	OG7_0000136	1	1	0	1	1	0
K7MQS2	OG7_0003747	1	0	0	1	0	0
I1MZZ2	OG7_0003686	1	1	0	1	1	0
I1L9L7	OG7_0000431	1	1	0	1	1	0
I1JSR9	OG7_0000446	1	1	0	1	1	0
I1LJM2	OG7_0006937	1	0	0	1	0	0
I1M635	OG7_0001721	1	1	0	1	1	0
I1K5D3	OG7_0006714	1	1	0	1	0	0
K7M7X6	OG7_0012326	1	1	0	1	1	0
A0A0R0G755	OG7_0000446	1	1	0	1	1	0
K7LFG5	OG7_0012365	1	0	0	1	1	0
K7L395	OG7_0001363	1	0	0	1	0	0
I1M7A0	OG7_0005009	1	1	0	1	1	0
K7LQF2	OG7_0001364	1	1	0	1	1	0
I1MRR0	OG7_0000102	1	1	0	1	1	0
K7KBT7	OG7_0001721	1	1	0	1	1	0
K7LA02	OG7_0005947	1	1	0	1	1	0
I1M616	OG7_0021292	1	0	0	1	0	0
I1M2L4	OG7_0007823	1	1	0	1	0	0
A0A368UHR8	OG7_0001949	1	1	0	1	1	0
I1LNN5	OG7_0005840	1	1	0	1	1	0
I1M2R6	OG7_0001817	1	1	0	1	0	0
I1JV14	OG7_0007104	1	1	0	1	1	0
I1L9F5	OG7_0001722	1	1	0	1	1	0
A0A0R0H030	OG7_0012365	1	0	0	1	1	0
I1KVT4	OG7_0017627	1	1	0	1	1	0
I1M3L5	OG7_0017224	1	1	0	1	1	0
I1JVD1	OG7_0041611	1	0	0	1	0	0
K7LY97	OG7_0002065	1	0	0	1	0	0
I1MII0	OG7_0004171	1	0	0	1	1	0
I1NHH8	OG7_0001576	1	1	0	1	1	0
I1M0N4	OG7_0013056	1	1	0	1	1	0
K7KYZ7	OG7_0060663	1	0	0	0	0	1
C6TNX5	OG7_0006299	1	1	0	1	0	0
I1M8B6	OG7_0000446	1	1	0	1	1	0
I1NJ98	OG7_0025491	1	1	0	1	1	0
K7KGM3	OG7_0022329	1	0	0	1	0	0
A0A0R0E7L3	OG7_0008814	1	0	0	1	1	0
I1M6F2	OG7_0010238	1	0	0	1	0	0
I1JB16	OG7_0036939	1	0	0	1	0	0
C6T7K3	OG7_0000103	1	1	0	1	1	0
I1KS76	OG7_0002666	1	1	0	0	0	1
I1NCT8	OG7_0004577	1	1	0	1	1	0
A0A0R0KP75	OG7_0049864	1	0	0	1	0	0
I1MFL0	OG7_0005644	1	1	0	1	0	0
C6T8K0	OG7_0016857	1	1	0	1	0	0
I1LD52	OG7_0011052	1	1	0	1	1	0
I1LUL7	OG7_0006299	1	1	0	1	0	0
K7MMG2	OG7_0006787	1	1	0	1	0	0
I1JJW4	OG7_0000446	1	1	0	1	1	0
K7MR64	OG7_0005947	1	1	0	1	1	0
K7MEX0	OG7_0001055	1	1	0	1	0	0
I1J4M8	OG7_0020788	1	1	0	1	0	0
I1LXC2	OG7_0001949	1	1	0	1	1	0
I1K657	OG7_0006970	1	0	0	1	1	0
I1LNV9	OG7_0035168	0	0	1	1	1	0
I1LVQ2	OG7_0018492	1	0	0	1	1	0
Q5K6N6	OG7_0000396	1	1	0	1	1	0
I1KI59	OG7_0000396	1	1	0	1	1	0
A0A0R0KFE8	OG7_0023174	1	0	0	1	0	0
K7LRU6	OG7_0007686	1	1	0	1	0	0
I1K536	OG7_0002590	1	0	0	1	0	0
I1MYV2	OG7_0007686	1	1	0	1	0	0
I1K2J1	OG7_0011222	1	1	0	1	1	0
I1K7P7	OG7_0000396	1	1	0	1	1	0
I1JIC0	OG7_0014572	1	0	0	1	1	0
A0A0R0JZI4	OG7_0001346	1	1	0	1	0	0
I1M7U9	OG7_0020781	1	0	0	1	0	0
I1L6Y1	OG7_0025474	1	1	0	0	0	1
I1KL73	OG7_0060588	1	1	0	0	0	1
I1KQV6	OG7_0060588	1	1	0	0	0	1
I1MB92	OG7_0002552	1	0	0	1	1	0
A0A0R0HHJ5	OG7_0000696	1	1	0	1	1	0
I1LR10	OG7_0000396	1	1	0	1	1	0
I1LNZ5	OG7_0012365	1	0	0	1	1	0
Q0IJ87	OG7_0001342	1	1	0	1	1	0
I1NIN6	OG7_0004337	1	1	0	1	0	0
I1N2K8	OG7_0007847	1	1	0	1	0	0
P12471	OG7_0003251	1	1	0	1	1	0
I1KBJ1	OG7_0000432	1	1	0	1	1	0
K7L5J4	OG7_0023129	1	0	0	1	0	0
K7LBT8	OG7_0030824	1	1	0	1	0	0
I1NJ06	OG7_0001012	1	1	0	1	0	0
I1JGQ1	OG7_0000558	1	1	0	1	1	0
I1M3V2	OG7_0000783	1	1	0	1	1	0
I1KHD4	OG7_0002965	1	1	0	1	0	0
I1L8Z1	OG7_0005854	1	1	0	1	0	0
I1N948	OG7_0076678	1	1	0	0	0	1
I1KFE7	OG7_0018049	1	1	0	1	1	0
I1K6U5	OG7_0000446	1	1	0	1	1	0
I1JST7	OG7_0001721	1	1	0	1	1	0
K7M039	OG7_0001762	1	0	0	1	0	0
I1LYA9	OG7_0000974	1	1	0	1	1	0
I1L4V9	OG7_0010537	1	0	0	1	0	0
K7K2V9	OG7_0002304	1	1	0	1	1	0
I1M6J3	OG7_0005911	1	0	0	1	1	0
I1M610	OG7_0004761	1	1	0	1	0	0
I1LV17	OG7_0022264	1	0	0	1	1	0
I1MDF6	OG7_0002658	1	1	0	1	1	0
I1LUC0	OG7_0001361	1	0	0	1	0	0
K7KY74	OG7_0001361	1	0	0	1	0	0
I1MNK8	OG7_0030746	1	1	0	1	0	0
A0A0R0L547	OG7_0003036	1	1	0	1	0	0
I1M2S6	OG7_0003010	1	1	0	1	1	0
I1MHG2	OG7_0001177	1	1	0	1	1	0
I1LY63	OG7_0001177	1	1	0	1	1	0
A0A368UH41	OG7_0006748	1	0	0	1	1	0
K7MSK3	OG7_0005798	1	1	0	1	0	0
A0A0R0FIK0	OG7_0001750	1	1	0	1	0	0
I1M319	OG7_0003427	1	1	0	1	0	0
I1JJE3	OG7_0007643	1	0	0	1	0	0
I1LV82	OG7_0009013	1	1	0	1	1	0
I1MRC2	OG7_0011054	1	0	0	1	0	0
I1LJT1	OG7_0024216	1	1	0	1	0	0
I1L0W3	OG7_0002555	1	1	0	1	0	0
I1ND33	OG7_0000009	1	1	0	1	1	0
I1MV84	OG7_0000009	1	1	0	1	1	0
I1JJK5	OG7_0010238	1	0	0	1	0	0
A0A0R0EJT9	OG7_0004823	1	1	0	1	1	0
I1KPH8	OG7_0010857	1	1	0	1	1	0
A0A0R0H8I1	OG7_0028621	1	0	0	1	0	0
I1K675	OG7_0011113	1	1	0	1	1	0
A0A0R0HDY8	OG7_0011221	1	1	0	1	0	0
I1M3P1	OG7_0155397	1	0	0	0	0	1
A0A0R0KD34	OG7_0049924	1	1	0	1	0	0
A0A0R0G1Y0	OG7_0001750	1	1	0	1	0	0
K7K0Q7	OG7_0006577	1	0	0	1	1	0
I1MEV4	OG7_0049777	1	1	0	1	0	0
I1JPH2	OG7_0155304	1	0	0	0	0	1
I1J5G9	OG7_0002552	1	0	0	1	1	0
I1M0N2	OG7_0005084	1	1	0	1	0	0
A0A0R0GDU5	OG7_0013351	1	1	0	1	1	0
A0A0R0E898	OG7_0013351	1	1	0	1	1	0
K7LEH0	OG7_0000103	1	1	0	1	1	0
K7KKN2	OG7_0010632	1	1	0	1	1	0
I1K2H3	OG7_0023137	1	1	0	1	0	0
C6T5J1	OG7_0154854	1	0	0	0	0	1
I1KX28	OG7_0030703	1	0	0	0	0	1
A0A0R0HYA9	OG7_0032122	0	0	1	1	0	0
K7MM13	OG7_0011453	1	1	0	1	1	0
K7KHW4	OG7_0041544	1	0	0	1	0	0
I1LYC1	OG7_0001170	1	1	0	1	1	0
I1MS24	OG7_0001170	1	1	0	1	1	0
A0A368UGB1	OG7_0003487	1	1	0	1	1	0
K7K770	OG7_0024260	1	0	0	1	1	0
I1N9N3	OG7_0003130	1	0	0	1	0	0
I1KMG0	OG7_0003118	1	1	0	1	1	0
I1J4W3	OG7_0007104	1	1	0	1	1	0
I1MBM6	OG7_0002301	1	1	0	1	1	0
A0A0R0KXM8	OG7_0001576	1	1	0	1	1	0
A0A0R0IP82	OG7_0001169	1	0	0	1	0	0
F8SMC3	OG7_0003663	1	1	0	1	1	0
K7LHU0	OG7_0011175	1	0	0	1	1	0
A0A0R0KZW1	OG7_0023147	1	0	0	1	0	0
K7LZS3	OG7_0003741	1	0	0	1	1	0
K7L5D9	OG7_0004577	1	1	0	1	1	0
I1JDW7	OG7_0010462	1	0	0	1	0	0
K7N054	OG7_0041799	1	1	0	1	1	0
K7LAK0	OG7_0002304	1	1	0	1	1	0
I1LWR1	OG7_0000446	1	1	0	1	1	0
A0A0R0KIK5	OG7_0000378	1	0	0	1	0	0
K7LL99	OG7_0028601	1	0	0	1	0	0
A0A0R0G1U8	OG7_0005725	1	1	0	1	1	0
A0A0R0G446	OG7_0010632	1	1	0	1	1	0
I1LSH8	OG7_0003699	1	1	0	1	1	0
I1MHW5	OG7_0036855	1	1	0	1	0	0
K7LCP1	OG7_0036855	1	1	0	1	0	0
I1LP66	OG7_0023155	1	1	0	1	0	0
C6T3K2	OG7_0041499	1	1	0	0	0	1
I1NAS9	OG7_0077125	1	0	0	0	0	1
I1K072	OG7_0007590	1	1	0	1	0	0
I1KHK4	OG7_0022284	1	1	0	1	1	0
K7N347	OG7_0001823	1	0	0	1	1	0
K7K564	OG7_0001576	1	1	0	1	1	0
I1LLZ5	OG7_0002301	1	1	0	1	1	0
C6T0L7	OG7_0060930	1	0	0	1	0	0
I1J9G3	OG7_0017605	1	0	0	1	0	0
I1LBD1	OG7_0041742	1	1	0	0	0	1
I1LUP5	OG7_0154774	1	0	0	0	0	1
F2X1X4	OG7_0001342	1	1	0	1	1	0
I1JF68	OG7_0001358	1	1	0	1	1	0
I1LF87	OG7_0011130	1	1	0	1	0	0
A0A0R0FM59	OG7_0003663	1	1	0	1	1	0
I1K0A9	OG7_0003688	1	1	0	1	1	0
I1JTB5	OG7_0001930	1	0	0	1	1	0
A0A0R0F2V7	OG7_0001358	1	1	0	1	1	0
K7LLJ2	OG7_0001823	1	0	0	1	1	0
A0A0R0JK26	OG7_0002599	1	0	0	1	0	0
I1JXB6	OG7_0028542	1	0	0	1	1	0
I1KXL9	OG7_0001055	1	1	0	1	0	0
I1MGN0	OG7_0002698	1	0	0	1	0	0
K7MM68	OG7_0020800	1	0	0	1	0	0
C6ZRP0	OG7_0001177	1	1	0	1	1	0
I1LDG6	OG7_0013833	1	0	0	1	1	0
K7LAS2	OG7_0003564	1	1	0	1	1	0
K7MTR3	OG7_0001949	1	1	0	1	1	0
K7MEV9	OG7_0010231	1	0	0	1	1	0
I1L069	OG7_0007063	1	1	0	1	0	0
I1M0Y0	OG7_0003686	1	1	0	1	1	0
I1LBS6	OG7_0002590	1	0	0	1	0	0
K7LW50	OG7_0155397	1	0	0	0	0	1
K7M7B0	OG7_0036664	1	0	0	0	0	1
A0A0R0FVT7	OG7_0060712	1	0	0	0	0	1
K7KSU9	OG7_0005351	1	1	0	1	1	0
I1JHD2	OG7_0003686	1	1	0	1	1	0
D3G9M7	OG7_0000003	1	1	0	1	1	0
A0A0R0IMY2	OG7_0007509	1	1	0	1	0	0
K7KSH9	OG7_0000446	1	1	0	1	1	0
I1NFP9	OG7_0036868	1	0	0	1	1	0
I1LES5	OG7_0036868	1	0	0	1	1	0
K7KJ12	OG7_0007511	1	1	0	1	0	0
I1KGR1	OG7_0028529	1	0	0	1	0	0
K7LKD4	OG7_0025444	1	0	0	1	0	0
I1MDR1	OG7_0005738	1	0	0	1	1	0
I1NA84	OG7_0006308	1	1	0	1	0	0
K7KK42	OG7_0006269	1	1	0	1	1	0
I1J4E8	OG7_0003686	1	1	0	1	1	0
I1LDH2	OG7_0005538	1	1	0	1	0	0
A0A0R0GZ23	OG7_0008231	1	0	0	1	0	0
C6TK17	OG7_0010071	1	0	0	1	1	0
K7MKQ9	OG7_0026809	1	1	0	0	0	1
I1K7I5	OG7_0001169	1	0	0	1	0	0
I1KWP9	OG7_0033417	1	1	0	1	1	0
I1N761	OG7_0006717	1	0	0	1	1	0
I1MH41	OG7_0020615	1	0	0	1	0	0
I1LJZ4	OG7_0001979	1	1	0	1	1	0
C5WLV2	OG7_0011343	1	0	0	1	1	0
I1LNP0	OG7_0014227	1	0	0	1	0	0
K7MEI2	OG7_0003688	1	1	0	1	1	0
I1NJ39	OG7_0013066	1	1	0	1	1	0
I1MRX8	OG7_0011050	1	0	0	1	0	0
I1JJZ0	OG7_0002301	1	1	0	1	1	0
I1MZN5	OG7_0001177	1	1	0	1	1	0
C6SYU2	OG7_0002733	1	1	0	1	0	0
I1MEL2	OG7_0020154	1	1	0	1	0	0
I1JYP3	OG7_0002395	1	0	0	1	0	0
A0A0R0GMD3	OG7_0007581	1	1	0	1	0	0
A0A0R0I5P4	OG7_0060882	1	1	0	0	0	1
I1L2G5	OG7_0003686	1	1	0	1	1	0
K7M3T0	OG7_0008292	1	1	0	1	1	0
K7KZC4	OG7_0003288	1	1	0	1	1	0
A0A0R0INT5	OG7_0004428	1	1	0	1	1	0
I1KW58	OG7_0001177	1	1	0	1	1	0
I1JW03	OG7_0002249	1	0	0	1	0	0
K7KEA2	OG7_0002304	1	1	0	1	1	0
A0A0R0HSU1	OG7_0002590	1	0	0	1	0	0
I1LCZ6	OG7_0026931	1	1	0	1	0	0
A0A0R4J443	OG7_0008735	1	0	0	1	0	0
K7KTN3	OG7_0008393	1	1	0	1	0	0
I1M344	OG7_0000949	1	0	0	1	0	0
I1K4T1	OG7_0033436	1	0	0	1	0	0
A0A0R0IF22	OG7_0000772	1	1	0	1	1	0
A0A0R0JYL8	OG7_0000772	1	1	0	1	1	0
I1M0D9	OG7_0068035	0	0	1	1	0	0
I1KLS4	OG7_0008716	1	0	0	1	0	0
A0A0R0HF03	OG7_0004808	1	1	0	1	1	0
I1J966	OG7_0028587	1	1	0	1	0	0
I1KQJ1	OG7_0000396	1	1	0	1	1	0
I1N500	OG7_0049722	1	0	0	0	0	1
P11827	OG7_0024263	1	0	0	1	0	0
A0A0R4J4Q1	OG7_0001640	1	0	0	1	0	0
I1LK24	OG7_0001177	1	1	0	1	1	0
K7LK56	OG7_0017210	1	1	0	1	1	0
I1J970	OG7_0027736	0	0	1	1	0	0
A0A0R0K5E1	OG7_0007757	1	0	0	1	0	0
A0A0R0HC65	OG7_0016854	1	1	0	1	1	0
K7K5L0	OG7_0018482	1	0	0	0	0	1
K7LMT6	OG7_0076782	1	1	0	0	0	1
I1MV13	OG7_0008539	1	0	0	1	0	0
I1N344	OG7_0007008	1	0	0	1	0	0
A0A0R0FMH4	OG7_0041539	1	1	0	1	1	0
I1KZ98	OG7_0012199	1	0	0	0	0	1
K7KTN0	OG7_0009606	1	0	0	1	0	0
K7N598	OG7_0023165	1	0	0	1	0	0
A0A0R0KHV8	OG7_0005420	1	0	0	1	1	0
K7KM48	OG7_0001949	1	1	0	1	1	0
I1LZV2	OG7_0023145	1	0	0	1	0	0
I1K7Y9	OG7_0036837	1	0	0	1	0	0
I1K9R3	OG7_0020139	1	0	0	1	0	0
K7KH95	OG7_0002532	1	1	0	1	0	0
I1MFB5	OG7_0002812	1	0	0	1	1	0
I1LCU6	OG7_0008552	1	1	0	1	0	0
I1NF97	OG7_0015913	1	1	0	0	0	1
I1L467	OG7_0060536	1	1	0	0	0	1
I1MT98	OG7_0012350	1	1	0	1	0	0
K7LT69	OG7_0001162	1	1	0	1	1	0
I1JWY1	OG7_0021511	1	0	0	1	0	0
K7LHD6	OG7_0000433	1	1	0	1	1	0
I1JBN5	OG7_0041492	1	1	0	0	0	1
A0A0R0JN29	OG7_0015636	1	1	0	1	1	0
I1KBQ2	OG7_0002228	1	0	0	1	1	0
I1KN82	OG7_0001930	1	0	0	1	1	0
I1M1H9	OG7_0049675	1	0	0	1	0	0
I1NGS1	OG7_0003360	1	0	0	1	0	0
K7KN46	OG7_0076782	1	1	0	0	0	1
A0A0R0K6S7	OG7_0001442	1	0	0	1	0	0
I1KGC2	OG7_0007373	1	0	0	1	0	0
I1LAK8	OG7_0077241	1	0	0	0	0	1
I1KLQ4	OG7_0002755	1	1	0	1	1	0
A0A0R0KQA1	OG7_0001162	1	1	0	1	1	0
I1LLV0	OG7_0023131	1	0	0	1	0	0
I1KQ47	OG7_0005291	1	0	0	1	1	0
I1ML79	OG7_0004577	1	1	0	1	1	0
A0A0R0FWK1	OG7_0000402	1	1	0	1	0	0
K7KER1	OG7_0154386	1	0	0	0	0	1
I1KH95	OG7_0076659	1	0	0	0	0	1
I1MJM5	OG7_0005924	1	0	0	1	0	0
I1MBK7	OG7_0011452	1	0	0	1	1	0
I1K3D9	OG7_0002531	1	1	0	1	0	0
C6SWI3	OG7_0020065	1	0	0	1	0	0
C6TA41	OG7_0002161	1	0	0	1	0	0
A0A0R0GQZ5	OG7_0007031	1	1	0	1	0	0
A0A0R0GCH5	OG7_0007031	1	1	0	1	0	0
A0A0R0JPK0	OG7_0001216	1	1	0	1	1	0
A0A0R0JDE2	OG7_0030835	1	1	0	1	1	0
A0A0R4J3L4	OG7_0001689	1	1	0	1	1	0
K7ML33	OG7_0001762	1	0	0	1	0	0
A0A0R0G1U5	OG7_0041496	1	0	0	1	0	0
K7LSB9	0	0	0	1	0	0	1
I1K9R6	OG7_0001640	1	0	0	1	0	0
A0A0R4J338	OG7_0001640	1	0	0	1	0	0
I1M5L3	OG7_0041496	1	0	0	1	0	0
C6TGZ7	OG7_0004091	1	0	0	1	1	0
I1MB07	OG7_0001640	1	0	0	1	0	0
K7MM61	OG7_0030735	1	1	0	1	1	0
I1JZ64	OG7_0020719	1	0	0	1	1	0
K7KE67	OG7_0008528	1	1	0	1	1	0
I1MBV5	OG7_0060875	1	0	0	0	0	1
I1MVV4	OG7_0060467	1	0	0	1	0	0
I1MMX7	OG7_0004831	1	0	0	1	0	0
A0A0R0H1K0	OG7_0022264	1	0	0	1	1	0
K7L454	OG7_0030796	1	0	0	1	1	0
K7KP88	OG7_0030735	1	1	0	1	1	0
A0A0R0JQ04	OG7_0049852	1	1	0	0	0	1
K7K4U9	OG7_0019523	1	0	0	1	0	0
I1JNH2	OG7_0076678	1	1	0	0	0	1
K7MZX8	OG7_0023165	1	0	0	1	0	0
I1JKK8	OG7_0001170	1	1	0	1	1	0
I1N4S6	OG7_0004912	1	1	0	1	1	0
I1MW66	OG7_0005093	1	0	0	1	0	0
K7MUA7	OG7_0001177	1	1	0	1	1	0
I1N5E0	OG7_0018936	1	0	0	1	1	0
I1NH98	OG7_0006498	1	0	0	1	1	0
I0AW24	OG7_0008685	1	1	0	1	0	0
A0A368UIN2	OG7_0026912	1	0	0	1	0	0
I1JUE0	OG7_0005725	1	1	0	1	1	0
I1NDM9	OG7_0003118	1	1	0	1	1	0
I1L2P7	OG7_0006367	1	0	0	1	0	0
I1M2M2	OG7_0001451	1	1	0	1	0	0
C6TH62	OG7_0005958	1	0	0	1	0	0
A0A0R0GH36	OG7_0049642	1	1	0	0	0	1
K7LYB3	OG7_0013351	1	1	0	1	1	0
I1LEF1	OG7_0008685	1	1	0	1	0	0
K7LQ64	OG7_0011221	1	1	0	1	0	0
I1NG21	OG7_0008685	1	1	0	1	0	0
I1JQD8	OG7_0007143	1	0	0	1	0	0
I1KFZ1	OG7_0006817	1	0	0	1	1	0
I1JFH0	OG7_0011124	1	0	0	1	1	0
K7KJP5	OG7_0005959	1	0	0	1	1	0
I1JI29	OG7_0009045	1	1	0	1	0	0
K7K5H0	OG7_0033333	1	0	0	1	1	0
I1LEE3	OG7_0153837	1	1	0	0	0	1
I1KRS7	OG7_0024232	1	0	0	1	0	0
I1KD29	OG7_0001012	1	1	0	1	0	0
I1MJK2	OG7_0002079	1	1	0	1	1	0
A0A0R0KB11	OG7_0024203	1	0	0	1	0	0
K7L530	OG7_0010108	1	1	0	0	0	1
I1LVU7	OG7_0001361	1	0	0	1	0	0
A0A0R4J3E4	OG7_0008234	1	0	0	1	1	0
K7MVM2	OG7_0015644	1	1	0	1	1	0
I1LMQ7	OG7_0012871	1	0	0	1	0	0
A0A0R0ER00	OG7_0017210	1	1	0	1	1	0
A0A368UJP9	OG7_0006915	1	0	0	1	0	0
A0A0R0IDV4	OG7_0001358	1	1	0	1	1	0
I1MXI5	OG7_0008685	1	1	0	1	0	0
I1KFR9	OG7_0007161	1	1	0	1	0	0
K7MWZ2	OG7_0010457	1	1	0	0	0	1
A0A0R0FPX4	OG7_0030837	1	0	0	1	0	0
K7LNT1	OG7_0003369	1	0	0	1	1	0
A0A0R0KG90	OG7_0007161	1	1	0	1	0	0
K7MRL6	OG7_0001177	1	1	0	1	1	0
K7LYY2	OG7_0000783	1	1	0	1	1	0
I1MJ23	OG7_0010056	1	0	0	1	0	0
K7KQU4	OG7_0017572	1	0	0	1	0	0
I1LNF8	OG7_0068485	0	0	1	1	1	0
K7LTA8	OG7_0001979	1	1	0	1	1	0
A0A0R0G2S0	OG7_0001979	1	1	0	1	1	0
I1LD86	OG7_0000431	1	1	0	1	1	0
I1K3E1	OG7_0018864	1	0	0	1	0	0
A0A0R0H145	OG7_0000446	1	1	0	1	1	0
K7MGN5	OG7_0005934	1	0	0	1	0	0
K7MXV6	OG7_0008717	1	0	0	1	0	0
K7MBR9	OG7_0001979	1	1	0	1	1	0
I1KD70	OG7_0001817	1	1	0	1	0	0
K7LPS9	OG7_0000136	1	1	0	1	1	0
I1KSH0	OG7_0049764	1	0	0	1	0	0
K7MAH5	OG7_0049675	1	0	0	1	0	0
I1JD46	OG7_0005130	1	1	0	1	1	0
I1NI99	OG7_0002848	1	0	0	1	0	0
K7L5V4	OG7_0020814	1	1	0	1	1	0
I1KJQ5	OG7_0007600	1	0	0	1	0	0
I1MFA4	OG7_0036727	1	0	0	0	0	1
I1M187	OG7_0036727	1	0	0	0	0	1
A0A0R0GH09	OG7_0004914	1	0	0	1	1	0
K7KZL2	OG7_0060799	1	1	0	0	0	1
I1MK39	OG7_0060799	1	1	0	0	0	1
K7MB33	OG7_0003009	1	1	0	1	0	0
I1KJL7	OG7_0016180	1	0	0	1	0	0
I1LQN4	OG7_0000431	1	1	0	1	1	0
I1MSD7	OG7_0000433	1	1	0	1	1	0
I1K5D0	OG7_0000102	1	1	0	1	1	0
C6TEJ2	OG7_0005273	1	1	0	1	1	0
A0A0R0K3B9	OG7_0028549	1	0	0	1	0	0
I1JYJ0	OG7_0000011	1	1	0	1	1	0
K7LIT1	OG7_0024260	1	0	0	1	1	0
C6T8G3	OG7_0001719	1	1	0	1	1	0
I1KEM8	OG7_0036799	1	1	0	0	0	1
C6SVR3	OG7_0017484	1	0	0	1	0	0
I1K905	OG7_0036641	1	0	0	1	0	0
I1J9D0	OG7_0006205	1	1	0	1	1	0
C6T7V4	OG7_0012350	1	1	0	1	0	0
K7KGH9	0	0	0	1	0	0	1
I1MFA1	OG7_0011054	1	0	0	1	0	0
I1M3K6	OG7_0008191	1	0	0	1	0	0
A0A0R0J5H3	OG7_0010462	1	0	0	1	0	0
K7LJP8	OG7_0005800	1	0	0	1	0	0
I1KVK0	OG7_0007088	1	0	0	1	1	0
K7KFT2	OG7_0003741	1	0	0	1	1	0
I1JBN3	OG7_0001177	1	1	0	1	1	0
A0A0R0LI21	OG7_0076782	1	1	0	0	0	1
K7KUE2	OG7_0008134	1	0	0	1	0	0
I1LBH2	OG7_0000102	1	1	0	1	1	0
I1N5J4	OG7_0020085	1	0	0	1	1	0
C6SVM4	OG7_0025401	1	0	0	1	1	0
I1KXP5	OG7_0003457	1	0	0	1	0	0
A0A0R0FJQ7	OG7_0028519	1	0	0	1	1	0
H2D4C4	OG7_0028519	1	0	0	1	1	0
I1L1B8	OG7_0001979	1	1	0	1	1	0
I1KDU4	OG7_0022264	1	0	0	1	1	0
I1LHS2	OG7_0004559	1	0	0	1	0	0
I1NFJ5	OG7_0005273	1	1	0	1	1	0
I1JAB3	OG7_0002685	1	0	0	1	1	0
A0A0R0G3R5	OG7_0000840	1	0	0	1	1	0
I1KBU7	OG7_0001646	1	1	0	1	1	0
K7LM94	OG7_0015644	1	1	0	1	1	0
I1L603	OG7_0001177	1	1	0	1	1	0
I1NHY1	OG7_0024212	1	0	0	1	0	0
K7MGN4	OG7_0008116	1	0	0	1	0	0
I1KY75	OG7_0004119	1	1	0	1	0	0
I1JWD6	OG7_0003288	1	1	0	1	1	0
K7N1Q0	OG7_0001303	1	1	0	1	1	0
K7KVR7	OG7_0003687	1	1	0	1	0	0
I1LZW6	OG7_0032064	0	0	1	1	0	0
I1JXP5	OG7_0014869	1	1	0	1	1	0
K7MCV1	OG7_0016453	1	1	0	1	1	0
K7LH23	OG7_0076732	1	0	0	0	0	1
I1LR28	OG7_0005539	1	0	0	1	1	0
A0A0R0KQ21	OG7_0000402	1	1	0	1	0	0
I1MTR7	OG7_0021511	1	0	0	1	0	0
A0A0R0FPV5	OG7_0001293	1	0	0	1	1	0
I1JYP9	OG7_0024196	1	1	0	1	0	0
K7M4I5	OG7_0011133	1	1	0	1	1	0
I1LD22	OG7_0009311	1	0	0	1	0	0
A0A0R0GGZ9	OG7_0010255	1	0	0	1	1	0
I1LR23	OG7_0000103	1	1	0	1	1	0
I1JRT6	OG7_0009238	1	1	0	1	1	0
A0A0R0J1S7	OG7_0000446	1	1	0	1	1	0
A0A0R0EF73	OG7_0005800	1	0	0	1	0	0
I1LKX8	OG7_0006846	1	0	0	1	0	0
C6TDP1	OG7_0001300	1	0	0	1	1	0
I1JQ45	OG7_0011133	1	1	0	1	1	0
I1MXV5	OG7_0005351	1	1	0	1	1	0
I1LQB1	OG7_0004561	1	0	0	1	1	0
I1KM03	OG7_0010064	1	1	0	1	1	0
A0A0R0GBC3	OG7_0002788	1	1	0	1	1	0
A0A0R0JDA7	OG7_0003564	1	1	0	1	1	0
K7K129	OG7_0005273	1	1	0	1	1	0
I1K3U4	OG7_0003605	1	1	0	1	0	0
K7LCJ7	OG7_0007163	1	1	0	1	1	0
K7N4Y1	OG7_0030607	1	1	0	1	0	0
K7LJY8	OG7_0030607	1	1	0	1	0	0
I1LC62	OG7_0003487	1	1	0	1	1	0
I1L4R9	OG7_0018481	1	0	0	1	0	0
K7LM31	OG7_0017216	1	0	0	1	1	0
A0A0R4J5A6	OG7_0077135	1	0	0	0	0	1
I1N8T3	OG7_0002150	1	1	0	1	0	0
I1LY54	OG7_0017600	1	1	0	1	0	0
I1MT11	OG7_0002304	1	1	0	1	1	0
I1J8J9	OG7_0013368	1	0	0	1	1	0
I1MFA7	OG7_0005281	1	1	0	1	1	0
I1JGR4	OG7_0002304	1	1	0	1	1	0
A0A0R0KYN1	OG7_0001022	1	1	0	1	1	0
A0A0R4J5N9	OG7_0006995	1	0	0	1	0	0
A0A0R0HCC8	OG7_0000500	1	1	0	1	0	0
I1NIS4	OG7_0002910	1	0	0	1	0	0
A0A0R4J3C9	OG7_0003031	1	0	0	1	0	0
I1JA65	OG7_0002077	1	0	0	1	0	0
I1K5T7	OG7_0005360	1	1	0	1	0	0
A0A0R0FJ58	OG7_0017213	1	1	0	1	1	0
I1LK10	OG7_0060712	1	0	0	0	0	1
C6T7E0	OG7_0041505	1	1	0	0	0	1
I1MRX0	OG7_0002622	1	1	0	1	1	0
A0A368UGQ2	OG7_0000402	1	1	0	1	0	0
K7M6E9	OG7_0002622	1	1	0	1	1	0
K7LHS7	OG7_0006585	1	1	0	1	1	0
K7MJU3	OG7_0002788	1	1	0	1	1	0
I1MHW2	OG7_0005947	1	1	0	1	1	0
K7LCN4	OG7_0005947	1	1	0	1	1	0
I1KV23	OG7_0002622	1	1	0	1	1	0
K7LJD7	OG7_0076999	1	1	0	0	0	1
A0A0R0IYX2	OG7_0016854	1	1	0	1	1	0
K7MHY7	OG7_0010829	1	0	0	1	0	0
K7LJN0	0	0	0	1	0	0	1
I1JXC4	OG7_0002371	1	1	0	1	1	0
A0A0R0K6M5	OG7_0016860	1	0	0	1	0	0
I1LJY4	OG7_0006039	1	1	0	0	0	1
I1MG34	OG7_0005590	1	0	0	1	0	0
K7L7Y2	OG7_0003288	1	1	0	1	1	0
D9IXB2	OG7_0005458	1	1	0	1	1	0
A0A0R4J3N8	OG7_0010171	1	1	0	1	1	0
I1N5J9	OG7_0010238	1	0	0	1	0	0
I1LJZ8	OG7_0000431	1	1	0	1	1	0
I1M329	OG7_0011838	1	0	0	1	0	0
K7M3V3	OG7_0049929	1	0	0	1	0	0
K7KPP6	OG7_0004428	1	1	0	1	1	0
I1MJU0	OG7_0000131	1	0	0	1	0	0
I1MC29	OG7_0049922	1	0	0	1	1	0
A0A0R0E5J0	OG7_0004533	1	0	0	1	0	0
K7K4Q9	OG7_0014870	1	0	0	1	0	0
A0A0R0EQM1	OG7_0004600	1	0	0	0	0	1
I1NIC3	OG7_0009238	1	1	0	1	1	0
A0A0R0ESN9	OG7_0017216	1	0	0	1	1	0
I1LBS0	OG7_0011222	1	1	0	1	1	0
I1MKZ7	OG7_0008419	1	0	0	1	0	0
K7M4H9	OG7_0005731	1	0	0	1	1	0
C6T4B0	0	0	0	1	0	0	1
I1MNZ8	OG7_0005273	1	1	0	1	1	0
I1JTT4	OG7_0004853	1	1	0	1	1	0
K7KA83	OG7_0003530	1	0	0	1	1	0
I1K6F5	OG7_0001289	1	1	0	1	1	0
I1N0P1	OG7_0000003	1	1	0	1	1	0
I1JD91	OG7_0005273	1	1	0	1	1	0
I1KPE2	OG7_0001289	1	1	0	1	1	0
I1K889	OG7_0009120	1	0	0	1	0	0
I1ML76	OG7_0001783	1	0	0	1	1	0
K7MQ50	OG7_0023131	1	0	0	1	0	0
A0A0R0IR54	OG7_0001733	1	0	0	1	1	0
I1N8H9	OG7_0049924	1	1	0	1	0	0
I1LZ37	OG7_0006308	1	1	0	1	0	0
C3UZD3	OG7_0002865	1	0	0	1	0	0
I1KVD4	OG7_0000130	1	1	0	0	0	1
A0A0R0J4W7	OG7_0000130	1	1	0	0	0	1
K7LD75	OG7_0000402	1	1	0	1	0	0
I1LIL7	OG7_0003427	1	1	0	1	0	0
I1NBY7	OG7_0001012	1	1	0	1	0	0
I1K6Z1	OG7_0002947	1	1	0	1	0	0
I1KRV6	OG7_0049675	1	0	0	1	0	0
I1LE27	OG7_0007726	1	1	0	1	1	0
I1KYZ5	OG7_0007502	1	0	0	1	0	0
A0A0R0FWD1	OG7_0060606	1	0	0	0	0	1
K7LQ97	OG7_0001279	1	0	0	1	0	0
K7N378	OG7_0013030	1	0	0	1	0	0
I1KQX5	OG7_0001451	1	1	0	1	0	0
I1MI76	OG7_0055006	0	0	1	1	0	0
C6TLC2	OG7_0013632	1	1	0	1	1	0
K7MEE8	OG7_0004413	1	1	0	1	1	0
K7LCK9	OG7_0003268	1	0	0	1	0	0
A0A0R0FFS8	OG7_0025420	1	0	0	1	1	0
A0A0R0I593	OG7_0036703	1	1	0	0	0	1
C6T9S5	OG7_0003621	1	0	0	1	0	0
I1LJ28	OG7_0023155	1	1	0	1	0	0
I1LCW4	OG7_0011075	1	0	0	1	0	0
A0A0R0L0E8	OG7_0001177	1	1	0	1	1	0
I1JYB4	OG7_0008480	1	0	0	1	0	0
K7MP42	OG7_0041899	1	0	0	1	1	0
K7K483	OG7_0005196	1	0	0	1	0	0
I1MTH1	OG7_0003485	1	0	0	1	0	0
I1L4J9	OG7_0011343	1	0	0	1	1	0
I1LLZ7	OG7_0018988	1	0	0	1	1	0
I1KTY2	OG7_0049683	1	0	0	0	0	1
C6ZS43	OG7_0008860	1	1	0	1	0	0
A0A0R0KP44	OG7_0006770	1	0	0	1	0	0
K7MXH4	OG7_0033509	1	1	0	0	0	1
I1NC41	OG7_0006770	1	0	0	1	0	0
K7LJJ4	OG7_0004482	1	0	0	1	0	0
A0A368ULH4	OG7_0013056	1	1	0	1	1	0
I1KCG2	OG7_0006931	1	1	0	1	0	0
A0A368UNA6	OG7_0002741	1	0	0	1	0	0
I1J6K9	OG7_0011325	1	0	0	1	0	0
I1JK51	OG7_0006550	1	0	0	1	0	0
I1MFV0	OG7_0007063	1	1	0	1	0	0
I1LAB5	OG7_0003686	1	1	0	1	1	0
K7LW65	OG7_0017224	1	1	0	1	1	0
I1L7A6	OG7_0010255	1	0	0	1	1	0
I1LFD3	OG7_0000734	1	1	0	1	0	0
A0A0R0IJ30	OG7_0000402	1	1	0	1	0	0
I1MY15	OG7_0049663	1	1	0	0	0	1
K7K9Q8	OG7_0001055	1	1	0	1	0	0
I1K9S1	OG7_0041908	1	0	0	1	0	0
K7L475	OG7_0000402	1	1	0	1	0	0
A0A0R0FHW6	OG7_0000103	1	1	0	1	1	0
I1L1E9	OG7_0006740	1	1	0	1	0	0
I1LD23	OG7_0006687	1	1	0	1	0	0
I1MDN1	OG7_0026936	1	0	0	1	0	0
I1KHW3	OG7_0010231	1	0	0	1	1	0
A0A0R0HF66	OG7_0002340	1	0	0	1	0	0
K7M538	OG7_0007250	1	0	0	0	0	1
I1M104	OG7_0011133	1	1	0	1	1	0
A0A0R0FPP1	OG7_0003564	1	1	0	1	1	0
I1M9M2	OG7_0003564	1	1	0	1	1	0
I1JPG3	OG7_0000011	1	1	0	1	1	0
I1KCA7	OG7_0002371	1	1	0	1	1	0
I1LZH9	OG7_0021513	1	1	0	1	0	0
I1JV82	OG7_0041908	1	0	0	1	0	0
K7ML42	OG7_0003032	1	1	0	1	1	0
A0A0R0K565	OG7_0003564	1	1	0	1	1	0
I1MNN7	OG7_0030782	1	1	0	1	1	0
I1MSJ8	OG7_0036775	1	0	0	1	0	0
K7LFG8	OG7_0012365	1	0	0	1	1	0
A0A0R0K918	OG7_0012547	0	0	1	1	0	0
A0A368UHY2	OG7_0006185	1	1	0	1	1	0
K7MDN5	OG7_0003010	1	1	0	1	1	0
I1J8D4	OG7_0004831	1	0	0	1	0	0
I1KSX1	OG7_0017572	1	0	0	1	0	0
I1LPK7	OG7_0006102	1	0	0	0	0	1
K7KPW5	OG7_0013839	1	0	0	0	0	1
I1M8M5	OG7_0000103	1	1	0	1	1	0
K7MFC0	OG7_0033509	1	1	0	0	0	1
I1J4K3	OG7_0010108	1	1	0	0	0	1
I1LG74	OG7_0001250	1	1	0	1	0	0
I1N3Y4	OG7_0011124	1	0	0	1	1	0
I1LGX2	OG7_0000989	1	0	0	0	0	1
I1JNQ1	OG7_0041728	1	0	0	1	1	0
K7LKD7	OG7_0036888	1	1	0	1	1	0
K7L2Y3	OG7_0005006	1	1	0	1	1	0
I1LPW5	OG7_0049663	1	1	0	0	0	1
A0A0R0HSA7	OG7_0006102	1	0	0	0	0	1
I1LVD6	OG7_0003686	1	1	0	1	1	0
Q9SYR0	OG7_0002437	1	1	0	1	1	0
K7MV36	OG7_0006185	1	1	0	1	1	0
K7LDX3	OG7_0060805	1	0	0	0	0	1
I1MHF5	OG7_0017600	1	1	0	1	0	0
K7KHV4	OG7_0005351	1	1	0	1	1	0
C6TH04	OG7_0076616	1	0	0	0	0	1
K7MY68	OG7_0154386	1	0	0	0	0	1
I1KAG7	OG7_0001949	1	1	0	1	1	0
I1MUV6	OG7_0009238	1	1	0	1	1	0
I1M155	OG7_0003570	1	0	0	1	0	0
A0A0R0IEI2	OG7_0033461	1	1	0	1	1	0
I1M1Q6	OG7_0001165	1	1	0	1	0	0
A0A0R0HGV4	OG7_0060712	1	0	0	0	0	1
A0A0R0H006	OG7_0005281	1	1	0	1	1	0
K7LUD5	OG7_0001365	1	1	0	1	0	0
I1JKS2	OG7_0007088	1	0	0	1	1	0
I1JH67	OG7_0012326	1	1	0	1	1	0
I1LNX3	OG7_0002230	1	0	0	1	0	0
K7KGC1	OG7_0007406	1	1	0	1	1	0
I1L540	OG7_0001754	1	1	0	1	0	0
I1LBX9	OG7_0019481	1	0	0	1	0	0
P28759	OG7_0003193	1	1	0	1	0	0
I1M9Q6	OG7_0025479	1	0	0	1	0	0
A0A0R0IRU4	OG7_0010627	1	1	0	1	1	0
I1JVK4	OG7_0017484	1	0	0	1	0	0
A0A368UHK5	OG7_0013066	1	1	0	1	1	0
I1JVV3	OG7_0001055	1	1	0	1	0	0
C6TK72	OG7_0036658	1	0	0	1	0	0
I1NC94	OG7_0001240	1	0	0	1	1	0
I1LVZ4	OG7_0001150	1	0	0	1	0	0
I1JR78	OG7_0013066	1	1	0	1	1	0
I1N4N1	OG7_0011453	1	1	0	1	1	0
O48560	OG7_0003909	1	0	0	1	0	0
I1LDK6	OG7_0076676	1	0	0	0	0	1
A0A0R0IHF5	OG7_0001055	1	1	0	1	0	0
I1MGM0	OG7_0006747	1	0	0	1	0	0
I1LFW6	OG7_0033333	1	0	0	1	1	0
K7M3F9	OG7_0022256	1	0	0	1	0	0
I1MKT1	OG7_0008371	1	0	0	1	1	0
A0A0R0HXA8	OG7_0015655	1	0	0	1	0	0
K7K2F3	OG7_0030703	1	0	0	0	0	1
I1MKR8	OG7_0030810	1	0	0	1	0	0
I1NDX9	OG7_0007273	1	0	0	1	0	0
A0A368UHU4	OG7_0000103	1	1	0	1	1	0
A0A0R0ELP3	OG7_0001014	1	1	0	1	0	0
I1MMS2	OG7_0005239	1	0	0	1	1	0
I1LBA7	OG7_0002811	1	1	0	1	1	0
I1KC11	OG7_0026932	1	0	0	1	0	0
I1JJG2	OG7_0023168	1	1	0	1	1	0
I1MQ61	OG7_0003222	1	0	0	1	0	0
I1J504	OG7_0002548	1	0	0	1	1	0
I1K6D9	OG7_0005288	1	0	0	1	0	0
K7K6L6	OG7_0002079	1	1	0	1	1	0
I1MJP7	OG7_0003686	1	1	0	1	1	0
I1JUS8	OG7_0033368	1	0	0	1	1	0
I1M3B1	OG7_0013502	1	0	0	1	1	0
I1LCI3	OG7_0003193	1	1	0	1	0	0
Q2V732	OG7_0001949	1	1	0	1	1	0
K7M5L2	OG7_0022303	1	0	0	1	1	0
I1JZM8	OG7_0017209	1	0	0	1	0	0
A0A0R4J3G6	OG7_0000783	1	1	0	1	1	0
K7LG44	OG7_0001177	1	1	0	1	1	0
I1L906	OG7_0003741	1	0	0	1	1	0
I1KNN6	OG7_0008466	1	0	0	1	0	0
A0A0R0JNG4	OG7_0060719	1	0	0	0	0	1
I1JZA1	OG7_0001714	1	1	0	1	0	0
I1LB70	OG7_0028663	1	0	0	1	0	0
I1K4J1	OG7_0004428	1	1	0	1	1	0
I1LYX3	OG7_0003649	1	1	0	1	1	0
I1M5H3	OG7_0009325	1	1	0	1	1	0
A0A0R0HNL5	OG7_0049669	1	0	0	0	0	1
I1JF81	OG7_0049669	1	0	0	0	0	1
A0A0R0JPT3	OG7_0001754	1	1	0	1	0	0
K7LNW8	OG7_0004623	1	1	0	1	0	0
K7M4N7	OG7_0001728	1	1	0	1	0	0
I1KTA5	OG7_0009395	1	0	0	1	0	0
I1MX14	OG7_0049566	1	1	0	0	0	1
I1K137	OG7_0002540	1	0	0	1	0	0
I1LTL8	OG7_0009581	1	0	0	1	0	0
A0A0R0G147	OG7_0030791	1	0	0	1	1	0
I1JVT1	OG7_0002350	1	1	0	1	1	0
K7LLR8	OG7_0024203	1	0	0	1	0	0
I1KT10	OG7_0004428	1	1	0	1	1	0
C6TCK1	OG7_0010071	1	0	0	1	1	0
K7K7W3	OG7_0007200	1	0	0	1	0	0
K7N5B7	OG7_0028663	1	0	0	1	0	0
I1NDG2	OG7_0001303	1	1	0	1	1	0
I1N8M8	OG7_0010128	1	0	0	1	0	0
I1L6W0	OG7_0008253	1	0	0	1	0	0
C6SYN9	OG7_0017206	1	0	0	1	1	0
A0A0R0LHZ4	OG7_0060808	1	1	0	1	0	0
I1N5H5	OG7_0000432	1	1	0	1	1	0
A0A0R0GUL1	OG7_0017989	1	1	0	1	1	0
I1NG24	OG7_0010499	1	0	0	1	0	0
I1LLD5	OG7_0014784	1	0	0	0	0	1
C6TJF9	OG7_0000131	1	0	0	1	0	0
A0A0R0GV71	OG7_0003349	1	0	0	1	0	0
I1KY70	OG7_0000779	1	1	0	1	0	0
A0A368UGF3	OG7_0001012	1	1	0	1	0	0
I1MDD1	OG7_0000431	1	1	0	1	1	0
K7M7G9	OG7_0000432	1	1	0	1	1	0
K7MFT0	OG7_0002231	1	0	0	1	1	0
C6T2Q7	OG7_0030501	1	0	0	1	0	0
I1MFH1	OG7_0011133	1	1	0	1	1	0
A0A0R0KCL8	OG7_0028544	1	0	0	1	0	0
A0A0R0JMI0	OG7_0003684	1	0	0	1	0	0
I1L3N6	OG7_0008904	1	0	0	1	0	0
I1KI89	OG7_0000402	1	1	0	1	0	0
I1JDY8	OG7_0004321	1	1	0	1	0	0
I1JDF5	OG7_0010768	1	0	0	1	0	0
I1LDT1	OG7_0008662	1	0	0	1	0	0
I1KVA5	OG7_0015547	1	0	0	1	0	0
I1MEK5	OG7_0004891	1	1	0	1	0	0
A0A0R0H312	OG7_0026965	1	1	0	1	1	0
I1JUL5	OG7_0008234	1	0	0	1	1	0
I1KBN1	OG7_0002079	1	1	0	1	1	0
A0A0R0H8B2	OG7_0001448	1	0	0	1	1	0
I1JDS0	OG7_0000734	1	1	0	1	0	0
I1LZP4	OG7_0009858	1	0	0	1	0	0
A0A0R0KBT7	OG7_0009120	1	0	0	1	0	0
A0A0R0HJQ2	OG7_0005353	1	1	0	1	1	0
K7KUM7	OG7_0060914	1	0	0	1	0	0
A0A0R4J4D0	OG7_0000131	1	0	0	1	0	0
A0A0R0JJR3	OG7_0000785	1	1	0	1	1	0
I1JSE2	OG7_0002947	1	1	0	1	0	0
I1LG60	OG7_0012365	1	0	0	1	1	0
I1KZW3	OG7_0005644	1	1	0	1	0	0
C6T3U6	OG7_0005190	1	0	0	1	0	0
C6TFD5	OG7_0009984	1	0	0	1	0	0
K7K3J6	OG7_0005766	1	0	0	1	1	0
I1KZJ5	OG7_0018936	1	0	0	1	1	0
I1MRB2	OG7_0011195	1	0	0	1	0	0
I1MFE2	OG7_0003812	1	0	0	1	0	0
K7KDC2	OG7_0000010	1	0	0	1	0	0
K7MKZ3	OG7_0010212	1	0	0	1	1	0
I1LHJ6	OG7_0007562	1	1	0	1	0	0
K7L7L4	OG7_0004678	1	1	0	1	1	0
I1K5D9	OG7_0000396	1	1	0	1	1	0
I1LRA9	OG7_0006846	1	0	0	1	0	0
K7MUE8	OG7_0012728	1	0	0	1	0	0
I1MHF0	OG7_0019543	1	0	0	1	1	0
K7KUC7	OG7_0003427	1	1	0	1	0	0
I1M5W3	OG7_0013066	1	1	0	1	1	0
K7K9D0	OG7_0002187	1	1	0	1	1	0
K7N1N7	OG7_0022327	1	0	0	1	0	0
I1MT23	OG7_0003405	1	1	0	1	0	0
K7LN82	OG7_0006695	1	0	0	1	0	0
I1N1K8	OG7_0024222	1	0	0	0	0	1
K7MWB6	OG7_0004550	1	0	0	1	0	0
K7KNU4	OG7_0005093	1	0	0	1	0	0
I1N489	OG7_0007360	1	0	0	1	0	0
A0A0R0K491	OG7_0009046	1	0	0	1	0	0
C6TG81	OG7_0018986	1	0	0	1	1	0
K7LER1	OG7_0005360	1	1	0	1	0	0
I1J5E8	OG7_0025166	0	0	1	1	0	0
K7MP93	OG7_0021419	1	0	0	1	1	0
I1MYB9	OG7_0004996	1	0	0	1	0	0
I1LGQ3	OG7_0005353	1	1	0	1	1	0
I1JHL6	OG7_0010231	1	0	0	1	1	0
I1L7N2	OG7_0005911	1	0	0	1	1	0
I1L8G5	OG7_0005237	1	1	0	1	0	0
I1LYN2	OG7_0005237	1	1	0	1	0	0
I1KJW5	OG7_0015655	1	0	0	1	0	0
I1LT47	OG7_0022264	1	0	0	1	1	0
A0A0R0EHQ5	OG7_0004231	1	1	0	1	1	0
A0A0R0FX98	OG7_0015644	1	1	0	1	1	0
I1KAY9	OG7_0000003	1	1	0	1	1	0
I1LIY4	OG7_0010627	1	1	0	1	1	0
I1KEN4	OG7_0008552	1	1	0	1	0	0
C6TGZ5	OG7_0009048	1	0	0	1	0	0
I1NGM0	OG7_0000122	1	0	0	0	0	1
K7L479	OG7_0002079	1	1	0	1	1	0
I1M2K1	OG7_0001365	1	1	0	1	0	0
I1NI49	OG7_0017220	1	0	0	1	0	0
K7LK00	OG7_0012780	1	0	0	1	1	0
A0A0R0ID33	OG7_0076923	1	0	0	0	0	1
I1LBQ2	OG7_0007034	1	0	0	1	1	0
I1JYT2	OG7_0007130	1	0	0	1	0	0
A0A0R0H9F2	OG7_0000783	1	1	0	1	1	0
I1M359	OG7_0000783	1	1	0	1	1	0
K7KLE6	OG7_0002079	1	1	0	1	1	0
K7MYD7	OG7_0003686	1	1	0	1	1	0
I1LPK5	OG7_0012927	1	0	0	1	0	0
A0A0R0FLJ5	OG7_0007937	1	0	0	1	0	0
A0A0R0JCZ6	OG7_0001856	1	1	0	1	0	0
I1LI15	OG7_0005196	1	0	0	1	0	0
K7KKC8	OG7_0001020	1	1	0	1	1	0
I1NIH1	OG7_0000432	1	1	0	1	1	0
I1JJW5	OG7_0000003	1	1	0	1	1	0
K7LKK4	OG7_0005125	1	0	0	1	0	0
I1NIN5	OG7_0007034	1	0	0	1	1	0
K7LG16	OG7_0077291	1	1	0	0	0	1
K7L2I2	OG7_0001451	1	1	0	1	0	0
I1KIR3	OG7_0003411	1	1	0	1	1	0
I1MNM5	OG7_0000782	1	1	0	1	0	0
I1MU40	OG7_0006686	1	1	0	1	1	0
I1M1G3	OG7_0028666	1	0	0	1	0	0
A0A0R0L9D9	OG7_0005911	1	0	0	1	1	0
K7L0N5	OG7_0014048	1	1	0	1	0	0
C3UZD4	OG7_0002865	1	0	0	1	0	0
I1K8U2	OG7_0002531	1	1	0	1	0	0
I1LKM7	OG7_0001157	1	1	0	1	1	0
I1L6B1	OG7_0011124	1	0	0	1	1	0
I1LBV8	OG7_0011124	1	0	0	1	1	0
I1JHA1	OG7_0014448	1	1	0	1	0	0
I1L653	OG7_0004832	1	0	0	1	0	0
A0A0R0GAP4	OG7_0025493	1	0	0	1	0	0
I1MSF5	OG7_0011175	1	0	0	1	1	0
I1KHZ6	OG7_0005091	1	1	0	1	0	0
I1L8M8	OG7_0001240	1	0	0	1	1	0
I1KVN9	OG7_0000783	1	1	0	1	1	0
I1L3Z8	OG7_0001715	1	0	0	1	1	0
I1MSB4	OG7_0019543	1	0	0	1	1	0
K7MSV4	OG7_0003564	1	1	0	1	1	0
I1NA37	OG7_0155304	1	0	0	0	0	1
I1JAF9	OG7_0012365	1	0	0	1	1	0
I1JPL4	OG7_0006308	1	1	0	1	0	0
I1LIE1	OG7_0007965	1	1	0	1	1	0
A0A0R0EAH9	OG7_0006003	1	0	0	1	0	0
K7MVQ0	OG7_0000556	1	1	0	1	1	0
K7KI11	OG7_0027722	0	0	1	1	0	0
K7LA57	OG7_0001365	1	1	0	1	0	0
K7LGZ4	OG7_0000696	1	1	0	1	1	0
K7MV73	OG7_0001817	1	1	0	1	0	0
K7LCU5	OG7_0005597	1	0	0	1	0	0
A0A0R0KTI8	OG7_0002028	1	0	0	1	0	0
I1LWN0	OG7_0000009	1	1	0	1	1	0
I1M2K6	OG7_0008086	1	0	0	1	0	0
I1MK89	OG7_0022284	1	1	0	1	1	0
K7LWU2	OG7_0001979	1	1	0	1	1	0
I1NC98	OG7_0007150	1	1	0	1	1	0
I1MBB4	OG7_0003686	1	1	0	1	1	0
I1L7W4	OG7_0001216	1	1	0	1	1	0
I1LMU3	OG7_0006220	1	1	0	1	0	0
K7N3G1	OG7_0060882	1	1	0	0	0	1
I1N529	OG7_0000734	1	1	0	1	0	0
K7LUH0	OG7_0017224	1	1	0	1	1	0
I1KQR2	OG7_0060944	1	1	0	1	1	0
K7L4P8	OG7_0010936	1	0	0	1	1	0
I1KA37	OG7_0003290	1	0	0	1	1	0
K7MLF2	OG7_0001216	1	1	0	1	1	0
K7M2K1	OG7_0001365	1	1	0	1	0	0
I1KX25	OG7_0001719	1	1	0	1	1	0
I1KHZ3	OG7_0002732	1	0	0	1	0	0
I1J6C3	OG7_0001719	1	1	0	1	1	0
I1JRJ1	OG7_0007809	1	1	0	1	1	0
A0A0R0IPX7	OG7_0009977	1	0	0	1	1	0
I1LTG9	OG7_0008283	1	0	0	1	0	0
I1L4L8	OG7_0030663	1	0	0	1	0	0
A0A0R0KUS9	OG7_0014054	1	0	0	1	1	0
C6TGU6	OG7_0001949	1	1	0	1	1	0
A0A0R0FI80	OG7_0005725	1	1	0	1	1	0
A0A0R0E7C3	OG7_0008814	1	0	0	1	1	0
K7LEG4	OG7_0020788	1	1	0	1	0	0
K7KAD5	OG7_0002301	1	1	0	1	1	0
A0A0R0K9N2	OG7_0030835	1	1	0	1	1	0
K7LNI3	OG7_0023181	1	0	0	1	0	0
A0A0R0IF05	OG7_0005947	1	1	0	1	1	0
I1JIR2	OG7_0001303	1	1	0	1	1	0
P50346	OG7_0005389	1	0	0	1	0	0
A0A0R0H9D3	OG7_0002947	1	1	0	1	0	0
I1MJ44	OG7_0009223	1	1	0	1	1	0
I1JU93	OG7_0008765	1	1	0	1	1	0
I1M8C8	0	0	0	1	0	0	1
I1L851	OG7_0049951	1	0	0	1	1	0
I1J6X2	OG7_0000010	1	0	0	1	0	0
I1JGG8	OG7_0001783	1	0	0	1	1	0
I1KI62	OG7_0008371	1	0	0	1	1	0
I1NJ08	OG7_0002811	1	1	0	1	1	0
I1JAI8	OG7_0007602	1	0	0	1	0	0
A0A0R0GRY4	OG7_0018467	1	0	0	1	0	0
I1KTY1	OG7_0055006	0	0	1	1	0	0
I1MJC1	OG7_0049683	1	0	0	0	0	1
A0A368UGI4	OG7_0003487	1	1	0	1	1	0
Q93YH8	OG7_0060536	1	1	0	0	0	1
I1LPJ9	OG7_0000011	1	1	0	1	1	0
I1KY83	OG7_0000003	1	1	0	1	1	0
K7L245	OG7_0060894	1	1	0	0	0	1
K7L889	OG7_0001014	1	1	0	1	0	0
I1K1K6	OG7_0005524	1	0	0	1	0	0
A0A0R0EGA4	OG7_0005524	1	0	0	1	0	0
I1J9X8	OG7_0001150	1	0	0	1	0	0
I1MMC2	OG7_0001783	1	0	0	1	1	0
I1KCP9	OG7_0049525	1	1	0	1	0	0
I1N333	OG7_0001253	1	1	0	1	1	0
A0A0R0K9S5	OG7_0001528	1	1	0	1	1	0
I1K9V8	OG7_0002080	1	1	0	1	1	0
A0A0R0J7Y8	OG7_0017206	1	0	0	1	1	0
I1KMA2	OG7_0001890	1	0	0	1	0	0
I1JU29	OG7_0049566	1	1	0	0	0	1
K7K3D6	OG7_0020819	1	0	0	1	0	0
I1M733	OG7_0000402	1	1	0	1	0	0
I1JXP8	OG7_0000772	1	1	0	1	1	0
I1KQR1	OG7_0004482	1	0	0	1	0	0
I1KF36	OG7_0000446	1	1	0	1	1	0
K7N026	OG7_0007995	1	0	0	1	0	0
C6TI18	OG7_0015636	1	1	0	1	1	0
K7M2C4	OG7_0003364	1	0	0	1	0	0
K7MX33	OG7_0005360	1	1	0	1	0	0
I1JD40	OG7_0020792	1	0	0	1	0	0
I1JV99	OG7_0016217	1	0	0	1	0	0
A0A0R0INU3	OG7_0028478	0	0	1	0	0	1
I1MST1	OG7_0009022	1	1	0	1	1	0
C6T4L3	OG7_0002812	1	0	0	1	1	0
C6T3K0	OG7_0000011	1	1	0	1	1	0
I1JJF9	OG7_0003686	1	1	0	1	1	0
C6SVU3	0	0	0	1	0	0	1
I1MFN6	0	0	0	1	0	0	1
K7M9V3	OG7_0001451	1	1	0	1	0	0
C6T574	OG7_0005232	1	0	0	1	0	0
I1JTQ3	OG7_0008685	1	1	0	1	0	0
K7KVQ7	OG7_0054838	0	0	1	1	0	0
I1N5F7	OG7_0000131	1	0	0	1	0	0
K7MUD6	OG7_0077291	1	1	0	0	0	1
A0A0R0EAU6	0	0	0	1	0	0	1
I1KUE7	OG7_0001293	1	0	0	1	1	0
I1JP02	OG7_0006561	1	0	0	1	1	0
I1N9N4	OG7_0006561	1	0	0	1	1	0
I1JQ72	OG7_0077125	1	0	0	0	0	1
C6THL5	OG7_0003346	1	0	0	1	0	0
I1L1E2	OG7_0001644	1	1	0	1	1	0
I1LLT6	OG7_0005911	1	0	0	1	1	0
A0A0R0HCD7	OG7_0000009	1	1	0	1	1	0
I1LDC5	OG7_0001174	1	1	0	1	1	0
I1MC89	OG7_0004761	1	1	0	1	0	0
I1NH56	OG7_0001174	1	1	0	1	1	0
I1MHF1	OG7_0030817	1	0	0	1	0	0
I1MDT8	OG7_0015346	1	0	0	1	0	0
I1KQY5	OG7_0020729	1	0	0	1	0	0
A0A0R4J3S3	OG7_0000009	1	1	0	1	1	0
I1K3Z8	OG7_0000009	1	1	0	1	1	0
A0A0R4J3Z4	OG7_0000009	1	1	0	1	1	0
K7KTE8	OG7_0004389	1	1	0	1	1	0
I1J4N2	OG7_0002965	1	1	0	1	0	0
K7K6P9	OG7_0000775	1	1	0	1	0	0
I1M9H2	OG7_0006472	1	0	0	1	0	0
I1JEW4	OG7_0060451	1	0	0	0	0	1
I1NID6	OG7_0003657	1	1	0	1	1	0
C6TDS4	OG7_0003062	1	0	0	1	0	0
I1NHP0	OG7_0007948	1	0	0	1	0	0
I1MZ03	OG7_0006785	1	1	0	1	1	0
K7N2G0	OG7_0076999	1	1	0	0	0	1
I1M3H0	OG7_0012358	1	0	0	1	1	0
A0A0R0KQH6	OG7_0009667	1	0	0	1	0	0
I1K778	OG7_0005920	1	0	0	1	0	0
B4Y5J7	OG7_0021522	1	0	0	1	0	0
I1JA76	OG7_0022254	1	0	0	1	0	0
I1NFQ8	OG7_0076802	1	0	0	0	0	1
C6T7R1	OG7_0076963	1	0	0	0	0	1
I1LNZ3	OG7_0002657	1	0	0	1	0	0
K7MIN2	OG7_0036892	1	0	0	1	0	0
I1N0Q9	OG7_0000779	1	1	0	1	0	0
I1NGZ3	OG7_0001216	1	1	0	1	1	0
K7LY31	OG7_0022279	1	0	0	1	0	0
A0A0R0FYL4	OG7_0076929	1	0	0	0	0	1
A0A0R0GKV5	OG7_0005542	1	0	0	1	0	0
I1JHL5	OG7_0002371	1	1	0	1	1	0
K7LS80	OG7_0000402	1	1	0	1	0	0
K7LSJ6	OG7_0036920	1	0	0	1	1	0
I1MX00	OG7_0033555	1	0	0	1	0	0
I1K6K8	OG7_0026899	1	0	0	1	0	0
I1K784	OG7_0003007	1	1	0	1	0	0
I1L5A7	OG7_0008735	1	0	0	1	0	0
I1J666	OG7_0004912	1	1	0	1	1	0
K7KW77	OG7_0011120	1	0	0	1	0	0
I1LLN3	OG7_0002306	1	1	0	1	1	0
K7LR00	OG7_0003530	1	0	0	1	1	0
I1LXA8	OG7_0011319	1	0	0	1	1	0
A0A0R0IW79	OG7_0007063	1	1	0	1	0	0
I1M336	OG7_0016535	1	0	0	1	0	0
I1M1A1	OG7_0000446	1	1	0	1	1	0
I1MEA8	OG7_0014625	1	0	0	1	1	0
I1LXZ4	OG7_0025416	1	1	0	1	0	0
I1JF03	OG7_0041600	1	1	0	1	1	0
I1KJH0	OG7_0002304	1	1	0	1	1	0
I1LET3	OG7_0003699	1	1	0	1	1	0
I1LQM9	OG7_0001979	1	1	0	1	1	0
I1MYL1	OG7_0028564	1	1	0	0	0	1
I1LW34	OG7_0002437	1	1	0	1	1	0
A0A0R0I318	OG7_0030791	1	0	0	1	1	0
A0A0R4J3X2	OG7_0002788	1	1	0	1	1	0
I1MYS5	OG7_0015636	1	1	0	1	1	0
I1N1F3	OG7_0003699	1	1	0	1	1	0
A0A368UI34	OG7_0049525	1	1	0	1	0	0
I1LWJ5	OG7_0000401	1	1	0	1	1	0
I1LNF9	OG7_0019562	1	1	0	1	0	0
I1J8F2	OG7_0005046	1	1	0	1	0	0
I1LI79	OG7_0005046	1	1	0	1	0	0
I1MP33	OG7_0019396	1	1	0	1	0	0
K7MKM1	OG7_0006086	1	0	0	1	0	0
K7MPA0	OG7_0018978	1	0	0	1	0	0
I1MZC7	OG7_0001177	1	1	0	1	1	0
K7K310	OG7_0025442	1	0	0	1	0	0
I1JM14	OG7_0025442	1	0	0	1	0	0
I1KTP6	OG7_0000432	1	1	0	1	1	0
K7MUA1	OG7_0036724	1	1	0	0	0	1
K7L3C3	OG7_0028537	1	1	0	1	0	0
I1N7U1	OG7_0046204	0	0	1	1	0	0
I1MVH5	OG7_0023137	1	1	0	1	0	0
C6T349	OG7_0028587	1	1	0	1	0	0
I1KP86	OG7_0026899	1	0	0	1	0	0
I1LJ68	OG7_0003531	1	1	0	1	1	0
A0A0R0KEI4	OG7_0005766	1	0	0	1	1	0
C6ZRP1	OG7_0011453	1	1	0	1	1	0
I1NIB2	OG7_0009018	1	0	0	1	1	0
I1JRS9	OG7_0003487	1	1	0	1	1	0
I1NIM7	OG7_0003487	1	1	0	1	1	0
K7MYE3	OG7_0015612	1	1	0	1	1	0
I1LLG6	OG7_0025453	1	0	0	1	0	0
I1J9C7	OG7_0077182	1	1	0	0	0	1
C6TP09	OG7_0077182	1	1	0	0	0	1
I1L7D1	OG7_0009018	1	0	0	1	1	0
K7MYI5	OG7_0041728	1	0	0	1	1	0
K7MVS5	OG7_0000432	1	1	0	1	1	0
I1M5W8	OG7_0021497	1	0	0	1	0	0
K7LRT7	OG7_0011221	1	1	0	1	0	0
I1KYG2	OG7_0023168	1	1	0	1	1	0
I1N9L1	OG7_0000556	1	1	0	1	1	0
I1JQD9	OG7_0006714	1	1	0	1	0	0
K7KYN1	OG7_0049518	1	1	0	0	0	1
I1LF96	OG7_0000431	1	1	0	1	1	0
I1LCN1	OG7_0001644	1	1	0	1	1	0
I1K586	OG7_0001715	1	0	0	1	1	0
I1N7B8	OG7_0007965	1	1	0	1	1	0
A0A0R0KS57	OG7_0006205	1	1	0	1	1	0
A0A0R0L2D6	OG7_0004018	1	0	0	1	0	0
I1KHP6	OG7_0005697	1	0	0	1	0	0
I1M0G8	OG7_0004171	1	0	0	1	1	0
I1K7B7	OG7_0001721	1	1	0	1	1	0
A0A0R0I161	OG7_0022329	1	0	0	1	0	0
I1LDM6	OG7_0001646	1	1	0	1	1	0
I1N4D2	OG7_0011053	1	0	0	1	1	0
A0A0R0FWE1	OG7_0001346	1	1	0	1	0	0
I1J527	OG7_0011053	1	0	0	1	1	0
I1JRS1	OG7_0004337	1	1	0	1	0	0
I1L1A4	OG7_0001065	1	1	0	1	1	0
A0A0R0GJQ0	OG7_0010064	1	1	0	1	1	0
I1M097	OG7_0022264	1	0	0	1	1	0
I1JB61	OG7_0007869	1	0	0	1	0	0
K7MV35	OG7_0036816	1	0	0	0	0	1
K7MP21	OG7_0012239	1	0	0	1	1	0
K7MV72	OG7_0033417	1	1	0	1	1	0
I1JNY3	OG7_0000556	1	1	0	1	1	0
I1LDN7	OG7_0000432	1	1	0	1	1	0
C6ZRQ0	OG7_0001177	1	1	0	1	1	0
I1K2N8	OG7_0004577	1	1	0	1	1	0
I1K4R8	OG7_0000131	1	0	0	1	0	0
A0A0R0HTY5	OG7_0001646	1	1	0	1	1	0
I1M894	OG7_0001253	1	1	0	1	1	0
K7L0I1	OG7_0005360	1	1	0	1	0	0
I1KLK5	OG7_0000102	1	1	0	1	1	0
A0A0R0JG66	OG7_0014445	1	0	0	1	0	0
K7K8P1	OG7_0001576	1	1	0	1	1	0
K7MEU2	OG7_0003288	1	1	0	1	1	0
I1N029	OG7_0002187	1	1	0	1	1	0
I1MUZ7	OG7_0004061	1	1	0	1	1	0
I1MCE9	OG7_0005424	1	0	0	1	0	0
C6TIZ1	OG7_0009238	1	1	0	1	1	0
I1K793	OG7_0009238	1	1	0	1	1	0
I1M057	OG7_0002755	1	1	0	1	1	0
I1KMP8	OG7_0001163	1	0	0	1	0	0
I1MUG4	OG7_0006745	1	1	0	1	1	0
I1K6H3	OG7_0041774	1	0	0	1	1	0
K7KVF7	OG7_0005947	1	1	0	1	1	0
K7KVS9	OG7_0011113	1	1	0	1	1	0
I1M287	OG7_0017210	1	1	0	1	1	0
I1JMZ2	OG7_0030741	1	1	0	1	0	0
C6T549	OG7_0041846	1	0	0	1	0	0
K7KFY5	OG7_0006585	1	1	0	1	1	0
K7LBC9	OG7_0017625	1	1	0	1	0	0
K7LP48	OG7_0049663	1	1	0	0	0	1
K7LH39	OG7_0001358	1	1	0	1	1	0
I1KPU6	OG7_0003686	1	1	0	1	1	0
I1NJ95	OG7_0003451	1	1	0	1	1	0
K7K1I3	OG7_0003699	1	1	0	1	1	0
K7M1I2	OG7_0030641	1	0	0	1	1	0
I1JPB4	OG7_0002851	1	1	0	1	1	0
I1K1U1	OG7_0001027	1	0	0	1	1	0
A0A0R0JYG7	OG7_0000432	1	1	0	1	1	0
K7N391	OG7_0006205	1	1	0	1	1	0
I1JZK7	OG7_0008629	1	0	0	1	0	0
I1LIF5	OG7_0005239	1	0	0	1	1	0
I1KXU8	OG7_0000958	1	0	0	1	1	0
A0A0R0JSY5	OG7_0008250	1	0	0	1	0	0
K7N3Q7	OG7_0036836	1	0	0	1	0	0
I1N8V2	OG7_0007317	1	1	0	1	0	0
I1NIJ6	OG7_0004697	1	0	0	1	0	0
I1L4Z3	OG7_0008419	1	0	0	1	0	0
C6TK09	OG7_0007193	1	1	0	1	0	0
K7LIQ6	OG7_0002187	1	1	0	1	1	0
K7MGJ3	OG7_0000103	1	1	0	1	1	0
I1M2X3	OG7_0001177	1	1	0	1	1	0
A0A0R0K7P2	OG7_0027722	0	0	1	1	0	0
I1M589	OG7_0004413	1	1	0	1	1	0
A0A0R0FY49	OG7_0000779	1	1	0	1	0	0
A0A0R0FCI4	OG7_0010256	1	0	0	1	0	0
K7KQE1	OG7_0002666	1	1	0	0	0	1
I1M7F7	OG7_0005644	1	1	0	1	0	0
I1NE01	OG7_0033515	1	0	0	1	0	0
K7LZK3	OG7_0021505	1	1	0	1	0	0
I1KNS5	OG7_0016816	1	1	0	1	1	0
K7LBE9	OG7_0003009	1	1	0	1	0	0
I1LV85	OG7_0016846	1	0	0	1	1	0
I1L1P1	OG7_0019543	1	0	0	1	1	0
C6TJD4	OG7_0002901	1	0	0	1	0	0
I1NIJ3	OG7_0011124	1	0	0	1	1	0
K7N489	OG7_0001979	1	1	0	1	1	0
A0A0R0G9I4	OG7_0026701	1	0	0	0	0	1
A0A0R0IKB9	OG7_0009726	1	0	0	1	0	0
I1KG51	OG7_0007470	1	0	0	1	1	0
K7KS04	OG7_0007630	1	0	0	1	1	0
A0A0R4J3Q2	OG7_0000434	1	1	0	1	0	0
K7MQV9	OG7_0011133	1	1	0	1	1	0
A0A0R0JLF7	OG7_0077317	1	0	0	0	0	1
I1M6J5	OG7_0003686	1	1	0	1	1	0
K7K9B1	OG7_0036862	1	0	0	1	0	0
I1LIR0	OG7_0005919	1	0	0	1	0	0
K7KEQ6	OG7_0013029	1	0	0	1	1	0
I1NC10	OG7_0000431	1	1	0	1	1	0
I1N838	OG7_0060492	1	1	0	1	0	0
I1KGJ0	OG7_0002622	1	1	0	1	1	0
I1KYC8	OG7_0015643	1	0	0	1	0	0
I1MLB9	OG7_0041823	1	0	0	1	0	0
I1M3G4	OG7_0092912	0	0	1	1	0	0
I1N992	OG7_0001790	1	0	0	1	0	0
A0A0R0IQ38	OG7_0016854	1	1	0	1	1	0
C6TD41	OG7_0010443	1	0	0	1	0	0
I1MLP8	OG7_0049938	1	1	0	1	0	0
I1MNT5	OG7_0005130	1	1	0	1	1	0
A0A0R0GBC9	OG7_0025416	1	1	0	1	0	0
K7KPS5	OG7_0023199	1	0	0	1	0	0
I1MXJ2	OG7_0041838	1	0	0	1	0	0
I1NIQ1	OG7_0055013	0	0	1	1	0	0
C6TBL1	0	0	0	1	0	0	1
I1KSY5	0	0	0	1	0	0	1
K7MR70	OG7_0011050	1	0	0	1	0	0
I1JBX6	OG7_0025166	0	0	1	1	0	0
A0A0R0JRB0	OG7_0004061	1	1	0	1	1	0
K7LH67	OG7_0006561	1	0	0	1	1	0
A0A0R0FUV1	OG7_0007497	1	0	0	0	0	1
I1JFH1	OG7_0011124	1	0	0	1	1	0
I1JWB5	OG7_0002304	1	1	0	1	1	0
I1MV04	OG7_0002921	1	1	0	1	1	0
I1JT40	OG7_0002143	1	0	0	1	0	0
I1K3S2	OG7_0001580	1	1	0	1	0	0
I1KYG4	OG7_0000011	1	1	0	1	1	0
I1KM25	OG7_0002347	1	1	0	1	1	0
Q96452	OG7_0002080	1	1	0	1	1	0
I1MQH0	OG7_0006877	1	0	0	0	0	1
I1LV18	OG7_0004538	1	0	0	1	1	0
K7K5E4	OG7_0003722	1	0	0	1	0	0
A0A3Q7BY30	OG7_0030705	1	0	0	1	0	0
I1KBS6	OG7_0000009	1	1	0	1	1	0
I1JJG6	OG7_0077266	1	0	0	0	0	1
I1L7H9	OG7_0002865	1	0	0	1	0	0
I1M869	OG7_0027522	0	0	1	1	0	0
I1J4T0	OG7_0001783	1	0	0	1	1	0
I1JQF2	OG7_0004419	1	0	0	1	0	0
I1N3F3	OG7_0001170	1	1	0	1	1	0
I1JRB5	OG7_0004678	1	1	0	1	1	0
I1J9A2	OG7_0001823	1	0	0	1	1	0
I1JGA0	OG7_0001750	1	1	0	1	0	0
I1LA34	OG7_0001750	1	1	0	1	0	0
I1K211	OG7_0020800	1	0	0	1	0	0
I1LJ18	OG7_0002947	1	1	0	1	0	0
A0A0R0JB68	OG7_0001169	1	0	0	1	0	0
A0A368UJ51	OG7_0049631	1	1	0	0	0	1
I1KIA7	OG7_0007721	1	1	0	1	1	0
K7LF19	OG7_0003575	1	0	0	1	0	0
K7LAX8	OG7_0015370	1	0	0	1	0	0
K7ME49	OG7_0004854	1	1	0	1	0	0
A0A0R0EJN2	OG7_0076963	1	0	0	0	0	1
A0A0R0JWG1	OG7_0001444	1	0	0	1	0	0
I1N7B0	OG7_0010064	1	1	0	1	1	0
I1L6Z7	OG7_0018494	1	0	0	1	0	0
I1M6K2	OG7_0023168	1	1	0	1	1	0
I1N6A6	OG7_0004306	1	1	0	1	0	0
I1MMF5	OG7_0012629	1	0	0	1	1	0
A0A0R4J3X7	OG7_0000446	1	1	0	1	1	0
A0A0R0JAV0	OG7_0020788	1	1	0	1	0	0
I1JPJ5	OG7_0036758	1	0	0	0	0	1
I1KP58	OG7_0008633	1	1	0	1	1	0
C6T4C4	OG7_0016848	1	0	0	1	0	0
K7KY87	OG7_0013506	1	1	0	1	0	0
K7MY99	OG7_0001750	1	1	0	1	0	0
I1NAI7	OG7_0002539	1	0	0	1	0	0
I1KV97	OG7_0006342	1	0	0	1	0	0
A0A0R0F5Y7	OG7_0007063	1	1	0	1	0	0
P24095	OG7_0002706	1	0	0	1	0	0
I1KS65	OG7_0003269	1	0	0	1	0	0
K7KHS2	OG7_0028522	1	1	0	1	1	0
I1KTD7	OG7_0000011	1	1	0	1	1	0
Q2PMV0	OG7_0004332	1	0	0	1	0	0
I1JNL6	OG7_0030605	1	0	0	1	0	0
I1LMP7	OG7_0021265	1	1	0	1	0	0
I1KW32	OG7_0004424	1	0	0	1	0	0
I1JHH9	OG7_0001722	1	1	0	1	1	0
K7L0J2	OG7_0049729	1	0	0	0	0	1
I1KLZ7	OG7_0011197	1	0	0	1	1	0
K7LZU9	OG7_0003017	1	0	0	1	1	0
I1KW34	OG7_0004424	1	0	0	1	0	0
K7LXS2	OG7_0010092	1	0	0	1	0	0
A0A0R0LJH9	OG7_0005353	1	1	0	1	1	0
I1KMY7	OG7_0007028	1	1	0	1	0	0
I1N9Z5	OG7_0001719	1	1	0	1	1	0
I1LVT0	OG7_0009022	1	1	0	1	1	0
A0A368UHW8	OG7_0001750	1	1	0	1	0	0
I1K180	OG7_0021403	1	0	0	1	1	0
I1M5T2	OG7_0002555	1	1	0	1	0	0
I1JT68	OG7_0005239	1	0	0	1	1	0
K7LWW4	OG7_0036914	1	1	0	1	1	0
I1MKC3	OG7_0011961	1	0	0	1	0	0
A0A0R0EY64	OG7_0005977	1	0	0	1	0	0
I1LZM2	OG7_0002901	1	0	0	1	0	0
I1MJM1	OG7_0003288	1	1	0	1	1	0
A0A0R0GHN9	OG7_0015293	1	0	0	1	1	0
A0A0R0HDU9	OG7_0004623	1	1	0	1	0	0
A0A0R0HER9	OG7_0007477	1	0	0	0	0	1
K7LM79	OG7_0002658	1	1	0	1	1	0
K7M878	OG7_0010231	1	0	0	1	1	0
I1M2X7	OG7_0016846	1	0	0	1	1	0
K7M6Q4	OG7_0007181	1	0	0	1	1	0
I1N1C1	OG7_0001055	1	1	0	1	0	0
I1MU67	OG7_0013066	1	1	0	1	1	0
K7N3A9	OG7_0005367	1	1	0	1	0	0
I1KMP4	OG7_0006819	1	0	0	1	0	0
A0A0R4J571	OG7_0004018	1	0	0	1	0	0
A0A0R0KHG6	OG7_0002228	1	0	0	1	1	0
C6TAB8	OG7_0000011	1	1	0	1	1	0
I1MY83	OG7_0007079	1	0	0	1	0	0
Q9SWB5	OG7_0000411	1	1	0	1	0	0
I1KJU0	OG7_0005273	1	1	0	1	1	0
I1JU76	OG7_0004389	1	1	0	1	1	0
K7K151	OG7_0007353	1	0	0	1	0	0
I1LVG3	OG7_0012936	1	1	0	1	1	0
A0A0R0JI74	OG7_0001784	1	1	0	1	1	0
I1MB15	OG7_0000785	1	1	0	1	1	0
I1MJC0	OG7_0049683	1	0	0	0	0	1
I1KDG3	OG7_0017213	1	1	0	1	1	0
I1LQL7	OG7_0006039	1	1	0	0	0	1
I1JUN1	OG7_0022268	1	1	0	1	1	0
I1JX70	OG7_0000102	1	1	0	1	1	0
I1M903	OG7_0003722	1	0	0	1	0	0
I1L649	OG7_0030705	1	0	0	1	0	0
I1J929	OG7_0033521	1	1	0	1	1	0
I1JUY0	OG7_0007122	1	0	0	1	0	0
I1N525	OG7_0000772	1	1	0	1	1	0
I1LD08	OG7_0003790	1	0	0	1	0	0
I1MK18	OG7_0076764	1	0	0	0	0	1
I1JHY5	OG7_0006494	1	1	0	1	0	0
A0A0R0K8Z8	0	0	0	1	0	0	1
A0A0R0EVS6	OG7_0001365	1	1	0	1	0	0
I1MKW7	OG7_0001027	1	0	0	1	1	0
I1JYH9	OG7_0000840	1	0	0	1	1	0
I1ND23	OG7_0060894	1	1	0	0	0	1
K7KP64	OG7_0060467	1	0	0	1	0	0
I1KSY3	OG7_0000401	1	1	0	1	1	0
A0A0R0HAK3	OG7_0002825	1	0	0	1	0	0
I1L6R3	OG7_0003063	1	0	0	1	1	0
C6T5A6	OG7_0022322	1	0	0	1	0	0
I1MK41	OG7_0015377	1	1	0	1	0	0
I1JJN1	OG7_0005046	1	1	0	1	0	0
I1M0C3	OG7_0018498	1	0	0	1	0	0
A0A0R0G382	OG7_0018507	1	0	0	1	0	0
G9I8U0	OG7_0003657	1	1	0	1	1	0
I1KHN9	OG7_0001787	1	0	0	1	0	0
I1K802	OG7_0008062	1	0	0	1	1	0
I1M069	OG7_0016546	1	1	0	1	1	0
I1L0M7	OG7_0006700	1	0	0	1	1	0
A0A0R4J3F6	OG7_0077135	1	0	0	0	0	1
I1LBS5	OG7_0002590	1	0	0	1	0	0
I1LTR4	OG7_0011984	1	1	0	1	0	0
I1N389	OG7_0049980	1	0	0	1	1	0
I1KLC1	OG7_0060944	1	1	0	1	1	0
I1KFH0	OG7_0001167	1	0	0	1	0	0
I1MJF7	OG7_0007509	1	1	0	1	0	0
K7L7D5	OG7_0026949	1	0	0	1	1	0
I1L2N2	OG7_0012936	1	1	0	1	1	0
A0A0R0LAI5	OG7_0014862	1	1	0	1	1	0
I1LMQ2	OG7_0006705	1	0	0	1	0	0
I1JDF7	OG7_0011452	1	0	0	1	1	0
I1M675	OG7_0004484	1	0	0	1	0	0
I1N6Z5	OG7_0006564	1	0	0	1	1	0
I1KU07	OG7_0001150	1	0	0	1	0	0
I1MW67	OG7_0005368	1	1	0	1	0	0
I1K7X2	OG7_0060451	1	0	0	0	0	1
I1MXR8	OG7_0060451	1	0	0	0	0	1
A0A0R0FZB3	OG7_0018985	1	0	0	1	0	0
A0A0R4J5X0	OG7_0030810	1	0	0	1	0	0
A0A0R0IHJ8	OG7_0001715	1	0	0	1	1	0
K7MVC4	OG7_0036643	1	0	0	1	0	0
U3LZE5	OG7_0010633	1	1	0	1	0	0
A0A0R0G6P9	OG7_0015377	1	1	0	1	0	0
I1K3D6	OG7_0025303	1	1	0	1	0	0
K7LME1	OG7_0033528	1	1	0	1	1	0
K7MEV8	OG7_0000128	1	1	0	0	0	1
K7LHS3	OG7_0009238	1	1	0	1	1	0
A0A0R0IHY1	OG7_0019531	1	0	0	1	0	0
I1KC06	OG7_0008633	1	1	0	1	1	0
I1L094	OG7_0021513	1	1	0	1	0	0
A0A0R0KPC7	OG7_0007995	1	0	0	1	0	0
I1K0I8	OG7_0009238	1	1	0	1	1	0
K7MQ32	OG7_0011452	1	0	0	1	1	0
I1JQV1	OG7_0001528	1	1	0	1	1	0
I1N4H1	OG7_0005911	1	0	0	1	1	0
I1KB25	OG7_0005050	1	1	0	1	0	0
I1JD99	OG7_0005368	1	1	0	1	0	0
K7M034	OG7_0001762	1	0	0	1	0	0
K7LDE7	OG7_0024232	1	0	0	1	0	0
A0A0K2CTE4	OG7_0010633	1	1	0	1	0	0
I1JYI4	OG7_0003336	1	0	0	1	0	0
I1JS15	OG7_0009288	1	0	0	1	0	0
K7L8W5	OG7_0076875	1	0	0	0	0	1
I1MGS2	OG7_0033358	1	0	0	1	0	0
Q00M78	OG7_0010064	1	1	0	1	1	0
I1NAG1	OG7_0008011	1	0	0	1	0	0
K7ME64	OG7_0026965	1	1	0	1	1	0
I1MT36	OG7_0007304	1	0	0	1	0	0
A0A0R0I4J2	OG7_0006634	1	1	0	1	1	0
I1L698	OG7_0000783	1	1	0	1	1	0
A0A0R0IE10	OG7_0025418	1	0	0	1	0	0
I1KGT3	OG7_0077327	1	0	0	0	0	1
I1LVE9	OG7_0076678	1	1	0	0	0	1
I1KRM9	OG7_0011076	1	1	0	1	0	0
A0A0R0KFX3	OG7_0049518	1	1	0	0	0	1
K7LBG0	OG7_0076633	1	0	0	0	0	1
K7K3I8	OG7_0005911	1	0	0	1	1	0
I1LZE0	OG7_0028516	1	0	0	1	0	0
I1MX85	OG7_0041674	1	1	0	1	0	0
K7M021	OG7_0030622	1	0	0	1	0	0
I1N3K8	OG7_0076902	1	0	0	1	0	0
K7MLE2	OG7_0000396	1	1	0	1	1	0
A0A0R0FQU8	OG7_0022268	1	1	0	1	1	0
I1JRB1	OG7_0001646	1	1	0	1	1	0
A0A0R0JYD0	OG7_0012634	1	0	0	1	0	0
I1KSK4	OG7_0007595	1	0	0	1	0	0
K7LZW5	OG7_0000103	1	1	0	1	1	0
K7L4E7	OG7_0000136	1	1	0	1	1	0
C6TJG5	OG7_0004394	1	1	0	1	0	0
I1MRZ0	OG7_0000734	1	1	0	1	0	0
I1JSQ5	OG7_0014861	1	1	0	1	0	0
C6TFU8	OG7_0019522	1	1	0	1	1	0
A0A0R0HTV4	OG7_0000431	1	1	0	1	1	0
I1L1H5	OG7_0025416	1	1	0	1	0	0
I1M5M5	OG7_0007126	1	1	0	1	0	0
I1JBC4	OG7_0000783	1	1	0	1	1	0
I1KSC6	OG7_0011175	1	0	0	1	1	0
I1JUN4	OG7_0004853	1	1	0	1	1	0
C6T106	OG7_0010700	1	0	0	1	0	0
I1M5P5	OG7_0002622	1	1	0	1	1	0
I1L0A2	OG7_0010353	1	0	0	1	0	0
K7LF24	OG7_0014862	1	1	0	1	1	0
I1L9E3	OG7_0076985	1	0	0	0	0	1
I1LZN6	OG7_0033496	1	0	0	1	0	0
I1JZK8	OG7_0004394	1	1	0	1	0	0
Q8S901	OG7_0041575	1	1	0	1	1	0
I1KUS3	OG7_0154120	1	0	0	0	0	1
K7KZW9	OG7_0009948	1	0	0	1	0	0
A0A0R0G291	OG7_0033461	1	1	0	1	1	0
I1KYM8	OG7_0008749	1	0	0	1	0	0
A0A0R4J2R5	OG7_0015927	1	0	0	1	1	0
I1JQP6	OG7_0012486	1	0	0	1	0	0
C6TDZ1	OG7_0001174	1	1	0	1	1	0
I1MJ29	OG7_0003139	1	0	0	1	0	0
I1KHC5	OG7_0001177	1	1	0	1	1	0
I1K1U8	OG7_0005360	1	1	0	1	0	0
A0A0R0HTU9	OG7_0000783	1	1	0	1	1	0
I1KHJ0	OG7_0004508	1	1	0	1	1	0
I1L5I7	OG7_0007172	1	1	0	1	1	0
I1L957	OG7_0060528	1	0	0	0	0	1
K7MBY1	OG7_0025416	1	1	0	1	0	0
I1KMP5	OG7_0001352	1	0	0	1	0	0
I1N4G7	OG7_0000009	1	1	0	1	1	0
I1M8J0	OG7_0060451	1	0	0	0	0	1
A0A0R0H2I0	OG7_0012569	1	0	0	1	0	0
I1L0M5	OG7_0000783	1	1	0	1	1	0
C6SX99	OG7_0019522	1	1	0	1	1	0
I1M7A6	OG7_0023146	1	0	0	1	0	0
A0A0R0FIC8	OG7_0008306	1	1	0	1	0	0
K7LLE8	OG7_0005367	1	1	0	1	0	0
C6T4F4	OG7_0013178	1	0	0	1	0	0
K7LPF1	OG7_0017603	1	0	0	1	1	0
K7K9F9	OG7_0007317	1	1	0	1	0	0
I1K5H2	OG7_0006544	1	0	0	1	1	0
I1L3S2	OG7_0001215	1	0	0	1	0	0
I1JB35	OG7_0068098	0	0	1	1	0	0
I1NGB7	OG7_0007213	1	0	0	1	0	0
I1J5I7	OG7_0016209	1	0	0	1	0	0
I1LU10	OG7_0000411	1	1	0	1	0	0
I1MP11	OG7_0005368	1	1	0	1	0	0
A0A0R0K6G4	OG7_0000785	1	1	0	1	1	0
K7MD15	OG7_0005597	1	0	0	1	0	0
I1M6Y2	OG7_0006686	1	1	0	1	1	0
K7LC06	OG7_0002187	1	1	0	1	1	0
A0A0R0IIL5	OG7_0000992	1	1	0	1	0	0
I1JC14	OG7_0003699	1	1	0	1	1	0
I1J4P0	OG7_0007026	1	0	0	1	0	0
I1KDG4	OG7_0003288	1	1	0	1	1	0
I1MH45	OG7_0006740	1	1	0	1	0	0
I1KGQ7	OG7_0017213	1	1	0	1	1	0
I1JEG8	OG7_0000432	1	1	0	1	1	0
K7LK51	OG7_0015612	1	1	0	1	1	0
I1L8S7	OG7_0018036	1	1	0	1	0	0
I1M1Y5	OG7_0002755	1	1	0	1	1	0
A0A0R0GZS9	OG7_0030695	1	1	0	1	0	0
K7M431	OG7_0017627	1	1	0	1	1	0
C6TGE0	OG7_0020615	1	0	0	1	0	0
I1MRH1	OG7_0003581	1	0	0	1	0	0
I1ML13	OG7_0036658	1	0	0	1	0	0
I1MTJ9	OG7_0017989	1	1	0	1	1	0
I1NGP9	OG7_0000011	1	1	0	1	1	0
C6TCX5	OG7_0006554	1	0	0	1	0	0
I1LDG2	OG7_0028512	1	0	0	1	0	0
I1M284	OG7_0013502	1	0	0	1	1	0
I1N7D2	OG7_0068433	0	0	1	1	1	0
I1M9G3	OG7_0030622	1	0	0	1	0	0
I1J4J6	OG7_0002857	1	1	0	1	0	0
I1KLJ6	OG7_0001172	1	0	0	1	0	0
I1MC04	OG7_0041575	1	1	0	1	1	0
I1MVX6	OG7_0027736	0	0	1	1	0	0
Q5JCL0	OG7_0000432	1	1	0	1	1	0
K7MXM8	OG7_0007937	1	0	0	1	0	0
I1L6X0	OG7_0002301	1	1	0	1	1	0
I1LRB0	OG7_0007043	1	0	0	1	0	0
A0A368UHK8	OG7_0006506	1	0	0	1	0	0
I1MBZ3	OG7_0041899	1	0	0	1	1	0
C6ZRX7	OG7_0041818	1	1	0	1	0	0
K7KSH9	OG7_0000446	1	1	0	1	1	0
I1JH67	OG7_0012326	1	1	0	1	1	0
I1LWR1	OG7_0000446	1	1	0	1	1	0
A0A0R0H030	OG7_0012365	1	0	0	1	1	0
I1NDG6	OG7_0001363	1	0	0	1	0	0
K7M431	OG7_0017627	1	1	0	1	1	0
I1LCY5	OG7_0001576	1	1	0	1	1	0
A0A0R0I148	OG7_0025491	1	1	0	1	1	0
I1KZW3	OG7_0005644	1	1	0	1	0	0
I1J7A8	OG7_0023174	1	0	0	1	0	0
I1JI80	OG7_0020781	1	0	0	1	0	0
I1N3B2	OG7_0025474	1	1	0	0	0	1
I1KK21	OG7_0007847	1	1	0	1	0	0
I1LRS8	OG7_0018049	1	1	0	1	1	0
I1K7B7	OG7_0001721	1	1	0	1	1	0
K7M034	OG7_0001762	1	0	0	1	0	0
K7LAK0	OG7_0002304	1	1	0	1	1	0
I1M371	OG7_0022264	1	0	0	1	1	0
K7MHE0	OG7_0030746	1	1	0	1	0	0
I1LV56	OG7_0003427	1	1	0	1	0	0
I1LQH0	OG7_0024216	1	1	0	1	0	0
Q43465	OG7_0000009	1	1	0	1	1	0
I1JXF7	OG7_0005084	1	1	0	1	0	0
I1KJ66	OG7_0000103	1	1	0	1	1	0
I1L8A4	OG7_0003130	1	0	0	1	0	0
I1NDM8	OG7_0003118	1	1	0	1	1	0
I1L906	OG7_0003741	1	0	0	1	1	0
I1JRQ3	OG7_0041799	1	1	0	1	1	0
I1L158	OG7_0005725	1	1	0	1	1	0
I1LJ28	OG7_0023155	1	1	0	1	0	0
K7LLJ2	OG7_0001823	1	0	0	1	1	0
I1MZN2	OG7_0002301	1	1	0	1	1	0
K7LH39	OG7_0001358	1	1	0	1	1	0
I1K7S1	OG7_0001930	1	0	0	1	1	0
I1LVD6	OG7_0003686	1	1	0	1	1	0
I1LBS5	OG7_0002590	1	0	0	1	0	0
I1KUJ7	OG7_0005738	1	0	0	1	1	0
I1LJZ1	OG7_0001979	1	1	0	1	1	0
K7KZK2	OG7_0003688	1	1	0	1	1	0
I1KAV2	OG7_0002395	1	0	0	1	0	0
I1MJP7	OG7_0003686	1	1	0	1	1	0
I1MCR5	OG7_0008292	1	1	0	1	1	0
K7L7Y2	OG7_0003288	1	1	0	1	1	0
I1KJH0	OG7_0002304	1	1	0	1	1	0
I1LNZ5	OG7_0012365	1	0	0	1	1	0
I1K5D9	OG7_0000396	1	1	0	1	1	0
P0DO16	OG7_0024263	1	0	0	1	0	0
I1MYV2	OG7_0007686	1	1	0	1	0	0
A0A0R0ER00	OG7_0017210	1	1	0	1	1	0
K7LN76	OG7_0027736	0	0	1	1	0	0
A0A0R0LI21	OG7_0076782	1	1	0	0	0	1
C6TI18	OG7_0015636	1	1	0	1	1	0
K7MAH5	OG7_0049675	1	0	0	1	0	0
I1KUU5	OG7_0007373	1	0	0	1	0	0
K7MQ50	OG7_0023131	1	0	0	1	0	0
K7KL59	OG7_0001216	1	1	0	1	1	0
K7L119	OG7_0008528	1	1	0	1	1	0
K7KP64	OG7_0060467	1	0	0	1	0	0
K7MKH2	OG7_0049852	1	1	0	0	0	1
I1N948	OG7_0076678	1	1	0	0	0	1
I1N3F3	OG7_0001170	1	1	0	1	1	0
K7LKS0	OG7_0006498	1	0	0	1	1	0
I1JTQ3	OG7_0008685	1	1	0	1	0	0
I1K8W4	OG7_0005725	1	1	0	1	1	0
I1MXT2	OG7_0006367	1	0	0	1	0	0
I1L578	OG7_0005959	1	0	0	1	1	0
I1NG29	OG7_0153837	1	1	0	0	0	1
I1M8T1	OG7_0008685	1	1	0	1	0	0
K7MFP9	OG7_0010457	1	1	0	0	0	1
I1LQM9	OG7_0001979	1	1	0	1	1	0
I1KRS9	OG7_0018864	1	0	0	1	0	0
K7MF37	OG7_0008717	1	0	0	1	0	0
I1L1B8	OG7_0001979	1	1	0	1	1	0
I1LSG8	OG7_0036799	1	1	0	0	0	1
A0A0R0HIX4	OG7_0006205	1	1	0	1	1	0
K7MEN3	OG7_0010462	1	0	0	1	0	0
I1NIU9	OG7_0000102	1	1	0	1	1	0
K7LW50	OG7_0155397	1	0	0	0	0	1
I1JXT0	OG7_0001646	1	1	0	1	1	0
C6ZRP0	OG7_0001177	1	1	0	1	1	0
I1KDG4	OG7_0003288	1	1	0	1	1	0
I1MTZ7	OG7_0032064	0	0	1	1	0	0
I1M635	OG7_0001721	1	1	0	1	1	0
Q00M78	OG7_0010064	1	1	0	1	1	0
A0A0R0K565	OG7_0003564	1	1	0	1	1	0
A0A0R0G755	OG7_0000446	1	1	0	1	1	0
I1KJU0	OG7_0005273	1	1	0	1	1	0
I1MK39	OG7_0060799	1	1	0	0	0	1
A0A0R0IUS1	OG7_0003031	1	0	0	1	0	0
K7LA02	OG7_0005947	1	1	0	1	1	0
I1L2Z2	OG7_0010829	1	0	0	1	0	0
I1LQL7	OG7_0006039	1	1	0	0	0	1
I1L4D2	OG7_0010171	1	1	0	1	1	0
K7L5D7	OG7_0004428	1	1	0	1	1	0
I1JUL5	OG7_0008234	1	0	0	1	1	0
I1LI15	OG7_0005196	1	0	0	1	0	0
I1NJ54	OG7_0000734	1	1	0	1	0	0
I1LPN7	OG7_0002340	1	0	0	1	0	0
I1LZQ3	OG7_0003032	1	1	0	1	1	0
I1J9N5	OG7_0000989	1	0	0	0	0	1
I1K0I8	OG7_0009238	1	1	0	1	1	0
I1J4L6	OG7_0001754	1	1	0	1	0	0
I1NJ39	OG7_0013066	1	1	0	1	1	0
K7MFC0	OG7_0033509	1	1	0	0	0	1
I1NIP8	OG7_0001240	1	0	0	1	1	0
A0A0R0IFT5	OG7_0005288	1	0	0	1	0	0
I1K9A1	OG7_0033368	1	0	0	1	1	0
A0A0R0GMX9	OG7_0001949	1	1	0	1	1	0
A9ZM29	OG7_0001714	1	1	0	1	0	0
K7N5B7	OG7_0028663	1	0	0	1	0	0
I1MTB0	OG7_0001754	1	1	0	1	0	0
A0A0R0HDU9	OG7_0004623	1	1	0	1	0	0
I1K4R4	OG7_0009395	1	0	0	1	0	0
I1N7G3	OG7_0002540	1	0	0	1	0	0
A0A0R0I318	OG7_0030791	1	0	0	1	1	0
B2BF98	OG7_0004891	1	1	0	1	0	0
I1MEF8	OG7_0018986	1	0	0	1	1	0
K7L0I1	OG7_0005360	1	1	0	1	0	0
A0A0R0JTC5	OG7_0021419	1	0	0	1	1	0
A0A0R0HCD7	OG7_0000009	1	1	0	1	1	0
I1KDU4	OG7_0022264	1	0	0	1	1	0
K7MXI5	OG7_0015644	1	1	0	1	1	0
K7LST1	OG7_0010627	1	1	0	1	1	0
Q02909	OG7_0008552	1	1	0	1	0	0
A0A0R0I1A5	OG7_0009048	1	0	0	1	0	0
K7N4W2	OG7_0012780	1	0	0	1	1	0
I1LBY1	OG7_0000432	1	1	0	1	1	0
I1M631	OG7_0000003	1	1	0	1	1	0
I1LBQ2	OG7_0007034	1	0	0	1	1	0
A0A0R0I9Z8	OG7_0014048	1	1	0	1	0	0
I1JUC2	OG7_0002531	1	1	0	1	0	0
I1LRK5	OG7_0001157	1	1	0	1	1	0
K7LYS4	OG7_0008814	1	0	0	1	1	0
I1MXV3	OG7_0025493	1	0	0	1	0	0
I1M3C1	OG7_0005091	1	1	0	1	0	0
K7MJ17	OG7_0001715	1	0	0	1	1	0
I1J898	OG7_0007965	1	1	0	1	1	0
K7K8K0	OG7_0001216	1	1	0	1	1	0
I1M3L5	OG7_0017224	1	1	0	1	1	0
I1KGL0	OG7_0009977	1	0	0	1	1	0
C6TGA6	OG7_0005389	1	0	0	1	0	0
I1LGM2	OG7_0001150	1	0	0	1	0	0
A0A0R4J5A5	OG7_0002080	1	1	0	1	1	0
A0A368UIJ7	OG7_0000402	1	1	0	1	0	0
I1KGJ0	OG7_0002622	1	1	0	1	1	0
I1M6J5	OG7_0003686	1	1	0	1	1	0
I1LCR1	OG7_0007948	1	0	0	1	0	0
I1JAF9	OG7_0012365	1	0	0	1	1	0
K7KEY3	OG7_0003686	1	1	0	1	1	0
I1NFN9	OG7_0003699	1	1	0	1	1	0
K7LS61	OG7_0015636	1	1	0	1	1	0
A0A368UI45	OG7_0001216	1	1	0	1	1	0
I1J8F2	OG7_0005046	1	1	0	1	0	0
I1JCZ4	OG7_0030782	1	1	0	1	1	0
I1LPX6	OG7_0003531	1	1	0	1	1	0
K7KEZ6	OG7_0015612	1	1	0	1	1	0
I1JW34	OG7_0025453	1	0	0	1	0	0
A0A0R0JYG7	OG7_0000432	1	1	0	1	1	0
I1L9L3	OG7_0001783	1	0	0	1	1	0
K7MQM3	OG7_0023168	1	1	0	1	1	0
I1M6K2	OG7_0023168	1	1	0	1	1	0
A0A0R0KFX3	OG7_0049518	1	1	0	0	0	1
I1NF47	OG7_0000431	1	1	0	1	1	0
A0A0R0IHJ8	OG7_0001715	1	0	0	1	1	0
A0A0R0J5I1	OG7_0022264	1	0	0	1	1	0
K7LW65	OG7_0017224	1	1	0	1	1	0
A0A0R0KEI4	OG7_0005766	1	0	0	1	1	0
I1L345	OG7_0000432	1	1	0	1	1	0
I1K4Z1	OG7_0000432	1	1	0	1	1	0
I1NAJ5	OG7_0006585	1	1	0	1	1	0
I1K618	OG7_0003686	1	1	0	1	1	0
I1MZX6	OG7_0002306	1	1	0	1	1	0
C6SYN9	OG7_0017206	1	0	0	1	1	0
I1MD33	OG7_0004413	1	1	0	1	1	0
I1M2X7	OG7_0016846	1	0	0	1	1	0
A0A0R0G2S0	OG7_0001979	1	1	0	1	1	0
I1K518	OG7_0002079	1	1	0	1	1	0
I1JPL4	OG7_0006308	1	1	0	1	0	0
B2DBE7	OG7_0055013	0	0	1	1	0	0
I1KBY5	OG7_0014869	1	1	0	1	1	0
I1M368	OG7_0004538	1	0	0	1	1	0
I1LSA1	OG7_0049631	1	1	0	0	0	1
A0A0R0IW79	OG7_0007063	1	1	0	1	0	0
K7KSN8	OG7_0028522	1	1	0	1	1	0
K7MWG1	OG7_0010092	1	0	0	1	0	0
I1MST1	OG7_0009022	1	1	0	1	1	0
I1JBN3	OG7_0001177	1	1	0	1	1	0
I1KXL9	OG7_0001055	1	1	0	1	0	0
I1M5L3	OG7_0041496	1	0	0	1	0	0
I1JWD7	OG7_0017213	1	1	0	1	1	0
I1MTI4	OG7_0000102	1	1	0	1	1	0
I1NG21	OG7_0008685	1	1	0	1	0	0
I1J6X2	OG7_0000010	1	0	0	1	0	0
K7LF24	OG7_0014862	1	1	0	1	1	0
I1M8J0	OG7_0060451	1	0	0	0	0	1
K7K5H3	OG7_0033528	1	1	0	1	1	0
I1LNW1	OG7_0019531	1	0	0	1	0	0
I1LPW5	OG7_0049663	1	1	0	0	0	1
I1JYG7	OG7_0005050	1	1	0	1	0	0
I1NFH2	OG7_0006634	1	1	0	1	1	0
I1N3Z6	OG7_0000783	1	1	0	1	1	0
I1JJF9	OG7_0003686	1	1	0	1	1	0
I1K785	OG7_0014861	1	1	0	1	0	0
I1MCM4	OG7_0007126	1	1	0	1	0	0
C6T491	OG7_0154120	1	0	0	0	0	1
I1JK49	OG7_0005360	1	1	0	1	0	0
C6SY88	OG7_0019522	1	1	0	1	1	0
I1KLQ4	OG7_0002755	1	1	0	1	1	0
K7N3A9	OG7_0005367	1	1	0	1	0	0
A0A0R0I5P4	OG7_0060882	1	1	0	0	0	1
I1KQE8	OG7_0006544	1	0	0	1	1	0
K7LWU7	OG7_0002187	1	1	0	1	1	0
A0A0R4J460	OG7_0030695	1	1	0	1	0	0
A0A0R4J3P8	OG7_0006554	1	0	0	1	0	0
I1K1Z4	OG7_0068433	0	0	1	1	1	0
K7KP85	OG7_0027736	0	0	1	1	0	0
K7ML33	OG7_0001762	1	0	0	1	0	0
K7LQ96	OG7_0007043	1	0	0	1	0	0
A0A0R0HPS7	OG7_0041818	1	1	0	1	0	0
I1KG40	OG7_0017627	1	1	0	1	1	0
K7K6R4	OG7_0030746	1	1	0	1	0	0
I1MIM1	OG7_0005084	1	1	0	1	0	0
K7LPM5	OG7_0001979	1	1	0	1	1	0
K7LFG8	OG7_0012365	1	0	0	1	1	0
A0A368UMR9	OG7_0010171	1	1	0	1	1	0
A0A0R0KNW9	OG7_0001240	1	0	0	1	1	0
I1KYY4	OG7_0004891	1	1	0	1	0	0
Q6Q2Z8	OG7_0008552	1	1	0	1	0	0
I1KEM9	OG7_0017224	1	1	0	1	1	0
I1JSJ3	OG7_0003531	1	1	0	1	1	0
I1L9L2	OG7_0001783	1	0	0	1	1	0
I1MPK6	OG7_0000432	1	1	0	1	1	0
A0A0R0FJ58	OG7_0017213	1	1	0	1	1	0
I1JZZ2	OG7_0000102	1	1	0	1	1	0
I1JHD2	OG7_0003686	1	1	0	1	1	0
K7MX33	OG7_0005360	1	1	0	1	0	0
K7MBR4	OG7_0002187	1	1	0	1	1	0
P51061	OG7_0008552	1	1	0	1	0	0
I1LJZ4	OG7_0001979	1	1	0	1	1	0
