# Supplementary material for: Cross-Species Analysis of ABA-Induced Phosphosignaling Landscapes in Rice, Soybean, and Arabidopsis
Source: Proteomes. 2026 Jan 20;14(1):4. doi: 10.3390/proteomes14010004 (PMC12922155; doi:10.3390/proteomes14010004)
Supplement: Supplementary file 1 [file proteomes-14-00004-s001.zip › Data.S6.xlsx]

## Sheet: At
	motif	score	fg.matches	fg.size	bg.matches	bg.size	fold.increase
1	....P.[STY]P.....	615.305	98	1671	2919	683652	13.7357
2	......[STY]P...P.	314.598	62	1573	2642	680733	10.1556
3	......[STY]PR....	313.852	43	1511	1794	678091	10.7565
4	......[STY]P.R...	313.501	35	1468	1473	676297	10.9465
5	.L.RT.[STY].P....	639.075	13	1433	11	674824	556.538
6	.L.R..[STY].P....	327.415	15	1420	207	674813	34.4363
7	......[STY]P.....	307.653	248	1405	27452	674606	4.33762
8	.L.R..[STY]......	317.881	58	1157	3746	647154	8.66033
9	.....D[STY]D.E...	623.453	26	1099	278	643408	54.7542
10	......[STY]D.E...	615.305	54	1073	2719	643130	11.9037
11	...RQ.[STY]......	313.779	18	1019	884	640411	12.7969
12	......[STY].DE.ED	335.655	12	1001	23	639527	333.333
13	......[STY]DDD...	325.649	19	989	366	639504	33.5675
14	...R..[STY]F.....	313.392	22	970	1495	639138	9.69626
15	.....D[STY]E.E...	324.274	13	948	269	637643	32.5058
16	......[STY]ED....	313.676	25	935	2269	637374	7.51084
17	...R..[STY]......	307.653	120	910	28870	635105	2.90094
18	......[STY]EE....	22.2887	28	790	3136	606235	6.85166
19	......[STY]D.D...	27.2042	30	762	2206	603099	10.7634
20	......[STY].D..D.	18.1314	17	732	1679	600893	8.31159
21	.....G[STY]...D..	16.7701	17	715	1971	599214	7.22833
22	....YD[STY]......	17.0403	12	698	819	597243	12.537
23	......[STY].P..P.	16.7023	23	686	2423	596424	8.25288
24	......[STY]GP....	14.2222	14	663	1468	594001	8.54428
25	.....G[STY]......	8.93534	82	649	36713	592533	2.03921
26	.....D[STY]......	8.40569	64	567	28337	555820	2.214
27	....E.[STY]..E...	13.5248	16	503	2112	527483	7.9445
28	......[STY]..G...	7.64541	65	487	33621	525371	2.08564
29	...S..[STY]......	6.49247	87	422	58918	491750	1.72069
30	......[STY]..E...	6.15944	45	335	26400	432832	2.20233
31	......[STY]D.....	5.16252	33	290	19828	406432	2.33252
32	......[STY]....D.	5.38859	31	257	18901	386604	2.46723

## Sheet: Os
	motif	score	fg.matches	fg.size	bg.matches	bg.size	fold.increase
1	.D..P.[STY]P.....	621.473	18	1375	354	1625034	60.0937
2	....P.[STY]P.....	319.338	105	1357	9248	1624680	13.5934
3	......[STY]PK....	314.552	39	1252	3061	1615432	16.4394
4	......[STY]P...P.	314.876	72	1213	7962	1612371	12.0203
5	......[STY]PT....	313.876	44	1141	4622	1604409	13.386
6	...G..[STY]P.....	312.965	46	1097	5830	1599787	11.5065
7	......[STY]P.....	307.653	244	1051	68123	1593957	5.43213
8	......[STY]D.E...	615.305	47	807	5715	1525834	15.5495
9	.L.R..[STY]......	322.005	49	760	9746	1520119	10.0562
10	......[STY]D.D...	321.324	34	711	6039	1510373	11.9599
11	.M.R..[STY]......	19.2982	13	677	2070	1504334	13.955
12	......[STY].S..D.	17.359	23	664	8182	1502264	6.35985
13	......[STY].D....	12.1372	80	641	77439	1494082	2.40795
14	...RT.[STY]......	14.3928	14	561	3841	1416643	9.2041
15	.....G[STY]......	9.05521	82	547	103919	1412802	2.03804
16	.....D[STY]......	7.34584	51	465	62467	1308883	2.29809
17	......[STY].P....	6.91712	54	414	75450	1246416	2.15475
18	...R..[STY]......	5.99325	42	360	60627	1170966	2.25333

## Sheet: Gm
	motif	score	fg.matches	fg.size	bg.matches	bg.size	fold.increase
1	..S.P.[STY]PFA.S.	641.394	10	2391	3	2218899	3093.4
2	....P.[STY]P.S...	622.508	73	2381	1470	2218896	46.2789
3	..S.PV[STY]P.....	625.733	11	2308	51	2217426	207.222
4	....P.[STY]P.....	615.305	188	2297	8703	2217375	20.8529
5	......[STY]PR....	615.305	132	2109	5247	2208672	26.3462
6	......[STY]PK...S	620.608	30	1977	642	2203425	52.0808
7	....V.[STY]PT....	324.66	21	1947	438	2202783	54.2439
8	...G..[STY]P.....	317.382	96	1926	6042	2202345	18.1685
9	......[STY]PK....	318.628	82	1830	4858	2196303	20.258
10	......[STY]P.A...	316.088	77	1748	5424	2191445	17.7975
11	...E..[STY]P.....	315.073	60	1671	4315	2186021	18.1907
12	....L.[STY]P.....	315.185	85	1611	7559	2181706	15.2284
13	......[STY]P...PR	320.13	14	1526	289	2174147	69.0183
14	.....G[STY]P.....	313.953	50	1512	4373	2173858	16.4388
15	Q...I.[STY]P.....	321.195	11	1462	111	2169485	147.055
16	......[STY]P.....	307.653	324	1451	67157	2169374	7.21308
17	...R.G[STY]M.N...	340.238	11	1127	5	2102217	4103.71
18	...RS.[STY]......	313.804	47	1116	11101	2102212	7.97532
19	......[STY]DDE...	622.515	21	1069	855	2091111	48.0455
20	.L.R..[STY]......	313.09	37	1048	9796	2090256	7.5334
21	......[STY]D.E...	317.269	34	1011	7281	2080460	9.6094
22	....FG[STY]M.....	325.659	10	977	158	2073179	134.303
23	......[STY].P.TP.	625.906	20	967	675	2073021	63.519
24	...R..[STY]......	307.653	119	947	80833	2072346	3.22159
25	......[STY]DD....	28.1571	31	828	6433	1991513	11.5905
26	R.GS..[STY].PG...	60.5998	12	797	4	1985080	7472.07
27	.V...G[STY]..E...	25.1078	10	785	495	1985076	51.086
28	......[STY]D.D...	18.4154	19	775	6287	1984581	7.73886
29	E.G...[STY].P.SP.	55.0934	10	756	3	1978294	8722.64
30	.....D[STY]E.E...	24.5646	12	746	717	1978291	44.3827
31	.....G[STY]......	10.2678	95	734	125323	1977574	2.04235
32	......[STY]VG....	14.7025	18	639	7023	1852251	7.42932
33	......[STY]...SP.	14.9592	22	621	10763	1845228	6.07362
34	...SP.[STY]......	13.3832	20	599	11493	1834465	5.32941
35	......[STY].DD...	13.7002	16	579	6302	1822972	7.99361
36	.....D[STY]......	6.22794	57	563	91132	1816670	2.01823
37	......[STY]F...S.	13.278	18	506	7868	1725538	7.80157
38	...D.M[STY]......	12.8069	10	488	1807	1717670	19.4788
39	K.....[STY].P....	11.4968	13	478	4681	1715863	9.96918
40	......[STY].G....	5.26556	51	465	96268	1711182	1.94954
41	......[STY].HG...	11.5788	10	414	2806	1614914	13.9015
