# Supplementary material for: Cross-Species Analysis of ABA-Induced Phosphosignaling Landscapes in Rice, Soybean, and Arabidopsis
Source: Proteomes. 2026 Jan 20;14(1):4. doi: 10.3390/proteomes14010004 (PMC12922155; doi:10.3390/proteomes14010004)
Supplement: Supplementary file 1 [file proteomes-14-00004-s001.zip › Data.S7.xlsx]

## Sheet: Sheet1
Primer sequences used for RT-qPCR
GAPDH_AT1G13440_Fw	ACCACTAACTGCCTTGCTCCTC
GAPDH_AT1G13440_Rv	TCTTCCACCTCTCCAGTCCTTC
RAB18_AT5G66400_Fw	GGAAAGTGGTGGTGGCTTG
RAB18_AT5G66400_Rv	CTTCTTCCTCCTCCCTCCTTG
OsRab16a_LOC_Os11g26790_Fw	GAGGGAGGAGCACAAGACC
OsRab16a_LOC_Os11g26790_Rv	ATTCCATCATCCTCAGACGAG
OsRUBQ2_ AF184280_Fw	GCTCCGTGGCGGTATCAT
OsRUBQ2_ AF184280_Rv	CGGCAGTTGACAGCCCTAG
GmTubulin_Fw	TCTTGGACAACGAAGCCATCT
GmTubulin_Rv	TGGTGAGGGACGAAATGATCT
GmDREB1A _Fw	GTCCGCTGATTCCATTC
GmDREB1A _Rv	AAGTCGGGCTTGAGATT
